# Supplementary material for: What people think about fast food: opinions analysis and LDA modeling on fast food restaurants using unstructured tweets
Source: PeerJ Comput Sci. 2023 Jan 13;9:e1193. doi: 10.7717/peerj-cs.1193 (PMC10280231; doi:10.7717/peerj-cs.1193)
Supplement: Supplemental Information 1 [file peerj-cs-09-1193-s001.zip]

Archive with 10 entries (9 files):
- food/
- food/Deep learning based sentiment analysis-TextBlob.ipynb
- food/Deep learning based sentiment analysis-vader.ipynb
- food/food_tweets.csv
- food/sentiment analysis fast foods.ipynb
- food/sentiments_burgerking.csv
- food/sentiments_kfc.csv
- food/sentiments_mcdonalds.csv
- food/sentiments_pizzahut.csv
- food/sentiments_subway.csv
