# Supplementary material for: What people think about fast food: opinions analysis and LDA modeling on fast food restaurants using unstructured tweets
Source: PeerJ Comput Sci. 2023 Jan 13;9:e1193. doi: 10.7717/peerj-cs.1193 (PMC10280231; doi:10.7717/peerj-cs.1193)
Supplement: Supplemental Information 1 [file peerj-cs-09-1193-s001.zip › food/Deep learning based sentiment analysis-TextBlob.ipynb]

# %% [code]
!pip install -q keras_metrics

# %% [code]
import numpy as np # linear algebra

import pandas as pd # data processing, CSV file I/O (e.g. pd.read_csv)
import matplotlib.pyplot as plt
# Input data files are available in the "../input/" directory.
# For example, running this (by clicking run or pressing Shift+Enter) will list the files in the input directory

import os
import glob
import tensorflow as tf
from keras import layers
from keras.layers import Dropout , Input, Add, Dense, Activation, ZeroPadding2D, BatchNormalization, Flatten, Conv2D, AveragePooling2D, MaxPooling2D, GlobalMaxPooling2D
from keras.models import Model, load_model
from keras.initializers import glorot_uniform
from sklearn.model_selection import train_test_split
import keras.backend as K
from sklearn.utils import shuffle
# importing all necessary libraries to run the code
import re,string
import numpy as np
import pandas as pd
import keras_metrics
import tensorflow.keras
import matplotlib.pyplot as plt
from nltk.corpus import stopwords
from keras.models import Sequential
from sklearn.model_selection import train_test_split
from keras.layers import Dense, Flatten, LSTM, Conv1D, MaxPooling1D, Dropout, Activation,Embedding
# using the variable sw to hold all stopwords that are in English
sw = stopwords.words('english')
from keras.layers import Input, Dense, SimpleRNN
from keras import optimizers
from keras import regularizers

# %% [code]
data=pd.read_csv("food_tweets.csv");
data

# %% [code]

#Deep Learning Network Structure
import tensorflow.keras
tokenizer = tensorflow.keras.preprocessing.text.Tokenizer(num_words=6000, lower=False,split=' ',filters='!"#$%&()*+,-./:;<=>?@[\\]^_`{|}~\t\n')
tokenizer.fit_on_texts(data["cleanText"].astype(str).values)
#print(tokenizer.word_index)  # To see the dicstionary
X = tokenizer.texts_to_sequences(data["cleanText"].astype(str).values)
X = tensorflow.keras.preprocessing.sequence.pad_sequences(X)
CNNRNN = Sequential()
CNNRNN.add(Embedding(6500,120, input_length=X.shape[1]))
CNNRNN.add(layers.GRU(256, return_sequences=True))
CNNRNN.add(layers.SimpleRNN(128))
CNNRNN.add(Dropout(0.4))
CNNRNN.add(Dense(64, activation='relu',kernel_regularizer=regularizers.l2(0.001)))
CNNRNN.add(Dense(3, activation='softmax'))
CNNRNN.compile(loss='categorical_crossentropy', optimizer='adam',metrics=['accuracy','Precision','Recall'])
batch_size=64
Y = pd.get_dummies(data['Textblob_sentiment']).values
from collections import Counter
print(Counter(data["Textblob_sentiment"]))
CNNRNN.summary()
X_train, X_valid, Y_train, Y_valid = train_test_split(X,Y, test_size = 0.20)
#Here we train the Network.
predCNNRNN=CNNRNN.fit(X_train, Y_train, batch_size =batch_size, epochs =50, verbose =2,validation_data=(X_valid,Y_valid))
predCNNRNN

# %% [code]
from sklearn.metrics import classification_report, confusion_matrix, accuracy_score
test_predictions =CNNRNN.predict(X_valid)
test_labels=np.argmax(Y_valid, axis=1)
print(classification_report(test_labels,np.argmax(test_predictions,axis=1)))
print(confusion_matrix(test_labels,np.argmax(test_predictions,axis=1)))
plt.figure(figsize=(6, 3))
plt.show()

# %% [code]
# plot the training loss and accuracy
epochs =50
N = epochs
plt.style.use("seaborn-whitegrid")
plt.figure(figsize=(7,4))
plt.plot(np.arange(0, N), predCNNRNN.history["loss"], label="Training_loss")
plt.plot(np.arange(0, N), predCNNRNN.history["val_loss"], label="Validation_loss")
plt.plot(np.arange(0, N), predCNNRNN.history["accuracy"], label="Training_accuracy")
plt.plot(np.arange(0, N), predCNNRNN.history["val_accuracy"], label="Validation_accuracy")
plt.plot(np.arange(0, N), predCNNRNN.history["precision"], label="Training_precision")
plt.plot(np.arange(0, N), predCNNRNN.history["val_precision"], label="Validation_precision")
plt.plot(np.arange(0, N), predCNNRNN.history["recall"], label="Training_recall")
plt.plot(np.arange(0, N), predCNNRNN.history["val_recall"], label="Validation_recall")
plt.title("GRU+RNN",fontsize = 16)
plt.xlabel("Epochs",fontsize = 14)
plt.ylabel("Loss , Accuracy",fontsize = 14)
plt.legend(loc="center right",fontsize = 14)

# %% [code]
from keras import optimizers
from keras import regularizers
#Deep Learning Network Structure
import tensorflow.keras
tokenizer = tensorflow.keras.preprocessing.text.Tokenizer(num_words=6000, lower=False,split=' ',filters='!"#$%&()*+,-./:;<=>?@[\\]^_`{|}~\t\n')
tokenizer.fit_on_texts(data["cleanText"].astype(str).values)
#print(tokenizer.word_index)  # To see the dicstionary
X = tokenizer.texts_to_sequences(data["cleanText"].astype(str).values)
X = tensorflow.keras.preprocessing.sequence.pad_sequences(X)
model = Sequential()
model.add(Embedding(6500,120, input_length=X.shape[1]))
model.add(layers.Bidirectional(layers.LSTM(100, return_sequences=True), input_shape=(5, 10)))
model.add(layers.Bidirectional(layers.LSTM(64, return_sequences=True)))
model.add(layers.GRU(128))
model.add(Dropout(0.5))
model.add(Dense(32, activation='relu'))
model.add(Dense(3, activation='softmax'))
model.compile(loss='categorical_crossentropy', optimizer='adam',metrics=['accuracy','Precision','Recall'])
batch_size=64
Y = pd.get_dummies(data['Textblob_sentiment']).values
from collections import Counter
print(Counter(data["Textblob_sentiment"]))
model.summary()
X_train, X_valid, Y_train, Y_valid = train_test_split(X,Y, test_size = 0.20)
#Here we train the Network.
pred4=model.fit(X_train, Y_train, batch_size =batch_size, epochs =50, verbose =2,validation_data=(X_valid,Y_valid))
pred4

# %% [code]
from sklearn.metrics import classification_report, confusion_matrix, accuracy_score
test_predictions =model.predict(X_valid)
test_labels=np.argmax(Y_valid, axis=1)
print(classification_report(test_labels,np.argmax(test_predictions,axis=1)))
print(confusion_matrix(test_labels,np.argmax(test_predictions,axis=1)))
plt.figure(figsize=(6, 3))
plt.show()

# %% [code]
# plot the training loss and accuracy
epochs =50
N = epochs
plt.style.use("seaborn-whitegrid")
plt.figure(figsize=(7,4))
plt.plot(np.arange(0, N), pred4.history["loss"], label="Training_loss")
plt.plot(np.arange(0, N), pred4.history["val_loss"], label="Validation_loss")
plt.plot(np.arange(0, N), pred4.history["accuracy"], label="Training_accuracy")
plt.plot(np.arange(0, N), pred4.history["val_accuracy"], label="Validation_accuracy")
plt.plot(np.arange(0, N), pred4.history["precision"], label="Training_precision")
plt.plot(np.arange(0, N), pred4.history["val_precision"], label="Validation_precision")
plt.plot(np.arange(0, N), pred4.history["recall"], label="Training_recall")
plt.plot(np.arange(0, N), pred4.history["val_recall"], label="Validation_recall")
plt.title("BILSTM+GRU",fontsize = 16)
plt.xlabel("Epochs",fontsize = 14)
plt.ylabel("Loss , Accuracy",fontsize = 14)
plt.legend(loc="center right",fontsize = 14)

# %% [code]


# %% [code]


# %% [code]


# %% [code]


# %% [code]


# %% [code]


# %% [code]


# %% [code]


# %% [code]


# %% [code]
from keras import optimizers
from keras import regularizers
#Deep Learning Network Structure
import tensorflow.keras
tokenizer = tensorflow.keras.preprocessing.text.Tokenizer(num_words=6000, lower=False,split=' ',filters='!"#$%&()*+,-./:;<=>?@[\\]^_`{|}~\t\n')
tokenizer.fit_on_texts(data["cleanText"].astype(str).values)
#print(tokenizer.word_index)  # To see the dicstionary
X = tokenizer.texts_to_sequences(data["cleanText"].astype(str).values)
X = tensorflow.keras.preprocessing.sequence.pad_sequences(X)
model = Sequential()
model.add(Embedding(6500,120, input_length=X.shape[1]))
model.add(layers.LSTM(100, return_sequences=True))
model.add(layers.LSTM(64, return_sequences=True))
model.add(layers.GRU(128))
model.add(Dense(32,activation='relu',kernel_regularizer=regularizers.l2(0.001)))
model.add(Dense(3, activation='softmax'))
model.compile(loss='categorical_crossentropy', optimizer='adam',metrics=['accuracy','Precision','Recall'])
batch_size=64
Y = pd.get_dummies(data['Textblob_sentiment']).values
from collections import Counter
print(Counter(data["Textblob_sentiment"]))
model.summary()
X_train, X_valid, Y_train, Y_valid = train_test_split(X,Y, test_size = 0.20)
#Here we train the Network.
pred4=model.fit(X_train, Y_train, batch_size =batch_size, epochs =50, verbose =2,validation_data=(X_valid,Y_valid))
pred4

# %% [code]
from sklearn.metrics import classification_report, confusion_matrix, accuracy_score
test_predictions =model.predict(X_valid)
test_labels=np.argmax(Y_valid, axis=1)
print(classification_report(test_labels,np.argmax(test_predictions,axis=1)))
print(confusion_matrix(test_labels,np.argmax(test_predictions,axis=1)))
plt.figure(figsize=(6, 3))
plt.show()

# %% [code]
# plot the training loss and accuracy
epochs =50
N = epochs
plt.style.use("seaborn-whitegrid")
plt.figure(figsize=(7,4))
plt.plot(np.arange(0, N), pred4.history["loss"], label="Training_loss")
plt.plot(np.arange(0, N), pred4.history["val_loss"], label="Validation_loss")
plt.plot(np.arange(0, N), pred4.history["accuracy"], label="Training_accuracy")
plt.plot(np.arange(0, N), pred4.history["val_accuracy"], label="Validation_accuracy")
plt.plot(np.arange(0, N), pred4.history["precision"], label="Training_precision")
plt.plot(np.arange(0, N), pred4.history["val_precision"], label="Validation_precision")
plt.plot(np.arange(0, N), pred4.history["recall"], label="Training_recall")
plt.plot(np.arange(0, N), pred4.history["val_recall"], label="Validation_recall")
plt.title("LSTM+GRU",fontsize = 16)
plt.xlabel("Epochs",fontsize = 14)
plt.ylabel("Loss , Accuracy",fontsize = 14)
plt.legend(loc="center right",fontsize = 14)

# %% [code]
from keras import optimizers
from keras import regularizers
#Deep Learning Network Structure
import tensorflow.keras
tokenizer = tensorflow.keras.preprocessing.text.Tokenizer(num_words=6000, lower=False,split=' ',filters='!"#$%&()*+,-./:;<=>?@[\\]^_`{|}~\t\n')
tokenizer.fit_on_texts(data["cleanText"].astype(str).values)
#print(tokenizer.word_index)  # To see the dicstionary
X = tokenizer.texts_to_sequences(data["cleanText"].astype(str).values)
X = tensorflow.keras.preprocessing.sequence.pad_sequences(X)
model = Sequential()
model.add(Embedding(6500,120, input_length=X.shape[1]))
model.add(layers.Bidirectional(layers.LSTM(100, return_sequences=True), input_shape=(5, 10)))
model.add(layers.Bidirectional(layers.LSTM(64, return_sequences=True)))
model.add(Dropout(0.5))
model.add(layers.SimpleRNN(128))
model.add(Dense(32, activation='relu',kernel_regularizer=regularizers.l2(0.001)))
model.add(Dense(3, activation='softmax'))
model.compile(loss='categorical_crossentropy', optimizer='adam',metrics=['accuracy','Precision','Recall'])
batch_size=64
Y = pd.get_dummies(data['Textblob_sentiment']).values
from collections import Counter
print(Counter(data["Textblob_sentiment"]))
model.summary()
X_train, X_valid, Y_train, Y_valid = train_test_split(X,Y, test_size = 0.20)
#Here we train the Network.
pred4=model.fit(X_train, Y_train, batch_size =batch_size, epochs =50, verbose =2,validation_data=(X_valid,Y_valid))
pred4

# %% [code]
from sklearn.metrics import classification_report, confusion_matrix, accuracy_score
test_predictions =model.predict(X_valid)
test_labels=np.argmax(Y_valid, axis=1)
print(classification_report(test_labels,np.argmax(test_predictions,axis=1)))
print(confusion_matrix(test_labels,np.argmax(test_predictions,axis=1)))
plt.figure(figsize=(6, 3))
plt.show()

# %% [code]
# plot the training loss and accuracy
epochs =50
N = epochs
plt.style.use("seaborn-whitegrid")
plt.figure(figsize=(7,4))
plt.plot(np.arange(0, N), pred4.history["loss"], label="Training_loss")
plt.plot(np.arange(0, N), pred4.history["val_loss"], label="Validation_loss")
plt.plot(np.arange(0, N), pred4.history["accuracy"], label="Training_accuracy")
plt.plot(np.arange(0, N), pred4.history["val_accuracy"], label="Validation_accuracy")
plt.plot(np.arange(0, N), pred4.history["precision"], label="Training_precision")
plt.plot(np.arange(0, N), pred4.history["val_precision"], label="Validation_precision")
plt.plot(np.arange(0, N), pred4.history["recall"], label="Training_recall")
plt.plot(np.arange(0, N), pred4.history["val_recall"], label="Validation_recall")
plt.title("BILSTM+RNN",fontsize = 16)
plt.xlabel("Epochs",fontsize = 14)
plt.ylabel("Loss , Accuracy",fontsize = 14)
plt.legend(loc="center right",fontsize = 14)

# %% [code]


# %% [code]


# %% [code]


# %% [code]


# %% [markdown]
# single models

# %% [code]
#Deep Learning Network Structure
import tensorflow.keras
tokenizer = tensorflow.keras.preprocessing.text.Tokenizer(num_words=6000, lower=False,split=' ',filters='!"#$%&()*+,-./:;<=>?@[\\]^_`{|}~\t\n')
tokenizer.fit_on_texts(data["cleanText"].astype(str).values)
#print(tokenizer.word_index)  # To see the dicstionary
X = tokenizer.texts_to_sequences(data["cleanText"].astype(str).values)
X = tensorflow.keras.preprocessing.sequence.pad_sequences(X)
CNNRNN = Sequential()
CNNRNN.add(Embedding(6500,120, input_length=X.shape[1]))
CNNRNN.add(layers.GRU(128))
CNNRNN.add(Dropout(0.5))
CNNRNN.add(Dense(32, activation='relu'))
CNNRNN.add(Dense(3, activation='softmax'))
CNNRNN.compile(loss='categorical_crossentropy', optimizer='adam',metrics=['accuracy','Precision','Recall'])
batch_size=64
Y = pd.get_dummies(data['Textblob_sentiment']).values
from collections import Counter
print(Counter(data["Textblob_sentiment"]))
CNNRNN.summary()
X_train, X_valid, Y_train, Y_valid = train_test_split(X,Y, test_size = 0.20)
#Here we train the Network.
predCNNRNN=CNNRNN.fit(X_train, Y_train, batch_size =batch_size, epochs =50, verbose =2,validation_data=(X_valid,Y_valid))
predCNNRNN

# %% [code]
from sklearn.metrics import classification_report, confusion_matrix, accuracy_score
test_predictions =CNNRNN.predict(X_valid)
test_labels=np.argmax(Y_valid, axis=1)
print(classification_report(test_labels,np.argmax(test_predictions,axis=1)))
print(confusion_matrix(test_labels,np.argmax(test_predictions,axis=1)))
plt.figure(figsize=(6, 3))
plt.show()

# %% [code]


# %% [code]
#Deep Learning Network Structure
import tensorflow.keras
tokenizer = tensorflow.keras.preprocessing.text.Tokenizer(num_words=6000, lower=False,split=' ',filters='!"#$%&()*+,-./:;<=>?@[\\]^_`{|}~\t\n')
tokenizer.fit_on_texts(data["cleanText"].astype(str).values)
#print(tokenizer.word_index)  # To see the dicstionary
X = tokenizer.texts_to_sequences(data["cleanText"].astype(str).values)
X = tensorflow.keras.preprocessing.sequence.pad_sequences(X)
CNNRNN = Sequential()
CNNRNN.add(Embedding(6500,120, input_length=X.shape[1]))
CNNRNN.add(layers.SimpleRNN(128))
CNNRNN.add(Dropout(0.5))
CNNRNN.add(Dense(32, activation='relu'))
CNNRNN.add(Dense(3, activation='softmax'))
CNNRNN.compile(loss='categorical_crossentropy', optimizer='adam',metrics=['accuracy','Precision','Recall'])
batch_size=64
Y = pd.get_dummies(data['Textblob_sentiment']).values
from collections import Counter
print(Counter(data["Textblob_sentiment"]))
CNNRNN.summary()
X_train, X_valid, Y_train, Y_valid = train_test_split(X,Y, test_size = 0.20)
#Here we train the Network.
predCNNRNN=CNNRNN.fit(X_train, Y_train, batch_size =batch_size, epochs =50, verbose =2,validation_data=(X_valid,Y_valid))
predCNNRNN

# %% [code]
from sklearn.metrics import classification_report, confusion_matrix, accuracy_score
test_predictions =CNNRNN.predict(X_valid)
test_labels=np.argmax(Y_valid, axis=1)
print(classification_report(test_labels,np.argmax(test_predictions,axis=1)))
print(confusion_matrix(test_labels,np.argmax(test_predictions,axis=1)))
plt.figure(figsize=(6, 3))
plt.show()

# %% [code]


# %% [code]
#Deep Learning Network Structure
import tensorflow.keras
tokenizer = tensorflow.keras.preprocessing.text.Tokenizer(num_words=4000, lower=False,split=' ',filters='!"#$%&()*+,-./:;<=>?@[\\]^_`{|}~\t\n')
tokenizer.fit_on_texts(data["cleanText"].astype(str).values)
#print(tokenizer.word_index)  # To see the dicstionary
X = tokenizer.texts_to_sequences(data["cleanText"].astype(str).values)
X = tensorflow.keras.preprocessing.sequence.pad_sequences(X)
CNNRNN = Sequential()
CNNRNN.add(Embedding(4500,120, input_length=X.shape[1]))
CNNRNN.add(Dropout(0.5))
CNNRNN.add(layers.Bidirectional(layers.LSTM(64, return_sequences=True), input_shape=(5, 10)))
CNNRNN.add(layers.Bidirectional(layers.LSTM(32)))
CNNRNN.add(Dropout(0.5))
CNNRNN.add(Dense(16, activation='relu'))
CNNRNN.add(Dense(3, activation='softmax'))
CNNRNN.compile(loss='categorical_crossentropy', optimizer='adam',metrics=['accuracy','Precision','Recall'])
batch_size=64
Y = pd.get_dummies(data['Textblob_sentiment']).values
from collections import Counter
print(Counter(data["Textblob_sentiment"]))
CNNRNN.summary()
X_train, X_valid, Y_train, Y_valid = train_test_split(X,Y, test_size = 0.25)
#Here we train the Network.
predCNNRNN=CNNRNN.fit(X_train, Y_train, batch_size =batch_size, epochs =50, verbose =2,validation_data=(X_valid,Y_valid))
predCNNRNN

# %% [code]
from sklearn.metrics import classification_report, confusion_matrix, accuracy_score
test_predictions =CNNRNN.predict(X_valid)
test_labels=np.argmax(Y_valid, axis=1)
print(classification_report(test_labels,np.argmax(test_predictions,axis=1)))
print(confusion_matrix(test_labels,np.argmax(test_predictions,axis=1)))
plt.figure(figsize=(6, 3))
plt.show()

# %% [code]


# %% [code]
from keras import optimizers
from keras import regularizers
#Deep Learning Network Structure
import tensorflow.keras
tokenizer = tensorflow.keras.preprocessing.text.Tokenizer(num_words=6000, lower=False,split=' ',filters='!"#$%&()*+,-./:;<=>?@[\\]^_`{|}~\t\n')
tokenizer.fit_on_texts(data["cleanText"].astype(str).values)
#print(tokenizer.word_index)  # To see the dicstionary
X = tokenizer.texts_to_sequences(data["cleanText"].astype(str).values)
X = tensorflow.keras.preprocessing.sequence.pad_sequences(X)
model = Sequential()
model.add(Embedding(6500,120, input_length=X.shape[1]))
#model.add(Dropout(0.4))
model.add(layers.LSTM(100, return_sequences=True))
model.add(layers.LSTM(64))
model.add(Dropout(0.5))
model.add(Dense(32,activation='relu'))
model.add(Dense(3, activation='softmax'))
model.compile(loss='categorical_crossentropy', optimizer='adam',metrics=['accuracy','Precision','Recall'])
batch_size=64
Y = pd.get_dummies(data['Textblob_sentiment']).values
from collections import Counter
print(Counter(data["Textblob_sentiment"]))
model.summary()
X_train, X_valid, Y_train, Y_valid = train_test_split(X,Y, test_size = 0.20)
#Here we train the Network.
pred4=model.fit(X_train, Y_train, batch_size =batch_size, epochs =50, verbose =2,validation_data=(X_valid,Y_valid))
pred4

# %% [code]
from sklearn.metrics import classification_report, confusion_matrix, accuracy_score
test_predictions =model.predict(X_valid)
test_labels=np.argmax(Y_valid, axis=1)
print(classification_report(test_labels,np.argmax(test_predictions,axis=1)))
print(confusion_matrix(test_labels,np.argmax(test_predictions,axis=1)))
plt.figure(figsize=(6, 3))
plt.show()

# %% [code]


# %% [code]


# %% [code]


# %% [code]
from keras import optimizers
from keras import regularizers
#Deep Learning Network Structure
import tensorflow.keras
tokenizer = tensorflow.keras.preprocessing.text.Tokenizer(num_words=6000, lower=False,split=' ',filters='!"#$%&()*+,-./:;<=>?@[\\]^_`{|}~\t\n')
tokenizer.fit_on_texts(data["cleanText"].astype(str).values)
#print(tokenizer.word_index)  # To see the dicstionary
X = tokenizer.texts_to_sequences(data["cleanText"].astype(str).values)
X = tensorflow.keras.preprocessing.sequence.pad_sequences(X)
model = Sequential()
model.add(Embedding(6500,120, input_length=X.shape[1]))
model.add(layers.Bidirectional(layers.LSTM(100, return_sequences=True), input_shape=(5, 10)))
model.add(layers.Bidirectional(layers.LSTM(100, return_sequences=True)))
model.add(Dropout(0.5))
model.add(layers.GRU(128,return_sequences=True))
model.add(layers.SimpleRNN(128))
model.add(Dense(64, activation='relu'))
model.add(Dense(3, activation='softmax'))
model.compile(loss='categorical_crossentropy', optimizer='adam',metrics=['accuracy','Precision','Recall'])
batch_size=64
Y = pd.get_dummies(data['Textblob_sentiment']).values
from collections import Counter
print(Counter(data["Textblob_sentiment"]))
model.summary()
X_train, X_valid, Y_train, Y_valid = train_test_split(X,Y, test_size = 0.20)
#Here we train the Network.
pred4=model.fit(X_train, Y_train, batch_size =batch_size, epochs =50, verbose =2,validation_data=(X_valid,Y_valid))
pred4

# %% [code]
