# Supplementary material for: What people think about fast food: opinions analysis and LDA modeling on fast food restaurants using unstructured tweets
Source: PeerJ Comput Sci. 2023 Jan 13;9:e1193. doi: 10.7717/peerj-cs.1193 (PMC10280231; doi:10.7717/peerj-cs.1193)
Supplement: Supplemental Information 1 [file peerj-cs-09-1193-s001.zip › food/sentiment analysis fast foods.ipynb]

# %% [markdown]
<div style="color:white;
           display:fill;
           border-radius:5px;
           background-color:#e34234;
           font-size:110%;
           font-family:Verdana;
           letter-spacing:0.5px">

<h1 style="padding: 10px;
              color:white;">
    <center>IMPORTING lIBRARIES</center>
</h1>
</div>

# %% [code]
import pandas as pd
import nltk #(natural language toolkit)
from nltk.corpus import stopwords  #i the and, is an, 127)
from nltk.tokenize import RegexpTokenizer
from nltk.stem import WordNetLemmatizer
from nltk.stem.porter import PorterStemmer # stemming to covert each word into it root form)
from vaderSentiment.vaderSentiment import SentimentIntensityAnalyzer #(Sentiment Analysis  Textblob,vader, affine)
import datetime
import re
from textblob import TextBlob
#import neattext.functions as nfx
import numpy as np
#from contractions import contractions_dict
import string
from nltk.tokenize import ToktokTokenizer
from sklearn.feature_extraction.text import TfidfVectorizer
from wordcloud import WordCloud
from matplotlib import pyplot as plt #(matplotblib)
import seaborn as sns #(visualsize)
from sklearn.metrics import accuracy_score
from sklearn.metrics import classification_report
from sklearn.metrics import confusion_matrix

# %% [code]
#load csv file
data= pd.read_csv("McDonald's_tweets.csv");

# %% [code]
len(data)

# %% [code]
data=data.drop_duplicates(subset=['text'], keep='first')

# %% [code]
len(data)

# %% [code]
import nltk
nltk.download('stopwords')

# %% [code]
import nltk
nltk.download('wordnet')

# %% [code]
data.head(2)

# %% [code]
data.isnull().sum()

# %% [code]
data=data.dropna() 

# %% [code]
data

# %% [code]


# %% [code]
#Preprocessing of text tweets to remove : Punction, Numbers, stropwords hash tages , links stemming, lematization


import nltk
from nltk.tokenize import RegexpTokenizer
from nltk.stem import WordNetLemmatizer,PorterStemmer
from nltk.corpus import stopwords
import re
lemmatizer = WordNetLemmatizer()
stemmer = PorterStemmer() 

def preprocess(sentence):
    sentence=str(sentence)
    sentence = sentence.lower()
    sentence=sentence.replace('{html}',"") 
    cleanr = re.compile('<.*?>')
    cleantext = re.sub(cleanr, '', sentence)
    rem_url=re.sub(r'http\S+', '',cleantext)
    rem_num = re.sub('[0-9]+', '', rem_url)
    tokenizer = RegexpTokenizer(r'\w+')
    tokens = tokenizer.tokenize(rem_num)  
    filtered_words = [w for w in tokens if len(w) > 2 if not w in stopwords.words('english') and "amp"]
    stem_words=[stemmer.stem(w) for w in filtered_words]
    lemma_words=[lemmatizer.lemmatize(w) for w in stem_words]
    return " ".join(filtered_words)


data['cleanText']=data['text'].map(lambda s:preprocess(s)) 

# %% [markdown]
# TextBlob

# %% [code]
# textblob library to extract the polarity score to find sentiments

import nltk
from textblob import  TextBlob
import textblob
sentiment=[]
subjectivity=[]
sentiment_score=[]
for i in  data['cleanText'].values:
    Tweet = textblob.TextBlob(i)
    sentiment_score.append(Tweet.sentiment[0])
    if Tweet.sentiment[0]<0:
        sentiment.append('Negative')
    elif Tweet.sentiment[0]>0:
        sentiment.append('Positive')
    else:
        sentiment.append('Neutral')
    subjectivity.append(Tweet.sentiment[1])

# %% [code]
data['Sentiment Score']=sentiment_score
data['Subjectivity']=subjectivity
data['Textblob_sentiment']=sentiment

# %% [code]
temp = data.groupby('Textblob_sentiment').count()['cleanText'].reset_index().sort_values(by='cleanText',ascending=False)
temp.style.background_gradient(cmap='Reds')

# %% [code]
data.to_csv("textblob_sentiments_mcdonalds")

# %% [markdown]
# VADER sentiments

# %% [code]
import nltk
nltk.download('vader_lexicon')

# %% [code]
from nltk.sentiment.vader import SentimentIntensityAnalyzer as vad
sentiment=vad()
# Making additional columns for sentiment score in the vader dataframe
sen=['Positive','Negative','Neutral']
sentiments=[sentiment.polarity_scores(i) for i in data['cleanText'].values]
data['Negative Score']=[i['neg'] for i in sentiments]
data['Positive Score']=[i['pos'] for i in sentiments]
data['Neutral Score']=[i['neu'] for i in sentiments]
data['Compound Score']=[i['compound'] for i in sentiments]
score=data['Compound Score'].values
t=[]
for i in score:
    if i >=0.05 :
        t.append('Positive')
    elif i<=-0.05 :
        t.append('Negative')
    else:
        t.append('Neutral')
data['Vader Sentiment']=t

# %% [code]
temp = data.groupby('Vader Sentiment').count()['cleanText'].reset_index().sort_values(by='cleanText',ascending=False)
temp.style.background_gradient(cmap='Purples')

# %% [code]
data.to_csv("vader_sentiments_mcdonalds")

# %% [code]
from PIL import Image
from wordcloud import WordCloud, STOPWORDS, ImageColorGenerator,wordcloud
from wordcloud import WordCloud, STOPWORDS
stopwords=set(STOPWORDS)
data=data[0:20000]
all_text= (' '.join(data['cleanText']))
len(all_text)

# %% [code]
wordcloudneg = WordCloud(width = 700, background_color = 'white',height = 500,stopwords=stopwords,max_words=12000, max_font_size=300).generate(all_text)
plt.figure(figsize=(6,6))
plt.imshow(wordcloudneg)
plt.axis('off')

# %% [code]
from collections import Counter
data['temp_list'] = data['cleanText'].apply(lambda x:str(x).split())
top = Counter([item for sublist in data['temp_list'] for item in sublist])
temp = pd.DataFrame(top.most_common(20))
temp.columns = ['Common_words','count']
temp.style.background_gradient(cmap='Blues')

# %% [code]
Positive_sentt = data[data['Textblob_sentiment']== "Positive"]
Negative_sentt = data[data['Textblob_sentiment']== "Negative"]
#MosT common positive words
top = Counter([item for sublist in Positive_sentt['temp_list'] for item in sublist])
temp_positive = pd.DataFrame(top.most_common(15))
temp_positive.columns = ['Common Positive_words','Count']
temp_positive.style.background_gradient(cmap='Accent')


# %% [code]
#MosT common negative words
top = Counter([item for sublist in Negative_sentt['temp_list'] for item in sublist])
temp_negative = pd.DataFrame(top.most_common(15))
temp_negative = temp_negative.iloc[1:,:]
temp_negative.columns = ['Common Negative_words','Count']
temp_negative.style.background_gradient(cmap='Accent')

# %% [code]
data4=data.loc[data["Textblob_sentiment"]=="Negative"]
from sklearn.decomposition import LatentDirichletAllocation
lda = LatentDirichletAllocation(n_components=30, max_iter=5,
                                learning_method='online',
                                learning_offset=50.,
                                random_state=0)
from sklearn.feature_extraction.text import CountVectorizer
n_features = 500
tf_vectorizer = CountVectorizer(max_df=0.95, min_df=2,
                                max_features=50,
                                stop_words='english')
tf = tf_vectorizer.fit_transform(data4['cleanText'])
tf_feature_names = tf_vectorizer.get_feature_names()
lda.fit(tf)

def print_top_words(model, feature_names, n_top_words):
    for topic_idx, topic in enumerate(model.components_):
        print("Topic #%d:" % topic_idx)
        print(" ".join([feature_names[i]
                        for i in topic.argsort()[:-n_top_words - 1:-1]]))
    print()
    
print_top_words(lda, tf_feature_names, 10)

# %% [code]
data5=data.loc[data["Textblob_sentiment"]=="Positive"]
from sklearn.decomposition import LatentDirichletAllocation
lda = LatentDirichletAllocation(n_components=20, max_iter=5,
                                learning_method='online',
                                learning_offset=50.,
                                random_state=0)
from sklearn.feature_extraction.text import CountVectorizer
n_features = 500
tf_vectorizer = CountVectorizer(max_df=0.95, min_df=2,
                                max_features=50,
                                stop_words='english')
tf = tf_vectorizer.fit_transform(data5['cleanText'])
tf_feature_names = tf_vectorizer.get_feature_names()
lda.fit(tf)

def print_top_words(model, feature_names, n_top_words):
    for topic_idx, topic in enumerate(model.components_):
        print("Topic #%d:" % topic_idx)
        print(" ".join([feature_names[i]
                        for i in topic.argsort()[:-n_top_words - 1:-1]]))
    print()
    
print_top_words(lda, tf_feature_names, 10)


# %% [code]


# %% [code]


# %% [code]


# %% [code]


# %% [code]


# %% [code]


# %% [code]
#load csv file
data= pd.read_csv("kfc_tweets.csv");
data=data.drop_duplicates(subset=['text'], keep='first')
#Preprocessing of text tweets to remove : Punction, Numbers, stropwords hash tages , links stemming, lematization


import nltk
from nltk.tokenize import RegexpTokenizer
from nltk.stem import WordNetLemmatizer,PorterStemmer
from nltk.corpus import stopwords
import re
lemmatizer = WordNetLemmatizer()
stemmer = PorterStemmer() 

def preprocess(sentence):
    sentence=str(sentence)
    sentence = sentence.lower()
    sentence=sentence.replace('{html}',"") 
    cleanr = re.compile('<.*?>')
    cleantext = re.sub(cleanr, '', sentence)
    rem_url=re.sub(r'http\S+', '',cleantext)
    rem_num = re.sub('[0-9]+', '', rem_url)
    tokenizer = RegexpTokenizer(r'\w+')
    tokens = tokenizer.tokenize(rem_num)  
    filtered_words = [w for w in tokens if len(w) > 2 if not w in stopwords.words('english') and "amp"]
    stem_words=[stemmer.stem(w) for w in filtered_words]
    lemma_words=[lemmatizer.lemmatize(w) for w in stem_words]
    return " ".join(filtered_words)


data['cleanText']=data['text'].map(lambda s:preprocess(s)) 


# textblob library to extract the polarity score to find sentiments

import nltk
from textblob import  TextBlob
import textblob
sentiment=[]
subjectivity=[]
sentiment_score=[]
for i in  data['cleanText'].values:
    Tweet = textblob.TextBlob(i)
    sentiment_score.append(Tweet.sentiment[0])
    if Tweet.sentiment[0]<0:
        sentiment.append('Negative')
    elif Tweet.sentiment[0]>0:
        sentiment.append('Positive')
    else:
        sentiment.append('Neutral')
    subjectivity.append(Tweet.sentiment[1])
    
    
    
data['Sentiment Score']=sentiment_score
data['Subjectivity']=subjectivity
data['Textblob_sentiment']=sentiment  


temp = data.groupby('Textblob_sentiment').count()['cleanText'].reset_index().sort_values(by='cleanText',ascending=False)
temp.style.background_gradient(cmap='Reds')
    

# %% [code]
data.to_csv("textblob_sentiments_kfc")

# %% [code]
from nltk.sentiment.vader import SentimentIntensityAnalyzer as vad
sentiment=vad()
# Making additional columns for sentiment score in the vader dataframe
sen=['Positive','Negative','Neutral']
sentiments=[sentiment.polarity_scores(i) for i in data['cleanText'].values]
data['Negative Score']=[i['neg'] for i in sentiments]
data['Positive Score']=[i['pos'] for i in sentiments]
data['Neutral Score']=[i['neu'] for i in sentiments]
data['Compound Score']=[i['compound'] for i in sentiments]
score=data['Compound Score'].values
t=[]
for i in score:
    if i >=0.05 :
        t.append('Positive')
    elif i<=-0.05 :
        t.append('Negative')
    else:
        t.append('Neutral')
data['Vader Sentiment']=t
temp = data.groupby('Vader Sentiment').count()['cleanText'].reset_index().sort_values(by='cleanText',ascending=False)
temp.style.background_gradient(cmap='Purples')

# %% [code]
data.to_csv("vader_sentiments_kfc")

# %% [code]
from PIL import Image
from wordcloud import WordCloud, STOPWORDS, ImageColorGenerator,wordcloud
from wordcloud import WordCloud, STOPWORDS
stopwords=set(STOPWORDS)
data=data[0:20000]
all_text= (' '.join(data['cleanText']))
len(all_text)

# %% [code]
wordcloudneg = WordCloud(width = 700, background_color = 'white',height = 500,stopwords=stopwords,max_words=12000, max_font_size=300).generate(all_text)
plt.figure(figsize=(6,6))
plt.imshow(wordcloudneg)
plt.axis('off')

# %% [code]
country = data.groupby("user_name")

# %% [code]
locations_vc = data["user_name"].value_counts()

plt.figure(figsize=(6,6))
sns.barplot(y=locations_vc[0:20].index, x=locations_vc[0:20], orient='hfig', palette="Accent")
plt.xlabel('',fontsize=14)
plt.title("Top 20 users",fontsize=14)
plt.show()

# %% [code]


# %% [code]
data4=data.loc[data["Textblob_sentiment"]=="Negative"]

# %% [code]
from sklearn.decomposition import LatentDirichletAllocation
lda = LatentDirichletAllocation(n_components=30, max_iter=5,
                                learning_method='online',
                                learning_offset=50.,
                                random_state=0)
from sklearn.feature_extraction.text import CountVectorizer
n_features = 500
tf_vectorizer = CountVectorizer(max_df=0.95, min_df=2,
                                max_features=50,
                                stop_words='english')
tf = tf_vectorizer.fit_transform(data4['cleanText'])
tf_feature_names = tf_vectorizer.get_feature_names()
lda.fit(tf)

def print_top_words(model, feature_names, n_top_words):
    for topic_idx, topic in enumerate(model.components_):
        print("Topic #%d:" % topic_idx)
        print(" ".join([feature_names[i]
                        for i in topic.argsort()[:-n_top_words - 1:-1]]))
    print()
    
print_top_words(lda, tf_feature_names, 10)

# %% [code]
data5=data.loc[data["Textblob_sentiment"]=="Positive"]

# %% [code]
from sklearn.decomposition import LatentDirichletAllocation
lda = LatentDirichletAllocation(n_components=10, max_iter=5,
                                learning_method='online',
                                learning_offset=50.,
                                random_state=0)
from sklearn.feature_extraction.text import CountVectorizer
n_features = 500
tf_vectorizer = CountVectorizer(max_df=0.95, min_df=2,
                                max_features=50,
                                stop_words='english')
tf = tf_vectorizer.fit_transform(data5['cleanText'])
tf_feature_names = tf_vectorizer.get_feature_names()
lda.fit(tf)

def print_top_words(model, feature_names, n_top_words):
    for topic_idx, topic in enumerate(model.components_):
        print("Topic #%d:" % topic_idx)
        print(" ".join([feature_names[i]
                        for i in topic.argsort()[:-n_top_words - 1:-1]]))
    print()
    
print_top_words(lda, tf_feature_names, 10)

# %% [code]
from collections import Counter
data['temp_list'] = data['cleanText'].apply(lambda x:str(x).split())
top = Counter([item for sublist in data['temp_list'] for item in sublist])
temp = pd.DataFrame(top.most_common(20))
temp.columns = ['Common_words','count']
temp.style.background_gradient(cmap='Blues')

# %% [code]
Positive_sentt = data[data['Textblob_sentiment']== "Positive"]
Negative_sentt = data[data['Textblob_sentiment']== "Negative"]
#MosT common positive words
top = Counter([item for sublist in Positive_sentt['temp_list'] for item in sublist])
temp_positive = pd.DataFrame(top.most_common(15))
temp_positive.columns = ['Common Positive_words','Count']
temp_positive.style.background_gradient(cmap='Accent')


# %% [code]
#MosT common negative words
top = Counter([item for sublist in Negative_sentt['temp_list'] for item in sublist])
temp_negative = pd.DataFrame(top.most_common(15))
temp_negative = temp_negative.iloc[1:,:]
temp_negative.columns = ['Common Negative_words','Count']
temp_negative.style.background_gradient(cmap='Accent')

# %% [code]


# %% [code]


# %% [code]
#load csv file
data= pd.read_csv("PizzaHut_tweets.csv");
data=data.drop_duplicates(subset=['text'], keep='first')
#Preprocessing of text tweets to remove : Punction, Numbers, stropwords hash tages , links stemming, lematization


import nltk
from nltk.tokenize import RegexpTokenizer
from nltk.stem import WordNetLemmatizer,PorterStemmer
from nltk.corpus import stopwords
import re
lemmatizer = WordNetLemmatizer()
stemmer = PorterStemmer() 

def preprocess(sentence):
    sentence=str(sentence)
    sentence = sentence.lower()
    sentence=sentence.replace('{html}',"") 
    cleanr = re.compile('<.*?>')
    cleantext = re.sub(cleanr, '', sentence)
    rem_url=re.sub(r'http\S+', '',cleantext)
    rem_num = re.sub('[0-9]+', '', rem_url)
    tokenizer = RegexpTokenizer(r'\w+')
    tokens = tokenizer.tokenize(rem_num)  
    filtered_words = [w for w in tokens if len(w) > 2 if not w in stopwords.words('english') and "amp"]
    stem_words=[stemmer.stem(w) for w in filtered_words]
    lemma_words=[lemmatizer.lemmatize(w) for w in stem_words]
    return " ".join(filtered_words)


data['cleanText']=data['text'].map(lambda s:preprocess(s)) 


# textblob library to extract the polarity score to find sentiments

import nltk
from textblob import  TextBlob
import textblob
sentiment=[]
subjectivity=[]
sentiment_score=[]
for i in  data['cleanText'].values:
    Tweet = textblob.TextBlob(i)
    sentiment_score.append(Tweet.sentiment[0])
    if Tweet.sentiment[0]<0:
        sentiment.append('Negative')
    elif Tweet.sentiment[0]>0:
        sentiment.append('Positive')
    else:
        sentiment.append('Neutral')
    subjectivity.append(Tweet.sentiment[1])
    
    
    
data['Sentiment Score']=sentiment_score
data['Subjectivity']=subjectivity
data['Textblob_sentiment']=sentiment  


temp = data.groupby('Textblob_sentiment').count()['cleanText'].reset_index().sort_values(by='cleanText',ascending=False)
temp.style.background_gradient(cmap='Reds')
    

# %% [code]
data.to_csv("textblob_sentiments_pizzahut")

# %% [code]
from nltk.sentiment.vader import SentimentIntensityAnalyzer as vad
sentiment=vad()
# Making additional columns for sentiment score in the vader dataframe
sen=['Positive','Negative','Neutral']
sentiments=[sentiment.polarity_scores(i) for i in data['cleanText'].values]
data['Negative Score']=[i['neg'] for i in sentiments]
data['Positive Score']=[i['pos'] for i in sentiments]
data['Neutral Score']=[i['neu'] for i in sentiments]
data['Compound Score']=[i['compound'] for i in sentiments]
score=data['Compound Score'].values
t=[]
for i in score:
    if i >=0.05 :
        t.append('Positive')
    elif i<=-0.05 :
        t.append('Negative')
    else:
        t.append('Neutral')
data['Vader Sentiment']=t
temp = data.groupby('Vader Sentiment').count()['cleanText'].reset_index().sort_values(by='cleanText',ascending=False)
temp.style.background_gradient(cmap='Purples')

# %% [code]
data.to_csv("vader_sentiments_pizzahut")

# %% [code]
from PIL import Image
from wordcloud import WordCloud, STOPWORDS, ImageColorGenerator,wordcloud
from wordcloud import WordCloud, STOPWORDS
stopwords=set(STOPWORDS)
data=data[0:20000]
all_text= (' '.join(data['cleanText']))
len(all_text)
wordcloudneg = WordCloud(width = 700, background_color = 'white',height = 500,stopwords=stopwords,max_words=12000, max_font_size=300).generate(all_text)
plt.figure(figsize=(6,6))
plt.imshow(wordcloudneg)
plt.axis('off')

# %% [code]
data4=data.loc[data["Textblob_sentiment"]=="Negative"]
from sklearn.decomposition import LatentDirichletAllocation
lda = LatentDirichletAllocation(n_components=30, max_iter=5,
                                learning_method='online',
                                learning_offset=50.,
                                random_state=0)
from sklearn.feature_extraction.text import CountVectorizer
n_features = 500
tf_vectorizer = CountVectorizer(max_df=0.95, min_df=2,
                                max_features=50,
                                stop_words='english')
tf = tf_vectorizer.fit_transform(data4['cleanText'])
tf_feature_names = tf_vectorizer.get_feature_names()
lda.fit(tf)

def print_top_words(model, feature_names, n_top_words):
    for topic_idx, topic in enumerate(model.components_):
        print("Topic #%d:" % topic_idx)
        print(" ".join([feature_names[i]
                        for i in topic.argsort()[:-n_top_words - 1:-1]]))
    print()
    
print_top_words(lda, tf_feature_names, 10)

# %% [code]
data5=data.loc[data["Textblob_sentiment"]=="Positive"]
from sklearn.decomposition import LatentDirichletAllocation
lda = LatentDirichletAllocation(n_components=20, max_iter=5,
                                learning_method='online',
                                learning_offset=50.,
                                random_state=0)
from sklearn.feature_extraction.text import CountVectorizer
n_features = 500
tf_vectorizer = CountVectorizer(max_df=0.95, min_df=2,
                                max_features=50,
                                stop_words='english')
tf = tf_vectorizer.fit_transform(data5['cleanText'])
tf_feature_names = tf_vectorizer.get_feature_names()
lda.fit(tf)

def print_top_words(model, feature_names, n_top_words):
    for topic_idx, topic in enumerate(model.components_):
        print("Topic #%d:" % topic_idx)
        print(" ".join([feature_names[i]
                        for i in topic.argsort()[:-n_top_words - 1:-1]]))
    print()
    
print_top_words(lda, tf_feature_names, 10)

# %% [code]
from collections import Counter
data['temp_list'] = data['cleanText'].apply(lambda x:str(x).split())
top = Counter([item for sublist in data['temp_list'] for item in sublist])
temp = pd.DataFrame(top.most_common(20))
temp.columns = ['Common_words','count']
temp.style.background_gradient(cmap='Blues')

# %% [code]
Positive_sentt = data[data['Textblob_sentiment']== "Positive"]
Negative_sentt = data[data['Textblob_sentiment']== "Negative"]
#MosT common positive words
top = Counter([item for sublist in Positive_sentt['temp_list'] for item in sublist])
temp_positive = pd.DataFrame(top.most_common(15))
temp_positive.columns = ['Common Positive_words','Count']
temp_positive.style.background_gradient(cmap='Accent')

# %% [code]
#MosT common negative words
top = Counter([item for sublist in Negative_sentt['temp_list'] for item in sublist])
temp_negative = pd.DataFrame(top.most_common(15))
temp_negative = temp_negative.iloc[1:,:]
temp_negative.columns = ['Common Negative_words','Count']
temp_negative.style.background_gradient(cmap='Accent')

# %% [code]


# %% [markdown]
# 4th dataset

# %% [code]
#load csv file
data= pd.read_csv("Burgerking_tweets.csv");
data=data.drop_duplicates(subset=['text'], keep='first')
#Preprocessing of text tweets to remove : Punction, Numbers, stropwords hash tages , links stemming, lematization


import nltk
from nltk.tokenize import RegexpTokenizer
from nltk.stem import WordNetLemmatizer,PorterStemmer
from nltk.corpus import stopwords
import re
lemmatizer = WordNetLemmatizer()
stemmer = PorterStemmer() 

def preprocess(sentence):
    sentence=str(sentence)
    sentence = sentence.lower()
    sentence=sentence.replace('{html}',"") 
    cleanr = re.compile('<.*?>')
    cleantext = re.sub(cleanr, '', sentence)
    rem_url=re.sub(r'http\S+', '',cleantext)
    rem_num = re.sub('[0-9]+', '', rem_url)
    tokenizer = RegexpTokenizer(r'\w+')
    tokens = tokenizer.tokenize(rem_num)  
    filtered_words = [w for w in tokens if len(w) > 2 if not w in stopwords.words('english') and "amp"]
    stem_words=[stemmer.stem(w) for w in filtered_words]
    lemma_words=[lemmatizer.lemmatize(w) for w in stem_words]
    return " ".join(filtered_words)


data['cleanText']=data['text'].map(lambda s:preprocess(s)) 


# textblob library to extract the polarity score to find sentiments

import nltk
from textblob import  TextBlob
import textblob
sentiment=[]
subjectivity=[]
sentiment_score=[]
for i in  data['cleanText'].values:
    Tweet = textblob.TextBlob(i)
    sentiment_score.append(Tweet.sentiment[0])
    if Tweet.sentiment[0]<0:
        sentiment.append('Negative')
    elif Tweet.sentiment[0]>0:
        sentiment.append('Positive')
    else:
        sentiment.append('Neutral')
    subjectivity.append(Tweet.sentiment[1])
    
    
    
data['Sentiment Score']=sentiment_score
data['Subjectivity']=subjectivity
data['Textblob_sentiment']=sentiment  


temp = data.groupby('Textblob_sentiment').count()['cleanText'].reset_index().sort_values(by='cleanText',ascending=False)
temp.style.background_gradient(cmap='Reds')
    

# %% [code]
data.to_csv("textblob_sentiments_burgerking")

# %% [code]
from nltk.sentiment.vader import SentimentIntensityAnalyzer as vad
sentiment=vad()
# Making additional columns for sentiment score in the vader dataframe
sen=['Positive','Negative','Neutral']
sentiments=[sentiment.polarity_scores(i) for i in data['cleanText'].values]
data['Negative Score']=[i['neg'] for i in sentiments]
data['Positive Score']=[i['pos'] for i in sentiments]
data['Neutral Score']=[i['neu'] for i in sentiments]
data['Compound Score']=[i['compound'] for i in sentiments]
score=data['Compound Score'].values
t=[]
for i in score:
    if i >=0.05 :
        t.append('Positive')
    elif i<=-0.05 :
        t.append('Negative')
    else:
        t.append('Neutral')
data['Vader Sentiment']=t
temp = data.groupby('Vader Sentiment').count()['cleanText'].reset_index().sort_values(by='cleanText',ascending=False)
temp.style.background_gradient(cmap='Purples')

# %% [code]
data.to_csv("vader_sentiments_burgerking")

# %% [code]
from PIL import Image
from wordcloud import WordCloud, STOPWORDS, ImageColorGenerator,wordcloud
from wordcloud import WordCloud, STOPWORDS
stopwords=set(STOPWORDS)
data=data[0:20000]
all_text= (' '.join(data['cleanText']))
len(all_text)
wordcloudneg = WordCloud(width = 700, background_color = 'white',height = 500,stopwords=stopwords,max_words=12000, max_font_size=300).generate(all_text)
plt.figure(figsize=(6,6))
plt.imshow(wordcloudneg)
plt.axis('off')

# %% [code]
data4=data.loc[data["Textblob_sentiment"]=="Negative"]
from sklearn.decomposition import LatentDirichletAllocation
lda = LatentDirichletAllocation(n_components=30, max_iter=5,
                                learning_method='online',
                                learning_offset=50.,
                                random_state=0)
from sklearn.feature_extraction.text import CountVectorizer
n_features = 500
tf_vectorizer = CountVectorizer(max_df=0.95, min_df=2,
                                max_features=50,
                                stop_words='english')
tf = tf_vectorizer.fit_transform(data4['cleanText'])
tf_feature_names = tf_vectorizer.get_feature_names()
lda.fit(tf)

def print_top_words(model, feature_names, n_top_words):
    for topic_idx, topic in enumerate(model.components_):
        print("Topic #%d:" % topic_idx)
        print(" ".join([feature_names[i]
                        for i in topic.argsort()[:-n_top_words - 1:-1]]))
    print()
    
print_top_words(lda, tf_feature_names, 10)

# %% [code]
data5=data.loc[data["Textblob_sentiment"]=="Positive"]
from sklearn.decomposition import LatentDirichletAllocation
lda = LatentDirichletAllocation(n_components=20, max_iter=5,
                                learning_method='online',
                                learning_offset=50.,
                                random_state=0)
from sklearn.feature_extraction.text import CountVectorizer
n_features = 500
tf_vectorizer = CountVectorizer(max_df=0.95, min_df=2,
                                max_features=50,
                                stop_words='english')
tf = tf_vectorizer.fit_transform(data5['cleanText'])
tf_feature_names = tf_vectorizer.get_feature_names()
lda.fit(tf)

def print_top_words(model, feature_names, n_top_words):
    for topic_idx, topic in enumerate(model.components_):
        print("Topic #%d:" % topic_idx)
        print(" ".join([feature_names[i]
                        for i in topic.argsort()[:-n_top_words - 1:-1]]))
    print()
    
print_top_words(lda, tf_feature_names, 10)

# %% [code]
from collections import Counter
data['temp_list'] = data['cleanText'].apply(lambda x:str(x).split())
top = Counter([item for sublist in data['temp_list'] for item in sublist])
temp = pd.DataFrame(top.most_common(20))
temp.columns = ['Common_words','count']
temp.style.background_gradient(cmap='Blues')
Positive_sentt = data[data['Textblob_sentiment']== "Positive"]
Negative_sentt = data[data['Textblob_sentiment']== "Negative"]
#MosT common positive words
top = Counter([item for sublist in Positive_sentt['temp_list'] for item in sublist])
temp_positive = pd.DataFrame(top.most_common(15))
temp_positive.columns = ['Common Positive_words','Count']
temp_positive.style.background_gradient(cmap='Accent')


# %% [code]
#MosT common negative words
top = Counter([item for sublist in Negative_sentt['temp_list'] for item in sublist])
temp_negative = pd.DataFrame(top.most_common(15))
temp_negative = temp_negative.iloc[1:,:]
temp_negative.columns = ['Common Negative_words','Count']
temp_negative.style.background_gradient(cmap='Accent')

# %% [code]


# %% [code]


# %% [code]


# %% [code]


# %% [code]


# %% [code]
#load csv file
data= pd.read_csv("subway_tweets.csv");
data=data.drop_duplicates(subset=['text'], keep='first')
#Preprocessing of text tweets to remove : Punction, Numbers, stropwords hash tages , links stemming, lematization


import nltk
from nltk.tokenize import RegexpTokenizer
from nltk.stem import WordNetLemmatizer,PorterStemmer
from nltk.corpus import stopwords
import re
lemmatizer = WordNetLemmatizer()
stemmer = PorterStemmer() 

def preprocess(sentence):
    sentence=str(sentence)
    sentence = sentence.lower()
    sentence=sentence.replace('{html}',"") 
    cleanr = re.compile('<.*?>')
    cleantext = re.sub(cleanr, '', sentence)
    rem_url=re.sub(r'http\S+', '',cleantext)
    rem_num = re.sub('[0-9]+', '', rem_url)
    tokenizer = RegexpTokenizer(r'\w+')
    tokens = tokenizer.tokenize(rem_num)  
    filtered_words = [w for w in tokens if len(w) > 2 if not w in stopwords.words('english') and "amp"]
    stem_words=[stemmer.stem(w) for w in filtered_words]
    lemma_words=[lemmatizer.lemmatize(w) for w in stem_words]
    return " ".join(filtered_words)


data['cleanText']=data['text'].map(lambda s:preprocess(s)) 


# textblob library to extract the polarity score to find sentiments

import nltk
from textblob import  TextBlob
import textblob
sentiment=[]
subjectivity=[]
sentiment_score=[]
for i in  data['cleanText'].values:
    Tweet = textblob.TextBlob(i)
    sentiment_score.append(Tweet.sentiment[0])
    if Tweet.sentiment[0]<0:
        sentiment.append('Negative')
    elif Tweet.sentiment[0]>0:
        sentiment.append('Positive')
    else:
        sentiment.append('Neutral')
    subjectivity.append(Tweet.sentiment[1])
    
    
    
data['Sentiment Score']=sentiment_score
data['Subjectivity']=subjectivity
data['Textblob_sentiment']=sentiment  


temp = data.groupby('Textblob_sentiment').count()['cleanText'].reset_index().sort_values(by='cleanText',ascending=False)
temp.style.background_gradient(cmap='Reds')
    

# %% [code]
data.to_csv("textblob_sentiments_subway")

# %% [code]
from nltk.sentiment.vader import SentimentIntensityAnalyzer as vad
sentiment=vad()
# Making additional columns for sentiment score in the vader dataframe
sen=['Positive','Negative','Neutral']
sentiments=[sentiment.polarity_scores(i) for i in data['cleanText'].values]
data['Negative Score']=[i['neg'] for i in sentiments]
data['Positive Score']=[i['pos'] for i in sentiments]
data['Neutral Score']=[i['neu'] for i in sentiments]
data['Compound Score']=[i['compound'] for i in sentiments]
score=data['Compound Score'].values
t=[]
for i in score:
    if i >=0.05 :
        t.append('Positive')
    elif i<=-0.05 :
        t.append('Negative')
    else:
        t.append('Neutral')
data['Vader Sentiment']=t
temp = data.groupby('Vader Sentiment').count()['cleanText'].reset_index().sort_values(by='cleanText',ascending=False)
temp.style.background_gradient(cmap='Purples')

# %% [code]
data.to_csv("vader_sentiments_subway")

# %% [code]
from PIL import Image
from wordcloud import WordCloud, STOPWORDS, ImageColorGenerator,wordcloud
from wordcloud import WordCloud, STOPWORDS
stopwords=set(STOPWORDS)
data=data[0:20000]
all_text= (' '.join(data['cleanText']))
len(all_text)
wordcloudneg = WordCloud(width = 700, background_color = 'white',height = 500,stopwords=stopwords,max_words=12000, max_font_size=300).generate(all_text)
plt.figure(figsize=(6,6))
plt.imshow(wordcloudneg)
plt.axis('off')

# %% [code]
data4=data.loc[data["Textblob_sentiment"]=="Negative"]
from sklearn.decomposition import LatentDirichletAllocation
lda = LatentDirichletAllocation(n_components=30, max_iter=5,
                                learning_method='online',
                                learning_offset=50.,
                                random_state=0)
from sklearn.feature_extraction.text import CountVectorizer
n_features = 500
tf_vectorizer = CountVectorizer(max_df=0.95, min_df=2,
                                max_features=50,
                                stop_words='english')
tf = tf_vectorizer.fit_transform(data4['cleanText'])
tf_feature_names = tf_vectorizer.get_feature_names()
lda.fit(tf)

def print_top_words(model, feature_names, n_top_words):
    for topic_idx, topic in enumerate(model.components_):
        print("Topic #%d:" % topic_idx)
        print(" ".join([feature_names[i]
                        for i in topic.argsort()[:-n_top_words - 1:-1]]))
    print()
    
print_top_words(lda, tf_feature_names, 10)

# %% [code]
data5=data.loc[data["Textblob_sentiment"]=="Positive"]
from sklearn.decomposition import LatentDirichletAllocation
lda = LatentDirichletAllocation(n_components=20, max_iter=5,
                                learning_method='online',
                                learning_offset=50.,
                                random_state=0)
from sklearn.feature_extraction.text import CountVectorizer
n_features = 500
tf_vectorizer = CountVectorizer(max_df=0.95, min_df=2,
                                max_features=50,
                                stop_words='english')
tf = tf_vectorizer.fit_transform(data5['cleanText'])
tf_feature_names = tf_vectorizer.get_feature_names()
lda.fit(tf)

def print_top_words(model, feature_names, n_top_words):
    for topic_idx, topic in enumerate(model.components_):
        print("Topic #%d:" % topic_idx)
        print(" ".join([feature_names[i]
                        for i in topic.argsort()[:-n_top_words - 1:-1]]))
    print()
    
print_top_words(lda, tf_feature_names, 10)

# %% [code]
from collections import Counter
data['temp_list'] = data['cleanText'].apply(lambda x:str(x).split())
top = Counter([item for sublist in data['temp_list'] for item in sublist])
temp = pd.DataFrame(top.most_common(20))
temp.columns = ['Common_words','count']
temp.style.background_gradient(cmap='Blues')
Positive_sentt = data[data['Textblob_sentiment']== "Positive"]
Negative_sentt = data[data['Textblob_sentiment']== "Negative"]
#MosT common positive words
top = Counter([item for sublist in Positive_sentt['temp_list'] for item in sublist])
temp_positive = pd.DataFrame(top.most_common(15))
temp_positive.columns = ['Common Positive_words','Count']
temp_positive.style.background_gradient(cmap='Accent')


# %% [code]
#MosT common negative words
top = Counter([item for sublist in Negative_sentt['temp_list'] for item in sublist])
temp_negative = pd.DataFrame(top.most_common(15))
temp_negative = temp_negative.iloc[1:,:]
temp_negative.columns = ['Common Negative_words','Count']
temp_negative.style.background_gradient(cmap='Accent')

# %% [code]


# %% [code]


# %% [code]


# %% [code]


# %% [code]


# %% [code]


# %% [code]


# %% [code]


# %% [code]


# %% [code]


# %% [code]


# %% [code]


# %% [code]


# %% [code]


# %% [code]


# %% [code]


# %% [code]


# %% [code]


# %% [code]


# %% [code]


# %% [code]


# %% [code]


# %% [code]


# %% [code]


# %% [code]


# %% [code]


# %% [code]


# %% [code]


# %% [code]


# %% [code]


# %% [code]


# %% [code]


# %% [code]


# %% [code]


# %% [code]


# %% [code]


# %% [code]


# %% [code]


# %% [code]


# %% [code]


# %% [code]


# %% [markdown]
# DEEP LEARNING

# %% [code]
!pip install -q keras_metrics

# %% [code]
import numpy as np # linear algebra

import pandas as pd # data processing, CSV file I/O (e.g. pd.read_csv)
import matplotlib.pyplot as plt
# Input data files are available in the "../input/" directory.
# For example, running this (by clicking run or pressing Shift+Enter) will list the files in the input directory

import os
import glob
#import cv2
import tensorflow as tf
from keras import layers
from keras.layers import Dropout , Input, Add, Dense, Activation, ZeroPadding2D, BatchNormalization, Flatten, Conv2D, AveragePooling2D, MaxPooling2D, GlobalMaxPooling2D
from keras.models import Model, load_model
from keras.initializers import glorot_uniform
from sklearn.model_selection import train_test_split
import keras.backend as K
from sklearn.utils import shuffle
# importing all necessary libraries to run the code
import re,string
import numpy as np
import pandas as pd
import keras_metrics
import tensorflow.keras
import matplotlib.pyplot as plt
from nltk.corpus import stopwords
from keras.models import Sequential
from sklearn.model_selection import train_test_split
from keras.layers import Dense, Flatten, LSTM, Conv1D, MaxPooling1D, Dropout, Activation,Embedding
# using the variable sw to hold all stopwords that are in English
sw = stopwords.words('english')

# %% [code]
from keras.layers import Input, Dense, SimpleRNN
from keras import optimizers
#Deep Learning Network Structure
import tensorflow.keras
tokenizer = tensorflow.keras.preprocessing.text.Tokenizer(num_words=8000, lower=True,split=' ',filters='!"#$%&()*+,-./:;<=>?@[\\]^_`{|}~\t\n')
tokenizer.fit_on_texts(data["cleanText"].values)
#print(tokenizer.word_index)  # To see the dicstionary
X = tokenizer.texts_to_sequences(data["cleanText"].values)
X = tensorflow.keras.preprocessing.sequence.pad_sequences(X)
model_conv = Sequential()
model_conv.add(Embedding(12000,100, input_length=X.shape[1]))
model_conv.add(Dropout(0.5))
model_conv.add(layers.SimpleRNN(128))
model_conv.add(Dense(3, activation='softmax'))
model_conv.compile(loss='categorical_crossentropy', optimizer='adam',metrics=['accuracy','mae','mse',keras_metrics.precision(), keras_metrics.recall(),keras_metrics.f1_score()])
batch_size=64
Y = pd.get_dummies(data['Textblob_sentiment']).values
from collections import Counter
print(Counter(data["Textblob_sentiment"]))
X_train, X_valid, Y_train, Y_valid = train_test_split(X,Y, test_size = 0.20)
#Here we train the Network.
pred=model_conv.fit(X_train, Y_train, batch_size =batch_size, epochs =100, verbose =2,validation_data=(X_valid,Y_valid))
pred

# %% [code]
def plot_hist(hist):
    plt.figure(figsize=(6,4))
    plt.plot(pred.history['accuracy'])
    plt.plot(pred.history['val_accuracy'])
    plt.title('Training & Validation Accuracy (RNN)',fontsize=15)
    plt.ylabel('Accuracy',fontsize=15)
    plt.xlabel('Epochs',fontsize=15)
    plt.legend(['Training Accuracy','Validation Accuracy'],loc='center right',fontsize=14)
    plt.show()
    plt.figure(figsize=(6,4))
    plt.plot(pred.history['loss'])
    plt.plot(pred.history['val_loss'])
    #plt.style.use("seaborn")
    plt.title('Training & Validation Loss (RNN)',fontsize=15)
    plt.legend(['Training Loss','Validation Loss'],loc='upper right',fontsize=14)
    plt.ylabel('Loss',fontsize=15)
    plt.xlabel('Epochs',fontsize=15)
    plt.show()

# %% [code]
plot_hist(pred)

# %% [code]
test_predictions =model_conv.predict(X_valid)
test_labels=np.argmax(Y_valid, axis=1)
print(classification_report(test_labels,np.argmax(test_predictions,axis=1)))
print(confusion_matrix(test_labels,np.argmax(test_predictions,axis=1)))
plt.figure(figsize=(6, 3))
plt.show()

# %% [code]
import tensorflow.keras
tokenizer = tensorflow.keras.preprocessing.text.Tokenizer(num_words=8000, lower=True,split=' ',filters='!"#$%&()*+,-./:;<=>?@[\\]^_`{|}~\t\n')
tokenizer.fit_on_texts(data["cleanText"].values)
#print(tokenizer.word_index)  # To see the dicstionary
X = tokenizer.texts_to_sequences(data["cleanText"].values)
X = tensorflow.keras.preprocessing.sequence.pad_sequences(X)

#Deep Learning Network Structure
model_conv = Sequential()
model_conv.add(Embedding(12000,100, input_length=X.shape[1]))
model_conv.add(Conv1D(64, 2, activation='relu'))
model_conv.add(MaxPooling1D(pool_size=4))
model_conv.add(Flatten())
model_conv.add(Dense(16))
model_conv.add(Dense(3, activation='softmax'))
model_conv.compile(loss='categorical_crossentropy', optimizer='adam',tf.keras.metrics.precision(), tf.keras.metrics.recall(),tf.keras.metrics.f1_score())
batch_size=64
Y = pd.get_dummies(data['Textblob_sentiment']).values
from collections import Counter
print(Counter(data['Textblob_sentiment']))
X_train, X_valid, Y_train, Y_valid = train_test_split(X,Y, test_size = 0.20)
model_conv.summary()
#Here we train the Network.
pred3=model_conv.fit(X_train, Y_train, batch_size =batch_size, epochs =100, verbose =2,validation_data=(X_valid,Y_valid))
pred3


# %% [code]
def plot_hist(hist):
    plt.figure(figsize=(6,4))
    plt.plot(pred3.history['accuracy'])
    plt.plot(pred3.history['val_accuracy'])
    plt.title('Training & Validation Accuracy (CNN)',fontsize=15)
    plt.ylabel('Accuracy',fontsize=15)
    plt.xlabel('Epochs',fontsize=15)
    plt.legend(['Training Accuracy','Validation Accuracy'],loc='center right',fontsize=14)
    plt.show()
    plt.figure(figsize=(6,4))
    plt.plot(pred3.history['loss'])
    plt.plot(pred3.history['val_loss'])
    #plt.style.use("seaborn")
    plt.title('Training & Validation Loss (CNN)',fontsize=15)
    plt.legend(['Training Loss','Validation Loss'],loc='center right',fontsize=14)
    plt.ylabel('Loss',fontsize=15)
    plt.xlabel('Epochs',fontsize=15)
    plt.show()

# %% [code]
plot_hist(pred3)

# %% [code]
test_predictions =model_conv.predict(X_valid)
test_labels=np.argmax(Y_valid, axis=1)
print(classification_report(test_labels,np.argmax(test_predictions,axis=1)))
print(confusion_matrix(test_labels,np.argmax(test_predictions,axis=1)))
plt.figure(figsize=(6, 3))
plt.show()

# %% [code]
from keras import optimizers
import tensorflow.keras
tokenizer = tensorflow.keras.preprocessing.text.Tokenizer(num_words=8000, lower=True,split=' ',filters='!"#$%&()*+,-./:;<=>?@[\\]^_`{|}~\t\n')
tokenizer.fit_on_texts(data["cleanText"].values)
#print(tokenizer.word_index)  # To see the dicstionary
X = tokenizer.texts_to_sequences(data["cleanText"].values)
X = tensorflow.keras.preprocessing.sequence.pad_sequences(X)

#Deep Learning Network Structure
model = Sequential()
model.add(Embedding(12000,100, input_length=X.shape[1]))
model.add(Dropout(0.5))
model.add(layers.Bidirectional(layers.LSTM(32, return_sequences=True), input_shape=(5, 10)))
model.add(layers.Bidirectional(layers.LSTM(16)))
model.add(Dense(8, activation='relu'))
model.add(Dropout(0.5))
model.add(Dense(3, activation='softmax'))
model.compile(loss='categorical_crossentropy', optimizer='adam',metrics=['accuracy','mae','mse',keras_metrics.precision(), keras_metrics.recall(),keras_metrics.f1_score()])
batch_size=32
Y = pd.get_dummies(data['Textblob_sentiment']).values
from collections import Counter
print(Counter(data['Textblob_sentiment']))
X_train, X_valid, Y_train, Y_valid = train_test_split(X,Y, test_size = 0.20)
#Here we train the Network.´
pred4=model.fit(X_train, Y_train, batch_size =batch_size, epochs =100, verbose =2,validation_data=(X_valid,Y_valid))
pred4
model.summary()

# %% [code]
def plot_hist(hist):
    plt.figure(figsize=(6,4))
    plt.plot(pred4.history['accuracy'])
    plt.plot(pred4.history['val_accuracy'])
    plt.title('Training & Validation Accuracy (BiLSTM)',fontsize=14)
    plt.ylabel('Accuracy',fontsize=14)
    plt.xlabel('Epochs',fontsize=14)
    plt.legend(['Training Accuracy','Validation Accuracy'],loc='lower right',fontsize=14)
    plt.show()
    plt.figure(figsize=(6,4))
    plt.plot(pred4.history['loss'])
    plt.plot(pred4.history['val_loss'])
    #plt.style.use("seaborn")
    plt.title('Training & Validation Loss (BiLSTM Model)',fontsize=14)
    plt.legend(['Training Loss','Validation Loss'],loc='center right',fontsize=14)
    plt.ylabel('Loss',fontsize=14)
    plt.xlabel('Epochs',fontsize=14)
    plt.show()

# %% [code]
plot_hist(pred4)

# %% [code]
test_predictions =model.predict(X_valid)
test_labels=np.argmax(Y_valid, axis=1)
print(classification_report(test_labels,np.argmax(test_predictions,axis=1)))
print(confusion_matrix(test_labels,np.argmax(test_predictions,axis=1)))
plt.figure(figsize=(6, 3))
plt.show()

# %% [code]


# %% [code]


# %% [code]
from keras.layers import Input, Dense, SimpleRNN
from keras import optimizers
#Deep Learning Network Structure
import tensorflow.keras
tokenizer = tensorflow.keras.preprocessing.text.Tokenizer(num_words=8000, lower=True,split=' ',filters='!"#$%&()*+,-./:;<=>?@[\\]^_`{|}~\t\n')
tokenizer.fit_on_texts(data["cleanText"].values)
#print(tokenizer.word_index)  # To see the dicstionary
X = tokenizer.texts_to_sequences(data["cleanText"].values)
X = tensorflow.keras.preprocessing.sequence.pad_sequences(X)
model = Sequential()
model.add(Embedding(12000,100, input_length=X.shape[1]))
model.add(Dropout(0.5))
model.add(layers.SimpleRNN(128))
model.add(Dense(3, activation='softmax'))
model.compile(loss='categorical_crossentropy', optimizer='adam',metrics=['accuracy','mae','mse',keras_metrics.precision(), keras_metrics.recall(),keras_metrics.f1_score()])
batch_size=64
Y = pd.get_dummies(data['Vader Sentiment']).values
from collections import Counter
print(Counter(data["Vader Sentiment"]))
X_train, X_valid, Y_train, Y_valid = train_test_split(X,Y, test_size = 0.20)
#Here we train the Network.
pred4=model.fit(X_train, Y_train, batch_size =batch_size, epochs =100, verbose =2,validation_data=(X_valid,Y_valid))
pred4


# %% [code]
def plot_hist(hist):
    plt.figure(figsize=(6,4))
    plt.plot(pred4.history['accuracy'])
    plt.plot(pred4.history['val_accuracy'])
    plt.title('Training & Validation Accuracy (RNN)',fontsize=15)
    plt.ylabel('Accuracy',fontsize=15)
    plt.xlabel('Epochs',fontsize=15)
    plt.legend(['Training Accuracy','Validation Accuracy'],loc='center right',fontsize=14)
    plt.show()
    plt.figure(figsize=(6,4))
    plt.plot(pred4.history['loss'])
    plt.plot(pred4.history['val_loss'])
    #plt.style.use("seaborn")
    plt.title('Training & Validation Loss (RNN)',fontsize=15)
    plt.legend(['Training Loss','Validation Loss'],loc='center right',fontsize=14)
    plt.ylabel('Loss',fontsize=15)
    plt.xlabel('Epochs',fontsize=15)
    plt.show()

# %% [code]
plot_hist(pred4)

# %% [code]
test_predictions =model.predict(X_valid)
test_labels=np.argmax(Y_valid, axis=1)
print(classification_report(test_labels,np.argmax(test_predictions,axis=1)))
print(confusion_matrix(test_labels,np.argmax(test_predictions,axis=1)))
plt.figure(figsize=(6, 3))
plt.show()

# %% [code]
import tensorflow.keras
tokenizer = tensorflow.keras.preprocessing.text.Tokenizer(num_words=8000, lower=True,split=' ',filters='!"#$%&()*+,-./:;<=>?@[\\]^_`{|}~\t\n')
tokenizer.fit_on_texts(data["cleanText"].values)
#print(tokenizer.word_index)  # To see the dicstionary
X = tokenizer.texts_to_sequences(data["cleanText"].values)
X = tensorflow.keras.preprocessing.sequence.pad_sequences(X)

#Deep Learning Network Structure
model_conv = Sequential()
model_conv.add(Embedding(12000,100, input_length=X.shape[1]))
model_conv.add(Conv1D(64, 2, activation='relu'))
model_conv.add(MaxPooling1D(pool_size=4))
model_conv.add(Flatten())
model_conv.add(Dense(16))
model_conv.add(Dense(3, activation='softmax'))
model_conv.compile(loss='categorical_crossentropy', optimizer='adam',metrics=['accuracy','mae','mse',keras_metrics.precision(), keras_metrics.recall(),keras_metrics.f1_score()])
batch_size=64
Y = pd.get_dummies(data['Vader Sentiment']).values
from collections import Counter
print(Counter(data['Vader Sentiment']))
X_train, X_valid, Y_train, Y_valid = train_test_split(X,Y, test_size = 0.20)
model_conv.summary()
#Here we train the Network.
pred5=model_conv.fit(X_train, Y_train, batch_size =batch_size, epochs =100, verbose =2,validation_data=(X_valid,Y_valid))
pred5


# %% [code]
def plot_hist(hist):
    plt.figure(figsize=(6,4))
    plt.plot(pred5.history['accuracy'])
    plt.plot(pred5.history['val_accuracy'])
    plt.title('Training & Validation Accuracy (CNN)',fontsize=15)
    plt.ylabel('Accuracy',fontsize=15)
    plt.xlabel('Epochs',fontsize=15)
    plt.legend(['Training Accuracy','Validation Accuracy'],loc='lower right',fontsize=14)
    plt.show()
    plt.figure(figsize=(6,4))
    plt.plot(pred5.history['loss'])
    plt.plot(pred5.history['val_loss'])
    #plt.style.use("seaborn")
    plt.title('Training & Validation Loss (CNN)',fontsize=15)
    plt.legend(['Training Loss','Validation Loss'],loc='center right',fontsize=14)
    plt.ylabel('Loss',fontsize=15)
    plt.xlabel('Epochs',fontsize=15)
    plt.show()

# %% [code]
plot_hist(pred5)

# %% [code]
test_predictions =model_conv.predict(X_valid)
test_labels=np.argmax(Y_valid, axis=1)
print(classification_report(test_labels,np.argmax(test_predictions,axis=1)))
print(confusion_matrix(test_labels,np.argmax(test_predictions,axis=1)))
plt.figure(figsize=(6, 3))
plt.show()

# %% [code]
from keras import optimizers
import tensorflow.keras
tokenizer = tensorflow.keras.preprocessing.text.Tokenizer(num_words=8000, lower=True,split=' ',filters='!"#$%&()*+,-./:;<=>?@[\\]^_`{|}~\t\n')
tokenizer.fit_on_texts(data["cleanText"].values)
#print(tokenizer.word_index)  # To see the dicstionary
X = tokenizer.texts_to_sequences(data["cleanText"].values)
X = tensorflow.keras.preprocessing.sequence.pad_sequences(X)

#Deep Learning Network Structure
model = Sequential()
model.add(Embedding(12000,100, input_length=X.shape[1]))
model.add(Dropout(0.5))
model.add(layers.Bidirectional(layers.LSTM(32, return_sequences=True), input_shape=(5, 10)))
model.add(layers.Bidirectional(layers.LSTM(16)))
model.add(Dense(8, activation='relu'))
model.add(Dropout(0.5))
model.add(Dense(3, activation='softmax'))
model.compile(loss='categorical_crossentropy', optimizer='adam',metrics=['accuracy','mae','mse',keras_metrics.precision(), keras_metrics.recall(),keras_metrics.f1_score()])
batch_size=32
Y = pd.get_dummies(data['Vader Sentiment']).values
from collections import Counter
print(Counter(data['Vader Sentiment']))
X_train, X_valid, Y_train, Y_valid = train_test_split(X,Y, test_size = 0.20)
#Here we train the Network.´
pred6=model.fit(X_train, Y_train, batch_size =batch_size, epochs =100, verbose =2,validation_data=(X_valid,Y_valid))
pred6
model.summary()

# %% [code]
def plot_hist(hist):
    plt.figure(figsize=(6,4))
    plt.plot(pred6.history['accuracy'])
    plt.plot(pred6.history['val_accuracy'])
    plt.title('Training & Validation Accuracy (BiLSTM)',fontsize=15)
    plt.ylabel('Accuracy',fontsize=15)
    plt.xlabel('Epochs',fontsize=15)
    plt.legend(['Training Accuracy','Validation Accuracy'],loc='lower right',fontsize=14)
    plt.show()
    plt.figure(figsize=(6,4))
    plt.plot(pred6.history['loss'])
    plt.plot(pred6.history['val_loss'])
    #plt.style.use("seaborn")
    plt.title('Training & Validation Loss (BiLSTM)',fontsize=15)
    plt.legend(['Training Loss','Validation Loss'],loc='center right',fontsize=14)
    plt.ylabel('Loss',fontsize=15)
    plt.xlabel('Epochs',fontsize=15)
    plt.show()

# %% [code]
plot_hist(pred6)

# %% [code]
test_predictions =model.predict(X_valid)
test_labels=np.argmax(Y_valid, axis=1)
print(classification_report(test_labels,np.argmax(test_predictions,axis=1)))
print(confusion_matrix(test_labels,np.argmax(test_predictions,axis=1)))
plt.figure(figsize=(6, 3))
plt.show()

# %% [code]


# %% [code]


# %% [code]


# %% [code]


# %% [code]
