# Supplementary material for: What people think about fast food: opinions analysis and LDA modeling on fast food restaurants using unstructured tweets
Source: PeerJ Comput Sci. 2023 Jan 13;9:e1193. doi: 10.7717/peerj-cs.1193 (PMC10280231; doi:10.7717/peerj-cs.1193)
Supplement: Supplemental Information 1 [file peerj-cs-09-1193-s001.zip › food/sentiments_burgerking.csv]

	Unnamed: 0	Date	user_name	user_friends	user_location	text	cleanText	Sentiment Score	Subjectivity	Textblob_sentiment	Negative Score	Positive Score	Neutral Score	Compound Score	Vader Sentiment
0	0	2022-07-04 23:59:53+00:00	KaliHecate	6968		@TheRealLCB24 You know they’re about to take him to Burger King too.😒	thereallcb know take burger king	0.0	0.0	Neutral	0.0	0.0	1.0	0.0	Neutral
1	1	2022-07-04 23:59:46+00:00	Gina33498782	933	Colorado, USA	@TwoMartinisPls I’m sure Burger King was open. Quick pit stop. I fucking hate this place.	twomartinispls sure burger king open quick pit stop fucking hate place	0.008333333333333304	0.6972222222222222	Positive	0.375	0.139	0.485	-0.5984	Negative
2	2	2022-07-04 23:59:43+00:00	jladams08030	962	California	@stevesilberman As anyone could have correctly guessed after seeing this picture, he was apparently just apprehende… https://t.co/yRQQfqDuRK	stevesilberman anyone could correctly guessed seeing picture apparently apprehende	0.05	0.35	Positive	0.0	0.0	1.0	0.0	Neutral
3	3	2022-07-04 23:59:43+00:00	adnan_pajic	418	Saint Louis, MO	@ZekeJMiller @Phil_Mattingly Did they take him to Burger King or McDonald’s afterwards?	zekejmiller phil_mattingly take burger king mcdonald afterwards	0.0	0.0	Neutral	0.0	0.0	1.0	0.0	Neutral
4	4	2022-07-04 23:59:40+00:00	HessNesbit	2085	Washington, DC	@AshIsHereForIt "You want lobster, huh? I'm thinking Burger King."	ashishereforit want lobster huh thinking burger king	0.0	0.0	Neutral	0.0	0.178	0.822	0.0772	Positive
5	5	2022-07-04 23:59:39+00:00	MicheleChevere1	2733	Santa Barbara, CA	@7News @boyle_kathy Have they bought him Burger King yet?	news boyle_kathy bought burger king yet	0.0	0.0	Neutral	0.0	0.0	1.0	0.0	Neutral
6	6	2022-07-04 23:59:39+00:00	OctoberFerguson	31749	Edgewood, NJ	@Husky_Tr8der @KatiePhang @cbschicago He was hungry. They stopped at Burger King on the way to lock up	husky_trder katiephang cbschicago hungry stopped burger king way lock	0.0	0.0	Neutral	0.192	0.0	0.808	-0.2263	Negative
7	7	2022-07-04 23:59:33+00:00	asimplisticman	1323		@JessicaB624 @victorjacobo_ @Bencjacobs @cbschicago Maybe he thought Trump was at Burger King?	jessicab victorjacobo_ bencjacobs cbschicago maybe thought trump burger king	0.0	0.0	Neutral	0.0	0.0	1.0	0.0	Neutral
8	8	2022-07-04 23:59:32+00:00	UCANTKEEPABLKM1	1371	Brooklyn, NY	@shirleygammy Did they take him to the cheesecake factory? Burger King was out of whoppers, smh. 🙄 https://t.co/MC37Ps0woG	shirleygammy take cheesecake factory burger king whoppers smh	0.0	0.0	Neutral	0.247	0.0	0.753	-0.3182	Negative
9	9	2022-07-04 23:59:31+00:00	ChestRockwell25	60		@mslynota504 @CharlieDeMar @cbschicago Roof wasn’t taken out to Burger King. More utter bullshit.	mslynota charliedemar cbschicago roof taken burger king utter bullshit	0.0	1.0	Neutral	0.322	0.0	0.678	-0.5859	Negative
10	10	2022-07-04 23:59:28+00:00	trixxxen	3390		They caught the shooter so they’re probably on the way to Burger King right now.	caught shooter probably way burger king right	0.2857142857142857	0.5357142857142857	Positive	0.0	0.0	1.0	0.0	Neutral
11	11	2022-07-04 23:59:28+00:00	bradysbeau	2432	Texas, USA	@labyrinthweaver @kylegriffin1 Probably take him to burger King before going to jail	labyrinthweaver kylegriffin probably take burger king going jail	-0.1	0.0	Negative	0.0	0.0	1.0	0.0	Neutral
12	12	2022-07-04 23:59:27+00:00	JoeSefa81	463	San Diego CA	@victorjacobo_ @taj_ethan49ers @cbschicago He survived the arrest? Did they get him Burger King? Did he sit up fron… https://t.co/Rn5tYDEfNh	victorjacobo_ taj_ethaners cbschicago survived arrest get burger king sit fron	-0.05	0.0	Negative	0.175	0.241	0.584	0.2263	Positive
13	13	2022-07-04 23:59:23+00:00	24Roger_S	336	Orlando, FL	No 60 bullets? Was Burger King still open? https://t.co/v3SuGC4D2Q	bullets burger king still open	0.0	0.5	Neutral	0.0	0.0	1.0	0.0	Neutral
14	14	2022-07-04 23:59:16+00:00	Mooney4me	3334	Central Coast CA. & PNW	@JonLemire @Benjaminknorr79 I wonder if the cops took him to Burger King	jonlemire benjaminknorr wonder cops took burger king	0.0	0.0	Neutral	0.0	0.0	1.0	0.0	Neutral
15	15	2022-07-04 23:59:16+00:00	mattarm073	115	Universe	@KatiePhang @cbschicago Did they take him to Burger King? Portillo’s maybe?	katiephang cbschicago take burger king portillo maybe	0.0	0.0	Neutral	0.0	0.0	1.0	0.0	Neutral
16	16	2022-07-04 23:59:15+00:00	mttsbelle	2739	Selah, WA	@KatiePhang @Acyn @cbschicago Did they take him to Burger King first?	katiephang acyn cbschicago take burger king first	0.25	0.3333333333333333	Positive	0.0	0.0	1.0	0.0	Neutral
17	17	2022-07-04 23:59:14+00:00	ElliottKellye	5001	Alabama, USA	@coreyreynoldsLA You forgot the Burger King meal.	coreyreynoldsla forgot burger king meal	0.0	0.0	Neutral	0.0	0.0	1.0	0.0	Neutral
18	18	2022-07-04 23:59:09+00:00	kellijjeep	1176	Lynnwood, WA	Apparently he's been put in custody. Alive and well. Wonder if he got Burger King on the way in? https://t.co/8hGwc2mQbG	apparently put custody alive well wonder got burger king way	0.07500000000000001	0.375	Positive	0.0	0.37	0.63	0.5719	Positive
19	19	2022-07-04 23:59:04+00:00	4eyes_tae1	284	East Baltimore	He getting Burger King or McDonald’s ????? https://t.co/aRGfQgDn25	getting burger king mcdonald	0.0	0.0	Neutral	0.0	0.0	1.0	0.0	Neutral
20	20	2022-07-04 23:59:04+00:00	DaveNewberry1	374		@BenBradleyTV @shannonrwatts @WGNNews Probably not a scratch on him. Wonder if they stopped for Burger King on the way to the station?	benbradleytv shannonrwatts wgnnews probably scratch wonder stopped burger king way station	0.0	0.0	Neutral	0.16	0.0	0.84	-0.2263	Negative
21	21	2022-07-04 23:59:03+00:00	Petierla	134		@ABC What did he order at Burger King on the way back to the police precinct?	abc order burger king way back police precinct	0.0	0.0	Neutral	0.0	0.0	1.0	0.0	Neutral
22	22	2022-07-04 23:58:56+00:00	Fumerj	666	Colorado, USA	@ABC @RexChapman Did they take him to McDonald’s or Burger King this time?	abc rexchapman take mcdonald burger king time	0.0	0.0	Neutral	0.0	0.0	1.0	0.0	Neutral
23	23	2022-07-04 23:58:56+00:00	IronClawGaming	675	Prince Albert	@davenewworld_2 @joefrancisco5 Because of course a white extremist shooter would be taken in. Is he gonna get Burger King next? 😒	davenewworld_ joefrancisco course white extremist shooter would taken gonna get burger king next	0.0	0.0	Neutral	0.0	0.0	1.0	0.0	Neutral
24	24	2022-07-04 23:58:54+00:00	GCarini85	529	Santa Clarita, CA	@SmitdoginBoston @charles_gaba Trip to burger King on the way to booking.	smitdoginboston charles_gaba trip burger king way booking	0.0	0.0	Neutral	0.0	0.0	1.0	0.0	Neutral
25	25	2022-07-04 23:58:51+00:00	sandyfukiu	2611	DC to MD to VA to KY to ?	@HeroinHatesYou @Bellamy11111111 Look how gentle they are being with him as they prepare him for his Burger King run.	heroinhatesyou bellamy look gentle prepare burger king run	0.2	0.8	Positive	0.0	0.293	0.707	0.4404	Positive
26	26	2022-07-04 23:58:45+00:00	KurisuS	3650	Administrative Confinement	@BenBradleyTV @shannonrwatts @WGNNews McDonalds or Burger King?	benbradleytv shannonrwatts wgnnews mcdonalds burger king	0.0	0.0	Neutral	0.0	0.0	1.0	0.0	Neutral
27	27	2022-07-04 23:58:44+00:00	VanSwanson	2122	Here	@Scott_j_k Now off to Burger King	scott_j_k burger king	0.0	0.0	Neutral	0.0	0.0	1.0	0.0	Neutral
28	28	2022-07-04 23:58:42+00:00	AltCrayoneater	5863	Dallas	@BMeiselas Next stop-Burger King. Amirite?	bmeiselas next stop burger king amirite	0.0	0.0	Neutral	0.306	0.0	0.694	-0.296	Negative
29	29	2022-07-04 23:58:40+00:00	ScandalWines	535		They caught the Highland Park shooter…in custody…on the way to Burger King… https://t.co/o5KRday8FA	caught highland park shooter custody way burger king	0.0	0.0	Neutral	0.0	0.0	1.0	0.0	Neutral
30	30	2022-07-04 23:58:39+00:00	andreaterry694	1382	Tennessee, USA	@Wolfie057 Are they going to stop him by burger king?	wolfie going stop burger king	0.0	0.0	Neutral	0.355	0.0	0.645	-0.296	Negative
31	31	2022-07-04 23:58:33+00:00	DallasHarlow	1443	Illinois, USA	@deeblock847 Who they sending out for Burger King?	deeblock sending burger king	0.0	0.0	Neutral	0.0	0.0	1.0	0.0	Neutral
32	32	2022-07-04 23:58:30+00:00	EmmaAdella	577		I wonder if he got to go to Burger King or McDonalds. https://t.co/D4k6HeFmWi	wonder got burger king mcdonalds	0.0	0.0	Neutral	0.0	0.0	1.0	0.0	Neutral
33	33	2022-07-04 23:58:29+00:00	shelldash	4061	los angeles	@reverendmatty and all the burger king hamberders his twisted fucked up heart desires https://t.co/P7JOFMVEsR	reverendmatty burger king hamberders twisted fucked heart desires	-0.55	0.85	Negative	0.386	0.0	0.614	-0.6597	Negative
34	34	2022-07-04 23:58:29+00:00	alessiVT	4251	Woodstock, VT	@theeunfluencer Has he had his Burger King visit yet? I'll never forget that.	theeunfluencer burger king visit yet never forget	0.0	0.0	Neutral	0.0	0.217	0.783	0.1695	Positive
35	35	2022-07-04 23:58:27+00:00	tomway2mad	175	B̶@̶B̶i̶l̶o̶N̶i̶@̶ 🐍 🗽👁️⃤	@WUTangKids give the poor kid some burger king	wutangkids give poor kid burger king	-0.4	0.6	Negative	0.383	0.0	0.617	-0.4767	Negative
36	36	2022-07-04 23:58:24+00:00	Rickybase68	3		@magacop_ He didn't kill a soul and got shot at 90 times while laying on the ground. Dylann Roof kills innocent bla… https://t.co/BftZxIhEFs	magacop_ kill soul got shot times laying ground dylann roof kills innocent bla	0.5	0.7	Positive	0.398	0.117	0.485	-0.7783	Negative
37	37	2022-07-04 23:58:23+00:00	esq_grumpy	1532	Libtardstan	@TalbertSwan They didn’t take him to Burger King. The humanity!	talbertswan take burger king humanity	0.0	0.0	Neutral	0.0	0.0	1.0	0.0	Neutral
38	38	2022-07-04 23:58:20+00:00	ANTIFA_Chris	544		@KatiePhang did he get Burger King?	katiephang get burger king	0.0	0.0	Neutral	0.0	0.0	1.0	0.0	Neutral
39	39	2022-07-04 23:58:12+00:00	MomRobe	10788	Syracuse, NY	@AshIsHereForIt @cooltxchick So they can catch a heavily armed motherfucker when they WANT to. Did they take him to Burger King too?	ashishereforit cooltxchick catch heavily armed motherfucker want take burger king	-0.2	0.5	Negative	0.331	0.094	0.576	-0.6486	Negative
40	40	2022-07-04 23:58:11+00:00	silentnomore68	1330		@KatiePhang Did they take him to Burger King like #NikkiHaley	katiephang take burger king like nikkihaley	0.0	0.0	Neutral	0.0	0.333	0.667	0.3612	Positive
41	41	2022-07-04 23:58:08+00:00	TerriIsSickOfU	2418		@KatiePhang Did they get him Burger King as well?	katiephang get burger king well	0.0	0.0	Neutral	0.0	0.344	0.656	0.2732	Positive
42	42	2022-07-04 23:58:03+00:00	calgary_buffalo	6232	Calgary	@victorjacobo_ @cbschicago Are they taking him to Burger King or Chic Filet?	victorjacobo_ cbschicago taking burger king chic filet	0.0	0.0	Neutral	0.0	0.259	0.741	0.2732	Positive
43	43	2022-07-04 23:58:00+00:00	SandyShriver9	3142		@charles_gaba Shhhh we don't want to upset him while we go through the Burger King drive-thru.	charles_gaba shhhh want upset burger king drive thru	0.0	0.0	Neutral	0.263	0.131	0.606	-0.3182	Negative
44	44	2022-07-04 23:57:57+00:00	Mooney4me	3334	Central Coast CA. & PNW	@glamelegance I wonder if the cops took him to Burger King	glamelegance wonder cops took burger king	0.0	0.0	Neutral	0.0	0.0	1.0	0.0	Neutral
45	45	2022-07-04 23:57:55+00:00	AntifaLake	142		@BaddCompani Did they give him Burger King on the way to jail? It seems to be tradition when they arrest these white boy mass shooters.	baddcompani give burger king way jail seems tradition arrest white boy mass shooters	-0.05000000000000001	0.0	Negative	0.167	0.0	0.833	-0.34	Negative
46	46	2022-07-04 23:57:55+00:00	shewflyshew	3371	Chicagodale	@Tom_Winter So on their way to Burger King no doubt.	tom_winter way burger king doubt	0.0	0.0	Neutral	0.385	0.0	0.615	-0.3612	Negative
47	47	2022-07-04 23:57:50+00:00	katrovert	1963	Long Island, NY	@cfish80 @KatiePhang @cbschicago Sounds like a trip to Burger King is in order.	cfish katiephang cbschicago sounds like trip burger king order	0.0	0.0	Neutral	0.0	0.238	0.762	0.3612	Positive
48	48	2022-07-04 23:57:48+00:00	josephducote	283	Earth	@B52Malmet Wonder if they stopped off at Burger King on the way to jail.	bmalmet wonder stopped burger king way jail	-0.1	0.0	Negative	0.241	0.0	0.759	-0.2263	Negative
49	49	2022-07-04 23:57:47+00:00	Andylov123	427	Minneapolis Minnesota	@ABC Is white skin bulletproof to a policeman’s bullet? Black skin gets 60 sh0ts to it, but white skin is taken to… https://t.co/7ePAcMGg1H	abc white skin bulletproof policeman bullet black skin gets shts white skin taken	-0.05555555555555555	0.14444444444444446	Negative	0.0	0.0	1.0	0.0	Neutral
50	50	2022-07-04 23:57:46+00:00	BCisvulnerable	1843	BC	@mtarm After a trip to Burger King, the non poc was taken into custody.	mtarm trip burger king non poc taken custody	0.0	0.0	Neutral	0.0	0.0	1.0	0.0	Neutral
51	51	2022-07-04 23:57:43+00:00	PizzaPolice911	17		@KendallRosado @cjroy44 @KaseyChronisTV And roof was required to be fed by law, and fast food was the only option a… https://t.co/NunyH8gNSg	kendallrosado cjroy kaseychronistv roof required fed law fast food option	0.2	0.6	Positive	0.0	0.0	1.0	0.0	Neutral
52	52	2022-07-04 23:57:43+00:00	cdubgma	7248		@victorjacobo_ @Skepmi @cbschicago Did they take him to Burger King since he’s a white guy?	victorjacobo_ skepmi cbschicago take burger king since white guy	0.0	0.0	Neutral	0.0	0.0	1.0	0.0	Neutral
53	53	2022-07-04 23:57:41+00:00	dawsonjames498	3192		Did the “Police” take him to Burger King first? https://t.co/0ELhiWIrkF	police take burger king first	0.25	0.3333333333333333	Positive	0.0	0.0	1.0	0.0	Neutral
54	54	2022-07-04 23:57:41+00:00	andreaterry694	1382	Tennessee, USA	@joancianciolo Are they going to take him to Burger King?	joancianciolo going take burger king	0.0	0.0	Neutral	0.0	0.0	1.0	0.0	Neutral
55	55	2022-07-04 23:57:41+00:00	browninamerica0	203	Fresno California, USA	@WUTangKids Did they stop and get him Burger King too?	wutangkids stop get burger king	0.0	0.0	Neutral	0.355	0.0	0.645	-0.296	Negative
56	56	2022-07-04 23:57:39+00:00	Mooney4me	3334	Central Coast CA. & PNW	@IreneBp2lhc I wonder if the cops took him to Burger King	irenebplhc wonder cops took burger king	0.0	0.0	Neutral	0.0	0.0	1.0	0.0	Neutral
57	57	2022-07-04 23:57:37+00:00	KMBmoreX	4994	Baltimore, MD	Fled from police, but didn’t have to dodge 90 bullets. Funny how that works. I wonder if Burger King was open since… https://t.co/LnXzkudMFW	fled police dodge bullets funny works wonder burger king open since	0.125	0.75	Positive	0.0	0.225	0.775	0.4404	Positive
58	58	2022-07-04 23:57:36+00:00	Neilj32	266	St. Charles IL	@ABC @cubsgirl12 Did they buy him Burger King too?	abc cubsgirl buy burger king	0.0	0.0	Neutral	0.0	0.0	1.0	0.0	Neutral
59	59	2022-07-04 23:57:36+00:00	MurbsSox	530	Blue Country, Bitches!	@purduemags I’m certain they stopped at Burger King. It’s thee place to go for mass shooters in custody.	purduemags certain stopped burger king thee place mass shooters custody	0.21428571428571427	0.5714285714285714	Positive	0.158	0.175	0.667	0.0516	Positive
60	60	2022-07-04 23:57:35+00:00	bcuzzican	330		@RonFilipkowski Guessing he doesn't have 60 holes in him then. Was he taken to a Burger King or Dairy Queen drive thru?	ronfilipkowski guessing holes taken burger king dairy queen drive thru	0.0	0.0	Neutral	0.0	0.0	1.0	0.0	Neutral
61	61	2022-07-04 23:57:34+00:00	bren_fieldX	1852	United States	@glamelegance @cooltxchick No doubt a trip to Burger King ,was made enroute to station 👀	glamelegance cooltxchick doubt trip burger king made enroute station	0.0	0.0	Neutral	0.238	0.0	0.762	-0.3612	Negative
62	62	2022-07-04 23:57:31+00:00	OG_FRC	322	Red coop, third on the left	Well, he's white and didn't have a tail light out, so yeah. He'll get his Burger King and a pat on the back from th… https://t.co/GGXxike4bK	well white tail light yeah get burger king pat back	0.13333333333333333	0.2333333333333333	Positive	0.0	0.35	0.65	0.5106	Positive
63	63	2022-07-04 23:57:30+00:00	Sanith84	295		@Reuters We will also buy him Burger King after we find him.	reuters also buy burger king find	0.0	0.0	Neutral	0.0	0.0	1.0	0.0	Neutral
64	64	2022-07-04 23:57:26+00:00	Mooney4me	3334	Central Coast CA. & PNW	@big8news @ChicagoVince I wonder if the cops took him to Burger King	bignews chicagovince wonder cops took burger king	0.0	0.0	Neutral	0.0	0.0	1.0	0.0	Neutral
65	65	2022-07-04 23:57:20+00:00	jmorang64	1035	Michigan, USA	@davenewworld_2 @TheReelRandom Did they take him to Burger King first	davenewworld_ thereelrandom take burger king first	0.25	0.3333333333333333	Positive	0.0	0.0	1.0	0.0	Neutral
66	66	2022-07-04 23:57:18+00:00	RogerWallaceTX	446	Texas	So did they stop a Burger King this time, or did they step it up and take him to Five Guys? #HighlandPark #July4th… https://t.co/gNIbQF0UHb	stop burger king time step take five guys highlandpark julyth	0.0	0.0	Neutral	0.196	0.0	0.804	-0.296	Negative
67	67	2022-07-04 23:57:17+00:00	Bizarro_Trump20	173	Illinois somewhere	@WGNNews @DearAuntCrabby Did they take him to Burger King too?	wgnnews dearauntcrabby take burger king	0.0	0.0	Neutral	0.0	0.0	1.0	0.0	Neutral
68	68	2022-07-04 23:57:16+00:00	davidragee	967	Stolen Land	@Leipapalooza You think they’ll take him to Burger King or McDonald’s	leipapalooza think take burger king mcdonald	0.0	0.0	Neutral	0.0	0.0	1.0	0.0	Neutral
69	69	2022-07-04 23:57:07+00:00	AshuraBlazer	735		@KatiePhang @cbschicago They didn’t shoot him? Shit, did they take him to a Burger King afterwards?	katiephang cbschicago shoot shit take burger king afterwards	-0.2	0.8	Negative	0.5	0.0	0.5	-0.7184	Negative
70	70	2022-07-04 23:56:58+00:00	TroyHalibur	1993	In Search Of...	Did they get him his Burger King yet? https://t.co/oK6Nc3nTCG	get burger king yet	0.0	0.0	Neutral	0.0	0.0	1.0	0.0	Neutral
71	71	2022-07-04 23:56:55+00:00	adriennedeckman	293	Titusville, FL	@totalylosthere Should have fucking shot him on sight. Oh wait, he’s white. Wonder if they stopped at Burger King w… https://t.co/PfqyVRokVi	totalylosthere fucking shot sight wait white wonder stopped burger king	-0.3	0.4	Negative	0.174	0.0	0.826	-0.2263	Negative
72	72	2022-07-04 23:56:54+00:00	MrFeeeeeny	219		@reallyjustagirl @WGNNews If you want to punish him, Burger King.	reallyjustagirl wgnnews want punish burger king	0.0	0.0	Neutral	0.391	0.149	0.46	-0.4767	Negative
73	73	2022-07-04 23:56:48+00:00	gscucci	8365	Connecticut, USA	@one4REALchange Did they stop at McDonald's or Burger King on the way to the police station?	onerealchange stop mcdonald burger king way police station	0.0	0.0	Neutral	0.239	0.0	0.761	-0.296	Negative
74	74	2022-07-04 23:56:45+00:00	BryanDawsonUSA	53466	E PLURIBUS UNUM	@tpostle311 But no Burger King either.	tpostle burger king either	0.0	0.0	Neutral	0.0	0.0	1.0	0.0	Neutral
75	75	2022-07-04 23:56:44+00:00	islandgayyl876	231		#HighlandPark of course he was going to be arrested without incident 🙄 He’s white #notsurprised #Terrorist They pro… https://t.co/7hRPggm9b4	highlandpark course going arrested without incident white notsurprised terrorist pro	0.0	0.0	Neutral	0.494	0.0	0.506	-0.8316	Negative
76	76	2022-07-04 23:56:44+00:00	ManyNumbersPit	166		Killer arrested peacefully. Enjoying Burger King now no doubt.	killer arrested peacefully enjoying burger king doubt	0.5	0.6	Positive	0.529	0.364	0.107	-0.4767	Negative
77	77	2022-07-04 23:56:43+00:00	Mooney4me	3334	Central Coast CA. & PNW	@BMeiselas Arrested I wonder if the cops took him to Burger King	bmeiselas arrested wonder cops took burger king	0.0	0.0	Neutral	0.341	0.0	0.659	-0.4767	Negative
78	78	2022-07-04 23:56:43+00:00	LEFTinTN	4440	Tennessee, USA	@MuellerSheWrote Wonder if they stopped by Burger King on the way in to the station?	muellershewrote wonder stopped burger king way station	0.0	0.0	Neutral	0.241	0.0	0.759	-0.2263	Negative
79	79	2022-07-04 23:56:38+00:00	FinchHaven	31	Salish Sea, Cascadia, Nor Am	@TimMcNicholas @NatashaBertrand @cbschicago . Did the cops take him to Burger King? No? Why not?	timmcnicholas natashabertrand cbschicago cops take burger king	0.0	0.0	Neutral	0.0	0.0	1.0	0.0	Neutral
80	80	2022-07-04 23:56:33+00:00	DR_Fred_Davies	985	Kentucky, USA	@RealHousewifeMi Arrest event sequence: Pulled over Asked to come downtown for some questions Taken to Burger King… https://t.co/VSxRcZmFCW	realhousewifemi arrest event sequence pulled asked come downtown questions taken burger king	-0.05	0.0	Negative	0.179	0.0	0.821	-0.34	Negative
81	81	2022-07-04 23:56:31+00:00	Gibron_Lastname	572	Where I wanna be	I wonder what they finna get him from Burger King https://t.co/VsnxYL685I	wonder finna get burger king	0.0	0.0	Neutral	0.0	0.0	1.0	0.0	Neutral
82	82	2022-07-04 23:56:30+00:00	fatalblosssom	456	Palm Springs, CA	Police have confirmed they’ll take him to Burger King on the way to jail. https://t.co/Hf7AKe7aNz	police confirmed take burger king way jail	0.15000000000000002	0.5	Positive	0.0	0.0	1.0	0.0	Neutral
83	83	2022-07-04 23:56:30+00:00	caddowizard	1172	Austin, TX	@kylegriffin1 Did they take him to Burger King	kylegriffin take burger king	0.0	0.0	Neutral	0.0	0.0	1.0	0.0	Neutral
84	84	2022-07-04 23:56:30+00:00	lsn92620	200	United States, North America	@enoughisbasta @RexChapman @TVTye @cbschicago White men can shoot at everyone else, including murdering all or some… https://t.co/tGhJ4a1E62	enoughisbasta rexchapman tvtye cbschicago white men shoot everyone else including murdering	0.0	0.0	Neutral	0.427	0.0	0.573	-0.7717	Negative
85	85	2022-07-04 23:56:27+00:00	Mooney4me	3334	Central Coast CA. & PNW	@sunnyslopegirl1 @BobFromIllinois @ABC I wonder if the cops took him to Burger King	sunnyslopegirl bobfromillinois abc wonder cops took burger king	0.0	0.0	Neutral	0.0	0.0	1.0	0.0	Neutral
86	86	2022-07-04 23:56:21+00:00	JerichoYeti	3199	Florida, USA	@DeaconBlues0 The cops have to swing by Burger King to get him a burger and fries. After all he’s white and a Trump… https://t.co/Mo8dKYB2pA	deaconblues cops swing burger king get burger fries white trump	0.0	0.0	Neutral	0.0	0.0	1.0	0.0	Neutral
87	87	2022-07-04 23:56:18+00:00	ashleyrm	794		But will he get to go to Burger King? https://t.co/biMaU5Uj2H	get burger king	0.0	0.0	Neutral	0.0	0.0	1.0	0.0	Neutral
88	88	2022-07-04 23:56:15+00:00	Queerfunkmusic	14		@victorjacobo_ @cbschicago Did they shoot him 60x first? Oh nvm he's white. Probably gonna get Burger King on the way to the station.	victorjacobo_ cbschicago shoot first nvm white probably gonna get burger king way station	0.125	0.16666666666666666	Positive	0.167	0.0	0.833	-0.34	Negative
89	89	2022-07-04 23:56:14+00:00	Mooney4me	3334	Central Coast CA. & PNW	@morgfair @kathrynresister I wonder if the cops took him to Burger King	morgfair kathrynresister wonder cops took burger king	0.0	0.0	Neutral	0.0	0.0	1.0	0.0	Neutral
90	90	2022-07-04 23:56:07+00:00	MrBlifil	4318	BKLYN	Has Trump promised to front the money for Crimo’s post-arrest Burger King meal yet?	trump promised front money crimo post arrest burger king meal yet	-0.05	0.0	Negative	0.173	0.18	0.647	0.0258	Neutral
91	91	2022-07-04 23:56:04+00:00	nagrommit	1047	Franklin, TN	Next they’ll what, take him to Burger King for a meal? https://t.co/yYzQsDlfUL	next take burger king meal	0.0	0.0	Neutral	0.0	0.0	1.0	0.0	Neutral
92	92	2022-07-04 23:56:04+00:00	JerryCann1	13294		@eddsmitty @smh_lori 💃🏻 Alive, of course...and now to Burger King...🖕🏻🖕🏻🖕🏻🖕🏻🖕🏻🖕🏻	eddsmitty smh_lori alive course burger king	0.1	0.4	Positive	0.0	0.342	0.658	0.3818	Positive
93	93	2022-07-04 23:56:02+00:00	VickiMo08056436	4132		@coreyreynoldsLA Every mass shooter is white and they are taken into custody alive, heck maybe even a stop at Burge… https://t.co/5dO4AToAuG	coreyreynoldsla every mass shooter white taken custody alive heck maybe even stop burge	0.05	0.2	Positive	0.139	0.165	0.696	0.1027	Positive
94	94	2022-07-04 23:55:56+00:00	DJPooh	3358	Upper Wakanda 🙅🏾‍♂️	Burger King? 🍔 https://t.co/8N8cBQo4If	burger king	0.0	0.0	Neutral	0.0	0.0	1.0	0.0	Neutral
95	95	2022-07-04 23:55:55+00:00	josephducote	283	Earth	I wonder if they took him by Burger King before going to jail. https://t.co/9ZYPgrPc5b	wonder took burger king going jail	-0.1	0.0	Negative	0.0	0.0	1.0	0.0	Neutral
96	96	2022-07-04 23:55:55+00:00	KirstenAllison	288	Los Angeles and Chicago	@kylegriffin1 Naturally the Highland Park mass murderer was taken alive. Did they take him to Burger King before they took him to jail?	kylegriffin naturally highland park mass murderer taken alive take burger king took jail	0.03333333333333333	0.26666666666666666	Positive	0.253	0.143	0.604	-0.4588	Negative
97	97	2022-07-04 23:55:51+00:00	gehrigbjr	1501	Los Angeles, CA	@kylegriffin1 are they at burger king	kylegriffin burger king	0.0	0.0	Neutral	0.0	0.0	1.0	0.0	Neutral
98	98	2022-07-04 23:55:46+00:00	JaneWeigel2	963		@davenewworld_2 Burger King better buckle up	davenewworld_ burger king better buckle	0.5	0.5	Positive	0.0	0.42	0.58	0.4404	Positive
99	99	2022-07-04 23:55:36+00:00	edmond_elise	1284	Illinois, USA	The Highland Park shooter has been apprehended. Wonder if he’s in the mood for McDonald’s or Burger King🤔.	highland park shooter apprehended wonder mood mcdonald burger king	0.0	0.0	Neutral	0.0	0.0	1.0	0.0	Neutral
100	100	2022-07-04 23:55:33+00:00	1_love22	1053		@RpsAgainstTrump Did they stop at Burger King before heading to the police station??	rpsagainsttrump stop burger king heading police station	0.0	0.0	Neutral	0.268	0.0	0.732	-0.296	Negative
101	101	2022-07-04 23:55:24+00:00	kkreitman	4593		@BenBradleyTV @1SnoozyQ @WGNNews So...did they take him to Burger King?	benbradleytv snoozyq wgnnews take burger king	0.0	0.0	Neutral	0.0	0.0	1.0	0.0	Neutral
102	102	2022-07-04 23:55:24+00:00	BarcaJeremy4Gov	227	Milwaukee, Wi	@2022Sigh @lljb99 @FBIMostWanted ✅️ arrested without incident ⭕️ selfies for the front ⭕️ Burger King stop	sigh lljb fbimostwanted arrested without incident selfies front burger king stop	0.0	0.0	Neutral	0.368	0.076	0.556	-0.6369	Negative
103	103	2022-07-04 23:55:20+00:00	Fumerj	666	Colorado, USA	@davenewworld_2 @JennaGalbut White and probably has a Burger King punch card. https://t.co/BVHBRHX5Jn	davenewworld_ jennagalbut white probably burger king punch card	0.0	0.0	Neutral	0.0	0.0	1.0	0.0	Neutral
104	104	2022-07-04 23:55:19+00:00	Mooney4me	3334	Central Coast CA. & PNW	@dr_seminnis I wonder if they took him to Burger King https://t.co/9YrrzghkWn	dr_seminnis wonder took burger king	0.0	0.0	Neutral	0.0	0.0	1.0	0.0	Neutral
105	105	2022-07-04 23:55:18+00:00	JeffGrizzly	527	NYC	@WalshFreedom just take him to burger king, seems like the white thing to do	walshfreedom take burger king seems like white thing	0.0	0.0	Neutral	0.0	0.263	0.737	0.3612	Positive
106	106	2022-07-04 23:55:07+00:00	cristynes	3745	Chicago, IL	@FrankLuntz He's White, the probably took him to Burger king...	frankluntz white probably took burger king	0.0	0.0	Neutral	0.0	0.0	1.0	0.0	Neutral
107	107	2022-07-04 23:54:59+00:00	SloBreez	126		@ananavarro This is a rhetorical question, right. 🤔 The answer is glaringly obvious from his picture. They'll ask h… https://t.co/Djr9RzQo3s	ananavarro rhetorical question right answer glaringly obvious picture ask	0.14285714285714285	0.5178571428571428	Positive	0.0	0.0	1.0	0.0	Neutral
108	108	2022-07-04 23:54:53+00:00	SloppyBanans	206		Surprise. Alive. Let’s see if they take it to fuckin Burger King. https://t.co/aLdLZRz6G7	surprise alive let see take fuckin burger king	0.1	0.4	Positive	0.0	0.439	0.561	0.5719	Positive
109	109	2022-07-04 23:54:50+00:00	VAFramer	2328	🌞	@jamient1776 Yep. On his way to Burger King I am sure.	jamient yep way burger king sure	0.5	0.8888888888888888	Positive	0.0	0.529	0.471	0.5423	Positive
110	110	2022-07-04 23:54:36+00:00	Fumerj	666	Colorado, USA	@KatiePhang @cbschicago Did they take him to Burger King first?	katiephang cbschicago take burger king first	0.25	0.3333333333333333	Positive	0.0	0.0	1.0	0.0	Neutral
111	111	2022-07-04 23:54:34+00:00	Je_suis_fatigue	2760	Chicago, IL	Soooo, not shot 60 times then? "ON TO BURGER KING!!" https://t.co/UqDMqFLXfj	soooo shot times burger king	0.0	0.0	Neutral	0.0	0.0	1.0	0.0	Neutral
112	112	2022-07-04 23:54:32+00:00	Bob_Odzinski	92		@davenewworld_2 Did they stop off at Burger King to get the poor lad something to eat on the way to the station?	davenewworld_ stop burger king get poor lad something eat way station	-0.4	0.6	Negative	0.371	0.0	0.629	-0.6486	Negative
113	113	2022-07-04 23:54:23+00:00	collectmmnt	1701	93101🇺🇸🇬🇧🇿🇦🇩🇪🇮🇹🇳🇿	@tweetmommybop @ABC they wanted to take him to Burger King … they don’t allow dead patrons	tweetmommybop abc wanted take burger king allow dead patrons	-0.2	0.4	Negative	0.326	0.144	0.53	-0.5267	Negative
114	114	2022-07-04 23:54:20+00:00	jimvk77	7149	Michigan, USA	@AshIsHereForIt @flexghost1 And now they're on the way to Burger King.	ashishereforit flexghost way burger king	0.0	0.0	Neutral	0.0	0.0	1.0	0.0	Neutral
115	115	2022-07-04 23:54:18+00:00	LCultivated	387	Between Insanity and Genius	@royalpratt @sleepisocialist Did they bring him to Burger King?	royalpratt sleepisocialist bring burger king	0.0	0.0	Neutral	0.0	0.0	1.0	0.0	Neutral
116	116	2022-07-04 23:54:17+00:00	charlesofidaho	4997	Spirit Lake, ID	@Bencjacobs Did they take him to Burger King?	bencjacobs take burger king	0.0	0.0	Neutral	0.0	0.0	1.0	0.0	Neutral
117	117	2022-07-04 23:54:15+00:00	BigEd0129	872	Chicago, IL	@RosaBklyn @zivinilee @victorjacobo_ @barney1776 @cbschicago There’s a McDonalds right down the street off 41…altho… https://t.co/69AjNsOe7m	rosabklyn zivinilee victorjacobo_ barney cbschicago mcdonalds right street altho	0.2857142857142857	0.5357142857142857	Positive	0.0	0.0	1.0	0.0	Neutral
118	118	2022-07-04 23:54:12+00:00	MaskandVote	4973	OH, Sane REALITY, Bad Word CTR	@victorjacobo_ @cbschicago So, Burger King, then???	victorjacobo_ cbschicago burger king	0.0	0.0	Neutral	0.0	0.0	1.0	0.0	Neutral
119	119	2022-07-04 23:54:12+00:00	1_love22	1053		@NotHoodlum I'm pretty sure that he went to Burger King before heading to the police station.	nothoodlum pretty sure went burger king heading police station	0.375	0.9444444444444444	Positive	0.0	0.44	0.56	0.6705	Positive
120	120	2022-07-04 23:54:07+00:00	bestICNnurse	3773	SF Bay Area	@TVTye @FrankFigliuzzi1 @cbschicago No Burger King? No 60 bullets embedded in his body?	tvtye frankfigliuzzi cbschicago burger king bullets embedded body	0.0	0.0	Neutral	0.0	0.0	1.0	0.0	Neutral
121	121	2022-07-04 23:54:01+00:00	RumiAkiBro	1884	Singapore	They probably took him to a burger king for a burger on the way I bet. https://t.co/3v8JAvvVEX	probably took burger king burger way bet	0.0	0.0	Neutral	0.0	0.0	1.0	0.0	Neutral
122	122	2022-07-04 23:54:00+00:00	Rastafarbrian1	552		Did they take him to McDonald’s or Burger King? https://t.co/4VohPzWLxf	take mcdonald burger king	0.0	0.0	Neutral	0.0	0.0	1.0	0.0	Neutral
123	123	2022-07-04 23:53:59+00:00	queenesther	1381	Imported from The Lowcountry	Do you think the cops took him to Burger King before they got to the police station? Because this one looks like he… https://t.co/FcC0uSVefs	think cops took burger king got police station one looks like	0.0	0.0	Neutral	0.0	0.2	0.8	0.3612	Positive
124	124	2022-07-04 23:53:58+00:00	TheOnlyBigNate	514		The man is arrested and as is American Tradition, he will now be taken to Burger King for the Post Shooting Meal	man arrested american tradition taken burger king post shooting meal	0.0	0.0	Neutral	0.256	0.0	0.744	-0.4767	Negative
125	125	2022-07-04 23:53:54+00:00	412wahlen	83		@Bencjacobs Did they get him Burger King?	bencjacobs get burger king	0.0	0.0	Neutral	0.0	0.0	1.0	0.0	Neutral
126	126	2022-07-04 23:53:51+00:00	thrillsseeker	614	Los Angeles, CA	@ScottMStedman I’m pretty sure they’re gonna go to Burger King before they bring him in.	scottmstedman pretty sure gonna burger king bring	0.375	0.9444444444444444	Positive	0.0	0.524	0.476	0.6705	Positive
127	127	2022-07-04 23:53:48+00:00	amsterdamred	5001	Colorado It's Our Nature	And is being driven to Burger King for his Whooper Value meal. https://t.co/kfLt9hQdKQ	driven burger king whooper value meal	0.0	0.0	Neutral	0.0	0.324	0.676	0.34	Positive
128	128	2022-07-04 23:53:46+00:00	OhYesICanada	909	Sherwood Park, AB	@TVTye @RexChapman @cbschicago Did they take him for Burger King after or switch it up with wendys this time?	tvtye rexchapman cbschicago take burger king switch wendys time	0.0	0.0	Neutral	0.0	0.0	1.0	0.0	Neutral
129	129	2022-07-04 23:53:43+00:00	EddieMustafa4	289		@WGNNews @dandakich Taking him to Burger King?	wgnnews dandakich taking burger king	0.0	0.0	Neutral	0.0	0.0	1.0	0.0	Neutral
130	130	2022-07-04 23:53:41+00:00	CarolynEasley6	4934		@FurioGiunta10 @ApparentlyDan @victorjacobo_ @BeschlossDC @cbschicago No he just shot and killed 6 innocent people… https://t.co/zIh6GfqAyX	furiogiunta apparentlydan victorjacobo_ beschlossdc cbschicago shot killed innocent people	0.15	0.35	Positive	0.324	0.173	0.504	-0.4767	Negative
131	131	2022-07-04 23:53:36+00:00	crypto_callisto	55	Betelgeuse	@TimMcNicholas @cbschicago hold on....hold on a minute....did the cops take him to Burger King at least?	timmcnicholas cbschicago hold hold minute cops take burger king least	-0.3	0.4	Negative	0.0	0.0	1.0	0.0	Neutral
132	132	2022-07-04 23:53:32+00:00	collectmmnt	1701	93101🇺🇸🇬🇧🇿🇦🇩🇪🇮🇹🇳🇿	@FitFeline Did they take him to Burger King or Pizza Hut before booking him?	fitfeline take burger king pizza hut booking	0.0	0.0	Neutral	0.0	0.0	1.0	0.0	Neutral
133	133	2022-07-04 23:53:32+00:00	BillShedd	3580	Texas, USA	@Ta_Lon Are they taking him to Burger King?	ta_lon taking burger king	0.0	0.0	Neutral	0.0	0.0	1.0	0.0	Neutral
134	134	2022-07-04 23:53:31+00:00	Ajohms1956	11078		@whateerwa I believe mass shooters prefer Burger King.	whateerwa believe mass shooters prefer burger king	0.0	0.0	Neutral	0.0	0.0	1.0	0.0	Neutral
135	135	2022-07-04 23:53:29+00:00	Seabeyond1	92	Oregon	@ABC Be sure to stop off at Burger King, think after a hard day the young white boy is hungry.	abc sure stop burger king think hard day young white boy hungry	0.07708333333333334	0.4576388888888888	Positive	0.242	0.154	0.604	-0.0772	Negative
136	136	2022-07-04 23:53:27+00:00	Georgeadelphia	949		Impending burger king date with the cops before they get him fingerprinted. Hope they’re gentle on the cuffs!! https://t.co/HpzNRiydbN	impending burger king date cops get fingerprinted hope gentle cuffs	0.2	0.8	Positive	0.0	0.42	0.58	0.7003	Positive
137	137	2022-07-04 23:53:22+00:00	AceZoomStyle5	628		@TimMcNicholas @cbschicago Is he at Burger King yet?	timmcnicholas cbschicago burger king yet	0.0	0.0	Neutral	0.0	0.0	1.0	0.0	Neutral
138	138	2022-07-04 23:53:21+00:00	HNewspj	265	K'jipuktuk, Newish Scotland	@ananavarro All I want to know is if and when they catch him, do they hit the Burger King or Taco Bell drive thru	ananavarro want know catch hit burger king taco bell drive thru	0.0	0.0	Neutral	0.0	0.115	0.885	0.0772	Positive
139	139	2022-07-04 23:53:20+00:00	deb60606	2869	Home	@MsInformation9 @davenewworld_2 And at the Burger 🍔 King drive through in the police car	msinformation davenewworld_ burger king drive police car	0.0	0.0	Neutral	0.0	0.0	1.0	0.0	Neutral
140	140	2022-07-04 23:53:13+00:00	reallyjustagirl	2044	United States of America	@WGNNews Burger King or Mcdonald's this time? Doesn't look like they riddle him with 60 rounds.	wgnnews burger king mcdonald time look like riddle rounds	0.0	0.0	Neutral	0.0	0.238	0.762	0.3612	Positive
141	141	2022-07-04 23:53:07+00:00	falconsinala	2723		@totalylosthere Did they take him to McDonalds or Burger King?	totalylosthere take mcdonalds burger king	0.0	0.0	Neutral	0.0	0.0	1.0	0.0	Neutral
142	142	2022-07-04 23:53:05+00:00	christi4356	980	Selden, NY	@davenewworld_2 Wow surprised Burger King or McDonald’s?	davenewworld_ wow surprised burger king mcdonald	0.1	0.95	Positive	0.0	0.588	0.412	0.6908	Positive
143	143	2022-07-04 23:53:03+00:00	TheGoodDr03	1126	United States	@Cade_Onder My dude….for less than a buck, you could adorn your dining room with the finest cinema stemware at Burg… https://t.co/oEGUCmhZzB	cade_onder dude less buck could adorn dining room finest cinema stemware burg	-0.16666666666666666	0.06666666666666667	Negative	0.0	0.129	0.871	0.1621	Positive
144	144	2022-07-04 23:52:59+00:00	Bckrda	5059	Florida, USA	Another white w/an AK and killed at least 6 wounded at least 26 and he is allowed to live another day. Did the cops… https://t.co/q1owJk5iZZ	another white killed least wounded least allowed live another day cops	-0.13272727272727275	0.26	Negative	0.31	0.0	0.69	-0.6705	Negative
145	145	2022-07-04 23:52:54+00:00	hennykage	360	The Bebop	Random ass Burger King craving	random ass burger king craving	-0.5	0.5	Negative	0.467	0.0	0.533	-0.5423	Negative
146	146	2022-07-04 23:52:53+00:00	ThatGuyXR	608	Texas	I appreciate the Internet’s love and support for Kevin Ford, for giving him the money he truly deserves when Burger King did not.	appreciate internet love support kevin ford giving money truly deserves burger king	0.5	0.6	Positive	0.0	0.68	0.32	0.9313	Positive
147	147	2022-07-04 23:52:53+00:00	Sarcasm_facts	597	Earth	@TyJohnsonNews They got him! They also shot the bastard over 60 times!! …My apologies wrong one Burger King and handcuffs only.	tyjohnsonnews got also shot bastard times apologies wrong one burger king handcuffs	-0.5	0.9	Negative	0.398	0.0	0.602	-0.765	Negative
148	148	2022-07-04 23:52:52+00:00	Jones46Anthony	1694	Denver, CO	@RogelioMaresIII So he got Burger King on the way to the station? Got it!	rogeliomaresiii got burger king way station got	0.0	0.0	Neutral	0.0	0.0	1.0	0.0	Neutral
149	149	2022-07-04 23:52:49+00:00	afelinefan	1612	Fort Lauderdale	@Jedi_Adopted Did he get to go to Burger King?	jedi_adopted get burger king	0.0	0.0	Neutral	0.0	0.0	1.0	0.0	Neutral
150	150	2022-07-04 23:52:47+00:00	CoachesCapital	91	NYC	@TVTye @RexChapman @cbschicago Burger King or Wendy’s next? 😬	tvtye rexchapman cbschicago burger king wendy next	0.0	0.0	Neutral	0.0	0.0	1.0	0.0	Neutral
151	151	2022-07-04 23:52:46+00:00	rsv777	955		@Barbtomko1 They get him Burger King yet?	barbtomko get burger king yet	0.0	0.0	Neutral	0.0	0.0	1.0	0.0	Neutral
152	152	2022-07-04 23:52:43+00:00	BradHamilton89	477	716 area code	@Denny816 @Super70sSports Burger King shoes !	denny superssports burger king shoes	0.0	0.0	Neutral	0.0	0.0	1.0	0.0	Neutral
153	153	2022-07-04 23:52:39+00:00	rudydotca	937	Toronto	did they take him for a burger king meal? https://t.co/mwKdJ0sGlT	take burger king meal	0.0	0.0	Neutral	0.0	0.0	1.0	0.0	Neutral
154	154	2022-07-04 23:52:38+00:00	DougFoley6	3404	Colorado	Have they taken him to Burger King yet?😡 https://t.co/7TXgVf5UZK	taken burger king yet	0.0	0.0	Neutral	0.0	0.0	1.0	0.0	Neutral
155	155	2022-07-04 23:52:37+00:00	BrujaAnon	3211	Florida, USA	@TVTye @cbschicago And not a mark on him right🤨 Going to stop and get him some Burger King on his way to jail.🤨	tvtye cbschicago mark right going stop get burger king way jail	0.09285714285714285	0.26785714285714285	Positive	0.18	0.0	0.82	-0.296	Negative
156	156	2022-07-04 23:52:31+00:00	kitkat234	3775		@BeschlossDC Did they take him to burger king?	beschlossdc take burger king	0.0	0.0	Neutral	0.0	0.0	1.0	0.0	Neutral
157	157	2022-07-04 23:52:28+00:00	Ciscokid131	0	South Lake Tahoe, CA	@PauletteParis1 Did they take him to Burger King first? Hopefully he’ll get a sympathetic judge like Rittenhouse did.	pauletteparis take burger king first hopefully get sympathetic judge like rittenhouse	0.375	0.6666666666666666	Positive	0.0	0.515	0.485	0.8176	Positive
158	158	2022-07-04 23:52:26+00:00	tvisgreat	1044		Doesn’t matter how many times you tell people. I wanna guess that about 90% of liberal Twitter believes to this day… https://t.co/HSNPaHQ6j9	matter many times tell people wanna guess liberal twitter believes day	0.5	0.5	Positive	0.0	0.099	0.901	0.0258	Neutral
159	159	2022-07-04 23:52:22+00:00	Hampsworld	1209	Little Rock, AR	Did he get Burger King? Or did they spring for Olive Garden? https://t.co/kupjIGEeyZ	get burger king spring olive garden	0.0	0.0	Neutral	0.0	0.0	1.0	0.0	Neutral
160	160	2022-07-04 23:52:21+00:00	dfrntdrmmr	34588	Ontario, Canada	@catincoggnito Of course he is...now they'll take him to Burger King.	catincoggnito course take burger king	0.0	0.0	Neutral	0.0	0.0	1.0	0.0	Neutral
161	161	2022-07-04 23:52:19+00:00	ErikNelson5	937	Massachusetts, USA	@MrsSaffyT The local Burger King has pledged to remain open until the “young” man has been properly fed. He’s had a tough day.	mrssaffyt local burger king pledged remain open young man properly fed tough day	-0.057777777777777775	0.3666666666666667	Negative	0.111	0.0	0.889	-0.128	Negative
162	162	2022-07-04 23:52:17+00:00	secretcabdriver	2853	Burlington, VT	So, they got the guy in Illinois. I guess the next stop is Burger King.	got guy illinois guess next stop burger king	0.0	0.0	Neutral	0.239	0.0	0.761	-0.296	Negative
163	163	2022-07-04 23:52:17+00:00	TheHillReport	206	Earth	@TVTye @FrankFigliuzzi1 @cbschicago So when the person of interest was taken into custody, did they take him to Bur… https://t.co/oVKcfaNFYI	tvtye frankfigliuzzi cbschicago person interest taken custody take bur	0.0	0.0	Neutral	0.0	0.273	0.727	0.4588	Positive
164	164	2022-07-04 23:52:14+00:00	szaivy	279	lesbian | 22	burger king forgot my fries https://t.co/udJ3Bell29	burger king forgot fries	0.0	0.0	Neutral	0.0	0.0	1.0	0.0	Neutral
165	165	2022-07-04 23:52:03+00:00	Phishman77	2862	iPhone: 40.873577,-73.867119	I wonder if they stopped for Burger King or Wendy’s https://t.co/T3yI1DUjKA	wonder stopped burger king wendy	0.0	0.0	Neutral	0.322	0.0	0.678	-0.2263	Negative
166	166	2022-07-04 23:52:02+00:00	Stare__LOorde	348	Amarillo, TX	@SophiaMaria2019 @NotHoodlum “without incident” that’s a Burger King meal for the ride.	sophiamaria nothoodlum without incident burger king meal ride	0.0	0.0	Neutral	0.0	0.0	1.0	0.0	Neutral
167	167	2022-07-04 23:52:01+00:00	Dobieblue	19721	Dobieville 🇺🇸	@MuellerSheWrote No shots fired. Sounds about white. So are they taking him to McDonald’s or Burger King?	muellershewrote shots fired sounds white taking mcdonald burger king	0.0	0.0	Neutral	0.31	0.0	0.69	-0.5574	Negative
168	168	2022-07-04 23:51:57+00:00	viewfrommyoffic	3348	Clevelandish....	@loveis716 Armed and dangerous and taken into custody without incident Probably taking the bastard to Burger King too	loveis armed dangerous taken custody without incident probably taking bastard burger king	-0.6	0.9	Negative	0.398	0.0	0.602	-0.765	Negative
169	169	2022-07-04 23:51:53+00:00	CCXIII	2087	Ohio	Will they take him to Burger King after. https://t.co/7D7ruoHMQ7	take burger king	0.0	0.0	Neutral	0.0	0.0	1.0	0.0	Neutral
170	170	2022-07-04 23:51:53+00:00	rob_parritt	1965	Anytown, USA	They gonna bring his ass to Burger King before jail https://t.co/ANiZqEUSo7	gonna bring ass burger king jail	-0.1	0.0	Negative	0.412	0.0	0.588	-0.5423	Negative
171	171	2022-07-04 23:51:52+00:00	YinzerV	221	From: Pittsburgh; Lives: PDX	@shirleyekaiser @suey1584 @BMeiselas Now, now, that's totally inaccurate. They took the Charleston church shooter to Burger King.	shirleyekaiser suey bmeiselas totally inaccurate took charleston church shooter burger king	0.0	0.75	Neutral	0.0	0.0	1.0	0.0	Neutral
172	172	2022-07-04 23:51:50+00:00	Lindsay68365003	21644		@fintube61 @WGNNews @CornSh4rk They’ll get him some Burger King on the way back to the station. Poor kid is hungry.	fintube wgnnews cornshrk get burger king way back station poor kid hungry	-0.2	0.3	Negative	0.22	0.0	0.78	-0.4767	Negative
173	173	2022-07-04 23:51:43+00:00	MDPL1992	1057		@williamlegate Gotta get him Burger King	williamlegate gotta get burger king	0.0	0.0	Neutral	0.0	0.0	1.0	0.0	Neutral
174	174	2022-07-04 23:51:43+00:00	ctznkate	2009	Lost Angeles, CA	@KatiePhang @cbschicago Did they take him to Burger King first	katiephang cbschicago take burger king first	0.25	0.3333333333333333	Positive	0.0	0.0	1.0	0.0	Neutral
175	175	2022-07-04 23:51:41+00:00	BJonthegrid	1976	United States	@TVTye @RexChapman @cbschicago Next stop: Burger King.	tvtye rexchapman cbschicago next stop burger king	0.0	0.0	Neutral	0.268	0.0	0.732	-0.296	Negative
176	176	2022-07-04 23:51:41+00:00	ChristinaSFLaw	2955	San Francisco, California	To no one’s surprise, because dude is white the pigs magically managed to take him alive. What’s the over/under on… https://t.co/II41khoLWX	one surprise dude white pigs magically managed take alive	0.19999999999999998	0.4666666666666666	Positive	0.0	0.402	0.598	0.5719	Positive
177	177	2022-07-04 23:51:39+00:00	IgCoder	397	Columbia, SC	@brendanMMA23 @VAFramer @KatiePhang @cbschicago Apparently the cops brought Dylan roof Burger King after they arrested him	brendanmma vaframer katiephang cbschicago apparently cops brought dylan roof burger king arrested	0.05	0.35	Positive	0.22	0.0	0.78	-0.4767	Negative
178	178	2022-07-04 23:51:37+00:00	Stevenmoore722	119	St. Andrews, Scotland, UK	@SlouchingYogi How many bullets do you think it will take to apprehend him? A. Zero B. Zero C. Zero D. Burger King	slouchingyogi many bullets think take apprehend zero zero zero burger king	0.5	0.5	Positive	0.0	0.0	1.0	0.0	Neutral
179	179	2022-07-04 23:51:37+00:00	wellzy12000	142		@TVTye @RexChapman @cbschicago Wait, he wasn’t shot 60 times by the cops? Did they get him Burger King on the way to jail as well?	tvtye rexchapman cbschicago wait shot times cops get burger king way jail well	-0.1	0.0	Negative	0.0	0.149	0.851	0.2732	Positive
180	180	2022-07-04 23:51:33+00:00	Phalsleyconvic1	393		@RuthlessWe Just taken alive, As a wise comrade asked.... burger King or McDonald's	ruthlesswe taken alive wise comrade asked burger king mcdonald	0.39999999999999997	0.65	Positive	0.0	0.449	0.551	0.6908	Positive
181	181	2022-07-04 23:51:32+00:00	flexghost1	11617	Mt. Yourmom	@glamelegance And is being driven to Burger King by the cops	glamelegance driven burger king cops	0.0	0.0	Neutral	0.0	0.0	1.0	0.0	Neutral
182	182	2022-07-04 23:51:27+00:00	Marcdachamp	1000	Buffalo, NY	@Cade_Onder Burger King had TMNT VHS tapes.	cade_onder burger king tmnt vhs tapes	0.0	0.0	Neutral	0.0	0.0	1.0	0.0	Neutral
183	183	2022-07-04 23:51:23+00:00	GRlZZLYbayer	464		@BrianEntin @NewsNation @WGNNews I’m guessing he survived and they are taking him to get some Burger King, unlike #JaylandWalker	brianentin newsnation wgnnews guessing survived taking get burger king unlike jaylandwalker	0.0	0.0	Neutral	0.0	0.248	0.752	0.5106	Positive
184	184	2022-07-04 23:51:20+00:00	ANTIFA_Chris	544		I wonder, did they take him to Burger King?	wonder take burger king	0.0	0.0	Neutral	0.0	0.0	1.0	0.0	Neutral
185	185	2022-07-04 23:51:18+00:00	shanearama	5738	Seattle, WA	@NotHoodlum Did they treat him to Burger King yet??	nothoodlum treat burger king yet	0.0	0.0	Neutral	0.0	0.403	0.597	0.4019	Positive
186	186	2022-07-04 23:51:13+00:00	AntifaLake	142		@Chikie5 @JStatePost Did they give him Burger King before taking him into custody?	chikie jstatepost give burger king taking custody	0.0	0.0	Neutral	0.0	0.0	1.0	0.0	Neutral
187	187	2022-07-04 23:51:07+00:00	dtheavenger	7468	NY,CA,FLA #catchmeifyoucan	@morgfair Now the police will take them to Burger King And give him a high five.	morgfair police take burger king give high five	0.16	0.5399999999999999	Positive	0.0	0.0	1.0	0.0	Neutral
188	188	2022-07-04 23:51:04+00:00	IrisVersakos	1739	Los Angeles, CA	@TVTye @cbschicago Next stop Burger King?	tvtye cbschicago next stop burger king	0.0	0.0	Neutral	0.306	0.0	0.694	-0.296	Negative
189	189	2022-07-04 23:51:03+00:00	PatchWSP	1825		@KatiePhang @cbschicago Make sure he gets Burger King on the way to jail and isn’t touched up at all.	katiephang cbschicago make sure gets burger king way jail touched	0.2	0.4444444444444444	Positive	0.0	0.204	0.796	0.3182	Positive
190	190	2022-07-04 23:51:02+00:00	VickiMo08056436	4132		@robcarpenter81 Arrested just like all the other mass killers have been. If you're white you can slaughter countles… https://t.co/inLWa8bFLJ	robcarpenter arrested like mass killers white slaughter countles	0.0	0.0	Neutral	0.497	0.168	0.336	-0.7096	Negative
191	191	2022-07-04 23:51:00+00:00	DatNiggaYoda	813		@FoxNews *Police after taking Robert Crimo into custody after he shot 25+ people -without shooting him 60+ times an… https://t.co/x0vo6RbT3l	foxnews police taking robert crimo custody shot people without shooting times	0.0	0.0	Neutral	0.0	0.0	1.0	0.0	Neutral
192	192	2022-07-04 23:51:00+00:00	JeordeC	565	Inside your head…	@TweetyKJA @RexChapman @TVTye @cbschicago And a stop @ a Burger King…	tweetykja rexchapman tvtye cbschicago stop burger king	0.0	0.0	Neutral	0.268	0.0	0.732	-0.296	Negative
193	193	2022-07-04 23:51:00+00:00	SarahParryLeo	576	Alabama, USA	@davenewworld_2 Burger King is too woke. He demanded Chick-fil-A	davenewworld_ burger king woke demanded chick fil	0.0	0.0	Neutral	0.241	0.0	0.759	-0.2263	Negative
194	194	2022-07-04 23:50:59+00:00	Fumerj	666	Colorado, USA	@coreyreynoldsLA Did they take him to McDonald’s or Burger King first? 🤦‍♂️	coreyreynoldsla take mcdonald burger king first	0.25	0.3333333333333333	Positive	0.0	0.0	1.0	0.0	Neutral
195	195	2022-07-04 23:50:57+00:00	TheHillReport	206	Earth	@TeaPainUSA So when the person of interest was taken into custody, did they take him to Burger King before the police station?	teapainusa person interest taken custody take burger king police station	0.0	0.0	Neutral	0.0	0.25	0.75	0.4588	Positive
196	196	2022-07-04 23:50:57+00:00	JeffGrizzly	527	NYC	@williamlegate they are pulling up to the Burger King drive thru right about now	williamlegate pulling burger king drive thru right	0.2857142857142857	0.5357142857142857	Positive	0.0	0.0	1.0	0.0	Neutral
197	197	2022-07-04 23:50:45+00:00	tvisgreat	1044		I tweeted about liberal Twitterisms that became facts for life the other day no matter how wrong they were. Now tha… https://t.co/KUvk56rV8f	tweeted liberal twitterisms became facts life day matter wrong tha	-0.5	0.9	Negative	0.254	0.09	0.656	-0.4588	Negative
198	198	2022-07-04 23:50:45+00:00	FRANK_SINATRA7	5152		@TheInsiderPaper Did they take him to burger king on his way down to the station?	theinsiderpaper take burger king way station	0.0	0.0	Neutral	0.0	0.0	1.0	0.0	Neutral
199	199	2022-07-04 23:50:42+00:00	cogitoredux	549		@williamlegate Burger King has been alerted for a take out order.	williamlegate burger king alerted take order	0.0	0.0	Neutral	0.0	0.0	1.0	0.0	Neutral
200	200	2022-07-04 23:50:41+00:00	TheHillReport	206	Earth	@TimMcNicholas @NatashaBertrand @cbschicago So when the person of interest was taken into custody, did they take hi… https://t.co/ZjWClBIV5u	timmcnicholas natashabertrand cbschicago person interest taken custody take	0.0	0.0	Neutral	0.0	0.3	0.7	0.4588	Positive
201	201	2022-07-04 23:50:32+00:00	toddkimmelman	384	Washington, DC	@davenewworld_2 Did they take him to Burger King first?	davenewworld_ take burger king first	0.25	0.3333333333333333	Positive	0.0	0.0	1.0	0.0	Neutral
202	202	2022-07-04 23:50:30+00:00	TheHillReport	206	Earth	@ananavarro So when the person of interest was taken into custody, did they take him to Burger King before the police station?	ananavarro person interest taken custody take burger king police station	0.0	0.0	Neutral	0.0	0.25	0.75	0.4588	Positive
203	203	2022-07-04 23:50:22+00:00	dtheavenger	7468	NY,CA,FLA #catchmeifyoucan	@NotHoodlum OH shit. I didn’t think they take them alive. Are they going to take him to Burger King?	nothoodlum shit think take alive going take burger king	-0.05	0.6000000000000001	Negative	0.273	0.197	0.53	-0.25	Negative
204	204	2022-07-04 23:50:22+00:00	TheHillReport	206	Earth	@BeschlossDC So when the person of interest was taken into custody, did they take him to Burger King before the police station?	beschlossdc person interest taken custody take burger king police station	0.0	0.0	Neutral	0.0	0.25	0.75	0.4588	Positive
205	205	2022-07-04 23:50:22+00:00	CovfefeMore	3144		@ericw1994 @williamlegate Bet he got burger King and and strawberry shake too. 🙄	ericw williamlegate bet got burger king strawberry shake	0.0	0.0	Neutral	0.195	0.0	0.805	-0.1779	Negative
206	206	2022-07-04 23:50:18+00:00	midnight90280	327		@BMeiselas I’m sure he’ll be arrested peacefully. Maybe even get some Burger King on the way to the station.	bmeiselas sure arrested peacefully maybe even get burger king way station	0.375	0.6944444444444444	Positive	0.185	0.339	0.476	0.3818	Positive
207	207	2022-07-04 23:50:17+00:00	TheHillReport	206	Earth	@business So when the person of interest was taken into custody, did they take him to Burger King before the police station?	business person interest taken custody take burger king police station	0.0	0.0	Neutral	0.0	0.25	0.75	0.4588	Positive
208	208	2022-07-04 23:50:12+00:00	spideycatsays1	1709	Florida, USA	@atkinsong561 @D_jeneration Or Burger King….	atkinsong d_jeneration burger king	0.0	0.0	Neutral	0.0	0.0	1.0	0.0	Neutral
209	209	2022-07-04 23:50:07+00:00	Metrodork	443	Houston, TX	@BMeiselas Have they pre-ordered his burger king?	bmeiselas pre ordered burger king	0.0	0.0	Neutral	0.0	0.0	1.0	0.0	Neutral
210	210	2022-07-04 23:49:57+00:00	rustymk2	1945	Indianapolis, IN	They got him. Wonder if they took him to Burger King. Probably stopped at a cookout, at least.	got wonder took burger king probably stopped cookout least	-0.3	0.4	Negative	0.192	0.0	0.808	-0.2263	Negative
211	211	2022-07-04 23:49:56+00:00	MarcSchaefferGD	426		@KatiePhang @cbschicago Has he been taken to Burger King for a snack yet?	katiephang cbschicago taken burger king snack yet	0.0	0.0	Neutral	0.0	0.0	1.0	0.0	Neutral
212	212	2022-07-04 23:49:54+00:00	kaodeng	666	Seattle, WA	@Bencjacobs Did he get any burger king?	bencjacobs get burger king	0.0	0.0	Neutral	0.0	0.0	1.0	0.0	Neutral
213	213	2022-07-04 23:49:53+00:00	pxcaballero	4999	Pacific Northwest	Did they stop at Burger King? https://t.co/MIRurvsfFZ	stop burger king	0.0	0.0	Neutral	0.524	0.0	0.476	-0.296	Negative
214	214	2022-07-04 23:49:50+00:00	TheHillReport	206	Earth	So when the person of interest was taken into custody, did they take him to Burger King before the police station?	person interest taken custody take burger king police station	0.0	0.0	Neutral	0.0	0.273	0.727	0.4588	Positive
215	215	2022-07-04 23:49:48+00:00	MiguelxMarie	760	NY|NJ 📍	Who’s the king from Burger King?	king burger king	0.0	0.0	Neutral	0.0	0.0	1.0	0.0	Neutral
216	216	2022-07-04 23:49:48+00:00	Mooney4me	3334	Central Coast CA. & PNW	I wonder if the cops are taking the shooter to Burger King?	wonder cops taking shooter burger king	0.0	0.0	Neutral	0.0	0.0	1.0	0.0	Neutral
217	217	2022-07-04 23:49:45+00:00	nuggdog	161	Ohio, USA	@KatiePhang @cbschicago Quick stop at burger King first	katiephang cbschicago quick stop burger king first	0.29166666666666663	0.41666666666666663	Positive	0.268	0.0	0.732	-0.296	Negative
218	218	2022-07-04 23:49:40+00:00	jdcarroll88	2032	USA	@davenewworld_2 @AfricanaCarr The new Burger King. White Kastle.	davenewworld_ africanacarr new burger king white kastle	0.06818181818181818	0.22727272727272727	Positive	0.0	0.0	1.0	0.0	Neutral
219	219	2022-07-04 23:49:39+00:00	ragingstormz	738	United States	@TBex1239 @davenewworld_2 they’ll take him to Burger King next	tbex davenewworld_ take burger king next	0.0	0.0	Neutral	0.0	0.0	1.0	0.0	Neutral
220	220	2022-07-04 23:49:33+00:00	Marrrrcussss	3302		And they brought Bobby Crimo III in unharmed. @FoxxFiles was right. They probably got him some Burger King to make… https://t.co/8WArtpcKWN	brought bobby crimo iii unharmed foxxfiles right probably got burger king make	0.2857142857142857	0.5357142857142857	Positive	0.0	0.0	1.0	0.0	Neutral
221	221	2022-07-04 23:49:23+00:00	VAFramer	2328	🌞	@TimMcNicholas @NatashaBertrand @cbschicago And off to Burger King he goes for his wopper on his way to jail since he is white.	timmcnicholas natashabertrand cbschicago burger king goes wopper way jail since white	-0.05	0.0	Negative	0.0	0.0	1.0	0.0	Neutral
222	222	2022-07-04 23:49:22+00:00	pjlove10	3063	Instagram: revolver1974	@TVTye @cbschicago What did he order at Burger King?	tvtye cbschicago order burger king	0.0	0.0	Neutral	0.0	0.0	1.0	0.0	Neutral
223	223	2022-07-04 23:49:21+00:00	Galphar	219	Independence, KY USA	@RickStrom Did they take him to Burger King or Arby's before jail this time? Or maybe they splurged and went to Chipotles	rickstrom take burger king arby jail time maybe splurged went chipotles	-0.1	0.0	Negative	0.0	0.0	1.0	0.0	Neutral
224	224	2022-07-04 23:49:15+00:00	FreddyG910	192	TX	@ScottMStedman @SpiroAgnewGhost Are they taking him to burger king next?🙄	scottmstedman spiroagnewghost taking burger king next	0.0	0.0	Neutral	0.0	0.0	1.0	0.0	Neutral
225	225	2022-07-04 23:49:06+00:00	DJTrumpsdog	1326	USA	@RachelBitecofer …and they’re off to Burger King..	rachelbitecofer burger king	0.0	0.0	Neutral	0.0	0.0	1.0	0.0	Neutral
226	226	2022-07-04 23:49:01+00:00	slash20xx	1433	Jersey Shore/NC	@robcarpenter81 Next stop, Burger King....	robcarpenter next stop burger king	0.0	0.0	Neutral	0.355	0.0	0.645	-0.296	Negative
227	227	2022-07-04 23:48:46+00:00	deb60606	2869	Home	@D_jeneration Get that kid some 🍔 Burger King	d_jeneration get kid burger king	0.0	0.0	Neutral	0.0	0.0	1.0	0.0	Neutral
228	228	2022-07-04 23:48:44+00:00	JeffGrizzly	527	NYC	@KatiePhang they should be at the Burger King drive through right about now	katiephang burger king drive right	0.2857142857142857	0.5357142857142857	Positive	0.0	0.0	1.0	0.0	Neutral
229	229	2022-07-04 23:48:33+00:00	NYgrrl303	4233	New York, USA	@TimMcNicholas @NatashaBertrand @cbschicago Now to Burger King.	timmcnicholas natashabertrand cbschicago burger king	0.0	0.0	Neutral	0.0	0.0	1.0	0.0	Neutral
230	230	2022-07-04 23:48:31+00:00	luna2166_luna	870	El Paso, TX	@KatiePhang @cbschicago They agreed to meet at Burger King ...	katiephang cbschicago agreed meet burger king	0.0	0.0	Neutral	0.0	0.296	0.704	0.2732	Positive
231	231	2022-07-04 23:48:26+00:00	FNFunkinBot	0	Funky Town, NG	Mod Idea: Friday Night Funkin’ VS Henchman in Burger King	mod idea friday night funkin henchman burger king	0.2	0.4	Positive	0.0	0.0	1.0	0.0	Neutral
232	232	2022-07-04 23:48:25+00:00	ericc56	3461	CA	@TVTye @cbschicago Did they take him to Burger King?	tvtye cbschicago take burger king	0.0	0.0	Neutral	0.0	0.0	1.0	0.0	Neutral
233	233	2022-07-04 23:48:24+00:00	quitethewhit	20129	Blue Jersey, USA	But did he get Burger King on the way to jail? https://t.co/ORzCfjEu8H	get burger king way jail	-0.1	0.0	Negative	0.0	0.0	1.0	0.0	Neutral
234	234	2022-07-04 23:48:22+00:00	NewJetLife	4994	somewhere in the land of free!	@BNNBreaking @gchahal Damn shame he wasn't wasted let me guess they stopped at Burger King	bnnbreaking gchahal damn shame wasted let guess stopped burger king	-0.2	0.0	Negative	0.645	0.0	0.355	-0.872	Negative
235	235	2022-07-04 23:48:19+00:00	holliesplaining	1256	SE TX / Chicago / NW Indiana	What’d that little shit order from Burger King	little shit order burger king	-0.19375	0.65	Negative	0.453	0.0	0.547	-0.5118	Negative
236	236	2022-07-04 23:48:16+00:00	Sticky1313	535	Oshkosh, WI	@davenewworld_2 And now gets Burger King	davenewworld_ gets burger king	0.0	0.0	Neutral	0.0	0.0	1.0	0.0	Neutral
237	237	2022-07-04 23:48:11+00:00	hihothadsilver	99	Mesa, AZ	@anthonyvclark20 I’m sure the cops will take him to dinner at McDonald’s or Burger King. Gotta help out the white man!	anthonyvclark sure cops take dinner mcdonald burger king gotta help white man	0.25	0.4444444444444444	Positive	0.0	0.333	0.667	0.6124	Positive
238	238	2022-07-04 23:48:11+00:00	CEnrqz	1094	Chicago, IL	Arrested and probably on his way to Burger King	arrested probably way burger king	0.0	0.0	Neutral	0.437	0.0	0.563	-0.4767	Negative
239	239	2022-07-04 23:48:11+00:00	EdPlunkett	308	Columbus, Ohio	@ViragoX Taking him to Burger King before jail?	viragox taking burger king jail	-0.1	0.0	Negative	0.0	0.0	1.0	0.0	Neutral
240	240	2022-07-04 23:48:03+00:00	MinisterX2	429		@klewis191 Burger King is so yesterday, they’ll probably take him to Red Lobster. 😡😡😡	klewis burger king yesterday probably take red lobster	0.0	0.0	Neutral	0.0	0.0	1.0	0.0	Neutral
241	241	2022-07-04 23:47:53+00:00	kim_yaman	4953	Cary, North Carolina	Oh. So not shot 60+ times in the back? Hmm. Wonder why. Did they take him to Burger King on the way to the police s… https://t.co/9JhlVAYu6i	shot times back hmm wonder take burger king way police	0.0	0.0	Neutral	0.0	0.0	1.0	0.0	Neutral
242	242	2022-07-04 23:47:52+00:00	GoodTweetsp	578	Chicago, IL	Did they take him to Burger King? https://t.co/YoYpdu4PZ8	take burger king	0.0	0.0	Neutral	0.0	0.0	1.0	0.0	Neutral
243	243	2022-07-04 23:47:50+00:00	WenPseudOKrican	139		@covie_93 Like clockwork. And they will capture him alive and get him Burger King. 🙄	covie_ like clockwork capture alive get burger king	0.1	0.4	Positive	0.0	0.459	0.541	0.6249	Positive
244	244	2022-07-04 23:47:50+00:00	CycleKnitz	655	Colorado, USA	It has been reported that a person of interest in the Highland Park, IL shooting has been arrested. 1. Good. Let's… https://t.co/n84yIZB6d7	reported person interest highland park shooting arrested good let	0.7	0.6000000000000001	Positive	0.207	0.393	0.4	0.4215	Positive
245	245	2022-07-04 23:47:38+00:00	GrillCheezKilla	321		@uncle_quincy Burger King or McDonalds?	uncle_quincy burger king mcdonalds	0.0	0.0	Neutral	0.0	0.0	1.0	0.0	Neutral
246	246	2022-07-04 23:47:36+00:00	ydueeyeexist	27		Burger King employee who didn't miss a day for 27 years gets $300K in donations after receiving paltry gifts… https://t.co/VoLtxu0L5K	burger king employee miss day years gets donations receiving paltry gifts	0.0	0.0	Neutral	0.138	0.0	0.862	-0.1531	Negative
247	247	2022-07-04 23:47:36+00:00	native8550	3985		@FBIChicago @mattizcoop When you catch him will you take him to Burger King ?	fbichicago mattizcoop catch take burger king	0.0	0.0	Neutral	0.0	0.0	1.0	0.0	Neutral
248	248	2022-07-04 23:47:33+00:00	Lennyash	3443	Austin, MN	@InvestigatorCps Did they take him to Burger King on the way to jail???	investigatorcps take burger king way jail	-0.1	0.0	Negative	0.0	0.0	1.0	0.0	Neutral
249	249	2022-07-04 23:47:29+00:00	Cjoeytami	4995		@davenewworld_2 Guessing they treated him to a Burger King too 😒	davenewworld_ guessing treated burger king	0.0	0.0	Neutral	0.0	0.0	1.0	0.0	Neutral
250	250	2022-07-04 23:47:28+00:00	p2thel2theg	1602	Memphis, TN	He was taken into custody "w/o incident" AFTER he fled from the cop who stopped him after a pursuit. Next stop: Bu… https://t.co/BoD1KIgUgN	taken custody incident fled cop stopped pursuit next stop	0.0	0.0	Neutral	0.369	0.0	0.631	-0.4767	Negative
251	251	2022-07-04 23:47:25+00:00	PJFlyers	10407	Northern Midwest US	@thegoodgodabove Have it Your Way Burger King But then again - a White Male shooter - probably a Trump Supporter - so McDonald's	thegoodgodabove way burger king white male shooter probably trump supporter mcdonald	0.0	0.05	Neutral	0.0	0.174	0.826	0.2732	Positive
252	252	2022-07-04 23:47:24+00:00	DietraSanders3	1143	Indianapolis, IN	Over $300,000 raised for Burger King employee who never missed work in 27 years and got a backpack, movie ticket, a… https://t.co/CNM46dKVDE	raised burger king employee never missed work years got backpack movie ticket	0.0	0.0	Neutral	0.0	0.146	0.854	0.2235	Positive
253	253	2022-07-04 23:47:23+00:00	FreddyG910	192	TX	@irishrygirl Next stop…burger king.	irishrygirl next stop burger king	0.0	0.0	Neutral	0.355	0.0	0.645	-0.296	Negative
254	254	2022-07-04 23:47:20+00:00	RogueHouSports	496	Fictional City, CA	@zR_leinaD Bro at Burger King	zr_leinad bro burger king	0.0	0.0	Neutral	0.0	0.0	1.0	0.0	Neutral
255	255	2022-07-04 23:47:14+00:00	Tereina_	3775		@TVTye @cbschicago Have they taken him to Burger King yet? #ItsTheGuns	tvtye cbschicago taken burger king yet itstheguns	0.0	0.0	Neutral	0.0	0.0	1.0	0.0	Neutral
256	256	2022-07-04 23:47:10+00:00	Spottycub	779	Hudson Valley/Catskills NY, US	@davenewworld_2 Of course. Did they get Burger King for him yet? 😐	davenewworld_ course get burger king yet	0.0	0.0	Neutral	0.0	0.0	1.0	0.0	Neutral
257	257	2022-07-04 23:47:09+00:00	princess3730	581	Somewhere over the rainbow	@meicy66 @victorjacobo_ @MtHoodMood @cbschicago You spelled burger king wrong	meicy victorjacobo_ mthoodmood cbschicago spelled burger king wrong	-0.5	0.9	Negative	0.307	0.0	0.693	-0.4767	Negative
258	258	2022-07-04 23:47:07+00:00	MPettyashell	107		@KatiePhang @cbschicago I'm pretty sure they are at Burger king right now	katiephang cbschicago pretty sure burger king right	0.3452380952380952	0.8082010582010581	Positive	0.0	0.524	0.476	0.6705	Positive
259	259	2022-07-04 23:46:44+00:00	sassybella53	550		@VeronicaSam13 Alive and eating a Burger King right now, I guess??	veronicasam alive eating burger king right guess	0.19285714285714284	0.46785714285714286	Positive	0.0	0.302	0.698	0.3818	Positive
260	260	2022-07-04 23:46:43+00:00	VincentZahler	557	Atlantic County, NJ	@TalbertSwan Who was taken to Burger King?	talbertswan taken burger king	0.0	0.0	Neutral	0.0	0.0	1.0	0.0	Neutral
261	261	2022-07-04 23:46:42+00:00	Muricanlib	784	Washington DC and Cancun	@victorjacobo_ @cbschicago The police are taking him to Burger King as we speak	victorjacobo_ cbschicago police taking burger king speak	0.0	0.0	Neutral	0.0	0.0	1.0	0.0	Neutral
262	262	2022-07-04 23:46:42+00:00	dawg_dru	70	USA	@JoJoFromJerz Cops buy him Burger King when they arrested him?	jojofromjerz cops buy burger king arrested	0.0	0.0	Neutral	0.383	0.0	0.617	-0.4767	Negative
263	263	2022-07-04 23:46:42+00:00	wudizz36	567		@deathlokk @catsrangels2 @ABC A poor white boy killed nine black people in a church and got burger King. Try again	deathlokk catsrangels abc poor white boy killed nine black people church got burger king try	-0.19166666666666668	0.2583333333333333	Negative	0.369	0.0	0.631	-0.8225	Negative
264	264	2022-07-04 23:46:41+00:00	FreddyG910	192	TX	@victorjacobo_ @fred_guttenberg @cbschicago Next stop…burger king	victorjacobo_ fred_guttenberg cbschicago next stop burger king	0.0	0.0	Neutral	0.268	0.0	0.732	-0.296	Negative
265	265	2022-07-04 23:46:31+00:00	bladeruss	526	SE WISC	@tunedresonance @TVTye @IntelCrab @cbschicago Fuck No. They Probably Took Him To Burger King Before The Station	tunedresonance tvtye intelcrab cbschicago fuck probably took burger king station	-0.4	0.6	Negative	0.28	0.0	0.72	-0.5423	Negative
266	266	2022-07-04 23:46:27+00:00	Cornopeon	1005		@TVTye @SpiroAgnewGhost @cbschicago And taken to Burger King?	tvtye spiroagnewghost cbschicago taken burger king	0.0	0.0	Neutral	0.0	0.0	1.0	0.0	Neutral
267	267	2022-07-04 23:46:24+00:00	iceair1	652	Montclair, NJ	@KatiePhang @Acyn @cbschicago No Burger King yet?	katiephang acyn cbschicago burger king yet	0.0	0.0	Neutral	0.0	0.0	1.0	0.0	Neutral
268	268	2022-07-04 23:46:09+00:00	bobbslobber	38	usa new york	@SunCmtyNews Is this next to burger king	suncmtynews next burger king	0.0	0.0	Neutral	0.0	0.0	1.0	0.0	Neutral
269	269	2022-07-04 23:46:03+00:00	MikeSmith_202	90		@TVTye @RexChapman @cbschicago Alive? What are they getting him from Burger King?	tvtye rexchapman cbschicago alive getting burger king	0.1	0.4	Positive	0.0	0.302	0.698	0.3818	Positive
270	270	2022-07-04 23:45:58+00:00	jamiem1956	1029	USA	@BNONews @CapricornQueenx whatever ---&gt; next Burger King and/or Mickey Ds	bnonews capricornqueenx whatever next burger king mickey	0.0	0.0	Neutral	0.0	0.0	1.0	0.0	Neutral
271	271	2022-07-04 23:45:54+00:00	maggieburt	240	New Jersey, USA	@TVTye @RexChapman @cbschicago Did they get him some Burger King? Musta been hungry.	tvtye rexchapman cbschicago get burger king musta hungry	0.0	0.0	Neutral	0.0	0.0	1.0	0.0	Neutral
272	272	2022-07-04 23:45:49+00:00	nojaggoffs	159	PNW	Cremo is in custody. Where will they take him for snacks? That Burger King? McDonalds? White Castle?	cremo custody take snacks burger king mcdonalds white castle	0.0	0.0	Neutral	0.0	0.0	1.0	0.0	Neutral
273	273	2022-07-04 23:45:49+00:00	SeanCoryCooper	1570	Earth	@tunedresonance @TVTye @IntelCrab @cbschicago Surely not, and they probably got him some Burger King on the way to jail..	tunedresonance tvtye intelcrab cbschicago surely probably got burger king way jail	0.2	0.4444444444444444	Positive	0.0	0.225	0.775	0.4404	Positive
274	274	2022-07-04 23:45:47+00:00	ameliawizard	911	Riverside	Did they stop and buy him some Burger King? https://t.co/bvoauWf70L	stop buy burger king	0.0	0.0	Neutral	0.423	0.0	0.577	-0.296	Negative
275	275	2022-07-04 23:45:38+00:00	_rocketman25	223	Austell, GA	He won't get 60-90 bullets in him, they'll take him somewhere to eat like Burger King or McDonald's as soon as they… https://t.co/U5hMidlbil	get bullets take somewhere eat like burger king mcdonald soon	0.0	0.0	Neutral	0.0	0.217	0.783	0.3612	Positive
276	276	2022-07-04 23:45:34+00:00	Acito_23	2140	California, USA	@tunedresonance @TVTye @IntelCrab @cbschicago They probably took him to Burger King	tunedresonance tvtye intelcrab cbschicago probably took burger king	0.0	0.0	Neutral	0.0	0.0	1.0	0.0	Neutral
277	277	2022-07-04 23:45:29+00:00	FinalLap43	218		Anyone care to bet that when little Bobby Crimo is finally apprehended, it’ll be gently, without a shot fired, and… https://t.co/CIkH12GGs8	anyone care bet little bobby crimo finally apprehended gently without shot fired	0.00416666666666667	0.7666666666666666	Positive	0.0	0.503	0.497	0.8452	Positive
278	278	2022-07-04 23:45:17+00:00	delmarheel	578	NC	@RexChapman They are probably trying to figure out what they are going to order him at Burger King once they pick him up.	rexchapman probably trying figure going order burger king pick	0.0	0.0	Neutral	0.0	0.0	1.0	0.0	Neutral
279	279	2022-07-04 23:45:17+00:00	412wahlen	83		@TVTye @cbschicago Dud they buy him Burger King?	tvtye cbschicago dud buy burger king	0.0	0.0	Neutral	0.286	0.0	0.714	-0.25	Negative
280	280	2022-07-04 23:45:10+00:00	encounterparts	530	Near Chicago, not from Chicago	Shooter in custody. Probably only alive because he's white. Bet there's some Burger King in his future.	shooter custody probably alive white bet burger king future	0.03333333333333333	0.17500000000000002	Positive	0.0	0.245	0.755	0.3818	Positive
281	281	2022-07-04 23:45:00+00:00	dougprish54	122	Phoenix, IL	@GhostInYoFace @cbschicago These are the same people that took Dylan Roof to Burger King before the police station.	ghostinyoface cbschicago people took dylan roof burger king police station	0.0	0.0	Neutral	0.0	0.0	1.0	0.0	Neutral
282	282	2022-07-04 23:45:00+00:00	hotlaurelaure	4890		@clairityortiz @KevinSixx13 Burger King?	clairityortiz kevinsixx burger king	0.0	0.0	Neutral	0.0	0.0	1.0	0.0	Neutral
283	283	2022-07-04 23:44:54+00:00	Superman1078	1052	chicago burbs	@TVTye @Harp4803 @cbschicago Which burger King did they stop at???	tvtye harp cbschicago burger king stop	0.0	0.0	Neutral	0.306	0.0	0.694	-0.296	Negative
284	284	2022-07-04 23:44:48+00:00	KJWhitneyLAW	1310	Illinois, USA	@KatiePhang @cbschicago He's white, are they headed to Burger King.	katiephang cbschicago white headed burger king	0.0	0.0	Neutral	0.0	0.0	1.0	0.0	Neutral
285	285	2022-07-04 23:44:48+00:00	412wahlen	83		Serious question: Did the police who arrested the Highland Park shooter take him for Burger King? Of course they t… https://t.co/NtiYeuhpGR	serious question police arrested highland park shooter take burger king course	-0.3333333333333333	0.6666666666666666	Negative	0.328	0.0	0.672	-0.5267	Negative
286	286	2022-07-04 23:44:47+00:00	rayd1475	1512	philly	@TVTye @RexChapman @cbschicago Are they taking him to Burger King first? He might be hungry 🤷‍♂️	tvtye rexchapman cbschicago taking burger king first might hungry	0.25	0.3333333333333333	Positive	0.0	0.0	1.0	0.0	Neutral
287	287	2022-07-04 23:44:47+00:00	klewis191	1532		Let’s hope they don’t buy him Burger King https://t.co/8bJi1XDAK4	let hope buy burger king	0.0	0.0	Neutral	0.0	0.42	0.58	0.4404	Positive
288	288	2022-07-04 23:44:42+00:00	BoricuaMXMari	18124	ChiTown	Hopefully Burger King isn’t the first stop before jail. 😒 https://t.co/kQZAWvHoJg	hopefully burger king first stop jail	0.075	0.16666666666666666	Positive	0.247	0.303	0.449	0.128	Positive
289	289	2022-07-04 23:44:21+00:00	amsterdamred	5001	Colorado It's Our Nature	Without incident and is being driven to Burger King for his Whooper Value Meal https://t.co/q8ORIg048t	without incident driven burger king whooper value meal	0.0	0.0	Neutral	0.0	0.255	0.745	0.34	Positive
290	290	2022-07-04 23:44:14+00:00	VAFramer	2328	🌞	@KatiePhang @cbschicago Have they taken him to Burger King yet? Or is that still to come?	katiephang cbschicago taken burger king yet still come	0.0	0.0	Neutral	0.0	0.0	1.0	0.0	Neutral
291	291	2022-07-04 23:44:08+00:00	QStacheIII	549		They got him. Of course he is alive. Time for some Burger King.	got course alive time burger king	0.1	0.4	Positive	0.0	0.342	0.658	0.3818	Positive
292	292	2022-07-04 23:44:05+00:00	KaeDee20_20	905	Virginia, USA	He has time to stop by Burger King first, amiwhite?? #RobertCrimoIII https://t.co/kLQ81rKZhI	time stop burger king first amiwhite robertcrimoiii	0.25	0.3333333333333333	Positive	0.268	0.0	0.732	-0.296	Negative
293	293	2022-07-04 23:43:57+00:00	fluteplay	648	SoCal	Wish it was me I worked for Burger King when I was expecting. 🍼 https://t.co/FLA5u8gQKb	wish worked burger king expecting	0.0	0.0	Neutral	0.0	0.403	0.597	0.4019	Positive
294	294	2022-07-04 23:43:54+00:00	fluteplay	648	SoCal	I never missed work in that time the administrator took over asking for urine test. Crazy not without my daughterB… https://t.co/E3e0b41diT	never missed work time administrator took asking urine test crazy without daughterb	-0.6	0.9	Negative	0.168	0.132	0.7	-0.1311	Negative
295	295	2022-07-04 23:43:53+00:00	dervack	1361	Perpetual State of Confusion	@cbschicago Did they take him to Taco Bell or Burger King?	cbschicago take taco bell burger king	0.0	0.0	Neutral	0.0	0.0	1.0	0.0	Neutral
296	296	2022-07-04 23:43:52+00:00	SloBreez	126		@BernieSanders They'll ask him after they arrest him and take him to Burger King. 🍔	berniesanders ask arrest take burger king	-0.05	0.0	Negative	0.324	0.0	0.676	-0.34	Negative
297	297	2022-07-04 23:43:48+00:00	BluKiko	546	Krakoa	McDonald's or burger king? https://t.co/ygF3L7MBWY	mcdonald burger king	0.0	0.0	Neutral	0.0	0.0	1.0	0.0	Neutral
298	298	2022-07-04 23:43:43+00:00	Paulitik74	2464	Astral Plane	@victorjacobo_ @cbschicago Is Burger King open for the holiday?	victorjacobo_ cbschicago burger king open holiday	0.0	0.5	Neutral	0.0	0.351	0.649	0.4019	Positive
299	299	2022-07-04 23:43:41+00:00	CrazyNormie	3010	New York, USA	Hope the pigs don't buy him Burger King. https://t.co/A9n9KdyPzg	hope pigs buy burger king	0.0	0.0	Neutral	0.0	0.42	0.58	0.4404	Positive
300	300	2022-07-04 23:43:31+00:00	Hellfire4life_	132		Burger King 😳 https://t.co/bbT84cdkps	burger king	0.0	0.0	Neutral	0.0	0.0	1.0	0.0	Neutral
301	301	2022-07-04 23:43:11+00:00	412wahlen	83		@victorjacobo_ @cbschicago Dud they buy him Burger King? Serious question.	victorjacobo_ cbschicago dud buy burger king serious question	-0.3333333333333333	0.6666666666666666	Negative	0.355	0.0	0.645	-0.3182	Negative
302	302	2022-07-04 23:43:07+00:00	adownie	1510	Somewhere west of Chicago	I wonder if they’ll take the shooter to Burger King or Chick-fil-a?	wonder take shooter burger king chick fil	0.0	0.0	Neutral	0.0	0.0	1.0	0.0	Neutral
303	303	2022-07-04 23:43:04+00:00	NGrandpa69	2812	New Jersey, USA	@victorjacobo_ @cbschicago Was he taken to a Burger King first?? 🤬🤬🤬	victorjacobo_ cbschicago taken burger king first	0.25	0.3333333333333333	Positive	0.0	0.0	1.0	0.0	Neutral
304	304	2022-07-04 23:42:58+00:00	YeahMyBad	137	99% chance I'm on a couch.	@cbschicago Did they stop at a Burger King before bringing him in?	cbschicago stop burger king bringing	0.0	0.0	Neutral	0.355	0.0	0.645	-0.296	Negative
305	305	2022-07-04 23:42:42+00:00	JessicaB624	654	Western NY	@victorjacobo_ @Bencjacobs @cbschicago Arrested and on his way to Burger King to get some food before they take him to the precinct???	victorjacobo_ bencjacobs cbschicago arrested way burger king get food take precinct	0.0	0.0	Neutral	0.237	0.0	0.763	-0.4767	Negative
306	306	2022-07-04 23:42:40+00:00	xSilentWindx	1091		@victorjacobo_ @Bencjacobs @cbschicago Did they take him to Burger King?	victorjacobo_ bencjacobs cbschicago take burger king	0.0	0.0	Neutral	0.0	0.0	1.0	0.0	Neutral
307	307	2022-07-04 23:42:39+00:00	WhoWhatWTF	2041	Here and Now	@victorjacobo_ @joshtpm @cbschicago Of course he was. Next up, Burger King.	victorjacobo_ joshtpm cbschicago course next burger king	0.0	0.0	Neutral	0.0	0.0	1.0	0.0	Neutral
308	308	2022-07-04 23:42:32+00:00	muzik71	129	One of the 5 boroughs	@SunnyAnderson or food from burger king..	sunnyanderson food burger king	0.0	0.0	Neutral	0.0	0.0	1.0	0.0	Neutral
309	309	2022-07-04 23:42:15+00:00	RealDavidTooman	3137	California, USA	Bet you that motherfucker gets taken into custody peacefully &amp; gets to stop by Burger King on the way to the best j… https://t.co/zor8Qi2WlA	bet motherfucker gets taken custody peacefully amp gets stop burger king way best	0.625	0.4	Positive	0.291	0.325	0.385	0.2023	Positive
310	310	2022-07-04 23:41:59+00:00	noahmittman	231	NJ every day	@flglmn @miniver ALL OF THESE STOREFRONTS ARE YOURS EXCEPT HIDDEN BURGER KING ATTEMPT NO DINING THERE USE THEM TOGETHER USE THEM FOR PEACE	flglmn miniver storefronts except hidden burger king attempt dining use together use peace	-0.16666666666666666	0.3333333333333333	Negative	0.0	0.226	0.774	0.5423	Positive
311	311	2022-07-04 23:41:59+00:00	mikereinholz777	213		@victorjacobo_ @cbschicago They are currently feeding him Burger King.	victorjacobo_ cbschicago currently feeding burger king	0.0	0.4	Neutral	0.0	0.0	1.0	0.0	Neutral
312	312	2022-07-04 23:41:45+00:00	romello_jordan	1902	Pizza Planet, USA	Did they take him to Burger King? https://t.co/flGMEaBsgl	take burger king	0.0	0.0	Neutral	0.0	0.0	1.0	0.0	Neutral
313	313	2022-07-04 23:41:43+00:00	ArtursW	1424	Chicago, IL	@Schmutzie_ I will lose no sleep if he does either. He deserves that and so much more. What I'm afraid of is that… https://t.co/YIU1xyQv2F	schmutzie_ lose sleep either deserves much afraid	-0.6	0.9	Negative	0.31	0.0	0.69	-0.4019	Negative
314	314	2022-07-04 23:41:11+00:00	dennisfa	2240	Huntington Beach, CA, USA	Over $300,000 raised for Burger King employee who never missed work in 27 years and got a backpack, movie ticket, a… https://t.co/eUQl5UYTEp	raised burger king employee never missed work years got backpack movie ticket	0.0	0.0	Neutral	0.0	0.146	0.854	0.2235	Positive
315	315	2022-07-04 23:41:09+00:00	yeeeeeaaahhhhh	621	Longmont, CO	@victorjacobo_ @joshtpm @cbschicago Did they take him through Burger King?	victorjacobo_ joshtpm cbschicago take burger king	0.0	0.0	Neutral	0.0	0.0	1.0	0.0	Neutral
316	316	2022-07-04 23:41:01+00:00	WayVDreamer	683	United States	@suey1584 @BMeiselas 0 % and the police when they catch him will take him to Burger King for a meal. #HighlandPark	suey bmeiselas police catch take burger king meal highlandpark	0.0	0.0	Neutral	0.0	0.0	1.0	0.0	Neutral
317	317	2022-07-04 23:40:00+00:00	OtherCanseco	5		I’ll never forget Burger King is flame broiled	never forget burger king flame broiled	0.0	0.0	Neutral	0.0	0.25	0.75	0.1695	Positive
318	318	2022-07-04 23:39:22+00:00	mickd415	1584	SF	Are they taking him to Arby's or Burger King first? https://t.co/RzsV35RKet	taking arby burger king first	0.25	0.3333333333333333	Positive	0.0	0.0	1.0	0.0	Neutral
319	319	2022-07-04 23:39:02+00:00	bad_taco5	40	A Mitten surrounded by water	@asalrezaeitv @gtconway3d @cbschicago Make sure they swing by the Burger King or is that only when Black ppl get murdered.	asalrezaeitv gtconwayd cbschicago make sure swing burger king black ppl get murdered	0.16666666666666669	0.6611111111111111	Positive	0.263	0.138	0.599	-0.4767	Negative
320	320	2022-07-04 23:38:47+00:00	Vivs_edtwt	376	edtwt, dni if not edtwt	@smallestbabi hmm, burger king, i never liked their stuff but im sure if i ate more of it i’d enjoy it	smallestbabi hmm burger king never liked stuff sure ate enjoy	0.20000000000000004	0.7296296296296297	Positive	0.296	0.221	0.483	-0.0243	Neutral
321	321	2022-07-04 23:38:25+00:00	StefanNotSteven	2565	Houston, TX	@thewayoftheid Thank God. What did he order at Burger King on the way to the station	thewayoftheid thank god order burger king way station	0.0	0.0	Neutral	0.0	0.434	0.566	0.5574	Positive
322	322	2022-07-04 23:38:14+00:00	NJ_Shakugan	651	New Jersey	Burger King is for people who chew with their mouth open	burger king people chew mouth open	0.0	0.5	Neutral	0.0	0.0	1.0	0.0	Neutral
323	323	2022-07-04 23:38:08+00:00	sangesas	485	Sacramento, CA	@thewayoftheid @deray I am sure they stopped at Burger King on the way into the station. Funny how it works that way.	thewayoftheid deray sure stopped burger king way station funny works way	0.375	0.9444444444444444	Positive	0.126	0.344	0.53	0.5106	Positive
324	324	2022-07-04 23:38:03+00:00	NYgrrl303	4233	New York, USA	@2022Sigh @lljb99 @FBIMostWanted Once they apprehend him the cops will take him to Burger King.	sigh lljb fbimostwanted apprehend cops take burger king	0.0	0.0	Neutral	0.0	0.136	0.864	0.0258	Neutral
325	325	2022-07-04 23:37:01+00:00	65klassik	718		@TalbertSwan Burger King no doubt	talbertswan burger king doubt	0.0	0.0	Neutral	0.455	0.0	0.545	-0.3612	Negative
326	326	2022-07-04 23:36:15+00:00	eitamcii	642		Bob's: melhor milk shake Burger King : melhor carne Mac : Donalds .	bob melhor milk shake burger king melhor carne mac donalds	0.0	0.0	Neutral	0.159	0.0	0.841	-0.1779	Negative
327	327	2022-07-04 23:35:58+00:00	picknpopper	27		@_HBTFD_ @abqnights1999 @All_Things_Mavs @ReggieBullock35 Then why keep responding if I’m crying?? Like I said work… https://t.co/Ul4MTW8Rub	_hbtfd_ abqnights all_things_mavs reggiebullock keep responding crying like said work	-0.2	0.6	Negative	0.228	0.184	0.588	-0.1531	Negative
328	328	2022-07-04 23:35:36+00:00	CashFlowJVH	23		MarketWatch: $300,000 raised for Burger King employee who never missed work in 27 years and got mediocre gift https://t.co/ydQQHWIEmq	marketwatch raised burger king employee never missed work years got mediocre gift	-0.5	1.0	Negative	0.0	0.324	0.676	0.5842	Positive
329	329	2022-07-04 23:35:18+00:00	bIuebeIIknoll	236	18 any	burger king forgot my fries https://t.co/tYt5F38Ipd	burger king forgot fries	0.0	0.0	Neutral	0.0	0.0	1.0	0.0	Neutral
330	330	2022-07-04 23:34:55+00:00	RandyBull10	1227		Burger King Worker Of 27 Years Gets Love From Strangers When They See The Company’s Thank You Gift. https://t.co/jpVw1xq0wy	burger king worker years gets love strangers see company thank gift	0.5	0.6	Positive	0.0	0.545	0.455	0.8625	Positive
331	331	2022-07-04 23:34:19+00:00	Magnum_Hermosa	392	Alabama	The “Vintage” Burger King Restaurant is located behind the wall in the Delaware Mall https://t.co/VCOim26tmC	vintage burger king restaurant located behind wall delaware mall	-0.4	0.7	Negative	0.0	0.0	1.0	0.0	Neutral
332	332	2022-07-04 23:32:54+00:00	Cheeto__Jesus	80		@asalrezaeitv @cbschicago He is white, he will be taken alive (and likely to Burger King for pre-booking supper)	asalrezaeitv cbschicago white taken alive likely burger king pre booking supper	0.03333333333333333	0.4666666666666666	Positive	0.0	0.206	0.794	0.3818	Positive
333	333	2022-07-04 23:32:39+00:00	Susan38985738	1037	New Mexico	@JMeanypants Then they'll buy him a Burger King burger, invite him to be an intern at the Capitol.	jmeanypants buy burger king burger invite intern capitol	0.0	0.0	Neutral	0.0	0.186	0.814	0.1531	Positive
334	334	2022-07-04 23:32:36+00:00	haileystoner_	339	Maryland	@blonddotcom @tthankunextt someone today at work was talking to his gf (I’m assuming) when putting sugar in his cof… https://t.co/SH9k7m1Iah	blonddotcom tthankunextt someone today work talking assuming putting sugar cof	0.0	0.0	Neutral	0.0	0.0	1.0	0.0	Neutral
335	335	2022-07-04 23:32:05+00:00	rukokonut	87		Burger King forgot my fries 😭 https://t.co/YJXUev6O5j	burger king forgot fries	0.0	0.0	Neutral	0.0	0.0	1.0	0.0	Neutral
336	336	2022-07-04 23:31:26+00:00	CowieKaunweigh	1941	T Dot / The 6ix / Why Why Zed	At Burger King with the cops!!! https://t.co/5k4kUvCVZx	burger king cops	0.0	0.0	Neutral	0.0	0.0	1.0	0.0	Neutral
337	337	2022-07-04 23:31:04+00:00	ygmichaelsFred	657		@FBIChicago I bet he won't be shot 60 times. He'll be taken to Burger King	fbichicago bet shot times taken burger king	0.0	0.0	Neutral	0.0	0.0	1.0	0.0	Neutral
338	338	2022-07-04 23:30:42+00:00	MarketWatch	221	New York, NY	$300,000 raised for Burger King employee who never missed work in 27 years and got mediocre gift https://t.co/x3psDgNZR5	raised burger king employee never missed work years got mediocre gift	-0.5	1.0	Negative	0.0	0.347	0.653	0.5842	Positive
339	339	2022-07-04 23:30:40+00:00	kissyloml	1934	#1 derek defender	burger king forgot my fries https://t.co/PaOjH8NJ9g	burger king forgot fries	0.0	0.0	Neutral	0.0	0.0	1.0	0.0	Neutral
340	340	2022-07-04 23:30:15+00:00	freakpriestess	207		@tthankunextt @evilrashida Okay have you ever had your fries forgotten by Burger King? Because...	tthankunextt evilrashida okay ever fries forgotten burger king	0.5	0.5	Positive	0.194	0.194	0.612	0.0	Neutral
341	341	2022-07-04 23:29:59+00:00	JohnWF3	644	Chicago	@EPhillipston76 What’s more despicable is the concept that unarmed black men face the barrage of media insults bein… https://t.co/gnv9XHcKwI	ephillipston despicable concept unarmed black men face barrage media insults bein	-0.16666666666666666	0.43333333333333335	Negative	0.219	0.0	0.781	-0.4215	Negative
342	342	2022-07-04 23:29:55+00:00	jamroc69	401		@Miriam2626 @RichmanMartin Let's see if they take him alive,then take him to Burger King .	miriam richmanmartin let see take alive take burger king	0.1	0.4	Positive	0.0	0.245	0.755	0.3818	Positive
343	343	2022-07-04 23:29:47+00:00	Yuki_okill	367		@YEJIEGIRL Burger king e Mc Donald	yejiegirl burger king donald	0.0	0.0	Neutral	0.0	0.0	1.0	0.0	Neutral
344	344	2022-07-04 23:29:37+00:00	DoubleDelta52_	187	By your side :3	I'm at a burger king and the air is actually hard to breathe holy shit	burger king air actually hard breathe holy shit	-0.24583333333333335	0.6708333333333334	Negative	0.455	0.0	0.545	-0.6124	Negative
345	345	2022-07-04 23:29:26+00:00	WECpoker	4439	Tucson, Arizona	Burger King employee awarded gift bag for never missing a day in 27 years receives $300K in donations https://t.co/l074F4dAfr #FoxBusiness	burger king employee awarded gift bag never missing day years receives donations foxbusiness	0.1	0.05	Positive	0.0	0.428	0.572	0.7571	Positive
346	346	2022-07-04 23:28:59+00:00	DanielleLesli17	785	Greenville, SC	@FlyVapen_Pikk @RexChapman And taken to Burger King when they're hungry from committing mass murder...😏	flyvapen_pikk rexchapman taken burger king hungry committing mass murder	0.0	0.0	Neutral	0.362	0.1	0.538	-0.6597	Negative
347	347	2022-07-04 23:28:03+00:00	thatleebryant	165		@KeneAkers Does he like Burger King?	keneakers like burger king	0.0	0.0	Neutral	0.0	0.455	0.545	0.3612	Positive
348	348	2022-07-04 23:27:42+00:00	RetiredJimHawt1	1161	Baton Rouge, LA	Burger King takeover! My oh my!	burger king takeover	0.0	0.0	Neutral	0.0	0.0	1.0	0.0	Neutral
349	349	2022-07-04 23:27:40+00:00	cnute	2245	Wisconsin, USA	@RexChapman They know they've got time because they haven't even prepared his Burger King order yet	rexchapman know got time even prepared burger king order yet	0.0	0.0	Neutral	0.0	0.174	0.826	0.2263	Positive
350	350	2022-07-04 23:27:31+00:00	Skids_Fanboy	1472	Billings, MT	On scale of 0 (mass murderer, white) to 60 (unarmed, Black), how many bullets will Bobby Crimo get in the back if a… https://t.co/fJYOg9xAyH	scale mass murderer white unarmed black many bullets bobby crimo get back	0.08333333333333334	0.23333333333333334	Positive	0.295	0.0	0.705	-0.6808	Negative
351	351	2022-07-04 23:27:14+00:00	blissextus	10		@WeGottaTalk21 @amazinglucasfr Their local Burger King is flame-broiling his Whopper as we speak. ... with a side of fries &amp; Dr Pepper.	wegottatalk amazinglucasfr local burger king flame broiling whopper speak side fries amp pepper	0.0	0.0	Neutral	0.0	0.0	1.0	0.0	Neutral
352	352	2022-07-04 23:27:04+00:00	IssyBarney	3420	Seattle, WA	@2022Sigh @lljb99 @FBIMostWanted Burger King.	sigh lljb fbimostwanted burger king	0.0	0.0	Neutral	0.0	0.216	0.784	0.0258	Neutral
353	353	2022-07-04 23:26:29+00:00	iecstudios	3710	Los Angeles, CA	So this is the possible shooter. I hope they find him quickly so they can take him to Burger King before the police… https://t.co/wTlUk3H8fG	possible shooter hope find quickly take burger king police	0.16666666666666666	0.75	Positive	0.0	0.266	0.734	0.4404	Positive
354	354	2022-07-04 23:26:29+00:00	ASierocuk	488	Wisconsin	@Amy_Siskind And taken to Burger King.	amy_siskind taken burger king	0.0	0.0	Neutral	0.0	0.0	1.0	0.0	Neutral
355	355	2022-07-04 23:26:07+00:00	dontgetmusked	267		@LLana723 @covie_93 Burger King isn't allowed within 5 miles of Highland Park's borders, per State of Illinois.	llana covie_ burger king allowed within miles highland park borders per state illinois	0.0	0.0	Neutral	0.0	0.0	1.0	0.0	Neutral
356	356	2022-07-04 23:25:10+00:00	goodlife_lou	25	Brooklyn, NY	She saw the brother at burger king get the bag and said hold on. https://t.co/HJcYDqR3KG	saw brother burger king get bag said hold	0.0	0.0	Neutral	0.0	0.0	1.0	0.0	Neutral
357	357	2022-07-04 23:24:32+00:00	JimmyStreich	8094	Rural Pennsylvania	@JoshW65280673 now that they know he's white I'm sure he'll be taken alive, taken out for Burger king and given a good lawyer.	joshw know white sure taken alive taken burger king given good lawyer	0.32499999999999996	0.4722222222222222	Positive	0.0	0.464	0.536	0.7783	Positive
358	358	2022-07-04 23:23:45+00:00	GhstTomJoad1939	216		@asalrezaeitv @joshtpm @cbschicago White dude. He’ll be taken alive, and they’ll drive by a fucking Burger King to feed him.	asalrezaeitv joshtpm cbschicago white dude taken alive drive fucking burger king feed	-0.16666666666666666	0.4000000000000001	Negative	0.0	0.191	0.809	0.3818	Positive
359	359	2022-07-04 23:23:37+00:00	queenbellatri	109		Does anyone remember when Burger King tweeted that women belong in the kitchen	anyone remember burger king tweeted women belong kitchen	0.0	0.0	Neutral	0.0	0.0	1.0	0.0	Neutral
360	360	2022-07-04 23:23:18+00:00	simrich	881	Tampa, Fl.	@RexChapman Maybe he’s at Burger King with the cops?	rexchapman maybe burger king cops	0.0	0.0	Neutral	0.0	0.0	1.0	0.0	Neutral
361	361	2022-07-04 23:23:05+00:00	DrumzItUp	481	Rural NoPo	@donald_j_putin @Robertamnesia He probably already killed himself or he's hungry and the cops will take him to Burger King.	donald_j_putin robertamnesia probably already killed hungry cops take burger king	-0.2	0.0	Negative	0.333	0.0	0.667	-0.6705	Negative
362	362	2022-07-04 23:22:18+00:00	josephsams	2520	San Jose CA	@TalbertSwan I’d put my money 💰 on burger 🍔 king 👑 unless he shoot’s himself which he should have done ✔️ first!!!	talbertswan put money burger king unless shoot done first	0.25	0.3333333333333333	Positive	0.231	0.0	0.769	-0.34	Negative
363	363	2022-07-04 23:22:11+00:00	MelanieMutschl1	263		@Amy_Siskind Of course..stop by burger king..he might be hungry	amy_siskind course stop burger king might hungry	0.0	0.0	Neutral	0.268	0.0	0.732	-0.296	Negative
364	364	2022-07-04 23:22:05+00:00	MsChanii	275	VA	@ABC 🤔wondering if he will be shot 60-90 before he’s taken in??? Oh no he can may be hungry and they’ll stop at Burger King	abc wondering shot taken may hungry stop burger king	0.0	0.0	Neutral	0.216	0.0	0.784	-0.296	Negative
365	365	2022-07-04 23:21:52+00:00	iGasLightOldPpl	238	twitter	just had some burger king and it was a terrible choice they fucked up my order and the patties tasted like rubber	burger king terrible choice fucked order patties tasted like rubber	-0.8	0.85	Negative	0.441	0.147	0.412	-0.7184	Negative
366	366	2022-07-04 23:21:43+00:00	TMWSITY12	82		@FBIMostWanted Going to take him to Burger King after you arrest him?	fbimostwanted going take burger king arrest	-0.05	0.0	Negative	0.324	0.0	0.676	-0.34	Negative
367	367	2022-07-04 23:21:24+00:00	ThisVoter	38	pictures are AI-generated	twitter told me housing for all was popular in rural areas. the blue-collar workers I talked to outside this burger… https://t.co/dxRcc2G6Tg	twitter told housing popular rural areas blue collar workers talked outside burger	0.15	0.2625	Positive	0.0	0.203	0.797	0.4215	Positive
368	368	2022-07-04 23:21:00+00:00	LauraHarrisNBC5	2146	Dallas, TX; ATL grown	SAY WHAT NOW?! https://t.co/uQCyRRcbHW	say	0.0	0.0	Neutral	0.0	0.0	1.0	0.0	Neutral
369	369	2022-07-04 23:20:57+00:00	BarcaJeremy4Gov	227	Milwaukee, Wi	@2022Sigh @lljb99 @FBIMostWanted totally peacefully without shots fired, a few selfies for the Front, and a trip to… https://t.co/Vp6n3UHz5Z	sigh lljb fbimostwanted totally peacefully without shots fired selfies front trip	0.25	0.5	Positive	0.0	0.491	0.509	0.7729	Positive
370	370	2022-07-04 23:20:12+00:00	RafaelR39970819	206		@DruGomezJr @snoozeq1 @DonLew87 Cops are searching for the nearest Burger King	drugomezjr snoozeq donlew cops searching nearest burger king	0.0	0.0	Neutral	0.0	0.0	1.0	0.0	Neutral
371	371	2022-07-04 23:19:49+00:00	rsv777	955		@RexChapman How long before they get him some Burger King? smfh	rexchapman long get burger king smfh	-0.05	0.4	Negative	0.0	0.0	1.0	0.0	Neutral
372	372	2022-07-04 23:19:43+00:00	Kim01364753Kim	138		@pdabrosca @KingJames "Hardworking, innocent black people" like K. Ford get rewarded in this country! Those who fle… https://t.co/cwuzQifjeT	pdabrosca kingjames hardworking innocent black people like ford get rewarded country fle	0.16666666666666669	0.5666666666666667	Positive	0.0	0.474	0.526	0.7964	Positive
373	373	2022-07-04 23:19:39+00:00	ChadiusPanther	178		burger king breakfast is fire and if you disagree you're wrong	burger king breakfast fire disagree wrong	-0.5	0.9	Negative	0.73	0.0	0.27	-0.7964	Negative
374	374	2022-07-04 23:18:02+00:00	enlighten_me2	2200		@ScottMStedman Really??? Burger King delivery kinda tops it	scottmstedman really burger king delivery kinda tops	0.2	0.2	Positive	0.0	0.334	0.666	0.4601	Positive
375	375	2022-07-04 23:17:44+00:00	SocalMartin	408	Southland	@ann_neona @LePapillonBlu2 @funder @AllanMargolin @maddow @glennkirschner2 Hope they take him to a Burger King firs… https://t.co/41KuQmECkE	ann_neona lepapillonblu funder allanmargolin maddow glennkirschner hope take burger king firs	0.0	0.0	Neutral	0.0	0.225	0.775	0.4404	Positive
376	376	2022-07-04 23:17:39+00:00	ADeuced	270	North of Seattle	@deddleygardens I recall that when Burger King sold hot dogs, they came with dill hamburger pickles on them.	deddleygardens recall burger king sold hot dogs came dill hamburger pickles	0.25	0.8500000000000001	Positive	0.0	0.0	1.0	0.0	Neutral
377	377	2022-07-04 23:17:29+00:00	watergate1974	279		@Jenna_Barnes @lookner 'Casually strolling along looking forward to getting Burger King for Dinner!'	jenna_barnes lookner casually strolling along looking forward getting burger king dinner	-0.5000000000000001	0.8666666666666667	Negative	0.0	0.145	0.855	0.1779	Positive
378	378	2022-07-04 23:16:40+00:00	ANGUSRAZE	2793	The New World	Burger King forgot my fries https://t.co/1wBhUwgQxf	burger king forgot fries	0.0	0.0	Neutral	0.0	0.0	1.0	0.0	Neutral
379	379	2022-07-04 23:16:38+00:00	maquisleader	515	USA	@I_amMukhtar I didn't realize Subway was that dangerous. Guess I'll stick with Burger King. smh	i_ammukhtar realize subway dangerous guess stick burger king smh	-0.6	0.9	Negative	0.435	0.0	0.565	-0.6597	Negative
380	380	2022-07-04 23:16:36+00:00	nisathedon	412	Jamaica	This man followed me to Burger King. Got in his car and followed me. Now he in here, in the line pretending like wants to buy something	man followed burger king got car followed line pretending like wants buy something	0.2	0.1	Positive	0.0	0.262	0.738	0.4404	Positive
381	381	2022-07-04 23:16:19+00:00	LandryLes	5000	Medicine Hat, Alberta, CANADA	So I bought a whopper and pouting from Burger King. Took three bites and when back through the drive-thru. The gi… https://t.co/qsNNSiiQGj	bought whopper pouting burger king took three bites back drive thru	0.0	0.0	Neutral	0.0	0.0	1.0	0.0	Neutral
382	382	2022-07-04 23:16:16+00:00	jdsocci	714	auburn ny	@BorisTrump6 When will someone invent a video game with Republican candidates hunting Democrats and RINOs to earn N… https://t.co/T5vz6o69es	boristrump someone invent video game republican candidates hunting democrats rinos earn	-0.4	0.4	Negative	0.0	0.0	1.0	0.0	Neutral
383	383	2022-07-04 23:15:22+00:00	onepermilk	742	Seoul, Republic of Korea	@Sector4AQA - Rework chapters like the pitfall map, Clash, the burger king fight, and the final 2 maps - Voice act… https://t.co/IQYwRwIsSU	sectoraqa rework chapters like pitfall map clash burger king fight final maps voice act	0.0	1.0	Neutral	0.152	0.146	0.702	-0.0258	Neutral
384	384	2022-07-04 23:15:12+00:00	salmayoussef0	140		Tried Burger King for the first time today	tried burger king first time today	0.25	0.3333333333333333	Positive	0.0	0.0	1.0	0.0	Neutral
385	385	2022-07-04 23:14:54+00:00	amightystream	349		@LoveIsabella72 @Sinsaint2022 @B52Malmet In the minds of racists why #JaylandWalker panicked, fled &amp; shot once (If… https://t.co/DoUae64pHV	loveisabella sinsaint bmalmet minds racists jaylandwalker panicked fled amp shot	0.0	0.0	Neutral	0.448	0.0	0.552	-0.7579	Negative
386	386	2022-07-04 23:14:28+00:00	sebitta14_	206		@burgerking_es Burger king session	burgerking_es burger king session	0.0	0.0	Neutral	0.0	0.0	1.0	0.0	Neutral
387	387	2022-07-04 23:14:04+00:00	SirThomas46	4993	Victoria, British Columbia	@kimbroughslice @reesetheone1 And fed Burger 🍔 King. He certainly won’t be shot 60 times. 🤔😢	kimbroughslice reesetheone fed burger king certainly shot times	0.21428571428571427	0.5714285714285714	Positive	0.0	0.255	0.745	0.34	Positive
388	388	2022-07-04 23:13:56+00:00	belle_whale	483	Australia	@PatBitter @sophie_walsh9 @9NewsAUS @TheTodayShow He won’t be getting a funeral. He’s white. Most he will get is a… https://t.co/HChG5oiIHj	patbitter sophie_walsh newsaus thetodayshow getting funeral white get	0.0	0.0	Neutral	0.263	0.0	0.737	-0.3612	Negative
389	389	2022-07-04 23:13:56+00:00	judybethy	1567	OH & NM	@meri315 And being taken to Burger King?	meri taken burger king	0.0	0.0	Neutral	0.0	0.0	1.0	0.0	Neutral
390	390	2022-07-04 23:13:46+00:00	clever_giver	5169	www.prlog.org/12892638	Over $300,000 raised for Burger King employee who never missed work in 27 years and got a backpack, movie ticket, a… https://t.co/MPzHs1eJVH	raised burger king employee never missed work years got backpack movie ticket	0.0	0.0	Neutral	0.0	0.146	0.854	0.2235	Positive
391	391	2022-07-04 23:13:11+00:00	djyazzyjeff	884		Me at the German Burger King at midnight: yeah can I get some üüüüüüüühh	german burger king midnight yeah get üüüüüüüühh	0.0	0.0	Neutral	0.0	0.268	0.732	0.296	Positive
392	392	2022-07-04 23:13:08+00:00	tony_doNotCare	325	Yo mama house	@tariqnasheed I heard that there is a cop at Burger King waiting to order some food as soon as the others capture Bobby.	tariqnasheed heard cop burger king waiting order food soon others capture bobby	0.0	0.0	Neutral	0.0	0.0	1.0	0.0	Neutral
393	393	2022-07-04 23:12:47+00:00	412wahlen	83		@BlackTzedek @nhannahjones But did they buy him Burger King?	blacktzedek nhannahjones buy burger king	0.0	0.0	Neutral	0.0	0.0	1.0	0.0	Neutral
394	394	2022-07-04 23:12:31+00:00	Quill5st	146		If I ain’t trap and I was just flipping burgers in Burger King would you be sacred to tell your friends you feeling me ?	trap flipping burgers burger king would sacred tell friends feeling	0.0	0.0	Neutral	0.165	0.331	0.504	0.3182	Positive
395	395	2022-07-04 23:11:52+00:00	EricHedin5	61		@BenK54229860 @Sincerelyjake @nypost I still feel like he could have done better then Burger King for 30 straight y… https://t.co/X1QfDyr64k	benk sincerelyjake nypost still feel like could done better burger king straight	0.35	0.45	Positive	0.0	0.448	0.552	0.743	Positive
396	396	2022-07-04 23:11:47+00:00	jeongmoonlix	1360	stayville	burger king &gt;&gt;&gt;&gt;&gt;&gt;&gt;&gt;&gt;&gt;&gt;&gt;&gt; mc donalds	burger king donalds	0.0	0.0	Neutral	0.0	0.0	1.0	0.0	Neutral
397	397	2022-07-04 23:11:46+00:00	DayleLearnsLife	640		@Lenman053 @Ahmadofsky @neumeier_5 Patrick Crusius, El Paso Mall Mass Shooting Suspect James Holmes killed 12 and… https://t.co/xp2YtNVoh8	lenman ahmadofsky neumeier_ patrick crusius paso mall mass shooting suspect james holmes killed	-0.2	0.0	Negative	0.379	0.0	0.621	-0.7717	Negative
398	398	2022-07-04 23:11:36+00:00	fukudadesuga	344	Tokyo on the earth.	Burger King employee who didn't miss a day for 27 years gets $300K in donations after receiving paltry gifts… https://t.co/ohionFDvQB	burger king employee miss day years gets donations receiving paltry gifts	0.0	0.0	Neutral	0.138	0.0	0.862	-0.1531	Negative
399	399	2022-07-04 23:11:34+00:00	khoya0997	1472	☁️InTheSeom	A manhunt is on. Let’s see if the armed white man who just MURDERED 6 and wounded 24 in #HighlandPark catches 60… https://t.co/1aqB1CTtrH	manhunt let see armed white man murdered wounded highlandpark catches	0.0	0.0	Neutral	0.328	0.0	0.672	-0.6597	Negative
400	400	2022-07-04 23:11:31+00:00	CoadyBj	1013	Washington, DC	@CheriJacobus Don’t be silly. Why would they treat a mass shooter that way? The correct protocol is to take them… https://t.co/NhoLDIMnit	cherijacobus silly would treat mass shooter way correct protocol take	-0.5	0.875	Negative	0.0	0.322	0.678	0.4215	Positive
401	401	2022-07-04 23:10:09+00:00	MatthewKelsoDVM	734	Eudora, KS	*on the phone with @austinearl13* @ahhbeegayle: “babe. I want a burger.” @austinearl13: “I wanna celebrate the 4th… https://t.co/KoiVex6XnC	phone austinearl ahhbeegayle babe want burger austinearl wanna celebrate	0.0	0.0	Neutral	0.0	0.417	0.583	0.6124	Positive
402	402	2022-07-04 23:09:56+00:00	thezii_	452		Pulp fiction fans explainng why "i dunno i didnt go to burger king" is peak dialogue writing	pulp fiction fans explainng dunno didnt burger king peak dialogue writing	0.0	0.0	Neutral	0.0	0.0	1.0	0.0	Neutral
403	403	2022-07-04 23:09:53+00:00	iluvn4y	27		@YEJIEGIRL Subway,mc e Burger king !	yejiegirl subway burger king	0.0	0.0	Neutral	0.0	0.0	1.0	0.0	Neutral
404	404	2022-07-04 23:09:38+00:00	Wesley576a	465		Check the local Burger King https://t.co/gkLfd39ECQ	check local burger king	0.0	0.0	Neutral	0.0	0.0	1.0	0.0	Neutral
405	405	2022-07-04 23:09:17+00:00	CLAYTON59964827	347		@terryannescott That’s the first thing that crossed my mind! THE 2ND THING: Will he be captured without incident a… https://t.co/HMTHdvW58c	terryannescott first thing crossed mind thing captured without incident	0.25	0.3333333333333333	Positive	0.0	0.0	1.0	0.0	Neutral
406	406	2022-07-04 23:08:49+00:00	AustinHuff	999	chicago (via nashville)	damn, pour one out for the Burger King in the C gate at BNA. a tenant who had my back far too many times with hot c… https://t.co/eQMINlkpHl	damn pour one burger king gate bna tenant back far many times hot	0.2125	0.5875	Positive	0.184	0.0	0.816	-0.4019	Negative
407	407	2022-07-04 23:08:32+00:00	MurreKlaire	294		@mslynota504 i fucking detest the police as much as the other leftists and socialists i know, but the point about b… https://t.co/cCx16Dr8dM	mslynota fucking detest police much leftists socialists know point	-0.19999999999999998	0.5	Negative	0.0	0.0	1.0	0.0	Neutral
408	408	2022-07-04 23:08:10+00:00	NotSeanyTsunami	1213		Eating Burger King chicken nuggies on the golf course slamming beers. Happy 4th	eating burger king chicken nuggies golf course slamming beers happy	0.10000000000000003	0.975	Positive	0.0	0.291	0.709	0.5719	Positive
409	409	2022-07-04 23:07:43+00:00	D00RKNOB15	371		Are the Burger King and Dairy Queen married or siblings?	burger king dairy queen married siblings	0.25	0.25	Positive	0.0	0.0	1.0	0.0	Neutral
410	410	2022-07-04 23:06:30+00:00	chewmang	93	South Carolina, USA	I live in constant fear that I’ll be on a plane with a guy wearing a Burger King crown	live constant fear plane guy wearing burger king crown	0.06818181818181818	0.41666666666666663	Positive	0.286	0.0	0.714	-0.4939	Negative
411	411	2022-07-04 23:06:20+00:00	ldsimonson	297		Really ⁦@BurgerKing⁩?!?!?! 🤦🏻‍♀️ https://t.co/YmxiexKyAL	really burgerking	0.2	0.2	Positive	0.0	0.0	1.0	0.0	Neutral
412	412	2022-07-04 23:03:41+00:00	EricHedin5	61		@James_E_Sanders @nypost This should be a life lesson for everyone. I don’t think this guys life goal was to work a… https://t.co/GguniQYEfX	james_e_sanders nypost life lesson everyone think guys life goal work	0.0	0.0	Neutral	0.0	0.0	1.0	0.0	Neutral
413	413	2022-07-04 23:02:39+00:00	Clover_Lace	433	None Of Your Business	@WNC_Politico @RepCawthorn @CawthornforNC @Fire_Fools Is he still alive? Did the cops bring him to burger king on the way to the station?	wnc_politico repcawthorn cawthornfornc fire_fools still alive cops bring burger king way station	0.1	0.4	Positive	0.0	0.191	0.809	0.3818	Positive
414	414	2022-07-04 23:02:31+00:00	opus17	618	Portland, OR	@CormacJCornell @CheriJacobus Burger King kitchens on standby….	cormacjcornell cherijacobus burger king kitchens standby	0.0	0.0	Neutral	0.0	0.0	1.0	0.0	Neutral
415	415	2022-07-04 23:02:06+00:00	BryceGBL	1794	Milwaukee, WI	Send the Akron police to apprehend him before the HP police safely apprehend him and get him Burger King #HighlandPark	send akron police apprehend police safely apprehend get burger king highlandpark	0.5	0.5	Positive	0.0	0.242	0.758	0.4939	Positive
416	416	2022-07-04 23:02:04+00:00	RikHavic	5471	Highway 61	How much ya wanna bet that Bobby Crimo gets treated to Burger King after he gets taken alive?	much wanna bet bobby crimo gets treated burger king gets taken alive	0.15000000000000002	0.30000000000000004	Positive	0.0	0.191	0.809	0.3818	Positive
417	417	2022-07-04 23:01:44+00:00	Evan_Aldmighty	388	Dreamville	I’m upset I missed this because if @GodDamnItDale took Burger King in the first round, he should have a one draft s… https://t.co/cjqHDsHOnY	upset missed goddamnitdale took burger king first round one draft	0.024999999999999994	0.3666666666666667	Positive	0.375	0.0	0.625	-0.5859	Negative
418	418	2022-07-04 23:01:24+00:00	worldwidebino_	40	New Jersey, USA	Was it black peoples have to comply but white murders get taken to Burger King	black peoples comply white murders get taken burger king	-0.08333333333333333	0.21666666666666667	Negative	0.333	0.0	0.667	-0.6124	Negative
419	419	2022-07-04 23:01:15+00:00	lanky_frank	142		@Ryan_Deitsch They run after “more tanned” individuals, whities they bring to Burger King	ryan_deitsch run tanned individuals whities bring burger king	0.0	0.0	Neutral	0.0	0.0	1.0	0.0	Neutral
420	420	2022-07-04 23:00:57+00:00	Roesga30	444	Rockville, MD	@parrhizzia @JHNTruthTeller @kaitlancollins Well given that he shot to a mostly white audience, he won’t be taken to Burger King!	parrhizzia jhntruthteller kaitlancollins well given shot mostly white audience taken burger king	0.0	0.0	Neutral	0.0	0.16	0.84	0.2732	Positive
421	421	2022-07-04 23:00:33+00:00	micahh64	158		@jpotts79 @anthonyponceTV @RexChapman Probably taken to Burger King, too …	jpotts anthonyponcetv rexchapman probably taken burger king	0.0	0.0	Neutral	0.0	0.0	1.0	0.0	Neutral
422	422	2022-07-04 23:00:13+00:00	FoxBusiness	390	New York, NY	Burger King employee awarded gift bag for never missing a day in 27 years receives $300K in donations https://t.co/l7zPuhLRGx	burger king employee awarded gift bag never missing day years receives donations	0.1	0.05	Positive	0.0	0.454	0.546	0.7571	Positive
423	423	2022-07-04 22:59:51+00:00	MalikDaWknd	197	Chicago, IL	Burger King employee awarded gift bag for never missing a day in 27 years receives $300K in donations https://t.co/58JImBeOde #FoxBusiness	burger king employee awarded gift bag never missing day years receives donations foxbusiness	0.1	0.05	Positive	0.0	0.428	0.572	0.7571	Positive
424	424	2022-07-04 22:59:41+00:00	fruitlorde	232	immaterial boy	the girl with the burger king tattoo	girl burger king tattoo	0.0	0.0	Neutral	0.0	0.0	1.0	0.0	Neutral
425	425	2022-07-04 22:59:12+00:00	SharpeLewis	713		@CheriJacobus No Burger King?🤔🤔	cherijacobus burger king	0.0	0.0	Neutral	0.0	0.0	1.0	0.0	Neutral
426	426	2022-07-04 22:58:18+00:00	Boose46	42	Augusta, ga	Burger King's already shitty reputation didn't do themselves any good with this bullshit act they just did!.	burger king already shitty reputation good bullshit act	0.7	0.6000000000000001	Positive	0.484	0.19	0.327	-0.6705	Negative
427	427	2022-07-04 22:58:13+00:00	ClockworkC0rvus	896	Virginia, USA	@james_fallacaro @StopAntisemites He'll get handcuffed, taken to burger king, and written off as "having a bad day"	james_fallacaro stopantisemites get handcuffed taken burger king written bad day	-0.6999999999999998	0.6666666666666666	Negative	0.28	0.0	0.72	-0.5423	Negative
428	428	2022-07-04 22:57:40+00:00	Warrender	126	Haudenosaunee/Anishinaabe land	@J_Mall1980 @davenewworld_2 They'll buy him some Burger King when they catch him. ACAB	j_mall davenewworld_ buy burger king catch acab	0.0	0.0	Neutral	0.0	0.0	1.0	0.0	Neutral
429	429	2022-07-04 22:57:12+00:00	AnthonyMSeoane	1179	Upstate New York	He's White so the cops will arrest him without killing him &amp; then take him to get Burger King like Dylan Roof &amp; the… https://t.co/E7RyPzgG6V	white cops arrest without killing amp take get burger king like dylan roof amp	-0.025	0.0	Negative	0.124	0.31	0.567	0.5597	Positive
430	430	2022-07-04 22:57:04+00:00	jheardel	21		https://t.co/Dg4smgrMzW ...wonder if he'll get taken into arrest and then to Burger king?... or is that only a perk… https://t.co/fymP8211A9	wonder get taken arrest burger king perk	-0.05	0.0	Negative	0.286	0.0	0.714	-0.34	Negative
431	431	2022-07-04 22:57:04+00:00	OneTrueKura	1332	📺: YYH 🎮: Kuro No Kiseki	Just got tricked into going to a Burger King, it’s over for me https://t.co/rPTEx68jUm	got tricked going burger king	0.0	0.0	Neutral	0.286	0.0	0.714	-0.1531	Negative
432	432	2022-07-04 22:56:54+00:00	gavinatorize2	304	Suck my dick	burger king ❌ burger president ✔️	burger king burger president	0.0	0.0	Neutral	0.0	0.0	1.0	0.0	Neutral
433	433	2022-07-04 22:56:25+00:00	semiresponsible	361	LaHabra	Did his fellow officers also take him by Burger King right after the arrest? https://t.co/ipbpIn8uYy	fellow officers also take burger king right arrest	0.11785714285714285	0.26785714285714285	Positive	0.255	0.0	0.745	-0.34	Negative
434	434	2022-07-04 22:56:02+00:00	RationalGenius	363		They'll get him his favorite Burger King sandwich,just like that jackass who killed people in Kenosha. https://t.co/LvEoiiWbCi	get favorite burger king sandwich like jackass killed people kenosha	-0.06666666666666667	0.6333333333333333	Negative	0.388	0.293	0.319	-0.4215	Negative
435	435	2022-07-04 22:55:10+00:00	RonDukes215	278		@RyanShead @ErieNotEerie I would say they’ll treat him to Burger King but they’re probably closed for the 4th	ryanshead erienoteerie would say treat burger king probably closed	-0.1	0.1	Negative	0.0	0.252	0.748	0.4019	Positive
436	436	2022-07-04 22:54:39+00:00	Thomas_Sense	5	Margaritaville	@EyezLow730 @MarkFusetti @Breaking911 “The Shelby PD didn’t have the facilities to house him and provide him with m… https://t.co/z69bPkKjkF	eyezlow markfusetti breaking shelby facilities house provide	0.0	0.0	Neutral	0.0	0.0	1.0	0.0	Neutral
437	437	2022-07-04 22:54:07+00:00	TomLglEdtr	544	No longer backwoods	@asalrezaeitv @cbschicago No doubt they will take the white male suspect in peacefully and offer him a meal from Bu… https://t.co/umWEZ32xnS	asalrezaeitv cbschicago doubt take white male suspect peacefully offer meal	0.08333333333333333	0.19999999999999998	Positive	0.311	0.225	0.464	-0.0772	Negative
438	438	2022-07-04 22:53:33+00:00	johnna_starr_	230	21✨ (any pronouns)	the man working in this burger king drivethru sounded eerily similar to badboyhalo	man working burger king drivethru sounded eerily similar badboyhalo	0.0	0.4	Neutral	0.0	0.0	1.0	0.0	Neutral
439	439	2022-07-04 22:53:30+00:00	kirito_yager	31		@Rev_says_desu Nothing better than a sweet Burger King burger	rev_says_desu nothing better sweet burger king burger	0.425	0.575	Positive	0.494	0.0	0.506	-0.5975	Negative
440	440	2022-07-04 22:52:36+00:00	coachgreen64	1352	Washington, DC	@FoxNews If he doesn’t kill himself he’ll be taken alive and treated to Burger King	foxnews kill taken alive treated burger king	0.1	0.4	Positive	0.382	0.211	0.407	-0.4767	Negative
441	441	2022-07-04 22:52:15+00:00	Roark_BA66	690	Cyberspace	@mjmgop @kj_fetishmodel And take him to Burger King afterwards	mjmgop kj_fetishmodel take burger king afterwards	0.0	0.0	Neutral	0.0	0.0	1.0	0.0	Neutral
442	442	2022-07-04 22:51:54+00:00	GenoPowell	1694		A white dude driving a damn Honda Fit is the suspect in the mass shooting. I bet he'll be found safe &amp; sound. And h… https://t.co/t1irvVrNTY	white dude driving damn honda fit suspect mass shooting bet found safe amp sound	0.325	0.325	Positive	0.241	0.266	0.493	0.128	Positive
443	443	2022-07-04 22:51:31+00:00	youngbrookee	684	Tampa, FL	I was bout to curse this punk out at Burger King. Lol please find a dick to play with sis.	bout curse punk burger king lol please find dick play sis	0.8	0.7	Positive	0.335	0.369	0.296	-0.0772	Negative
444	444	2022-07-04 22:51:20+00:00	Degaine	140		@mymixtapez Corporate greed at it’s best! Shame on Burger King, will never buy a 🍔 from them again	mymixtapez corporate greed best shame burger king never buy	0.5	0.15	Positive	0.363	0.263	0.375	-0.1531	Negative
445	445	2022-07-04 22:51:11+00:00	HouseOfRakes	729	South of the Mason-Dixon	Fresh from the incel template factory. I'm sure he'll get Burger King after being peacefully arrested. https://t.co/teb52BuHjL	fresh incel template factory sure get burger king peacefully arrested	0.35000000000000003	0.6296296296296297	Positive	0.181	0.468	0.351	0.5994	Positive
446	446	2022-07-04 22:50:53+00:00	kenhll555	1437	Tennessee, USA	@EyezLow730 @MarkFusetti @Breaking911 They never took Roof to Burger King! That’s a lie and you know it!! Would you… https://t.co/MlLDC6d6P2	eyezlow markfusetti breaking never took roof burger king lie know would	0.0	0.0	Neutral	0.0	0.0	1.0	0.0	Neutral
447	447	2022-07-04 22:49:17+00:00	Chris45929433	844		@jes_chastain This isn't burger king my dear Karen	jes_chastain burger king dear karen	0.0	0.0	Neutral	0.0	0.394	0.606	0.3818	Positive
448	448	2022-07-04 22:48:30+00:00	mildew999	1109		@CmDm33 @Phil_Lewis_ Taken alive then taken to Burger King.	cmdm phil_lewis_ taken alive taken burger king	0.1	0.4	Positive	0.0	0.302	0.698	0.3818	Positive
449	449	2022-07-04 22:48:28+00:00	LA4good	1099	Los Angeles, CA	If the Highland Park shooter is taken alive or they take him to Burger King…imma be pissed off	highland park shooter taken alive take burger king imma pissed	0.1	0.4	Positive	0.284	0.176	0.541	-0.3818	Negative
450	450	2022-07-04 22:47:49+00:00	VectorBoy101	596	MAGATS GET INSTABLOCKED	@dat_dude_dys @anthonyponceTV They’ll take him to Burger King before booking him.	dat_dude_dys anthonyponcetv take burger king booking	0.0	0.0	Neutral	0.0	0.0	1.0	0.0	Neutral
451	451	2022-07-04 22:47:31+00:00	DanaScu64550786	2436	California Florida	OIC daughter on welfare embarrassed dads' career was at Burger King decided her dad should get more because... oh y… https://t.co/1MFE2WUPyP	oic daughter welfare embarrassed dads career burger king decided dad get	0.0	0.0	Neutral	0.2	0.0	0.8	-0.3612	Negative
452	452	2022-07-04 22:47:26+00:00	incelrap1st	312	do not refer/to me	@ParaniodPerson wish i had burger king	paraniodperson wish burger king	0.0	0.0	Neutral	0.0	0.474	0.526	0.4019	Positive
453	453	2022-07-04 22:46:45+00:00	ripster72	2175		@rustbeltlib1 @covie_93 Nope, they will buy him some Burger King.	rustbeltlib covie_ nope buy burger king	0.0	0.0	Neutral	0.0	0.0	1.0	0.0	Neutral
454	454	2022-07-04 22:46:38+00:00	RationalGenius	363		@CeelyaCruzPics @latimes He'll probably get Burger King on his way to the slammer.	ceelyacruzpics latimes probably get burger king way slammer	0.0	0.0	Neutral	0.0	0.0	1.0	0.0	Neutral
455	455	2022-07-04 22:46:36+00:00	MPettyashell	107		@davenewworld_2 He will be taken in without a stratch and taken to Burger King	davenewworld_ taken without stratch taken burger king	0.0	0.0	Neutral	0.0	0.0	1.0	0.0	Neutral
456	456	2022-07-04 22:46:32+00:00	BotDotCom1	13		Burger King in Austin Sells Food to Ronda Rousey Who Forgot Their Wallet	burger king austin sells food ronda rousey forgot wallet	0.0	0.0	Neutral	0.0	0.0	1.0	0.0	Neutral
457	457	2022-07-04 22:44:59+00:00	TheUnderApe	1	Neptune	had whataburger for the first time, tastes like Burger King 🤷	whataburger first time tastes like burger king	0.25	0.3333333333333333	Positive	0.0	0.294	0.706	0.3612	Positive
458	458	2022-07-04 22:44:50+00:00	Fourth_Stooge	644		@TalbertSwan You have a very high opinion of Burger King... Weird.	talbertswan high opinion burger king weird	-0.16999999999999998	0.77	Negative	0.254	0.0	0.746	-0.1779	Negative
459	459	2022-07-04 22:44:47+00:00	JFC1138	347	Pennsylvania, USA	@parrhizzia @JHNTruthTeller @kaitlancollins If he’s dumb enough to shoot at them? No Burger King for him.	parrhizzia jhntruthteller kaitlancollins dumb enough shoot burger king	-0.1875	0.5	Negative	0.487	0.0	0.513	-0.6908	Negative
460	460	2022-07-04 22:44:18+00:00	stoptheclowns	964	Brooklyn, USA	@davenewworld_2 Hope he enjoys his Burger King	davenewworld_ hope enjoys burger king	0.0	0.0	Neutral	0.0	0.674	0.326	0.7351	Positive
461	461	2022-07-04 22:44:07+00:00	girolamo5151	2270	Montague, california	https://t.co/rzu3eXBm1j wow he got more then i did working for Ralph’s grocery warehouse. i got a pin	wow got working ralph grocery warehouse got pin	0.1	1.0	Positive	0.0	0.352	0.648	0.5859	Positive
462	462	2022-07-04 22:44:06+00:00	universe_if	346	somewhere	@megturney When he say he got a burger king but it look like a Carl's jr	megturney say got burger king look like carl	0.0	0.0	Neutral	0.0	0.263	0.737	0.3612	Positive
463	463	2022-07-04 22:44:06+00:00	jkt64064	1297	KC	@michellehex1212 Maybe they’ll swing by Burger King on the way to the station 🤬	michellehex maybe swing burger king way station	0.0	0.0	Neutral	0.0	0.0	1.0	0.0	Neutral
464	464	2022-07-04 22:44:05+00:00	Dan68493134	8		@covie_93 And give him Burger King	covie_ give burger king	0.0	0.0	Neutral	0.0	0.0	1.0	0.0	Neutral
465	465	2022-07-04 22:43:35+00:00	Fubartoo84	125	Irving, TX	@Liz57799642 @DonJohn69070542 @Amy_Siskind @DianeM350Z Legally the police have to provide food to someone in custod… https://t.co/cdINOPVjsu	liz donjohn amy_siskind dianemz legally police provide food someone custod	0.2	0.2	Positive	0.0	0.135	0.865	0.1027	Positive
466	466	2022-07-04 22:43:16+00:00	currentevntgeek	676	Georgia	@cnnbrk The fact they didn’t identify him by his skin color we already know!!!! Now they are trying to figure out i… https://t.co/kBkP6mrZwX	cnnbrk fact identify skin color already know trying figure	0.0	0.0	Neutral	0.0	0.0	1.0	0.0	Neutral
467	467	2022-07-04 22:43:12+00:00	hedzofhedz	459		@juliettekayyem Is Richard E. Crime III going to burger king or is he gonna get #JaylandWalker'ed? All factors suggest we'll know soon.	juliettekayyem richard crime iii going burger king gonna get jaylandwalker factors suggest know soon	0.0	0.0	Neutral	0.212	0.0	0.788	-0.5423	Negative
468	468	2022-07-04 22:43:07+00:00	Caincook7	212	Waukegan, IL	@WGNNews And when they catch him , they bet not take him to Burger King before he goes to jail ..	wgnnews catch bet take burger king goes jail	-0.1	0.0	Negative	0.0	0.0	1.0	0.0	Neutral
469	469	2022-07-04 22:43:06+00:00	kanye_2024_	188	'Merica	@knife_hamster @EyezLow730 @MarkFusetti @Breaking911 Should they have broken the law by not feeding him? The fact i… https://t.co/rNroeHKs3R	knife_hamster eyezlow markfusetti breaking broken law feeding fact	-0.4	0.4	Negative	0.307	0.0	0.693	-0.4767	Negative
470	470	2022-07-04 22:42:58+00:00	gir_sus	405	Seattle, USA	@Amy_Siskind Will he then get Burger King or McDonald’s?	amy_siskind get burger king mcdonald	0.0	0.0	Neutral	0.0	0.0	1.0	0.0	Neutral
471	471	2022-07-04 22:42:32+00:00	JCooper459	531	United States	@MikeHawk320 @humbleSeraph72 @Corgi_dad @TVTye @cbschicago Again. Don’t act like it hasn’t happened before. They li… https://t.co/0p1jAQQkIW	mikehawk humbleseraph corgi_dad tvtye cbschicago act like happened	0.0	0.0	Neutral	0.0	0.263	0.737	0.3612	Positive
472	472	2022-07-04 22:42:31+00:00	wnoakes	1989	Detroit	@gepehill1 He probably will be taken alive. I just hope the police don’t take him to Burger King to get something t… https://t.co/DBQhJ2udJQ	gepehill probably taken alive hope police take burger king get something	0.1	0.4	Positive	0.0	0.379	0.621	0.6705	Positive
473	473	2022-07-04 22:42:28+00:00	TheBlack_Intel	401	United States	Photo Released of Highland Park, Illinois shooting person of interest Robert "Bobby" E. Crimo III Will they take… https://t.co/x9F5CzF5rU	photo released highland park illinois shooting person interest robert bobby crimo iii take	0.0	0.0	Neutral	0.0	0.2	0.8	0.4588	Positive
474	474	2022-07-04 22:41:53+00:00	Leon_Lowen	1030	UK	@SholaMos1 They’ll most likely buy him Burger King	sholamos likely buy burger king	0.0	1.0	Neutral	0.0	0.0	1.0	0.0	Neutral
475	475	2022-07-04 22:41:51+00:00	knife_hamster	202		@kanye_2024_ @EyezLow730 @MarkFusetti @Breaking911 By not shooting them dead and feeding them Burger King, yes	kanye__ eyezlow markfusetti breaking shooting dead feeding burger king yes	-0.2	0.4	Negative	0.287	0.18	0.533	-0.3818	Negative
476	476	2022-07-04 22:41:42+00:00	billybryan	3030	Louisiana	The shooter in Chicago is white. He will be apprehended and taken to Burger King before being taken to the police s… https://t.co/HLTTSmOzWI	shooter chicago white apprehended taken burger king taken police	0.0	0.0	Neutral	0.0	0.0	1.0	0.0	Neutral
477	477	2022-07-04 22:41:41+00:00	SciConservative	610	Texas, USA	@EyezLow730 @MarkFusetti @Breaking911 Have you ever bothered to actually research the Dylann Roof arrest? The idea… https://t.co/yEpNfLbsxV	eyezlow markfusetti breaking ever bothered actually research dylann roof arrest idea	-0.025	0.05	Negative	0.343	0.0	0.657	-0.5719	Negative
478	478	2022-07-04 22:41:29+00:00	EyezLow730	1278	East Oakland, CA	@bequesdomain @kanye_2024_ @MarkFusetti @Breaking911 They act like every POC doesn’t get a cheese sandwich and a ca… https://t.co/SJQ5NeU5PH	bequesdomain kanye__ markfusetti breaking act like every poc get cheese sandwich	0.0	0.0	Neutral	0.0	0.2	0.8	0.3612	Positive
479	479	2022-07-04 22:40:56+00:00	sarahgruesome	875	ⓥ	@vleroy728 for me, it's a burger king w chicken fries that are genuinely just chicken flavored foam, I loved them	vleroy burger king chicken fries genuinely chicken flavored foam loved	-0.16666666666666666	0.9	Negative	0.0	0.302	0.698	0.5994	Positive
480	480	2022-07-04 22:40:47+00:00	TheLouRichards	1358	Marina, CA	@AP What do you want to bet that when the police catch his moron, there won't be one shot fired and the cops will b… https://t.co/8lbeClcDNx	want bet police catch moron one shot fired cops	-0.8	1.0	Negative	0.482	0.092	0.426	-0.7579	Negative
481	481	2022-07-04 22:40:26+00:00	the90swasmine	1199	St. Petersburg, FL	But the question is... will they take him to Burger King afterwards? 🤔	question take burger king afterwards	0.0	0.0	Neutral	0.0	0.0	1.0	0.0	Neutral
482	482	2022-07-04 22:40:25+00:00	atleastimtryin	780	21 ✡︎	@londonbcy burger king it is!	londonbcy burger king	0.0	0.0	Neutral	0.0	0.0	1.0	0.0	Neutral
483	483	2022-07-04 22:40:19+00:00	David_santiag28	45		Feliz día de yeah McDonald's burger king yeah yeah 21 pilots Disney marvel Starbucks ross forever 21 💙❤️🤍🦅	feliz día yeah mcdonald burger king yeah yeah pilots disney marvel starbucks ross forever	0.0	0.0	Neutral	0.0	0.485	0.515	0.8126	Positive
484	484	2022-07-04 22:40:18+00:00	StopFascistGOP	1893	Boston, Massachusetts	He’s got a Burger King coming his way. https://t.co/MQtEK9mLxo	got burger king coming way	0.0	0.0	Neutral	0.0	0.0	1.0	0.0	Neutral
485	485	2022-07-04 22:39:37+00:00	MikeHawk320	130		@JCooper459 @humbleSeraph72 @Corgi_dad @TVTye @cbschicago Jalen literally said he’d be out at Burger King by 8pm. Sorry you can’t read.	jcooper humbleseraph corgi_dad tvtye cbschicago jalen literally said burger king sorry read	-0.5	1.0	Negative	0.106	0.0	0.894	-0.0772	Negative
486	486	2022-07-04 22:39:21+00:00	aztrfxp	2317		@bkxnnemann Burger King	bkxnnemann burger king	0.0	0.0	Neutral	0.0	0.0	1.0	0.0	Neutral
487	487	2022-07-04 22:39:17+00:00	kellie_carter	340		@CarrieCarter @p2thel2theg Are they going to grant his request for McDonalds or Burger King or maybe even Wendy’s t… https://t.co/u252EHTS03	carriecarter ptheltheg going grant request mcdonalds burger king maybe even wendy	0.0	0.0	Neutral	0.0	0.2	0.8	0.3612	Positive
488	488	2022-07-04 22:39:11+00:00	mbaratcogecoca1	182		@TorontoMommie Hell no. They might even take him to Burger King if he's hungry.	torontomommie hell might even take burger king hungry	0.0	0.0	Neutral	0.397	0.0	0.603	-0.6808	Negative
489	489	2022-07-04 22:38:58+00:00	SkoczSteven	1107	DPR Massachusetts	Jayland Walker fired at police during the chase. Roof surrendered and didn't flee (and was given Burger King becau… https://t.co/UoqF3tFZXx	jayland walker fired police chase roof surrendered flee given burger king becau	0.0	0.0	Neutral	0.247	0.0	0.753	-0.5574	Negative
490	490	2022-07-04 22:38:55+00:00	AutomailDougie	155	Vallejo, CA	@rootn_scoot @SpielbergSpecs I'm Black. I know what I'm talking about. We don't get arrested &amp; treated to Burger King.	rootn_scoot spielbergspecs black know talking get arrested amp treated burger king	-0.16666666666666666	0.43333333333333335	Negative	0.237	0.0	0.763	-0.4767	Negative
491	491	2022-07-04 22:38:30+00:00	LindaDo63835129	710	Myrtle Beach, SC	And take him to Burger King for lunch. Also the Repugs will pay for his defense and he can go to Texas A&amp;M with Ri… https://t.co/DNEtVGki1H	take burger king lunch also repugs pay defense texas amp	0.0	0.0	Neutral	0.128	0.138	0.734	0.0258	Neutral
492	492	2022-07-04 22:38:22+00:00	simplyme_bbe	732		burger king is slow for no fucking reason.	burger king slow fucking reason	-0.45	0.6	Negative	0.0	0.0	1.0	0.0	Neutral
493	493	2022-07-04 22:38:21+00:00	mslynota504	26	New Orleans, LA	@CharlieDeMar @cbschicago I sure hope he’s hungry for Burger King…	charliedemar cbschicago sure hope hungry burger king	0.5	0.8888888888888888	Positive	0.0	0.51	0.49	0.6369	Positive
494	494	2022-07-04 22:38:17+00:00	DhalgrenHogg87	5000	Pittsburgh, PA	@Shadowman5050 @lou_m_cypher They'll totally take him to Burger King, Wendy's or hell, Golden Corral. Either way, h… https://t.co/4sMUMZ5qbs	shadowman lou_m_cypher totally take burger king wendy hell golden corral either way	0.15	0.625	Positive	0.295	0.0	0.705	-0.6808	Negative
495	495	2022-07-04 22:37:49+00:00	atleastimtryin	780	21 ✡︎	should i get taco bell or burger king	get taco bell burger king	0.0	0.0	Neutral	0.0	0.0	1.0	0.0	Neutral
496	496	2022-07-04 22:37:26+00:00	sarahworldpeace	111	Chicago	Burger King in Kayenta, AZ. Home of the Whopper and the Navajo Code Talkers Display. https://t.co/UQo5oPQ1Us	burger king kayenta home whopper navajo code talkers display	0.0	0.0	Neutral	0.0	0.0	1.0	0.0	Neutral
497	497	2022-07-04 22:36:57+00:00	mymywan	380		this nigga running this burger king drive thru fine asf i almost asked fa a application	nigga running burger king drive thru fine asf almost asked application	0.4166666666666667	0.5	Positive	0.0	0.153	0.847	0.2023	Positive
498	498	2022-07-04 22:36:52+00:00	gwtmc86	19		@UnknownSoldier Let's be fair. 27 years at Burger King, he's killed his fair share of people too 💁	unknownsoldier let fair years burger king killed fair share people	0.39999999999999997	0.6	Positive	0.26	0.393	0.347	0.0772	Positive
499	499	2022-07-04 22:35:35+00:00	SnowFairyToo	4018		I wonder if the cops are ready to take the white male shooter to Burger King on the way to the station? 😡😡😡 You KNO… https://t.co/ZFdQEVGP3N	wonder cops ready take white male shooter burger king way station kno	0.06666666666666667	0.19999999999999998	Positive	0.0	0.185	0.815	0.3612	Positive
500	500	2022-07-04 22:35:09+00:00	SpinnerSphinx	1895	New York, NY	“Kevin Ford, 54, has toiled as a cashier and cook at the chain’s McCarran International Airport location since 1995… https://t.co/7Ni7YkeqtN	kevin ford toiled cashier cook chain mccarran international airport location since	0.0	0.0	Neutral	0.0	0.0	1.0	0.0	Neutral
501	501	2022-07-04 22:35:07+00:00	ryc30078	313	Atlanta	@kj_fetishmodel Nah, the police will probably make a Burger King run for this killer. He will end up alive and well guaranteed.	kj_fetishmodel nah police probably make burger king run killer end alive well guaranteed	0.1	0.4	Positive	0.294	0.242	0.464	-0.25	Negative
502	502	2022-07-04 22:34:59+00:00	TeeExTee	1209	Djibouti	The Burger King has been usurped by a true king. https://t.co/8qqN1qLTEB	burger king usurped true king	0.35	0.65	Positive	0.0	0.412	0.588	0.4215	Positive
503	503	2022-07-04 22:34:51+00:00	kwh561	794	United States	@RandyCanA @BenBradleyTV @lookner I’m sure the cops will take him through the Burger King drive through after they catch up to him.	randycana benbradleytv lookner sure cops take burger king drive catch	0.5	0.8888888888888888	Positive	0.0	0.204	0.796	0.3182	Positive
504	504	2022-07-04 22:34:43+00:00	April_Sassy	3811		@MattMurph24 The cops will probably buy him a Burger King dinner.	mattmurph cops probably buy burger king dinner	0.0	0.0	Neutral	0.0	0.0	1.0	0.0	Neutral
505	505	2022-07-04 22:34:35+00:00	CoasterSpotting	225	Philadelphia, PA	We Rode the Burger King Rooftop Coaster in Niagara Falls at the House of Frankenstein https://t.co/cMKfK2UJm9 https://t.co/5Y6P38bwUb	rode burger king rooftop coaster niagara falls house frankenstein	0.0	0.0	Neutral	0.0	0.0	1.0	0.0	Neutral
506	506	2022-07-04 22:34:28+00:00	IamSean90	491	New York City	2 things, he worked for a company at the airport that assigned him to places like Burger King &amp; Cinnabon etc. He go… https://t.co/dSWwPHBO53	things worked company airport assigned places like burger king amp cinnabon etc	0.0	0.0	Neutral	0.0	0.185	0.815	0.3612	Positive
507	507	2022-07-04 22:34:28+00:00	Ampersand113	4994		So the parade shooter is a white male. What are the odds he is peacefully taken into custody and driven through Bu… https://t.co/aNfn9UAeUe	parade shooter white male odds peacefully taken custody driven	0.0	0.20833333333333334	Neutral	0.0	0.298	0.702	0.5267	Positive
508	508	2022-07-04 22:34:28+00:00	Shadowman5050	157		@lou_m_cypher I bet the cops will apprehend him without so much as a scratch on him. I wonder if they'll take him to Burger King?	lou_m_cypher bet cops apprehend without much scratch wonder take burger king	0.2	0.2	Positive	0.0	0.0	1.0	0.0	Neutral
509	509	2022-07-04 22:34:15+00:00	nomad_cap	1117	Australia	Wen IPO? https://t.co/bCJtHo47Gd	wen ipo	0.0	0.0	Neutral	0.0	0.0	1.0	0.0	Neutral
510	510	2022-07-04 22:33:53+00:00	Moderateleft	4961	Chicago/South Florida	Burger King employee who didn’t miss a day for 27 years gets $300K in donations after receiving paltry gifts https://t.co/6x01SbW3tB	burger king employee miss day years gets donations receiving paltry gifts	0.0	0.0	Neutral	0.138	0.0	0.862	-0.1531	Negative
511	511	2022-07-04 22:33:43+00:00	shawn_davis2003	945	Worldwide	@anthonyponceTV They will arrest him, without one shot being fired. Most likely, stop by Burger King, on the way to locked up	anthonyponcetv arrest without one shot fired likely stop burger king way locked	-0.025	0.5	Negative	0.278	0.177	0.545	-0.1719	Negative
512	512	2022-07-04 22:33:42+00:00	philwhitman757	147	Newport News, VA	Sat down and watched the 2005 Fantastic Four (up until now my only recollection was the Burger King promotions) and… https://t.co/LLqWWaO6FY	sat watched fantastic four recollection burger king promotions	0.4	0.9	Positive	0.0	0.34	0.66	0.5574	Positive
513	513	2022-07-04 22:33:16+00:00	Bella50476344	434		@RexChapman But she’s not a mass shooter so no Burger King for her!	rexchapman mass shooter burger king	0.0	0.0	Neutral	0.0	0.0	1.0	0.0	Neutral
514	514	2022-07-04 22:32:44+00:00	whatsuptucson	24555	Tucson, Arizona	🚔 There's a woman laying in the driveway of the Burger King at Grant and Oracle. She refuses to leave and keeps trying to get hit by cars	woman laying driveway burger king grant oracle refuses leave keeps trying get hit cars	0.0	0.0	Neutral	0.076	0.159	0.764	0.3182	Positive
515	515	2022-07-04 22:32:37+00:00	StopFascistGOP	1893	Boston, Massachusetts	He’s got a good meal from Burger King coming his way. https://t.co/fdTBpLGUzb	got good meal burger king coming way	0.7	0.6000000000000001	Positive	0.0	0.326	0.674	0.4404	Positive
516	516	2022-07-04 22:32:26+00:00	Dan68493134	8		@Amy_Siskind And given Burger King	amy_siskind given burger king	0.0	0.0	Neutral	0.0	0.0	1.0	0.0	Neutral
517	517	2022-07-04 22:32:09+00:00	KevoWorld	967		I bet that man get caught nice and easy and then gets taken to burger king	bet man get caught nice easy gets taken burger king	0.5166666666666666	0.9166666666666667	Positive	0.0	0.416	0.584	0.6908	Positive
518	518	2022-07-04 22:32:08+00:00	StopFascistGOP	1893	Boston, Massachusetts	And get a Burger King too. https://t.co/c4K18TfGJX	get burger king	0.0	0.0	Neutral	0.0	0.0	1.0	0.0	Neutral
519	519	2022-07-04 22:32:05+00:00	PaulConqueror	18		I'll never eat Burger King again... What a slap in the face. Over $300,000 raised for Burger King employee who nev… https://t.co/vJNqcqQKTy	never eat burger king slap face raised burger king employee nev	0.0	0.0	Neutral	0.0	0.138	0.862	0.1531	Positive
520	520	2022-07-04 22:31:53+00:00	pipette_or_die	426		@BrianEntin If you give every dead-eyed kid a high powered rifle, this is what you get. Who in their right mind thi… https://t.co/CWt0AJbj4d	brianentin give every dead eyed kid high powered rifle get right mind thi	0.0819047619047619	0.49190476190476184	Positive	0.264	0.0	0.736	-0.6486	Negative
521	521	2022-07-04 22:31:49+00:00	murphyb849	2736	Southern NJ	Another MAGA incel. #ThankYouGOP #RepublicansAreTheProblem BTW since he is an angry WHITE guy will he be apprehen… https://t.co/wJbfG3xKBY	another maga incel thankyougop republicansaretheproblem btw since angry white guy apprehen	-0.25	0.5	Negative	0.248	0.0	0.752	-0.5106	Negative
522	522	2022-07-04 22:31:19+00:00	StopFascistGOP	1893	Boston, Massachusetts	They will take him into custody peacefully and buy him a Burger King. https://t.co/vjzEzaLELR	take custody peacefully buy burger king	0.25	0.5	Positive	0.0	0.405	0.595	0.5267	Positive
523	523	2022-07-04 22:31:05+00:00	nypost	10975	New York, NY	Burger King employee who didn't miss a day for 27 years gets $300K in donations after receiving paltry gifts… https://t.co/AI26dEMeiA	burger king employee miss day years gets donations receiving paltry gifts	0.0	0.0	Neutral	0.138	0.0	0.862	-0.1531	Negative
524	524	2022-07-04 22:30:59+00:00	kanye_2024_	188	'Merica	@EyezLow730 @MarkFusetti @Breaking911 1. They didn't buy that kid burger King before they got to the station. They… https://t.co/jnmd2tMTRB	eyezlow markfusetti breaking buy kid burger king got station	0.0	0.0	Neutral	0.0	0.0	1.0	0.0	Neutral
525	525	2022-07-04 22:30:47+00:00	Frank78187	582	dream land	@kj_fetishmodel Nope. Probably stop and get him a burger at Burger King.	kj_fetishmodel nope probably stop get burger burger king	0.0	0.0	Neutral	0.0	0.212	0.788	0.2235	Positive
526	526	2022-07-04 22:29:13+00:00	NFLDraftGenie	1133	Colorado, USA	Says a guy making $15 an hour at Burger King. Hilarious self-own. https://t.co/re2uF1w7OC	says guy making hour burger king hilarious self	0.5	1.0	Positive	0.0	0.278	0.722	0.4019	Positive
527	527	2022-07-04 22:28:43+00:00	coffeevswater	3	San Francisco, CA	@CNBC Let’s see if the police will buy him Burger King after they arrest him as well…	cnbc let see police buy burger king arrest well	-0.05	0.0	Negative	0.209	0.183	0.609	-0.0772	Negative
528	528	2022-07-04 22:28:08+00:00	Ph33sh	591	Milky Way Galaxy	@pritinemani @myronjclifton Best save room for Burger King on the way in to the station. Would hate it if he spoiled his dinner.	pritinemani myronjclifton best save room burger king way station would hate spoiled dinner	0.09999999999999998	0.6	Positive	0.175	0.351	0.474	0.5719	Positive
529	529	2022-07-04 22:28:08+00:00	DurhamBullPen	2236	Durham NC	@ThisBarbara He’ll probably get a trip to Burger King. This country, damn.	thisbarbara probably get trip burger king country damn	0.0	0.0	Neutral	0.278	0.0	0.722	-0.4019	Negative
530	530	2022-07-04 22:28:01+00:00	adventoflegion	441	Minneapolis, MN	@ArgonianMaid2 When they do catch him, chances are that he'll be caught alive, and not with over 60 bullet holes in… https://t.co/gxO8LE64nD	argonianmaid catch chances caught alive bullet holes	0.1	0.4	Positive	0.0	0.468	0.532	0.5267	Positive
531	531	2022-07-04 22:27:50+00:00	_WoahhME	854	MIA👣	I’m pissed, I’m hungry af &amp; I have to eat Burger King when Ik everybody bbqing 🙄	pissed hungry amp eat burger king everybody bbqing	0.0	0.0	Neutral	0.375	0.0	0.625	-0.6369	Negative
532	532	2022-07-04 22:27:42+00:00	tjs004t	208		how fast will the cops take him for burger King once he's caught https://t.co/HPVo3FA5OJ	fast cops take burger king caught	0.2	0.6	Positive	0.0	0.0	1.0	0.0	Neutral
533	533	2022-07-04 22:27:38+00:00	bloon104	172	Green hill zone	@CutieMonica I went to burger King a few days back Safe to say I'm gonna keep recommending it	cutiemonica went burger king days back safe say gonna keep recommending	0.25	0.25	Positive	0.0	0.225	0.775	0.4404	Positive
534	534	2022-07-04 22:27:29+00:00	AwesomeImpress	2		would you kiss me if i said ''would you kiss me if i said ''what if matt watson said: i cant wait to go to burger king''?''?	would kiss said would kiss said matt watson said cant wait burger king	0.0	0.0	Neutral	0.0	0.337	0.663	0.6808	Positive
535	535	2022-07-04 22:27:26+00:00	paogle	2825	Chicago	@AngeloBCollie @RepBoebert @RepMTG They've identified a person of interest...wonder if he will get Burger King when he's caught...	angelobcollie repboebert repmtg identified person interest wonder get burger king caught	0.0	0.0	Neutral	0.0	0.231	0.769	0.4588	Positive
536	536	2022-07-04 22:27:26+00:00	Momskeepinup63	1433		@bearlyAteam @MarParNews Not even if he runs the 100 yard dash or a 2k. But if he’s hungry he might get some Burger King	bearlyateam marparnews even runs yard dash hungry might get burger king	0.0	0.0	Neutral	0.0	0.0	1.0	0.0	Neutral
537	537	2022-07-04 22:27:18+00:00	RedneckGoalie30	804	Same as Palmieri = Long Island	@Garrett_NJD30 They thought of everything. Next is a roof top Burger King that requires you to rappel up the mall.	garrett_njd thought everything next roof top burger king requires rappel mall	0.25	0.25	Positive	0.0	0.153	0.847	0.2023	Positive
538	538	2022-07-04 22:25:51+00:00	drebelo5	103	Los Angeles	@bearlyAteam @MarParNews They’ll take him through the Burger King drive thru before giving him a high five.	bearlyateam marparnews take burger king drive thru giving high five	0.16	0.5399999999999999	Positive	0.0	0.211	0.789	0.34	Positive
539	539	2022-07-04 22:25:45+00:00	XenoGracious	478		@Chips4FreeGuy @ThatBoyStewie97 @charlieINTEL @RalphsValve Do you happen to have Burger King Ketchup and Fries Chips	chipsfreeguy thatboystewie charlieintel ralphsvalve happen burger king ketchup fries chips	0.0	0.0	Neutral	0.0	0.0	1.0	0.0	Neutral
540	540	2022-07-04 22:25:33+00:00	jfahy50	428		Since he is white police will probably take him to Burger King before the arrest https://t.co/CwC0jfMWj3	since white police probably take burger king arrest	-0.025	0.0	Negative	0.255	0.0	0.745	-0.34	Negative
541	541	2022-07-04 22:25:26+00:00	NobodyQueens	576		@realTuckFrumper 10-1 he's getting Burger King	realtuckfrumper getting burger king	0.0	0.0	Neutral	0.0	0.0	1.0	0.0	Neutral
542	542	2022-07-04 22:25:09+00:00	abouujamal	1215	In The Masjid	Burger King &gt; KFC https://t.co/nPQYUgWlz3	burger king kfc	0.0	0.0	Neutral	0.0	0.0	1.0	0.0	Neutral
543	543	2022-07-04 22:25:00+00:00	EpochTimes	85	New York, USA	A viral video of a @BurgerKing employee expressing appreciation for a modest gift bag he got from colleagues on his… https://t.co/qb9HKx3u3W	viral video burgerking employee expressing appreciation modest gift bag got colleagues	0.1	0.9	Positive	0.0	0.408	0.592	0.7351	Positive
544	544	2022-07-04 22:24:49+00:00	stevenpmitchell	5212	Somerville, NJ 08876	@LynnSharig8 The Former Guy is actually at his golf course in Bedminster for the summer... But yes... it's Burger King all over the wall.	lynnsharig former guy actually golf course bedminster summer yes burger king wall	0.0	0.05	Neutral	0.0	0.197	0.803	0.4019	Positive
545	545	2022-07-04 22:24:38+00:00	EyezLow730	1278	East Oakland, CA	@MarkFusetti @Breaking911 He’s white so they’ll take him alive and buy him Burger King before they get to the station.	markfusetti breaking white take alive buy burger king get station	0.05	0.2	Positive	0.0	0.224	0.776	0.3818	Positive
546	546	2022-07-04 22:23:52+00:00	50calsnipper	316		@UnknownSoldier Why would a person wast their life working at burger king . He could of got a real job and that provided benefits to him.	unknownsoldier would person wast life working burger king could got real job provided benefits	0.2	0.30000000000000004	Positive	0.0	0.167	0.833	0.3818	Positive
547	547	2022-07-04 22:23:23+00:00	UtwDere	48	WithTheElephants	@AnpuJay Burger King?????? https://t.co/mEqlUTkKBy	anpujay burger king	0.0	0.0	Neutral	0.0	0.0	1.0	0.0	Neutral
548	548	2022-07-04 22:23:22+00:00	1cheapstockguy	470	Houston	@Breaking911 He'll be taken down peacefully. Cops will stop and let him get some Burger King before they book him in	breaking taken peacefully cops stop let get burger king book	0.25	0.5	Positive	0.162	0.25	0.588	0.296	Positive
549	549	2022-07-04 22:22:45+00:00	DianneIrby	5002	Orlando, FL	@TheLeoTerrell Maybe 90 shots while he's running away?? Or burger king?	theleoterrell maybe shots running away burger king	0.0	0.0	Neutral	0.0	0.0	1.0	0.0	Neutral
550	550	2022-07-04 22:22:43+00:00	FoxxFiles	1701	🗽| ⚜️	so he’ll be taken in alive and get Burger King. copy. https://t.co/Qtu6EOyGNs	taken alive get burger king copy	0.1	0.4	Positive	0.0	0.342	0.658	0.3818	Positive
551	551	2022-07-04 22:22:15+00:00	mirubunnie	1919	bmi 17	@smallestbabi burger king.. id literally rather eat arbys	smallestbabi burger king literally rather eat arbys	0.0	0.0	Neutral	0.0	0.0	1.0	0.0	Neutral
552	552	2022-07-04 22:22:10+00:00	joseOrtegaSA	522	New York City	@cwebbonline @RexChapman Better hope the cops don’t find him first. They will be pushing over each other to take him to Burger King.	cwebbonline rexchapman better hope cops find first pushing take burger king	0.375	0.41666666666666663	Positive	0.0	0.392	0.608	0.7003	Positive
553	553	2022-07-04 22:22:09+00:00	OMGAppleCat	46		“burger king” is a self-proclaimed title kinda douchey tbh.	burger king self proclaimed title kinda douchey tbh	0.0	0.0	Neutral	0.0	0.0	1.0	0.0	Neutral
554	554	2022-07-04 22:22:07+00:00	P_otatoP_otato	843		@Sunkist1207 @nypost That is not even remotely the most important message. The important message is that hard wor… https://t.co/pDl3vAZocb	sunkist nypost even remotely important message important message hard wor	0.16944444444444443	0.8472222222222222	Positive	0.117	0.3	0.583	0.296	Positive
555	555	2022-07-04 22:20:37+00:00	resist45bigly	1385	Alabama, USA	Burger King gonna be busy 😒 https://t.co/eEAuOZqQda	burger king gonna busy	0.1	0.3	Positive	0.0	0.0	1.0	0.0	Neutral
556	556	2022-07-04 22:20:29+00:00	HRPac	489	none of your biz	@anthonyponceTV @RexChapman Looks like a guy they may take through the Burger King drive through after he's arrested and on the way to jail.	anthonyponcetv rexchapman looks like guy may take burger king drive arrested way jail	-0.1	0.0	Negative	0.187	0.151	0.663	-0.1531	Negative
557	557	2022-07-04 22:20:25+00:00	just1Rachael	2299	South Holland, IL	@DruGomezJr @snoozeq1 @DonLew87 After he gets his Burger King ofc..🙄	drugomezjr snoozeq donlew gets burger king ofc	0.0	0.0	Neutral	0.0	0.0	1.0	0.0	Neutral
558	558	2022-07-04 22:19:39+00:00	diabeeeetusss	198	The Pancreas	@_Krimsen_King @Dumber_n_Dumber @brad_griffeth @JayWilkes1 @DonaldJTrumpJr Y’all please go grill a burger or someth… https://t.co/K6yLjXnZgO	_krimsen_king dumber_n_dumber brad_griffeth jaywilkes donaldjtrumpjr please grill burger someth	0.0	0.0	Neutral	0.0	0.223	0.777	0.3182	Positive
559	559	2022-07-04 22:19:25+00:00	Mister_Fun_Guy	194	Ye Olde Dominion	@yup_that_erin @AlexMillerNews probably in a burger king drive thru	yup_that_erin alexmillernews probably burger king drive thru	0.0	0.0	Neutral	0.0	0.0	1.0	0.0	Neutral
560	560	2022-07-04 22:19:22+00:00	hedzofhedz	459		Just gonna hang out here and wait for all the good guys with guns to show up while Robert E. Crime III is joy ridin… https://t.co/qFaN9FTh0k	gonna hang wait good guys guns show robert crime iii joy ridin	0.75	0.4	Positive	0.182	0.349	0.469	0.4939	Positive
561	561	2022-07-04 22:19:04+00:00	CheyanneBabeey	184	Montréal, Québec	So when the capture this man, if he doesn’t unalive himself, I’m sure he’ll be taken in alive. Maybe they’ll even t… https://t.co/DTfL7yGTYZ	capture man unalive sure taken alive maybe even	0.3	0.6444444444444444	Positive	0.0	0.45	0.55	0.5994	Positive
562	562	2022-07-04 22:19:04+00:00	NorrispPattie	287	Clearwater. Florida	Thank God for wonderful people…and SHAME ON BURGER KING. https://t.co/b1aHqxuABy	thank god wonderful people shame burger king	1.0	1.0	Positive	0.215	0.576	0.208	0.6369	Positive
563	563	2022-07-04 22:19:03+00:00	__abioye_	151	The World	@TalbertSwan I have my popcorn ready eating for the HAIL of bullets on this murderer 😡😡but hark. I forgot..the PoLi… https://t.co/aDXfpawLfm	talbertswan popcorn ready eating hail bullets murderer hark forgot poli	0.2	0.5	Positive	0.299	0.247	0.455	-0.4215	Negative
564	564	2022-07-04 22:18:57+00:00	OliverGoldie1	583		@RonFilipkowski Cops'll probably treat him to a Burger King, what with him being white.	ronfilipkowski cops probably treat burger king white	0.0	0.0	Neutral	0.0	0.31	0.69	0.4019	Positive
565	565	2022-07-04 22:18:19+00:00	Wes14859812	83	Texas, USA	@FoxNews Like Burger King is really going to be upset	foxnews like burger king really going upset	0.2	0.2	Positive	0.277	0.241	0.482	-0.0972	Negative
566	566	2022-07-04 22:17:50+00:00	bayoubigun	398		@TalbertSwan They've already ordered on the Burger King app for when they do bring him in.	talbertswan already ordered burger king app bring	0.0	0.0	Neutral	0.0	0.0	1.0	0.0	Neutral
567	567	2022-07-04 22:17:33+00:00	MikeFbx1	1094	Atlanta, but back to CA soon.	@AshIsHereForIt Burger King is standing by for his order after police gently arrest him.	ashishereforit burger king standing order police gently arrest	-0.05	0.0	Negative	0.211	0.263	0.526	0.1531	Positive
568	568	2022-07-04 22:17:26+00:00	BrentGlass	95	Dallas, TX	@NCAAscoopsBH Isn’t that Kid Vid from the Burger King Kids club?	ncaascoopsbh kid vid burger king kids club	0.0	0.0	Neutral	0.0	0.0	1.0	0.0	Neutral
569	569	2022-07-04 22:17:25+00:00	perchontheporch	4914	Halfway between two Wawas	@NaKoleWatson Odds are good he’ll be taken alive. Maybe even stop at Burger King.	nakolewatson odds good taken alive maybe even stop burger king	0.39999999999999997	0.5	Positive	0.15	0.374	0.476	0.5106	Positive
570	570	2022-07-04 22:17:24+00:00	humbleSeraph72	138	Oakland, CA	@Corgi_dad @TVTye @JCooper459 @cbschicago 🥴🥴…he’s white and this is Murica. Once he pulls the ‘ol Kyle Rittenhouse… https://t.co/mDrGq8IEBr	corgi_dad tvtye jcooper cbschicago white murica pulls kyle rittenhouse	0.0	0.0	Neutral	0.0	0.0	1.0	0.0	Neutral
571	571	2022-07-04 22:16:42+00:00	parrhizzia	1906	Next to the Pacific Ocean	@JHNTruthTeller @kaitlancollins Do you think the cops will take him to Burger King on the way to jail? I suspect h… https://t.co/BPWgHE7Pok	jhntruthteller kaitlancollins think cops take burger king way jail suspect	-0.1	0.0	Negative	0.196	0.0	0.804	-0.296	Negative
572	572	2022-07-04 22:16:32+00:00	nicholatian	155	Research Triangle	what if we kissed and ate impossible burgers in the fully intact vintage burger king… 😳 no homo… unless? https://t.co/Tdkjk9yvtZ	kissed ate impossible burgers fully intact vintage burger king homo unless	-0.6666666666666666	1.0	Negative	0.0	0.343	0.657	0.5709	Positive
573	573	2022-07-04 22:16:29+00:00	AntoniaGaius	426		@TalbertSwan Burger King is a form of punishment	talbertswan burger king form punishment	0.0	0.0	Neutral	0.444	0.0	0.556	-0.4939	Negative
574	574	2022-07-04 22:16:24+00:00	tonyt090	47	Nashville	@joncoopertweets How about the wyte supremacist who carry out those acts quit getting Burger King and slaps on the… https://t.co/PBy62erMSf	joncoopertweets wyte supremacist carry acts quit getting burger king slaps	0.0	0.0	Neutral	0.0	0.143	0.857	0.128	Positive
575	575	2022-07-04 22:16:22+00:00	gullybydesign	122	East MindyourFuckingbusiness	I wonder if they’re gonna take him to Burger King or his family’s deli before gently taking him to jail. https://t.co/wEY3LG4jdg	wonder gonna take burger king family deli gently taking jail	0.05	0.4	Positive	0.0	0.25	0.75	0.4588	Positive
576	576	2022-07-04 22:15:58+00:00	m0grady	310	US-VA, Falls Church & Richmond	White male between the ages of 18-23, high-powered rifle, drives honda fit, only a person of interest though (so he… https://t.co/PCWBaJ7drG	white male ages high powered rifle drives honda fit person interest though	0.14	0.26	Positive	0.0	0.355	0.645	0.6705	Positive
577	577	2022-07-04 22:15:51+00:00	StoneDelmindo	1465	United States	Did they find the Highland Park shooter yet and take him to Burger King?	find highland park shooter yet take burger king	0.0	0.0	Neutral	0.0	0.0	1.0	0.0	Neutral
578	578	2022-07-04 22:14:54+00:00	CalcioMoneyball	752		@TheNikle Better yet, meet me at the Burger King!	thenikle better yet meet burger king	0.5	0.5	Positive	0.0	0.367	0.633	0.4404	Positive
579	579	2022-07-04 22:14:52+00:00	MikeFbx1	1094	Atlanta, but back to CA soon.	@the_e_marlowe @SpiroAgnewGhost Will the cops bring him to Burger King or McDonald’s after they gently arrest him?	the_e_marlowe spiroagnewghost cops bring burger king mcdonald gently arrest	-0.05	0.0	Negative	0.194	0.242	0.565	0.1531	Positive
580	580	2022-07-04 22:14:09+00:00	SFLsuzzles	3189		Taken alive, with a trip to Burger King on the way to jail? Or killed?	taken alive trip burger king way jail killed	-0.06666666666666667	0.13333333333333333	Negative	0.344	0.198	0.458	-0.4404	Negative
581	581	2022-07-04 22:14:04+00:00	MixTapeSleep	121	Behind You	Burger King employee awarded gift bag for never missing a day in 27 years receives $300K in donations https://t.co/FjgJBlligR	burger king employee awarded gift bag never missing day years receives donations	0.1	0.05	Positive	0.0	0.454	0.546	0.7571	Positive
582	582	2022-07-04 22:14:04+00:00	MikeFbx1	1094	Atlanta, but back to CA soon.	@Out5p0ken Who is he? And are they going to bring him to Burger King or Wendy’s after they gently arrest him?	outpken going bring burger king wendy gently arrest	-0.05	0.0	Negative	0.211	0.263	0.526	0.1531	Positive
583	583	2022-07-04 22:13:54+00:00	ARusso70767162	21		@LouTelano Angelina, thats an insult to hard working kids at burger king. Your probably a professional protestor, w… https://t.co/HCBccsfnYP	loutelano angelina thats insult hard working kids burger king probably professional protestor	-0.09583333333333334	0.3208333333333333	Negative	0.32	0.0	0.68	-0.5719	Negative
584	584	2022-07-04 22:13:33+00:00	TiptonRoberts	1515	Escondido, CA	@jewel96255438 Did they take him to Burger King? Jersey Mike’s?	jewel take burger king jersey mike	0.0	0.0	Neutral	0.0	0.333	0.667	0.3612	Positive
585	585	2022-07-04 22:13:15+00:00	NewDecadeSameMe	866		@ctyandell @Bigcountry72_99 @FoxNews I have a degree and make 6 figures buddy. How’s Burger King going?	ctyandell bigcountry_ foxnews degree make figures buddy burger king going	0.0	0.0	Neutral	0.0	0.0	1.0	0.0	Neutral
586	586	2022-07-04 22:12:45+00:00	lindamills62	4971	New Orleans, La	@RepSwalwell Will police take him to McDonald's or Burger King when apprehended?	repswalwell police take mcdonald burger king apprehended	0.0	0.0	Neutral	0.0	0.0	1.0	0.0	Neutral
587	587	2022-07-04 22:12:42+00:00	Blackthinktank1	154		@tariqnasheed Are they going to give him Wendy’s or McD’s instead of Burger King?	tariqnasheed going give wendy mcd instead burger king	0.0	0.0	Neutral	0.0	0.0	1.0	0.0	Neutral
588	588	2022-07-04 22:12:17+00:00	MarkDel22213263	49		@retro_70s When Billy played for the Spurs, San Antonio was not the home of the Whopper. Burger King could not open… https://t.co/SuHOnmdu8E	retro_s billy played spurs san antonio home whopper burger king could open	0.0	0.5	Neutral	0.0	0.179	0.821	0.34	Positive
589	589	2022-07-04 22:11:14+00:00	DeannainRB	3154	Redondo Beach, USA	@Amy_Siskind After a quick trip to Burger King.	amy_siskind quick trip burger king	0.3333333333333333	0.5	Positive	0.0	0.0	1.0	0.0	Neutral
590	590	2022-07-04 22:11:09+00:00	dal_pal1	272		@MangoTurtle3 @DurCancun @00Dad_Again @MarkHamill Patience. That will happen once he transitions to Burger King	mangoturtle durcancun dad_again markhamill patience happen transitions burger king	0.0	0.0	Neutral	0.0	0.0	1.0	0.0	Neutral
591	591	2022-07-04 22:10:46+00:00	base10	787	Near Coffeetown, Eastern PA	@j_beverages This is one of the King Arthur recipes: https://t.co/bU7heIxLlw Main mod this time is using 30 percen… https://t.co/5mjtl1809E	j_beverages one king arthur recipes main mod time using percen	0.18333333333333335	0.3666666666666667	Positive	0.0	0.0	1.0	0.0	Neutral
592	592	2022-07-04 22:10:14+00:00	ScarlettSynz	518	Renton Wa	@DGeorge13963317 @LemaineSaunders @TalbertSwan Aren't they always allowed to live? I can't think of many white ma… https://t.co/TpfYJpcBEW	dgeorge lemainesaunders talbertswan always allowed live think many white	0.21212121212121213	0.3333333333333333	Positive	0.0	0.0	1.0	0.0	Neutral
593	593	2022-07-04 22:10:00+00:00	MerfRadio	1229	Mifflin & Juniata counties, PA	Kind of creepy! @BurgerKing https://t.co/cpquHXXeLA	kind creepy burgerking	0.04999999999999999	0.95	Positive	0.0	0.63	0.37	0.5267	Positive
594	594	2022-07-04 22:09:50+00:00	TermStayRes	1243	Pennsylvania, USA	@runewarrior @kaitlancollins And treat him to some Burger King on the way to booking. As is tradition.	runewarrior kaitlancollins treat burger king way booking tradition	0.0	0.0	Neutral	0.0	0.278	0.722	0.4019	Positive
595	595	2022-07-04 22:09:02+00:00	Jarod_Warren94	47		@EricHedin5 @nypost A lifetime Burger King employee probably provides more value and joy to society than anyone wor… https://t.co/YjQJ0776OT	erichedin nypost lifetime burger king employee probably provides value joy society anyone wor	0.8	0.2	Positive	0.0	0.36	0.64	0.7351	Positive
596	596	2022-07-04 22:08:54+00:00	GuzzieWuzzie	156	👇👇Checkout more of me!	@TomRyanOGRE2 Burger King https://t.co/na93OuQj7s	tomryanogre burger king	0.0	0.0	Neutral	0.0	0.0	1.0	0.0	Neutral
597	597	2022-07-04 22:08:41+00:00	ElijahEstesEE	170	gaming/gym/weight room	@summerdru Burger King	summerdru burger king	0.0	0.0	Neutral	0.0	0.0	1.0	0.0	Neutral
598	598	2022-07-04 22:08:07+00:00	CapMisfit	121	Covina, CA	@OPTIMUMPARADIGM @AlexMillerNews Naw, they’ll take in to Burger King.	optimumparadigm alexmillernews naw take burger king	0.0	0.0	Neutral	0.0	0.0	1.0	0.0	Neutral
599	599	2022-07-04 22:07:54+00:00	BTrusty504ever	1531	New Orleans, LA	@jksunset @JoyKaine3 @ashtonpittman @DrJasonJohnson He'll probably get some Burger King	jksunset joykaine ashtonpittman drjasonjohnson probably get burger king	0.0	0.0	Neutral	0.0	0.0	1.0	0.0	Neutral
600	600	2022-07-04 22:07:29+00:00	endorsunit	294	Florida, USA	Not from Burger King they don't even have onions in them https://t.co/XdltmCcpv1	burger king even onions	0.0	0.0	Neutral	0.0	0.0	1.0	0.0	Neutral
601	601	2022-07-04 22:07:24+00:00	AnnTayl98914624	110		Mass shooters are given lunch at your local Burger King. It’s okay buddy, let’s talk. 🤔🤔🤔🤔🤔🤔🤔🤔	mass shooters given lunch local burger king okay buddy let talk	0.25	0.25	Positive	0.0	0.16	0.84	0.2263	Positive
602	602	2022-07-04 22:07:17+00:00	NFLsportman	50		@SineQuaN0nUSA I never listed anybody Also why would I donated to anybody if i don't understand the purpose of don… https://t.co/ZZEL6nwAUj	sinequannusa never listed anybody also would donated anybody understand purpose	0.0	0.0	Neutral	0.0	0.0	1.0	0.0	Neutral
603	603	2022-07-04 22:06:57+00:00	MARTINDIXIE	1947		Burger King Worker Of 27 Years Gets Love From Strangers When They See The Company’s Thank You Gift. https://t.co/4SgHHoTxL0	burger king worker years gets love strangers see company thank gift	0.5	0.6	Positive	0.0	0.545	0.455	0.8625	Positive
604	604	2022-07-04 22:06:54+00:00	ARusso70767162	21		@LouTelano You have pension envy angelina, your bosses at burger king giving you a hard time! They can not take pen… https://t.co/g6QHnAjzkt	loutelano pension envy angelina bosses burger king giving hard time take pen	-0.2916666666666667	0.5416666666666666	Negative	0.235	0.161	0.604	-0.0258	Neutral
605	605	2022-07-04 22:06:52+00:00	DornerToldYou	646	California, USA	@CNN The cops are looking for the nearest Burger King to take him to how sweet	cnn cops looking nearest burger king take sweet	0.35	0.65	Positive	0.0	0.3	0.7	0.4588	Positive
606	606	2022-07-04 22:06:36+00:00	polrobin	464	Washington	@ReluctantWarri2 @renato_mariotti Probably will take him to Burger King, buy him lunch, and label him as a “lone wo… https://t.co/Jyhmrg7zDQ	reluctantwarri renato_mariotti probably take burger king buy lunch label lone	0.0	0.0	Neutral	0.189	0.0	0.811	-0.2732	Negative
607	607	2022-07-04 22:06:17+00:00	Tommy_W1587	4997		@tariqnasheed I wonder will he be taken to Burger King or Wendy’s once he’s finally caught?	tariqnasheed wonder taken burger king wendy finally caught	0.0	1.0	Neutral	0.0	0.0	1.0	0.0	Neutral
608	608	2022-07-04 22:06:03+00:00	Makar2Toews	1956	Denver, CO 🏔	@bungywungyuwu burger king is so mid	bungywungyuwu burger king mid	0.0	0.0	Neutral	0.0	0.0	1.0	0.0	Neutral
609	609	2022-07-04 22:06:01+00:00	TheUnassisted	213	The Bay/San Jose	@FL2ZERO @FDSportsbook I'll meet you at burger king in an hour.	flzero fdsportsbook meet burger king hour	0.0	0.0	Neutral	0.0	0.0	1.0	0.0	Neutral
610	610	2022-07-04 22:05:45+00:00	ryantellsjokes	241	Los Angeles, CA	Getting served a human turd at a Burger King that regularly gets shut down for health code violations and then one… https://t.co/vtomxQ3OV4	getting served human turd burger king regularly gets shut health code violations one	0.0	0.08846153846153847	Neutral	0.221	0.0	0.779	-0.5267	Negative
611	611	2022-07-04 22:05:37+00:00	ChrisF96	3884		@tariqnasheed I wonder will the pigs take him to McDonald’s or Burger King?	tariqnasheed wonder pigs take mcdonald burger king	0.0	0.0	Neutral	0.0	0.0	1.0	0.0	Neutral
612	612	2022-07-04 22:03:15+00:00	kdengle1kdengle	86	Lancaster, Pennsylvania, USA.	@she_obey I wonder if they'll swing by the drive-through at Burger King when they finally decide to bring him in?	she_obey wonder swing drive burger king finally decide bring	0.0	1.0	Neutral	0.0	0.0	1.0	0.0	Neutral
613	613	2022-07-04 22:03:09+00:00	ParaniodPerson	65	Mexico	There’s no one in Burger King I’m getting payed to mess around with my friend and manager everyone is out with ther… https://t.co/C4sP3P8Brg	one burger king getting payed mess around friend manager everyone ther	-0.175	0.175	Negative	0.17	0.218	0.612	0.1779	Positive
614	614	2022-07-04 22:02:34+00:00	AiliSunshine	1017	Worldwide	@DvineExpression They’ll freaking take him to Burger King and give him everything he asks for 😡	dvineexpression freaking take burger king give everything asks	0.0	0.0	Neutral	0.286	0.0	0.714	-0.4215	Negative
615	615	2022-07-04 22:02:25+00:00	CraftFan4	310		@FoxNews He's partially quoting what Burger King told him; when BK said, 'We cannot in good conscience keep serving… https://t.co/aK8EhQxKLe	foxnews partially quoting burger king told said cannot good conscience keep serving	0.3	0.45000000000000007	Positive	0.179	0.0	0.821	-0.3412	Negative
616	616	2022-07-04 22:02:17+00:00	DaniPayson	5083	Denver, Colorado	@BarbarasDaught1 @FamousBL3 And then to Burger King.	barbarasdaught famousbl burger king	0.0	0.0	Neutral	0.0	0.0	1.0	0.0	Neutral
617	617	2022-07-04 22:01:54+00:00	onejennyberry	150	conericot	need him to do that fnaf dance that the burger king kid got fired for https://t.co/EP87nPiXsT	need fnaf dance burger king kid got fired	0.0	0.0	Neutral	0.34	0.0	0.66	-0.5574	Negative
618	618	2022-07-04 22:01:51+00:00	diorsno1bitch	484	- 15/fatphobic dnf	@smallestbabi Burger King it’s just not nice	smallestbabi burger king nice	0.6	1.0	Positive	0.0	0.483	0.517	0.4215	Positive
619	619	2022-07-04 22:01:09+00:00	DAYUNITEDSTATES	5005		Burger King employee awarded gift bag for never missing a day in 27 years receives $300K in donations https://t.co/4LKjwZtWLy	burger king employee awarded gift bag never missing day years receives donations	0.1	0.05	Positive	0.0	0.454	0.546	0.7571	Positive
620	620	2022-07-04 22:00:57+00:00	randyslovacek	2294	Las Vegas, NV	@RoySeesYou @liznagy @ABC7Chicago Well, he's white, so he'll probably get Burger King.	royseesyou liznagy abcchicago well white probably get burger king	0.0	0.0	Neutral	0.0	0.208	0.792	0.2732	Positive
621	621	2022-07-04 22:00:20+00:00	sturniolobot	0	admin uses they/he	IT'S LIKE GOING TO FUCKING BURGER KING AND SEEING RONALD MCDONALD	like going fucking burger king seeing ronald mcdonald	-0.6	0.8	Negative	0.0	0.263	0.737	0.3612	Positive
622	622	2022-07-04 21:59:35+00:00	TashaCNS	1700		@NikkiNikkinow2 Did he get Burger King on way to jail? Perhaps they’ll let him watch fireworks tonight?	nikkinikkinow get burger king way jail perhaps let watch fireworks tonight	-0.1	0.0	Negative	0.0	0.0	1.0	0.0	Neutral
623	623	2022-07-04 21:58:58+00:00	Kyssade	26		@thedailybeast Quite sure when they find him, he will be arrested civily, and not shot 60+ times, but he just delib… https://t.co/dwulbgGmwn	thedailybeast quite sure find arrested civily shot times delib	0.5	0.8888888888888888	Positive	0.26	0.2	0.54	-0.1952	Negative
624	624	2022-07-04 21:58:17+00:00	mrskellylove	5029	Washington, USA	@MoniseLSeward @WessieHale that's one of the first things I read this am, but I get your point -- and because he's… https://t.co/eZDOx6su2t	moniselseward wessiehale one first things read get point	0.25	0.3333333333333333	Positive	0.0	0.0	1.0	0.0	Neutral
625	625	2022-07-04 21:57:55+00:00	StopFascistGOP	1893	Boston, Massachusetts	They need to order his Burger King meal, so they have time to nab him peacefully. https://t.co/dkIB6vFPxi	need order burger king meal time nab peacefully	0.25	0.5	Positive	0.0	0.327	0.673	0.5267	Positive
626	626	2022-07-04 21:57:45+00:00	niktaluap	731	Aberdonia 🏴󠁧󠁢󠁳󠁣󠁴󠁿🇪🇺	Dont know, didn’t go to Burger King 🍔 https://t.co/WuSOHDOd8w	dont know burger king	0.0	0.0	Neutral	0.0	0.0	1.0	0.0	Neutral
627	627	2022-07-04 21:57:13+00:00	HRH_PrincessT	117		@ashley_roesler Have a Whopper? Not the Burger King burger, but the candy. Similar. https://t.co/R8YIGjSC5S	ashley_roesler whopper burger king burger candy similar	0.0	0.4	Neutral	0.0	0.0	1.0	0.0	Neutral
628	628	2022-07-04 21:56:48+00:00	sarah_bensel	194	Minneapolis, MN	@NaKoleWatson a one off, probably mentally ill. Lets take him to Burger King after the arrest.	nakolewatson one probably mentally ill lets take burger king arrest	-0.275	0.5	Negative	0.394	0.0	0.606	-0.6369	Negative
629	629	2022-07-04 21:56:11+00:00	StopFascistGOP	1893	Boston, Massachusetts	If he’s white, we can take comfort in the strong likelihood he will be peaceably apprehended and then treated to a… https://t.co/6SregbpXnj	white take comfort strong likelihood peaceably apprehended treated	0.21666666666666665	0.36666666666666664	Positive	0.0	0.638	0.362	0.8316	Positive
630	630	2022-07-04 21:55:39+00:00	Heybruhbruh0	4		@UnknownSoldier Let me remind you that all of the evidence undeniably stacks in Kyle's favor for self defense, fund… https://t.co/sNAkd9ahHR	unknownsoldier let remind evidence undeniably stacks kyle favor self defense fund	0.0	0.0	Neutral	0.0	0.318	0.682	0.4939	Positive
631	631	2022-07-04 21:55:29+00:00	Jalkzz	8		@_xurastei_ burger king	_xurastei_ burger king	0.0	0.0	Neutral	0.0	0.0	1.0	0.0	Neutral
632	632	2022-07-04 21:55:26+00:00	SoulDrainer_	675	Storm#1167	@implatinummad Burger King crowns retweeting you id delete	implatinummad burger king crowns retweeting delete	0.0	0.0	Neutral	0.0	0.0	1.0	0.0	Neutral
633	633	2022-07-04 21:54:58+00:00	PlatinumChaos_	0		@BurgerKing Do better. #BurgerKing #KevinFord https://t.co/VrFSmz0eUm	burgerking better burgerking kevinford	0.5	0.5	Positive	0.0	0.492	0.508	0.4404	Positive
634	634	2022-07-04 21:54:40+00:00	_Pokedex_Facts	1		Macklemore owns 14 Burger King locations.	macklemore owns burger king locations	0.0	0.0	Neutral	0.0	0.0	1.0	0.0	Neutral
635	635	2022-07-04 21:54:23+00:00	vipirius	375	i:tabakko h:shachimu	@hoshinochar I'm at burger king with my burger queen	hoshinochar burger king burger queen	0.0	0.0	Neutral	0.0	0.0	1.0	0.0	Neutral
636	636	2022-07-04 21:54:20+00:00	k_tshegooo	482		Yoh😭 So last week Thursday my mom bought us Burger King and added nuggets to the order. I saw the nuggets in the ba… https://t.co/gKteHiu2Gv	yoh last week thursday mom bought burger king added nuggets order saw nuggets	0.0	0.06666666666666667	Neutral	0.0	0.0	1.0	0.0	Neutral
637	637	2022-07-04 21:51:47+00:00	mannbitesdog67	705		Dad Sparks Debate After Posting Pics of 14-Year-Old Son Working at Burger King https://t.co/KSgWUVv6hi	dad sparks debate posting pics year old son working burger king	0.1	0.2	Positive	0.0	0.0	1.0	0.0	Neutral
638	638	2022-07-04 21:50:41+00:00	CounselorK	309		@MarParNews @cbschicago The Shooter is probably at Burger King waiting for his police escort home	marparnews cbschicago shooter probably burger king waiting police escort home	0.0	0.0	Neutral	0.0	0.0	1.0	0.0	Neutral
639	639	2022-07-04 21:50:17+00:00	Reneraven805	152	Charlottesville, VA	@LuckyBottomUSVI @LMCScanner Are you kidding? He was a young white male. They probably took him to Burger King.	luckybottomusvi lmcscanner kidding young white male probably took burger king	0.03333333333333333	0.16666666666666666	Positive	0.0	0.135	0.865	0.1027	Positive
640	640	2022-07-04 21:50:08+00:00	lakposhtsabz	472	London, England	@GrauSpecialist go burger king turkey bro	grauspecialist burger king turkey bro	0.0	0.0	Neutral	0.0	0.0	1.0	0.0	Neutral
641	641	2022-07-04 21:49:51+00:00	Incelhunter2	4		@EofCLemont @Egotesticle2 @EricHedin5 @nypost Burger King job netted 300k in a day. Sounds like a real job to me	eofclemont egotesticle erichedin nypost burger king job netted day sounds like real job	0.2	0.30000000000000004	Positive	0.0	0.172	0.828	0.3612	Positive
642	642	2022-07-04 21:49:49+00:00	clamcfly	231	10/25 📚	pensando se como kfc ou burger king	pensando como kfc burger king	0.0	0.0	Neutral	0.0	0.0	1.0	0.0	Neutral
643	643	2022-07-04 21:49:15+00:00	K1ewiy	163		@_Sachyy @azsriee Only Burger King I’ve seen open at like 3 in the morning	_sachyy azsriee burger king seen open like morning	0.0	0.5	Neutral	0.0	0.263	0.737	0.3612	Positive
644	644	2022-07-04 21:49:14+00:00	Jimweston77	463	TCB ⚡️	@UnknownSoldier Who works for Burger King for 27 years	unknownsoldier works burger king years	0.0	0.0	Neutral	0.0	0.0	1.0	0.0	Neutral
645	645	2022-07-04 21:49:09+00:00	folklore2020	195	29, she/her, mi 🏳️‍🌈	number fifteen burger king foot lettuce	number fifteen burger king foot lettuce	0.0	0.0	Neutral	0.0	0.206	0.794	0.0772	Positive
646	646	2022-07-04 21:49:06+00:00	Adidas71B	12	Lommel, België	@thenakedladx @HotGuyZone @purelygayporn Creamy Burger King 😍	thenakedladx hotguyzone purelygayporn creamy burger king	0.0	0.0	Neutral	0.0	0.0	1.0	0.0	Neutral
647	647	2022-07-04 21:47:15+00:00	_Sachyy	256		@K1ewiy @azsriee I’ve never had a burger king https://t.co/0VRVKpTjRO	kewiy azsriee never burger king	0.0	0.0	Neutral	0.0	0.0	1.0	0.0	Neutral
648	648	2022-07-04 21:47:09+00:00	shockingnewsbot	0		Bruised bubbles washing everything 3 pm in Burger King. Jason Applemen reporting for Farmer's Only Progress Report.	bruised bubbles washing everything burger king jason applemen reporting farmer progress report	0.0	0.0	Neutral	0.0	0.203	0.797	0.4215	Positive
649	649	2022-07-04 21:46:53+00:00	apachendeh	4996	Oregon, USA	Police only seem to be able to catch black men bc they shoot until they are empty then throw on the hand cuffs. If… https://t.co/55DtN29OEu	police seem able catch black men shoot empty throw hand cuffs	0.07777777777777779	0.5194444444444445	Positive	0.273	0.208	0.519	0.0	Neutral
650	650	2022-07-04 21:46:32+00:00	K1ewiy	163		@_Sachyy @azsriee Yes bro, tried to go last time I was in manny but it was closed so had to get a Burger King	_sachyy azsriee yes bro tried last time manny closed get burger king	-0.05	0.08333333333333334	Negative	0.0	0.197	0.803	0.4019	Positive
651	651	2022-07-04 21:46:13+00:00	TryingNot2Panic	3256		@tryin2run @RexChapman And I bet they capture him in spite of his being armed and having killed 6 people. Maybe the… https://t.co/OjrZGXPfiE	tryinrun rexchapman bet capture spite armed killed people maybe	-0.2	0.0	Negative	0.53	0.0	0.47	-0.836	Negative
652	652	2022-07-04 21:45:27+00:00	Aloha18674362	10		@Nerdrotics Burger King 👑 commercial	nerdrotics burger king commercial	0.0	0.0	Neutral	0.0	0.0	1.0	0.0	Neutral
653	653	2022-07-04 21:45:23+00:00	DanielSherbear	386	Anderson, SC	@ReluctantWarri2 @renato_mariotti After he’s apprehended he will be taken to Burger King.	reluctantwarri renato_mariotti apprehended taken burger king	0.0	0.0	Neutral	0.0	0.0	1.0	0.0	Neutral
654	654	2022-07-04 21:44:51+00:00	MrAzuzAli	2245	Florida	I’m glad the homie got 300k in donations but don’t get it fucked up lol watch the video. He wasn’t being Thankful.… https://t.co/Ww6ddNmZAf	glad homie got donations get fucked lol watch video thankful	0.23333333333333336	0.7999999999999999	Positive	0.221	0.477	0.302	0.6249	Positive
655	655	2022-07-04 21:44:06+00:00	javatum	198		@magnocarlo244 Burger King, KFC, Taco Bell....	magnocarlo burger king kfc taco bell	0.0	0.0	Neutral	0.0	0.0	1.0	0.0	Neutral
656	656	2022-07-04 21:43:38+00:00	JacqueBlue	2876	North Carolina, USA	Because THIS is freedom! Meanwhile, the white shooter is free even though there were dozens of cops with guns. The… https://t.co/ie96kJOvya	freedom meanwhile white shooter free even though dozens cops guns	0.2	0.4	Positive	0.0	0.484	0.516	0.8176	Positive
657	657	2022-07-04 21:43:07+00:00	LoriMacrae20	5927	Baltimore, MD	@jadedcreative Burger King - Have it your way!	jadedcreative burger king way	0.0	0.0	Neutral	0.0	0.0	1.0	0.0	Neutral
658	658	2022-07-04 21:43:04+00:00	deb60606	2869	Home	@Amy_Siskind And taken to Burger 🍔 King	amy_siskind taken burger king	0.0	0.0	Neutral	0.0	0.0	1.0	0.0	Neutral
659	659	2022-07-04 21:42:08+00:00	hourlytenjiku	8	by @wyreri ╱ izanasloverboy	tenjiku has invaded a burger king because izana wanted the paper crowns ﹒	tenjiku invaded burger king izana wanted paper crowns	0.0	0.0	Neutral	0.0	0.0	1.0	0.0	Neutral
660	660	2022-07-04 21:42:05+00:00	esaeger	9707	Manchester, NH	@Jankowski60 Administer a Burger King Whopper immediately	jankowski administer burger king whopper immediately	0.0	0.0	Neutral	0.0	0.0	1.0	0.0	Neutral
661	661	2022-07-04 21:41:38+00:00	SouthFloridaJoe	36		Burger King employee awarded gift bag for never missing a day in 27 years receives $300K in donations… https://t.co/xLwWGnYRGj	burger king employee awarded gift bag never missing day years receives donations	0.1	0.05	Positive	0.0	0.454	0.546	0.7571	Positive
662	662	2022-07-04 21:41:20+00:00	_iloreto	782	California, USA	@briansantacruz @DefeatTrump2024 Still at large! Cops gonna get him Burger King soon	briansantacruz defeattrump still large cops gonna get burger king soon	0.21428571428571427	0.42857142857142855	Positive	0.0	0.0	1.0	0.0	Neutral
663	663	2022-07-04 21:40:00+00:00	TheRoot57252511	724		@BenAybar @nikicaga 1. Wendy's 2. Burger King 3. McDonalds(Big Mac is the only good thing they have IMO)	benaybar nikicaga wendy burger king mcdonalds big mac good thing imo	0.35	0.35000000000000003	Positive	0.0	0.225	0.775	0.4404	Positive
664	664	2022-07-04 21:39:29+00:00	BaileyWarren202	579		@Calilivin20 @newsmax Probably get Burger King.	calilivin newsmax probably get burger king	0.0	0.0	Neutral	0.0	0.0	1.0	0.0	Neutral
665	665	2022-07-04 21:39:28+00:00	netsfan3	168		@InsideThePylons Haven't been to Vegas in over 20 years. They don't have buffet deals any longer? There's always… https://t.co/ZB7qrf96H3	insidethepylons vegas years buffet deals longer always	0.0	0.0	Neutral	0.0	0.0	1.0	0.0	Neutral
666	666	2022-07-04 21:39:25+00:00	MrChrisJustice	1150	Beautiful North Carolina Coast	@Daytobehappy @JohnMar05239136 If Biden was around in 1776, he would have been one of the British lawmakers waging… https://t.co/MXqiWJ84la	daytobehappy johnmar biden around would one british lawmakers waging	0.0	0.0	Neutral	0.0	0.0	1.0	0.0	Neutral
667	667	2022-07-04 21:39:15+00:00	MsOliviaFNP	65	Different places	@Amy_Siskind Taken to Burger King too!	amy_siskind taken burger king	0.0	0.0	Neutral	0.0	0.0	1.0	0.0	Neutral
668	668	2022-07-04 21:38:27+00:00	JJsays_its_so	374	Oregon, USA	@nypost 27yrs at Burger King is what hit me more.	nypost yrs burger king hit	0.0	0.0	Neutral	0.0	0.0	1.0	0.0	Neutral
669	669	2022-07-04 21:38:23+00:00	AlexisJ1977	4078	Tampa, FL	And? Let me remind you that this burger King employee was entirely grateful for what he received from his employer.… https://t.co/4LdBIrqc1N	let remind burger king employee entirely grateful received employer	0.0	0.625	Neutral	0.0	0.292	0.708	0.5095	Positive
670	670	2022-07-04 21:37:29+00:00	Soundbl27063624	126	Somewhere out there	@SaladNotReal @JamiyJamie Burger king better	saladnotreal jamiyjamie burger king better	0.5	0.5	Positive	0.0	0.42	0.58	0.4404	Positive
671	671	2022-07-04 21:37:26+00:00	BlackahHontas	312	Headed to the MOON🚀	@TalbertSwan He’s going to get rewarded with Burger King.	talbertswan going get rewarded burger king	0.0	0.0	Neutral	0.0	0.39	0.61	0.4939	Positive
672	672	2022-07-04 21:37:08+00:00	BaileyWarren202	579		@DonaldCloud99 @newsmax It was another white guy so I’m sure the pigs will buy him Burger King.	donaldcloud newsmax another white guy sure pigs buy burger king	0.25	0.4444444444444444	Positive	0.0	0.204	0.796	0.3182	Positive
673	673	2022-07-04 21:36:52+00:00	__Burger_King__	60		@Fridoline17 voooooll :-)	fridoline voooooll	0.0	0.0	Neutral	0.0	0.0	1.0	0.0	Neutral
674	674	2022-07-04 21:36:30+00:00	brycebanderson	1622	Los Angeles	Might be the wildest NIMBY sign I’ve ever seen? 🤷‍♂️ The lot in question is next to a Burger King …with a drive-th… https://t.co/ssPaxy0tYD	might wildest nimby sign ever seen lot question next burger king drive	0.0	0.0	Neutral	0.141	0.0	0.859	-0.2023	Negative
675	675	2022-07-04 21:35:16+00:00	AngelesPaladin	63	Los Angeles, CA	@mikj48 @TxRunner71 @SiIentRunning Nah, he's white. He was allowed to go home and maybe the police will buy him a Burger King meal later.	mikj txrunner siientrunning nah white allowed home maybe police buy burger king meal later	0.0	0.0	Neutral	0.097	0.0	0.903	-0.1027	Negative
676	676	2022-07-04 21:34:31+00:00	AnoAli20	2485	Richmond, VA	@ABCPolitics They're going to take him to burger King before he sees the jail.	abcpolitics going take burger king sees jail	-0.1	0.0	Negative	0.0	0.0	1.0	0.0	Neutral
677	677	2022-07-04 21:34:16+00:00	RyanLankford	875	Iowa	I wonder if the cops will buy this milk cricket Burger King before they get to the station? https://t.co/h2PkoqPKJE	wonder cops buy milk cricket burger king get station	0.0	0.0	Neutral	0.0	0.0	1.0	0.0	Neutral
678	678	2022-07-04 21:34:02+00:00	nonnel03	681		@UnknownSoldier shouldnt you be mad at burger king not america	unknownsoldier shouldnt mad burger king america	-0.625	1.0	Negative	0.0	0.345	0.655	0.3875	Positive
679	679	2022-07-04 21:34:00+00:00	Tianto_006	859	Flint, MI	They better not take his ass to Burger King 😤 https://t.co/IYjxdnPst5	better take ass burger king	0.5	0.5	Positive	0.372	0.309	0.319	-0.1531	Negative
680	680	2022-07-04 21:33:00+00:00	DanielBennettNY	999	New York, New York	Look behind the wall! Untouched "vintage" Burger King discovered behind wall at shopping plaza. 😳 https://t.co/Vhs2VK5PRz	look behind wall untouched vintage burger king discovered behind wall shopping plaza	-0.4	0.7	Negative	0.0	0.0	1.0	0.0	Neutral
681	681	2022-07-04 21:32:53+00:00	IndieRayy2	313	I'm where I'm at 🤷🏾	@EasyBakedOven @AP Or Burger King, that's where the 👮🏻‍♂️👮🏻‍♂️took Dylan 🖕🏾 him Roof after he murdered 9 worshippers in Suck Carolina 🤬	easybakedoven burger king took dylan roof murdered worshippers suck carolina	0.0	0.0	Neutral	0.453	0.112	0.435	-0.7579	Negative
682	682	2022-07-04 21:32:29+00:00	sharibino	1213	San Jose, CA	@Amy_Siskind And taken to Burger King before being brought to jail! Because ‘merica!	amy_siskind taken burger king brought jail merica	-0.1	0.0	Negative	0.0	0.0	1.0	0.0	Neutral
683	683	2022-07-04 21:32:15+00:00	Marla926	466	Toronto Ontario Canada	Took the kids to Wendys. Unfortunately it was closed. The dining room that is. 8 people working the drive thru. No… https://t.co/D0hNrSz3uP	took kids wendys unfortunately closed dining room people working drive thru	-0.1	0.1	Negative	0.194	0.0	0.806	-0.34	Negative
684	684	2022-07-04 21:31:39+00:00	Jadeite420	81		@LRH_Superfan Burger king is the only one successful food branch from British	lrh_superfan burger king one successful food branch british	0.375	0.475	Positive	0.0	0.352	0.648	0.5859	Positive
685	685	2022-07-04 21:31:28+00:00	Longley321	969	United States	@Amy_Siskind And he’ll be well fed, cops will take him to Burger King or fucking chick fillet. They gotta take good… https://t.co/C7cisNqqm9	amy_siskind well fed cops take burger king fucking chick fillet gotta take good	0.04999999999999999	0.7000000000000001	Positive	0.0	0.312	0.688	0.6124	Positive
687	687	2022-07-04 21:29:50+00:00	KarenRodG	391	Illinois, USA	And taken to Burger King... https://t.co/zL5BiRU2zM	taken burger king	0.0	0.0	Neutral	0.0	0.0	1.0	0.0	Neutral
688	688	2022-07-04 21:29:31+00:00	RBAngryCommie	860	St. Louis, Missouri	Slightly more apt to my actual specialty: Burger King Professor of Marxist Geography https://t.co/4Yoen9Rg9S	slightly apt actual specialty burger king professor marxist geography	0.3	0.55	Positive	0.0	0.0	1.0	0.0	Neutral
689	689	2022-07-04 21:29:27+00:00	King_Diablo43	2312	Your moms bedroom	@UnknownSoldier What does that have to do with a Burger King guy? 🤔	unknownsoldier burger king guy	0.0	0.0	Neutral	0.0	0.0	1.0	0.0	Neutral
690	690	2022-07-04 21:29:10+00:00	theksudhakar	271		@Amy_Siskind Let's hope the poor guy gets his due right to a trip to Burger King (a la Dylan Roof) before being tak… https://t.co/rJn8PxWoxQ	amy_siskind let hope poor guy gets due right trip burger king dylan roof tak	-0.07976190476190477	0.5035714285714286	Negative	0.172	0.161	0.667	-0.0516	Negative
691	691	2022-07-04 21:27:29+00:00	AwesomeImpress	2		if the burger king played basketball they would use this https://t.co/28gZTQK9jl	burger king played basketball would use	0.0	0.0	Neutral	0.0	0.324	0.676	0.34	Positive
692	692	2022-07-04 21:27:15+00:00	blobfishuu	579	under the sea 🌊	@EmuSleep @tupoiikot NOOOO (i mean, next time, we can dm u w/a 2 week notice when we do the same thing to our local burger king, soo..)	emusleep tupoiikot noooo mean next time week notice thing local burger king soo	-0.10416666666666667	0.22916666666666666	Negative	0.0	0.0	1.0	0.0	Neutral
693	693	2022-07-04 21:27:08+00:00	llkooldre50	4401	Silk City	@renato_mariotti How soon the white media will have a cute pic of the shooter with a beautiful white family saying… https://t.co/aDhEkPoST1	renato_mariotti soon white media cute pic shooter beautiful white family saying	0.3375	0.5	Positive	0.0	0.434	0.566	0.7845	Positive
694	694	2022-07-04 21:27:03+00:00	PatriceTofallos	1344		He’s white so like SC Church shooter Dylan Roof, who killed 9 was literally taken to Burger King prior to being ta… https://t.co/0b69TUgyKL	white like church shooter dylan roof killed literally taken burger king prior	-0.06666666666666667	0.0	Negative	0.265	0.147	0.588	-0.4588	Negative
695	695	2022-07-04 21:26:32+00:00	Poodiesmom	7835		He will be caught at Burger King eating a burger bought for him by the police. https://t.co/Wm2XHKIxI3	caught burger king eating burger bought police	0.0	0.0	Neutral	0.0	0.0	1.0	0.0	Neutral
696	696	2022-07-04 21:26:27+00:00	BKLATVIA	39	Latvia	@leicslive I once shoved a gyspsy lady out of my burger king because she was but because she was using bathroom for… https://t.co/HwNDGDXyvz	leicslive shoved gyspsy lady burger king using bathroom	0.0	0.0	Neutral	0.0	0.0	1.0	0.0	Neutral
697	697	2022-07-04 21:25:58+00:00	WineIsJustJuice	40	People's Republic	@hasib89542845 @BillAckman He’s the king of fast food. He’s like 60% chipotle, Burger King and dominos	hasib billackman king fast food like chipotle burger king dominos	0.2	0.6	Positive	0.0	0.217	0.783	0.3612	Positive
698	698	2022-07-04 21:25:24+00:00	Average_Homeboy	767	Lay un, UT	When I was in young men’s we took the kids to Burger King after an activity and one of the kids had never been ther… https://t.co/Jn2fnmU5nv	young men took kids burger king activity one kids never ther	0.1	0.4	Positive	0.0	0.0	1.0	0.0	Neutral
699	699	2022-07-04 21:24:52+00:00	PatrickJnmarie	112		@ladytide228 McDonald’s. Even Burger King prices done went to high. Police budget can’t afford it😂😂	ladytide mcdonald even burger king prices done went high police budget afford	0.16	0.5399999999999999	Positive	0.0	0.0	1.0	0.0	Neutral
700	700	2022-07-04 21:24:12+00:00	Liz_Fine	375	Philly suburbs	You think Burger King would have dug deep for this dedicated employee but nope. No can do. https://t.co/uPwbLWnA1Q	think burger king would dug deep dedicated employee nope	0.0	0.4	Neutral	0.0	0.273	0.727	0.4588	Positive
701	701	2022-07-04 21:23:51+00:00	DUG2marble	117		@CBSNews I’m sure that when he’s found they will make sure the take home to the burger king drive through on their way to book him…	cbsnews sure found make sure take home burger king drive way book	0.5	0.8888888888888888	Positive	0.0	0.315	0.685	0.5574	Positive
702	702	2022-07-04 21:23:05+00:00	mamamamonsta	391	New York	Media: shooter still at large The young white male murderer currently at Burger King with the Highland Park cops: https://t.co/fDoonlcEMQ	media shooter still large young white male murderer currently burger king highland park cops	0.06285714285714286	0.2657142857142857	Positive	0.261	0.0	0.739	-0.6808	Negative
703	703	2022-07-04 21:22:45+00:00	Jesilea	9925		This is disgusting. @Walgreens is supposed to be a pharmacy dedicated to health, yet they let their employees judge… https://t.co/7QRuClcSNL	disgusting walgreens supposed pharmacy dedicated health yet let employees judge	-1.0	1.0	Negative	0.236	0.208	0.556	-0.1027	Negative
704	704	2022-07-04 21:22:24+00:00	sasukeliker	21		@niichanner never had burger king but honestly kfc might be my least favourite fast food place. subway barely outra… https://t.co/EUwvswdmFL	niichanner never burger king honestly kfc might least favourite fast food place subway barely outra	0.1375	0.5	Positive	0.15	0.0	0.85	-0.357	Negative
705	705	2022-07-04 21:22:08+00:00	VectorBoy101	596	MAGATS GET INSTABLOCKED	@PreetBharara He’s white, so he’s probably on his way to Burger King with a police escort.	preetbharara white probably way burger king police escort	0.0	0.0	Neutral	0.0	0.0	1.0	0.0	Neutral
706	706	2022-07-04 21:21:50+00:00	nasira2020	897		@UnknownSoldier How much did you donate to the Burger King employee 🤔	unknownsoldier much donate burger king employee	0.2	0.2	Positive	0.0	0.0	1.0	0.0	Neutral
707	707	2022-07-04 21:21:35+00:00	4sweetjustice	1524		...and take him to burger king. https://t.co/eEJvgQmHMc	take burger king	0.0	0.0	Neutral	0.0	0.0	1.0	0.0	Neutral
708	708	2022-07-04 21:20:13+00:00	FrenchieButts	4669	California, USA	@mmpadellan If this guy is white 18-22, bets on whether he’s taken down, or taken to Burger King, once he’s caught? 🤔	mmpadellan guy white bets whether taken taken burger king caught	0.0	0.0	Neutral	0.0	0.0	1.0	0.0	Neutral
709	709	2022-07-04 21:19:36+00:00	Con_or_nah	525	Hardstuck Silver	KFC chicken sandwich better than Burger King	kfc chicken sandwich better burger king	-0.04999999999999999	0.725	Negative	0.0	0.367	0.633	0.4404	Positive
710	710	2022-07-04 21:18:06+00:00	fruitiano	93	he/him 18	am i the only one who likes burger king.. like genuinely	one likes burger king like genuinely	0.4	0.5	Positive	0.0	0.57	0.43	0.6486	Positive
711	711	2022-07-04 21:18:05+00:00	DaBoosterCali	1531	37.8502° N, 122.0322° W	@Number41963 @PreetBharara Don’t forget the trip to Burger King before booking	number preetbharara forget trip burger king booking	0.0	0.0	Neutral	0.232	0.159	0.61	-0.1531	Negative
712	712	2022-07-04 21:17:45+00:00	alexisy95	4816	Salem, MA	Burger King From the ‘80s Found Fully Intact Behind Wall at Delaware Mall https://t.co/CFgqUczNz5	burger king found fully intact behind wall delaware mall	-0.4	0.7	Negative	0.0	0.207	0.793	0.2716	Positive
713	713	2022-07-04 21:17:43+00:00	TRAINMAN80I	117		@POTUS Our best days do lie ahead. Especially getting democrats out of power including senile biden. He's not quali… https://t.co/9Lw5ibPtsh	potus best days lie ahead especially getting democrats power including senile biden quali	0.5	0.65	Positive	0.0	0.259	0.741	0.6369	Positive
714	714	2022-07-04 21:17:41+00:00	MrMarketMaker2	123		⁦@BurgerKing⁩ — home of the cheapest corporation in America. PATHETIC — #burgerking https://t.co/llUuSLX3sh	burgerking home cheapest corporation america pathetic burgerking	-1.0	1.0	Negative	0.381	0.0	0.619	-0.5719	Negative
715	715	2022-07-04 21:17:39+00:00	steveokino	472	Kapolei, HI	@harrylitman @DeadlineWH But he's a white kid, so unless he kills himself, cops will drive him to Burger King, or maybe a movie...	harrylitman deadlinewh white kid unless kills cops drive burger king maybe movie	0.0	0.0	Neutral	0.241	0.0	0.759	-0.5423	Negative
716	716	2022-07-04 21:17:38+00:00	nerdbotmedia	2783	California, USA	Vintage Burger King Found Intact in Delaware Mall - https://t.co/QYt6MWYkTo https://t.co/RsdAPiYJZU	vintage burger king found intact delaware mall	0.0	0.0	Neutral	0.0	0.231	0.769	0.2023	Positive
717	717	2022-07-04 21:17:36+00:00	DaBoosterCali	1531	37.8502° N, 122.0322° W	@IndioTechKnow @PreetBharara Doubt it. If captured they probably take him to Burger King before they book him	indiotechknow preetbharara doubt captured probably take burger king book	0.0	0.0	Neutral	0.238	0.0	0.762	-0.3612	Negative
718	718	2022-07-04 21:16:07+00:00	iono_dre	412	Cyberia	Burger King getting outta pocket with the price of whoppers	burger king getting outta pocket price whoppers	0.0	0.0	Neutral	0.0	0.0	1.0	0.0	Neutral
719	719	2022-07-04 21:15:26+00:00	Beaurive	316	Dominica	And if the police catch up with him, I guarantee they won't fire at him 90 times, hitting him 60 times. No, they… https://t.co/iWLKezVcno	police catch guarantee fire times hitting times	0.0	0.0	Neutral	0.255	0.213	0.532	-0.1027	Negative
720	720	2022-07-04 21:14:53+00:00	revenanthamster	665		@cheryljune @OlliWse @ChristopherJM Yes the US does have a burger king in a shipping container that is frankly just… https://t.co/ECzHXSvici	cheryljune olliwse christopherjm yes burger king shipping container frankly	0.0	0.0	Neutral	0.0	0.252	0.748	0.4019	Positive
721	721	2022-07-04 21:14:49+00:00	padre_lil	21	Westview, NJ	Bathroom code for the Burger King on Velencia and Tucson Blvd: 1212	bathroom code burger king velencia tucson blvd	0.0	0.0	Neutral	0.0	0.0	1.0	0.0	Neutral
722	722	2022-07-04 21:14:23+00:00	saxisgirl	2236	Mid-Atlantic state	@LLana723 @covie_93 Burger King? You’ve got to be kidding me!	llana covie_ burger king got kidding	0.0	0.0	Neutral	0.0	0.219	0.781	0.1027	Positive
723	723	2022-07-04 21:13:23+00:00	GrammarnaziMoM	87		@Amy_Siskind And get Burger King.	amy_siskind get burger king	0.0	0.0	Neutral	0.0	0.0	1.0	0.0	Neutral
724	724	2022-07-04 21:12:42+00:00	RetireGunny0369	717	Alexandria, VA	@TheLeoTerrell I think police shooting a black man 60 times is systemic. A group sworn to protect and serve, have… https://t.co/hbp4k1ktio	theleoterrell think police shooting black man times systemic group sworn protect serve	-0.16666666666666666	0.43333333333333335	Negative	0.0	0.191	0.809	0.3818	Positive
725	725	2022-07-04 21:12:09+00:00	StickerDeep	946	Akron, Ohio 320	@FoxNews White guy at least we know he wont be shot 60 times by the #Police, before they arrest him and take him to… https://t.co/mA4dvk29Uj	foxnews white guy least know wont shot times police arrest take	-0.11666666666666665	0.13333333333333333	Negative	0.194	0.0	0.806	-0.34	Negative
726	726	2022-07-04 21:11:59+00:00	BaseBeJay	857	Any pronouns	@IkangerZelda @GucciEyebags__ @crashkween LMAOOOOOO. The most good looking baddies with the most insane makeup game… https://t.co/0hCGaJhYq5	ikangerzelda guccieyebags__ crashkween lmaoooooo good looking baddies insane makeup game	-0.23333333333333336	0.6666666666666666	Negative	0.199	0.213	0.588	0.0516	Positive
727	727	2022-07-04 21:11:31+00:00	YoNipplesSoft	608		@disnotoj First time I had it, I couldn’t believe it. Burger King really shitted on the competition	disnotoj first time believe burger king really shitted competition	0.225	0.26666666666666666	Positive	0.272	0.0	0.728	-0.4576	Negative
728	728	2022-07-04 21:10:44+00:00	8squadrebel	849	877 Broad Street Newark NJ	Burger King Commercial 2019 - Burger King Commercial	burger king commercial burger king commercial	0.0	0.0	Neutral	0.0	0.0	1.0	0.0	Neutral
729	729	2022-07-04 21:09:18+00:00	Michell55285182	603		@covie_93 I'm sure they will buy him Burger King when they arrest him.	covie_ sure buy burger king arrest	0.225	0.4444444444444444	Positive	0.276	0.264	0.46	-0.0258	Neutral
730	730	2022-07-04 21:09:03+00:00	RafaelR39970819	206		@williamlegate Because they were going to Google the nearest Burger King after they arrested him	williamlegate going google nearest burger king arrested	0.0	0.0	Neutral	0.341	0.0	0.659	-0.4767	Negative
731	731	2022-07-04 21:07:56+00:00	Millie86085151	764	Cape Canaveral, FL	@covie_93 And when he gets arrested, they'll take him to Burger King for lunch	covie_ gets arrested take burger king lunch	0.0	0.0	Neutral	0.341	0.0	0.659	-0.4767	Negative
732	732	2022-07-04 21:06:34+00:00	DOW280TEN	11670	someone's husband and dad🙏	@Brittany42363 So he looks like me I bet the cop walking by the abandoned parade route, face in hands, isn't thinki… https://t.co/3P43OWaSTs	brittany looks like bet cop walking abandoned parade route face hands thinki	-0.25	0.23333333333333334	Negative	0.194	0.161	0.645	-0.128	Negative
733	733	2022-07-04 21:06:23+00:00	RevSethDub	876		I wonder if the shooter wants McDonald’s or Burger King when they catch him	wonder shooter wants mcdonald burger king catch	0.2	0.1	Positive	0.0	0.0	1.0	0.0	Neutral
734	734	2022-07-04 21:06:19+00:00	ifgoov	85	Vminkook	@leitevk @vkookitties Burger king	leitevk vkookitties burger king	0.0	0.0	Neutral	0.0	0.0	1.0	0.0	Neutral
735	735	2022-07-04 21:05:50+00:00	realMikeMDavis2	157		@covie_93 And take him to Burger King on their way to book him	covie_ take burger king way book	0.0	0.0	Neutral	0.0	0.0	1.0	0.0	Neutral
736	736	2022-07-04 21:05:50+00:00	doro8202	1492		Over $300,000 raised for Burger King employee who never missed work in 27 years and got a backpack, movie ticket, a… https://t.co/2lb2lYkWos	raised burger king employee never missed work years got backpack movie ticket	0.0	0.0	Neutral	0.0	0.146	0.854	0.2235	Positive
737	737	2022-07-04 21:05:50+00:00	bkshurtz	2146	SLC, UT	@Amy_Siskind And probably taken to Burger King.	amy_siskind probably taken burger king	0.0	0.0	Neutral	0.0	0.0	1.0	0.0	Neutral
738	738	2022-07-04 21:05:36+00:00	MI_Lib1956	16262	Michigan, USA	My guess is Burger King https://t.co/pl0SGPqEBK	guess burger king	0.0	0.0	Neutral	0.0	0.0	1.0	0.0	Neutral
739	739	2022-07-04 21:05:32+00:00	Lowrites01	131	a fic near you	Would You Like Fries With That? - THE WAY I LOVE THIS FIC. it's such a simple concept: keith works the night shifts… https://t.co/UfUQ93iqTo	would like fries way love fic simple concept keith works night shifts	0.25	0.47857142857142854	Positive	0.0	0.401	0.599	0.7717	Positive
740	740	2022-07-04 21:05:04+00:00	dnewsjunction	5	United States	Over $300,000 raised for Burger King employee who never missed work in 27 years https://t.co/uogxtfMXcJ	raised burger king employee never missed work years	0.0	0.0	Neutral	0.0	0.212	0.788	0.2235	Positive
741	741	2022-07-04 21:04:43+00:00	LSchackal	853		@freitajo94 @johnburnsnc @RexChapman ...And will brings him at Burger King...	freitajo johnburnsnc rexchapman brings burger king	0.0	0.0	Neutral	0.0	0.0	1.0	0.0	Neutral
742	742	2022-07-04 21:04:36+00:00	Cozybaeb	296	Kekropia, Greece	Wholesome read 😌 https://t.co/Fx0KRDwTDb	wholesome read	0.0	0.0	Neutral	0.0	0.0	1.0	0.0	Neutral
743	743	2022-07-04 21:04:19+00:00	MISSY_ROMAN	69	North Carolina, USA	@Amy_Siskind Wonder if he’ll get Burger King or McDonald’s after arrested	amy_siskind wonder get burger king mcdonald arrested	0.0	0.0	Neutral	0.341	0.0	0.659	-0.4767	Negative
744	744	2022-07-04 21:03:54+00:00	TrashLoaf	376	Minneapolis MN	@diligenda Burger King itself is good. But every Burger King in the Twin Cities is bad.	diligenda burger king good every burger king twin cities bad	5.551115123125783e-17	0.6333333333333333	Positive	0.243	0.201	0.556	-0.1531	Negative
745	745	2022-07-04 21:03:42+00:00	PirateDavide	177	Davy Jones' Locker	🐻 Bear market thing thing, Mental health sinking 🛳 , ROI shrinking ☠️, discord chat stinking 💩 , applications to bu… https://t.co/LX0YrnVgxD	bear market thing thing mental health sinking roi shrinking discord chat stinking applications	-0.1	0.2	Negative	0.357	0.0	0.643	-0.7269	Negative
746	746	2022-07-04 21:03:36+00:00	JoefromOhio2	572	Cleveland, OH	@nikicaga I wouldn't wish having to eat Burger King on my worst enemy, especially in France	nikicaga wish eat burger king worst enemy especially france	-0.5	1.0	Negative	0.466	0.166	0.368	-0.7096	Negative
747	747	2022-07-04 21:03:30+00:00	menext_time	226	Somewhere dancing	“Burger king is good when it’s not a hating ass bitch in yo ear telling you it’s gross” -TZT spitting facts as usual	burger king good hating ass bitch ear telling gross tzt spitting facts usual	0.15	0.2833333333333334	Positive	0.557	0.118	0.325	-0.8957	Negative
748	748	2022-07-04 21:03:25+00:00	sunnypilled	102	🏴󠁧󠁢󠁳󠁣󠁴󠁿he him	just went to burger king without my epipen and lived https://t.co/5arwdPchED	went burger king without epipen lived	0.0	0.0	Neutral	0.0	0.0	1.0	0.0	Neutral
749	749	2022-07-04 21:02:49+00:00	joh5020	797	🇦🇹	@LilSexxy50 @CarmineSabia @Blklivesmatter It is on video. 90 rounds was overkill but also 8 cops shooting at the sa… https://t.co/vBP25NQkdD	lilsexxy carminesabia blklivesmatter video rounds overkill also cops shooting	0.0	0.0	Neutral	0.0	0.0	1.0	0.0	Neutral
750	750	2022-07-04 21:02:47+00:00	Relax_itsbrian	291	Long Beach, CA	Who tf wakes up and says “I’m craving Burger King” 😂 my boy is gross	wakes says craving burger king boy gross	0.0	0.0	Neutral	0.341	0.0	0.659	-0.4767	Negative
751	751	2022-07-04 21:02:45+00:00	ThundercatsSaga	1597	Cat's Lair,Third Earth	Vintage #Thundercats Burger King Box #ThunderTank &amp; #SkyCutter! #80s #Retro #nostalgia #cartoons https://t.co/uji6wjxdR3	vintage thundercats burger king box thundertank amp skycutter retro nostalgia cartoons	0.0	0.0	Neutral	0.0	0.0	1.0	0.0	Neutral
752	752	2022-07-04 21:02:36+00:00	bradNBoujeeee	44		@willLX02 @Hockey1948 @goldgloveseby1 @whitesox i failed in 6th grade thank you, thats when burger king hire you	willlx hockey goldgloveseby whitesox failed grade thank thats burger king hire	-0.5	0.3	Negative	0.223	0.169	0.608	-0.2023	Negative
753	753	2022-07-04 21:02:32+00:00	JakeCutter99	815	United States	@BurgerKing Burger King… Where the Burgers are king and the dedicated employees are worth a movie ticket and some c… https://t.co/wx85UPerKI	burgerking burger king burgers king dedicated employees worth movie ticket	0.3	0.1	Positive	0.0	0.38	0.62	0.5994	Positive
754	754	2022-07-04 21:01:23+00:00	Lafondz86	477	Tillsonburg, Ontario	@h0mic1de @Captaincoby00 I could picture him as the assistant weekend supervisor at a Burger King.	hmicde captaincoby could picture assistant weekend supervisor burger king	0.0	0.0	Neutral	0.0	0.0	1.0	0.0	Neutral
755	755	2022-07-04 21:01:21+00:00	ProgressiveLi11	135		@nikicaga Yes, they’re especially popular for their fries. But their burgers are also very delicious and taste so m… https://t.co/UDLQsNkvpZ	nikicaga yes especially popular fries burgers also delicious taste	1.0	1.0	Positive	0.0	0.613	0.387	0.8588	Positive
756	756	2022-07-04 21:00:33+00:00	foodbeast	860	Santa Ana, CA	For 27 years he never missed a day of work. Now folks from all over are pouring in donations. Read more: https://t.co/pET36P6BHq	years never missed day work folks pouring donations read	0.0	0.0	Neutral	0.0	0.191	0.809	0.2235	Positive
757	757	2022-07-04 21:00:18+00:00	StefanEJones	1261	Hillsboro, OR	The shooter is in hiding, but ready to surrender, as soon as he decides between Burger King, Del Taco, or Five Guys.	shooter hiding ready surrender soon decides burger king del taco five guys	0.2	0.5	Positive	0.15	0.17	0.68	0.0772	Positive
758	758	2022-07-04 21:00:16+00:00	5NEWS	360	Fort Smith - Fayetteville, AR	A photo of a retro Burger King, its decor still reminiscent of the 1980s, went viral. The restaurant has remained i… https://t.co/DcHrBqRSOB	photo retro burger king decor still reminiscent went viral restaurant remained	0.0	0.5	Neutral	0.0	0.0	1.0	0.0	Neutral
759	759	2022-07-04 20:59:49+00:00	AndrewOnSeeAIR	5645	Ealing, London	@nikicaga Burger King's Plant Whopper and Vegan Royale are both awesome.	nikicaga burger king plant whopper vegan royale awesome	1.0	1.0	Positive	0.0	0.369	0.631	0.6249	Positive
760	760	2022-07-04 20:59:47+00:00	Alserve	4996	Brooklyn, NY	Unarmed black man runs from a traffic stop gets shot at 90 times and hit 60 times. Dylan Roof shoots and kills 9 ch… https://t.co/T8WtQ0Gkqa	unarmed black man runs traffic stop gets shot times hit times dylan roof shoots kills	-0.16666666666666666	0.43333333333333335	Negative	0.305	0.0	0.695	-0.6908	Negative
761	761	2022-07-04 20:58:01+00:00	MS_ASSTY	353	CHICAGO	@OhSayLesss This was the most disrespectful shit Burger King ever could do to a great dedicated worker like him. I… https://t.co/A5c8P2cs2W	ohsaylesss disrespectful shit burger king ever could great dedicated worker like	0.30000000000000004	0.775	Positive	0.178	0.475	0.347	0.7184	Positive
762	762	2022-07-04 20:56:05+00:00	benshali_kwame	624		Yup.. and maybe taken to McDonald’s or Burger King https://t.co/gHuEh2jmQp	yup maybe taken mcdonald burger king	0.0	0.0	Neutral	0.0	0.0	1.0	0.0	Neutral
763	763	2022-07-04 20:53:53+00:00	BadBadLeroyBro7	1791	PANIC CITY, NYC	Kid gloves....They may take him to Burger King before the arrest https://t.co/ROYSFxFni9	kid gloves may take burger king arrest	-0.05	0.0	Negative	0.286	0.0	0.714	-0.34	Negative
764	764	2022-07-04 20:53:00+00:00	GoogleRebel	628	Beaverton Oregon	Awesome!!! Over $300,000 raised for Burger King employee who never missed work in 27 years and got a backpack, mov… https://t.co/9WSBzJ6aDK	awesome raised burger king employee never missed work years got backpack mov	1.0	1.0	Positive	0.0	0.375	0.625	0.7174	Positive
765	765	2022-07-04 20:52:31+00:00	TalbertSwan	5573	Global	A manhunt is on. Let’s see if the armed white man who just MURDERED 6 and wounded 24 in #Chicago catches 60 bulle… https://t.co/ea1poYMn8M	manhunt let see armed white man murdered wounded chicago catches bulle	0.0	0.0	Neutral	0.306	0.0	0.694	-0.6597	Negative
766	766	2022-07-04 20:52:28+00:00	Vocare88	1406		@celticsredsox1 @JimmyBayBay @Cultaholic How did the partnership go with impact again? Wwe literally kept ecw in… https://t.co/4i46N7h0c7	celticsredsox jimmybaybay cultaholic partnership impact wwe literally kept ecw	0.0	0.0	Neutral	0.0	0.0	1.0	0.0	Neutral
767	767	2022-07-04 20:52:20+00:00	NWLouisiana_WX	29		@littleashtag @LiberalsMustArm @ddanpereira For example, Dylann Roof, who shot 9 people. Hadn't eaten in days. Coin… https://t.co/92MWljHnHc	littleashtag liberalsmustarm ddanpereira example dylann roof shot people eaten days coin	0.0	0.0	Neutral	0.0	0.0	1.0	0.0	Neutral
768	768	2022-07-04 20:52:06+00:00	ValTalonheart	4256		@Origamigryphon That’s wonderful. I had one particular Burger King where they couldn’t even get the name “Greg” ri… https://t.co/UVqUK5dJn0	origamigryphon wonderful one particular burger king even get name greg	0.5833333333333334	0.6666666666666666	Positive	0.0	0.291	0.709	0.5719	Positive
769	769	2022-07-04 20:52:00+00:00	Pepyone	1632	United States	@TalbertSwan Exactly!! But do take him to Burger King and tell us how misguided he is. Please do....smh	talbertswan exactly take burger king tell misguided please smh	0.25	0.25	Positive	0.198	0.198	0.603	0.0	Neutral
770	770	2022-07-04 20:51:56+00:00	heymehdi	838	🇲🇦🇫🇷🇪🇸 weather's clear	2. IT'S SMART AND RELEVANT People talk about health, social, and climate issues, so brands need to be smart with w… https://t.co/RktdtZbXph	smart relevant people talk health social climate issues brands need smart	0.2154761904761905	0.5630952380952381	Positive	0.0	0.375	0.625	0.6597	Positive
771	771	2022-07-04 20:51:53+00:00	heymehdi	838	🇲🇦🇫🇷🇪🇸 weather's clear	Little back story Burger King launched the 'Moldy Whopper' campaign last year and it instantly became viral with a… https://t.co/qCDW8DwV1A	little back story burger king launched moldy whopper campaign last year instantly became viral	-0.046875	0.30833333333333335	Negative	0.0	0.103	0.897	0.128	Positive
772	772	2022-07-04 20:51:30+00:00	Angrir_III	147		@Amy_Siskind but will he be taken to a Checkers or Burger King before being processed?	amy_siskind taken checkers burger king processed	0.0	0.0	Neutral	0.0	0.0	1.0	0.0	Neutral
773	773	2022-07-04 20:51:21+00:00	AndyWarrenStein	907		@nikicaga Burger King is by far the worst national fast food tho. Real Americans eat Wendy's and Taco Bell.	nikicaga burger king far worst national fast food tho real americans eat wendy taco bell	-0.12499999999999999	0.7250000000000001	Negative	0.227	0.0	0.773	-0.6249	Negative
774	774	2022-07-04 20:51:20+00:00	Lady_jasminee	366	West Covina, CA	Burger King is nasty	burger king nasty	-1.0	1.0	Negative	0.643	0.0	0.357	-0.5574	Negative
775	775	2022-07-04 20:51:19+00:00	rajett	189		@Tochinoshin33 And taken to Burger King...	tochinoshin taken burger king	0.0	0.0	Neutral	0.0	0.0	1.0	0.0	Neutral
776	776	2022-07-04 20:51:14+00:00	thisisjjunie	326	he / they	at burger king drive and BRO THERE'S A PRETTY BOY	burger king drive bro pretty boy	0.25	1.0	Positive	0.0	0.39	0.61	0.4939	Positive
777	777	2022-07-04 20:51:00+00:00	txtgps	279	@/JELLOEUN	@JERMALICIOUSS but yeah the food is ok, the fries r a lot better than like mcdonalds and burger king or whatever	jermaliciouss yeah food fries lot better like mcdonalds burger king whatever	0.5	0.5	Positive	0.0	0.487	0.513	0.765	Positive
778	778	2022-07-04 20:50:59+00:00	ProgressiveLi11	135		@nikicaga No Five Guys around? Much more authentic American than Burger King or McDonalds!	nikicaga five guys around much authentic american burger king mcdonalds	0.25	0.375	Positive	0.0	0.0	1.0	0.0	Neutral
779	779	2022-07-04 20:50:45+00:00	Msibiyemi	2138	Somwhre btw sanity nd insanity	Burger King for the road?	burger king road	0.0	0.0	Neutral	0.0	0.0	1.0	0.0	Neutral
780	780	2022-07-04 20:50:33+00:00	9Number9	1690	Basking Ridge, NJ	@JenXperience And when they find him, they’ll probably take him to Burger King before bringing him in for booking.	jenxperience find probably take burger king bringing booking	0.0	0.0	Neutral	0.0	0.0	1.0	0.0	Neutral
781	781	2022-07-04 20:50:25+00:00	NWLouisiana_WX	29		@littleashtag @LiberalsMustArm @ddanpereira Probably many because the demographic that commits the most mass shooti… https://t.co/ADVPYJxtPP	littleashtag liberalsmustarm ddanpereira probably many demographic commits mass shooti	0.5	0.5	Positive	0.0	0.121	0.879	0.0258	Neutral
782	782	2022-07-04 20:50:02+00:00	FoodInsider	93		US vs UK Burger King portions, calories, and exclusive items compared 🍔 https://t.co/5Yw5JsgL3P	burger king portions calories exclusive items compared	0.0	0.0	Neutral	0.0	0.2	0.8	0.128	Positive
783	783	2022-07-04 20:49:32+00:00	BlackGallade	879	your walls	Land of the free? Then why cant I rinse my balls in the burger king soda dispenser?!?!? — Literally what is stoppin… https://t.co/k6aAmOSL8X	land free cant rinse balls burger king soda dispenser literally stoppin	0.4	0.8	Positive	0.0	0.248	0.752	0.5106	Positive
784	784	2022-07-04 20:49:31+00:00	NotSoGIorious	2	Maple syrup	I walked to burger king.	walked burger king	0.0	0.0	Neutral	0.0	0.0	1.0	0.0	Neutral
785	785	2022-07-04 20:48:41+00:00	10darthvader	6		I killed ben at the burger king with a ak47	killed ben burger king	-0.2	0.0	Negative	0.6	0.0	0.4	-0.6705	Negative
786	786	2022-07-04 20:47:27+00:00	DeoParmvir	548	Brampton, ON/Cleveland, OH	shoutout to the lovely lady at burger king who gave me free buns cause she knew everywhere else was sold out	shoutout lovely lady burger king gave free buns cause knew everywhere else sold	0.45	0.775	Positive	0.0	0.392	0.608	0.7964	Positive
787	787	2022-07-04 20:47:08+00:00	Carolin14721532	46		@Amy_Siskind @andwerth They still need to hurry and find him before Burger King closes.	amy_siskind andwerth still need hurry find burger king closes	0.0	0.0	Neutral	0.0	0.0	1.0	0.0	Neutral
788	788	2022-07-04 20:47:04+00:00	kaiThecannon	229	albany ny	This shit made me cry immediately. Yet white mass shooters routinely get taken safely. Hey you hungry brother, want some Burger King 🤦🏾‍♂️	shit made cry immediately yet white mass shooters routinely get taken safely hey hungry brother want burger king	0.09999999999999999	0.43333333333333335	Positive	0.266	0.179	0.556	-0.4939	Negative
789	789	2022-07-04 20:45:18+00:00	fishing_w_fredo	2071	I am in Doubt	@ReluctantWarri2 @renato_mariotti I’m guessing they let him go home and take him to Burger King if his tummy gets rumbly	reluctantwarri renato_mariotti guessing let home take burger king tummy gets rumbly	0.0	0.0	Neutral	0.0	0.0	1.0	0.0	Neutral
790	790	2022-07-04 20:45:08+00:00	MuricanFreedumb	1240	Rent free in yo head	@lmnocee @Skolney79 @theliamnissan @ScottBaio Behind the Burger King is where I sleep guys. The future is kinda rou… https://t.co/LLTz5zOhpu	lmnocee skolney theliamnissan scottbaio behind burger king sleep guys future kinda rou	-0.2	0.4125	Negative	0.0	0.0	1.0	0.0	Neutral
791	791	2022-07-04 20:43:14+00:00	eggbotme	576	...still on Earth ?	@Amy_Siskind @andwerth Yes. The manager of the local Burger King has been put on standby	amy_siskind andwerth yes manager local burger king put standby	0.0	0.0	Neutral	0.0	0.252	0.748	0.4019	Positive
792	792	2022-07-04 20:42:54+00:00	jaq518	8469	Orlando, FL	And later taken to Burger King. Not a joke, just a fact https://t.co/2edYgyQiLE	later taken burger king joke fact	0.0	0.0	Neutral	0.0	0.306	0.694	0.296	Positive
793	793	2022-07-04 20:42:51+00:00	Szabadsag1956	176	East of Iron Curtain/MD, USA	@nikicaga Who TF goes to France to eat Burger King? You must be a determined American patriot in the making!	nikicaga goes france eat burger king must determined american patriot making	0.0	0.0	Neutral	0.0	0.194	0.806	0.34	Positive
794	794	2022-07-04 20:42:35+00:00	LilSexxy50	1332		@joh5020 @CarmineSabia @Blklivesmatter Even if he did shoot out his car. Wtf 90 shots at 1 person. My God. White ma… https://t.co/FRw5YF4rn6	joh carminesabia blklivesmatter even shoot car wtf shots person god white	-0.25	0.5	Negative	0.38	0.129	0.491	-0.6249	Negative
795	795	2022-07-04 20:42:11+00:00	lmnocee	464		@Skolney79 @theliamnissan @ScottBaio I thought you said from behind the Burger King which is probably just as likely. Lmao	skolney theliamnissan scottbaio thought said behind burger king probably likely lmao	0.06666666666666665	0.9	Positive	0.0	0.281	0.719	0.5994	Positive
796	796	2022-07-04 20:41:55+00:00	jamiem1956	1029	USA	@VotingBlueInTX @StevijoPayne next Burger King	votingblueintx stevijopayne next burger king	0.0	0.0	Neutral	0.0	0.0	1.0	0.0	Neutral
797	797	2022-07-04 20:41:26+00:00	plaidshepherd	1794	Where I am now	@Amy_Siskind And given burger king	amy_siskind given burger king	0.0	0.0	Neutral	0.0	0.0	1.0	0.0	Neutral
798	798	2022-07-04 20:41:16+00:00	ElizaBethBitc	4271	Tennis e, USA	Instead of getting HRT I’m just gonna eat Burger King impossible whoppers every day	instead getting hrt gonna eat burger king impossible whoppers every day	-0.6666666666666666	1.0	Negative	0.0	0.0	1.0	0.0	Neutral
799	799	2022-07-04 20:41:03+00:00	ORnBNBucksCrew	672	🇺🇸	“We’re not the problem. You are.” Basically how this lands. Not very smart in my opinion. I’d probably just stop do… https://t.co/D7EVZPOsK4	problem basically lands smart opinion probably stop	0.21428571428571427	0.6428571428571429	Positive	0.422	0.233	0.345	-0.296	Negative
800	800	2022-07-04 20:40:43+00:00	feenyxcries	270	she/they||selective fb||rcbyf	my brother just brought me 2 cheeseburgers from burger king and then took the door knob but stopped in his movement… https://t.co/icLjidDZ8o	brother brought cheeseburgers burger king took door knob stopped movement	0.0	0.0	Neutral	0.174	0.0	0.826	-0.2263	Negative
801	801	2022-07-04 20:40:32+00:00	truthseeker1961	803		@GusBjornstrand @TheBrokePencil 😆😆 If it's Free Wendy's Burgers I may change my mind. Free McDonald's And Burger K… https://t.co/fz7xmELHSb	gusbjornstrand thebrokepencil free wendy burgers may change mind free mcdonald burger	0.4	0.8	Positive	0.0	0.423	0.577	0.765	Positive
802	802	2022-07-04 20:40:29+00:00	nathanalch	139	enfp	Bk for burger &amp; king fushion Mcd for mcflurry &amp; fries A&amp;w for chicken &amp; rootbeer Sorry kfc, kita ga cocok :( https://t.co/xaqeOcVMp0	burger amp king fushion mcd mcflurry amp fries amp chicken amp rootbeer sorry kfc kita cocok	-0.55	0.975	Negative	0.08	0.0	0.92	-0.0772	Negative
803	803	2022-07-04 20:40:28+00:00	JoeyNewdewls	217	Illinois, USA	“I’d rather suck 2 dicks than eat a burger king meal or Mr Beast sandwich”	rather suck dicks eat burger king meal beast sandwich	0.0	0.0	Neutral	0.266	0.0	0.734	-0.4404	Negative
804	804	2022-07-04 20:39:52+00:00	WhatUpItsJake_	833	Your Wildest Dreams	Leftover Burger King fries slap.	leftover burger king fries slap	0.0	0.0	Neutral	0.0	0.286	0.714	0.1531	Positive
805	805	2022-07-04 20:39:47+00:00	Bankysenpai	379		I'm at burger King and this guy asked if I would like cheese w my sprite💀😭	burger king guy asked would like cheese sprite	0.0	0.0	Neutral	0.0	0.263	0.737	0.3612	Positive
806	806	2022-07-04 20:37:46+00:00	CianByNature	852	Belfast (via Dundalk)	It’s mental that this kid has scored 5207 goals for Rangers academy sides. He looks like he works at Burger King an… https://t.co/2ewTF6Zevf	mental kid scored goals rangers academy sides looks like works burger king	-0.1	0.2	Negative	0.0	0.185	0.815	0.3612	Positive
807	807	2022-07-04 20:37:30+00:00	JAEIL3000	56	Vancouver, WA	@5paresoul @kaitlancollins Also, it’s so weird that people are trying to equate Burger King to a fine dining experi… https://t.co/JXLxPdPU1p	paresoul kaitlancollins also weird people trying equate burger king fine dining experi	-0.04166666666666666	0.75	Negative	0.126	0.133	0.741	0.0258	Neutral
808	808	2022-07-04 20:37:25+00:00	alewonders	855	Corn field	YALL THE BURGER KING WORKER RECOGNIZES MY VOICE IM GONNA DIE	yall burger king worker recognizes voice gonna die	0.0	0.0	Neutral	0.358	0.0	0.642	-0.5994	Negative
809	809	2022-07-04 20:37:17+00:00	sejomishuevos	195	Althea	Number 15, Burger king foot lettuce. The last thing you'd want in your burger king burger is someone's foot fungus.… https://t.co/PHMEZePnz3	number burger king foot lettuce last thing want burger king burger someone foot fungus	0.0	0.06666666666666667	Neutral	0.0	0.178	0.822	0.1531	Positive
810	810	2022-07-04 20:36:24+00:00	coastallyfleek	362		@kaitlancollins The drive-thru line at Burger King is slammed, we won't be able to arrest this white child for at least another 15 minutes	kaitlancollins drive thru line burger king slammed able arrest white child least another minutes	0.037500000000000006	0.25625	Positive	0.156	0.0	0.844	-0.34	Negative
811	811	2022-07-04 20:35:50+00:00	Swampyankee68	1671	Boston	@harshmanc They're going to buy him a burger at Burger King.	harshmanc going buy burger burger king	0.0	0.0	Neutral	0.0	0.0	1.0	0.0	Neutral
812	812	2022-07-04 20:35:47+00:00	shitisbigtime	978	Villain Hideout 🫣	@smtan0x @CanaryAgency @MarluaKusama @kusamakings @CBD_Buddies Thanks for the support! I’ll make sure to stop at my local Burger King 👑	smtanx canaryagency marluakusama kusamakings cbd_buddies thanks support make sure stop local burger king	0.2333333333333333	0.36296296296296293	Positive	0.115	0.414	0.471	0.6908	Positive
813	813	2022-07-04 20:35:31+00:00	squeekyleaks	7090	Chicago, USA, Planet Earth	@DeathMetalV @Spireship Or, "he was having a bad day, so they took him to Burger King."	deathmetalv spireship bad day took burger king	-0.6999999999999998	0.6666666666666666	Negative	0.368	0.0	0.632	-0.5423	Negative
814	814	2022-07-04 20:35:19+00:00	thecorpmex	4769	TXHD 134 TXSD 15 US House TX 7	@IslaBarrus @bradleyhansen93 With a stop at Burger King drive thru to make sure he is well fed before booking…	islabarrus bradleyhansen stop burger king drive thru make sure well fed booking	0.5	0.8888888888888888	Positive	0.141	0.282	0.577	0.296	Positive
815	815	2022-07-04 20:35:19+00:00	Rosemary_426	416		@Acyn "We brought him to Burger King"	acyn brought burger king	0.0	0.0	Neutral	0.0	0.0	1.0	0.0	Neutral
816	816	2022-07-04 20:35:13+00:00	factbase4	4940		@Amy_Siskind Treated to Burger King? Ban ALL guns. The Constitution is irrelevant now because #SCOTUSIsIllegitimate	amy_siskind treated burger king ban guns constitution irrelevant scotusisillegitimate	-0.5	1.0	Negative	0.31	0.0	0.69	-0.5574	Negative
817	817	2022-07-04 20:34:15+00:00	ShawnSmith1776	137		@AngryFleas @InfoGuru16 @Joe__312 @CPT_Cosmosis @jerbear714 @BSHerrle @LMNOPanon @Bethany586 @Replies_Gifs… https://t.co/K99rMXvltl	angryfleas infoguru joe__ cpt_cosmosis jerbear bsherrle lmnopanon bethany replies_gifs	0.0	0.0	Neutral	0.0	0.0	1.0	0.0	Neutral
818	818	2022-07-04 20:33:52+00:00	aliviaktaylor	406		How embarrassing to be a Burger KING and be outmatches by a fucking clown like Ronald McDonald	embarrassing burger king outmatches fucking clown like ronald mcdonald	-0.6	0.8	Negative	0.21	0.224	0.566	0.046	Neutral
819	819	2022-07-04 20:32:52+00:00	Drasjackson	3745	REPARATIONS Matter, USA	@tsalagi_riq Nope and if he’s hungry, he’ll probably get Burger King -oh wait. That may only be when they murder Black Americans	tsalagi_riq nope hungry probably get burger king wait may murder black americans	-0.16666666666666666	0.43333333333333335	Negative	0.299	0.0	0.701	-0.6908	Negative
820	820	2022-07-04 20:31:53+00:00	nomesdjbot	1		DJ POC do Burger King	poc burger king	0.0	0.0	Neutral	0.0	0.0	1.0	0.0	Neutral
821	821	2022-07-04 20:31:37+00:00	vadabiz	146	VV	you all ever heard boulevard of broken dreams green day but all the lyrics are replaced with "i walk to burger king… https://t.co/rnQxxJKbjG	ever heard boulevard broken dreams green day lyrics replaced walk burger king	-0.30000000000000004	0.35	Negative	0.196	0.171	0.633	-0.1027	Negative
822	822	2022-07-04 20:31:22+00:00	ladytide228	4093	Ontario, Canada	I know when they find the suspect he'll get burger King before 60 bullets😶	know find suspect get burger king bullets	0.0	0.0	Neutral	0.268	0.0	0.732	-0.296	Negative
823	823	2022-07-04 20:31:21+00:00	2Bhughee4U	940	United States	@FBIChicago So you can take the poor lil white boy whose misunderstood and has mental issues to Burger King???	fbichicago take poor lil white boy whose misunderstood mental issues burger king	-0.16666666666666666	0.26666666666666666	Negative	0.355	0.0	0.645	-0.6705	Negative
824	824	2022-07-04 20:30:22+00:00	5paresoul	956	Studio Arcadia	@kaitlancollins $10 says he gets arrested. Maybe even some Burger King on the way to the police station.	kaitlancollins says gets arrested maybe even burger king way police station	0.0	0.0	Neutral	0.237	0.0	0.763	-0.4767	Negative
825	825	2022-07-04 20:30:09+00:00	BootsMalone38	9		So have they not caught the shooter yet or are they just still getting him his Burger King? #HighlandPark	caught shooter yet still getting burger king highlandpark	0.0	0.0	Neutral	0.0	0.0	1.0	0.0	Neutral
826	826	2022-07-04 20:28:41+00:00	katgeorge12	233	England, United Kingdom	This morning topped my car up, cost £65. This evening running late after emergency vet decided to pick up 4 x Burge… https://t.co/vNvtVOXNiK	morning topped car cost evening running late emergency vet decided pick burge	-0.3	0.6	Negative	0.191	0.0	0.809	-0.3818	Negative
827	827	2022-07-04 20:28:34+00:00	nickmcghee311	483		I should probably stop leaving Burger King bags in my car because it makes it smell	probably stop leaving burger king bags car makes smell	0.0	0.0	Neutral	0.216	0.0	0.784	-0.296	Negative
828	828	2022-07-04 20:28:25+00:00	Yinka119	601	Pittsburgh, PA	@Jimmyfr60898451 @t0w0sty @BerniceKing Funny? Black people do not trust the police. The slightest infraction can… https://t.co/6MUfWI2qeC	jimmyfr twsty berniceking funny black people trust police slightest infraction	0.04166666666666667	0.7166666666666667	Positive	0.0	0.437	0.563	0.7351	Positive
829	829	2022-07-04 20:28:06+00:00	dylan_rand	2695	New Haven, Ct	@Tochinoshin33 They already got him a Nimber 8 off the Burger King Menu! 🤴	tochinoshin already got nimber burger king menu	0.0	0.0	Neutral	0.0	0.0	1.0	0.0	Neutral
830	830	2022-07-04 20:27:48+00:00	Whittwit1	2598	North Carolina, USA	@scubahill @ReluctantWarri2 @renato_mariotti And then took him to Burger King. 😡🤬	scubahill reluctantwarri renato_mariotti took burger king	0.0	0.0	Neutral	0.0	0.0	1.0	0.0	Neutral
831	831	2022-07-04 20:27:38+00:00	saver_country	746		@Amy_Siskind And probably taken to Burger King for lunch before being taking to jail.. #TrumpShitShow #WhiteSupremacy	amy_siskind probably taken burger king lunch taking jail trumpshitshow whitesupremacy	-0.1	0.0	Negative	0.0	0.0	1.0	0.0	Neutral
832	832	2022-07-04 20:27:34+00:00	DotUrada	1153		Burger King Worker Of 27 Years Gets Love From Strangers When They See The Company’s Thank You Gift. https://t.co/QA2evRlzAZ	burger king worker years gets love strangers see company thank gift	0.5	0.6	Positive	0.0	0.545	0.455	0.8625	Positive
833	833	2022-07-04 20:27:29+00:00	diligenda	102	mpls	everyone’s always talking about are bees but eating at burger king always makes me…nervous.	everyone always talking bees eating burger king always makes nervous	0.0	0.0	Neutral	0.189	0.0	0.811	-0.2732	Negative
834	834	2022-07-04 20:27:15+00:00	JaminAstro	225	Any Pronouns | Pansexual💗💛💙	The apocalypse starts when @rileyrilesz eats a particularly bad Burger King. She then goes on to infect @Muhndaze a… https://t.co/DRZVHlHnwi	apocalypse starts rileyrilesz eats particularly bad burger king goes infect muhndaze	-0.6999999999999998	0.6666666666666666	Negative	0.275	0.0	0.725	-0.5849	Negative
835	835	2022-07-04 20:26:51+00:00	doprie	382	Twist | Velo | Blaze	imagine getting up everyday just to get ready to go work at burger king.	imagine getting everyday get ready work burger king	0.0	0.55	Neutral	0.0	0.263	0.737	0.3612	Positive
836	836	2022-07-04 20:26:28+00:00	Byte606	612	Sarasota, FL	@Amy_Siskind Highland Park shooter is a white male. He is still at large. Police will commence their chase after… https://t.co/XCpluCFkDZ	amy_siskind highland park shooter white male still large police commence chase	0.07142857142857142	0.1761904761904762	Positive	0.0	0.0	1.0	0.0	Neutral
837	837	2022-07-04 20:25:30+00:00	llamalaikum	57	Ohio	@NikkiNikkinow2 His feet probably hurt and he's in desperate need of Burger King and gentle hugs from cops.	nikkinikkinow feet probably hurt desperate need burger king gentle hugs cops	-0.19999999999999998	0.9	Negative	0.303	0.324	0.372	0.1027	Positive
838	838	2022-07-04 20:25:25+00:00	Heckle0007	8024	New York	@GSmokesweed1 I'm DoorDashing Burger King a whopper with cheese. That's my Fourth of July BBQ.	gsmokesweed doordashing burger king whopper cheese fourth july bbq	0.0	0.0	Neutral	0.0	0.0	1.0	0.0	Neutral
839	839	2022-07-04 20:24:39+00:00	BenDove47978755	473		@uricksaladbar I buy 10 5$ combos from Burger King, put them in the freezer and microwave them when I am hungry	uricksaladbar buy combos burger king put freezer microwave hungry	0.0	0.0	Neutral	0.0	0.0	1.0	0.0	Neutral
840	840	2022-07-04 20:24:04+00:00	saltsteamer	496		The Burger King Hamburger holder but for the Switch.	burger king hamburger holder switch	0.0	0.0	Neutral	0.0	0.0	1.0	0.0	Neutral
841	841	2022-07-04 20:23:42+00:00	mjb0007	4227	Maple Valley, WA	@covie_93 Has anyone checked Burger King? Isn’t that where the cops usually take white, male shooters before taking them to jail?	covie_ anyone checked burger king cops usually take white male shooters taking jail	-0.0875	0.0875	Negative	0.0	0.0	1.0	0.0	Neutral
842	842	2022-07-04 20:23:42+00:00	TutuAfuvai	1701	Kailua, Hawaii	@leftcoastbabe So the result of mental illness &amp; a stop at Burger King…	leftcoastbabe result mental illness amp stop burger king	-0.1	0.2	Negative	0.45	0.0	0.55	-0.5994	Negative
843	843	2022-07-04 20:23:34+00:00	Anonn_Swede	83	Moon	@Amy_Siskind No, taken to Burger king. #BITCHESinBLUE https://t.co/WF5xFLRzQG	amy_siskind taken burger king bitchesinblue	0.0	0.0	Neutral	0.0	0.0	1.0	0.0	Neutral
844	844	2022-07-04 20:22:56+00:00	jeremyspangler	168788	YouTube	@nmacheaux Burger King is open today 👍	nmacheaux burger king open today	0.0	0.5	Neutral	0.0	0.0	1.0	0.0	Neutral
845	845	2022-07-04 20:22:37+00:00	MrBraggsRoom	68		@BenDoverlib @Theshitposting1 @Burger_Train @JDCocchiarella Progressives are the targets, not the shooters. Lincol… https://t.co/YrI550T1iW	bendoverlib theshitposting burger_train jdcocchiarella progressives targets shooters lincol	0.0	0.0	Neutral	0.0	0.0	1.0	0.0	Neutral
846	846	2022-07-04 20:22:33+00:00	IndivCincy	1121	ZAROZona Autónomo del Rio Ohio	@pugsandco Highland Park is a mostly white/affluent/mainstream liberal suburb. The rightwing thug who likely pulled… https://t.co/oitJ469n8a	pugsandco highland park mostly white affluent mainstream liberal suburb rightwing thug likely pulled	0.21666666666666665	0.65	Positive	0.0	0.0	1.0	0.0	Neutral
847	847	2022-07-04 20:21:52+00:00	vumphre	3565	West Des Moines, IA	$300,000 raised for Burger King employee who never missed work in 27 years and got mediocre gift https://t.co/3uRdwgFOpK	raised burger king employee never missed work years got mediocre gift	-0.5	1.0	Negative	0.0	0.347	0.653	0.5842	Positive
848	848	2022-07-04 20:21:52+00:00	Nichopsc	1539	USA	The Burger King where Police will take the shooter before going to jail. #HighlandPark https://t.co/uanKmdf4wy	burger king police take shooter going jail highlandpark	-0.1	0.0	Negative	0.0	0.0	1.0	0.0	Neutral
849	849	2022-07-04 20:21:40+00:00	diligenda	102	mpls	i am not scientist or psychologist so idk why but eating at burger king feels like an illicit act	scientist psychologist idk eating burger king feels like illicit act	0.0	0.0	Neutral	0.118	0.21	0.672	0.2732	Positive
850	850	2022-07-04 20:21:13+00:00	danblackroyd	2925	Los Angeles, CA	The Bible isn’t even instructive against personal use of birth control. Quiet as it’s kept. Which is very quiet. Be… https://t.co/JkLqN5oMmS	bible even instructive personal use birth control quiet kept quiet	0.0	0.3222222222222222	Neutral	0.0	0.0	1.0	0.0	Neutral
851	851	2022-07-04 20:20:54+00:00	Noxalir_LINY	144	Gainesville, FL	Burger king in north Florida put bacon on my impossible whopper. Jokes on them cause I'm not a real vegan and bacon… https://t.co/bE2bEVF2ak	burger king north florida put bacon impossible whopper jokes cause real vegan bacon	-0.2333333333333333	0.65	Negative	0.0	0.143	0.857	0.25	Positive
852	852	2022-07-04 20:20:51+00:00	Ale_deleo	895	Milano	I just liked “Burger King-Even More Confusing Times” on #Vimeo: https://t.co/nM6zc3bxW3	liked burger king even confusing times vimeo	0.15	0.6000000000000001	Positive	0.196	0.289	0.515	0.2263	Positive
853	853	2022-07-04 20:20:34+00:00	tertiusmichael	156		Burger King moved up the ranks for having my back today	burger king moved ranks back today	0.0	0.0	Neutral	0.0	0.0	1.0	0.0	Neutral
854	854	2022-07-04 20:20:28+00:00	DotUrada	1153		Kevin 27 years Burger King employee - missed not one day and got a Goodi... https://t.co/nLV52CBKCG via @YouTube	kevin years burger king employee missed one day got goodi via youtube	0.0	0.0	Neutral	0.167	0.0	0.833	-0.296	Negative
855	855	2022-07-04 20:19:56+00:00	joemnla	103	The broken united states	@weku7732 @VICENews Cops gunning down unarmed white men should absolutely be a story given the rarity of it. Instea… https://t.co/7f4D2gaJJ8	weku vicenews cops gunning unarmed white men absolutely story given rarity instea	0.1	0.45	Positive	0.0	0.0	1.0	0.0	Neutral
856	856	2022-07-04 20:18:55+00:00	ByronAlesky	318	Guatemala	@JeannyChapeta Burger King, infalible!	jeannychapeta burger king infalible	0.0	0.0	Neutral	0.0	0.0	1.0	0.0	Neutral
857	857	2022-07-04 20:18:51+00:00	FinchHaven	31	Salish Sea, Cascadia, Nor Am	@NatashaBertrand . Why bother? The cops will take him to a Burger King before they take him in for booking	natashabertrand bother cops take burger king take booking	0.0	0.0	Neutral	0.255	0.0	0.745	-0.34	Negative
858	858	2022-07-04 20:18:28+00:00	Tuphlos	3445	Midwest start/PNW currently	@suleikhasnyder I don't think so this time. You only get lunch when you kill predominantly black victims. No Burger King this time.	suleikhasnyder think time get lunch kill predominantly black victims burger king time	-0.16666666666666666	0.43333333333333335	Negative	0.412	0.0	0.588	-0.7906	Negative
859	859	2022-07-04 20:18:27+00:00	DEBORAHMORTELL1	5000	Las Vegas	@DeathMetalV And taking him to Burger King....	deathmetalv taking burger king	0.0	0.0	Neutral	0.0	0.0	1.0	0.0	Neutral
860	860	2022-07-04 20:17:58+00:00	1cyluck	27	in your thoughts	Eating burger King willingly is like accepting your at your lowest	eating burger king willingly like accepting lowest	0.25	0.75	Positive	0.222	0.436	0.342	0.3612	Positive
861	861	2022-07-04 20:17:20+00:00	manolofanacount	801		@haruteodiouwu Martin burger king	haruteodiouwu martin burger king	0.0	0.0	Neutral	0.0	0.0	1.0	0.0	Neutral
862	862	2022-07-04 20:17:18+00:00	BengalsBabyYoda	528		Does a Bison burger from National Exemplar count as an American type of meal? I don’t want that cheap Burger King or Wendy’s bullshit.	bison burger national exemplar count american type meal want cheap burger king wendy bullshit	0.2	0.35	Positive	0.222	0.076	0.702	-0.5423	Negative
863	863	2022-07-04 20:17:09+00:00	Cindy63306167	4988	North Carolina	Over $300,000 raised for Burger King employee who never missed work in 27 years and got a backpack, movie ticket, a… https://t.co/fhEwBQ8mN6	raised burger king employee never missed work years got backpack movie ticket	0.0	0.0	Neutral	0.0	0.146	0.854	0.2235	Positive
864	864	2022-07-04 20:16:56+00:00	StockNewsOutlet	16		Over $300,000 raised for Burger King employee who never missed work in 27 years and got a backpack, movie ticket, a… https://t.co/veYSIb0VHM	raised burger king employee never missed work years got backpack movie ticket	0.0	0.0	Neutral	0.0	0.146	0.854	0.2235	Positive
865	865	2022-07-04 20:16:39+00:00	Jxnewton	814	Gaea	Well, I'm sure he'll be captured alive and taken to Burger King on the way to booking. https://t.co/xxjagQMfV3	well sure captured alive taken burger king way booking	0.3	0.6444444444444444	Positive	0.0	0.538	0.462	0.7184	Positive
866	866	2022-07-04 20:16:35+00:00	Patsyastrid	288	Estados Unidos	@FrankFigliuzzi1 @DeadlineWH @AliciaMenendez @MSNBC And the white shooter will be arrested with not one bullet shot… https://t.co/9xqxBIaB8u	frankfigliuzzi deadlinewh aliciamenendez msnbc white shooter arrested one bullet shot	0.0	0.0	Neutral	0.256	0.0	0.744	-0.4767	Negative
867	867	2022-07-04 20:16:11+00:00	T0X1CFELIDAE	75	Your dad's bed	(( I am going to fist fight you in a mildly busy Burger King. https://t.co/tBzknO6h6R	going fist fight mildly busy burger king	0.1	0.3	Positive	0.302	0.0	0.698	-0.3818	Negative
868	868	2022-07-04 20:15:38+00:00	sesameplexer	409	♋︎☉, ♑︎☽, ♍︎↥	@NICKICANTLOSE @VICENews @EVYSTADIUM @MackLamoureux wonder if they’ll take him to burger king before booking him	nickicantlose vicenews evystadium macklamoureux wonder take burger king booking	0.0	0.0	Neutral	0.0	0.0	1.0	0.0	Neutral
869	869	2022-07-04 20:15:35+00:00	brianjwicks	7845	Scottsdale, AZ	@Amy_Siskind The Burger King is ready…	amy_siskind burger king ready	0.2	0.5	Positive	0.0	0.455	0.545	0.3612	Positive
870	870	2022-07-04 20:15:15+00:00	eiderdamian1997	3205	Quito, Ecuador	TITO SILVA DESDE BAD BUNNY HASTA BURGER KING. https://t.co/S3vKABNyrH	tito silva desde bad bunny hasta burger king	-0.6999999999999998	0.6666666666666666	Negative	0.333	0.0	0.667	-0.5423	Negative
871	871	2022-07-04 20:15:12+00:00	1_love22	1053		@covie_93 He'll get to eat at Burger King before heading to the police station.	covie_ get eat burger king heading police station	0.0	0.0	Neutral	0.0	0.0	1.0	0.0	Neutral
872	872	2022-07-04 20:14:56+00:00	theothermaDonna	104		@fkgator @FPWellman Oh they will . Then to Burger King . Then the monopoly edition of go straight to mental issue card will be played	fkgator fpwellman burger king monopoly edition straight mental issue card played	0.05	0.30000000000000004	Positive	0.0	0.323	0.677	0.5106	Positive
873	873	2022-07-04 20:14:31+00:00	Liberty_Chip	2821	Somewhere over here	@Portelle_CEO @dgordon52 @ECMcLaughlin And when they take him in, they'll probably stop for Burger King on the way… https://t.co/A0BFX4uxxE	portelle_ceo dgordon ecmclaughlin take probably stop burger king way	0.0	0.0	Neutral	0.216	0.0	0.784	-0.296	Negative
874	874	2022-07-04 20:14:03+00:00	GarrettTheQ	942	Kansas, USA	@MBTYuGiOh The Burger King Impossible Whopper is like the best thing on their menu lol.	mbtyugioh burger king impossible whopper like best thing menu lol	0.37777777777777777	0.6666666666666666	Positive	0.0	0.576	0.424	0.8591	Positive
875	875	2022-07-04 20:13:59+00:00	SFLsuzzles	3189		@realgoebs @DanMcCa26510433 There's always cops around....they only kill POC, this guy would've been taken to Burge… https://t.co/3mRXVkLeXY	realgoebs danmcca always cops around kill poc guy would taken burge	0.0	0.0	Neutral	0.32	0.0	0.68	-0.6908	Negative
876	876	2022-07-04 20:13:03+00:00	TWENTY1PIL8TS	800	Over Here	I thought it was Burger king that was the king idiots! https://t.co/VylrcgcPo7	thought burger king king idiots	-0.8	0.8	Negative	0.0	0.0	1.0	0.0	Neutral
877	877	2022-07-04 20:12:38+00:00	RMPChats	172		@rgibson1 @RonFilipkowski Or burger king	rgibson ronfilipkowski burger king	0.0	0.0	Neutral	0.0	0.0	1.0	0.0	Neutral
878	878	2022-07-04 20:12:38+00:00	philly_2chitown	488	Chicago, IL	@deraymcj @AniB64 @khammondpromos @Bakari_Sellers And of course, you completely ignore the actions of the other (wh… https://t.co/T8TlKFlB8w	deraymcj anib khammondpromos bakari_sellers course completely ignore actions	0.1	0.4	Positive	0.285	0.0	0.715	-0.4201	Negative
879	879	2022-07-04 20:08:01+00:00	1of1Soldier	135	Boston, MA	@rockyjaytts @nojumper now u kno damn well u don’t w work club security nigga u probably getting 3.75 a hour at burger king ol lyin ass	rockyjaytts nojumper kno damn well work club security nigga probably getting hour burger king lyin ass	0.0	0.0	Neutral	0.273	0.198	0.529	-0.4019	Negative
880	880	2022-07-04 20:07:56+00:00	PatrickTucker15	1543	Pennsylvania, USA	Burger King employee awarded gift bag for never missing a day in 27 years receives $300K in donations https://t.co/OySmDOOulh #FoxBusiness	burger king employee awarded gift bag never missing day years receives donations foxbusiness	0.1	0.05	Positive	0.0	0.428	0.572	0.7571	Positive
881	881	2022-07-04 20:05:42+00:00	OlvedaMarlene	618		@FemaleTrouble74 @crescentflight I have no doubt. And buy him Burger King.	femaletrouble crescentflight doubt buy burger king	0.0	0.0	Neutral	0.333	0.0	0.667	-0.3612	Negative
882	882	2022-07-04 20:05:41+00:00	smoking_crab	218	Ram Ranch	I’m silly I’m goofy I’m crazy I’m sucking dick behind the Burger King for $5	silly goofy crazy sucking dick behind burger king	-0.25	0.8687499999999999	Negative	0.483	0.093	0.424	-0.6808	Negative
883	883	2022-07-04 20:05:36+00:00	NewcastleFlyer	5001	Newcastle/Northumberland, UK	Now at Dublin Airport waiting for my delayed flight home. Absolutely manic after security (Burger King queue took 3… https://t.co/qwjSGb8tTQ	dublin airport waiting delayed flight home absolutely manic security burger king queue took	0.2	0.9	Positive	0.122	0.172	0.706	0.197	Positive
884	884	2022-07-04 20:05:22+00:00	NFTjordy	856	Los Angeles, CA	Also, burger king and other fast food spots got ice for way cheaper than grocery stores https://t.co/kA17QllxHY	also burger king fast food spots got ice way cheaper grocery stores	0.2	0.6	Positive	0.0	0.0	1.0	0.0	Neutral
885	885	2022-07-04 20:05:13+00:00	stevefriedrich	569	Granite Bay, CA	@B52Malmet Assault rifle, shooter not dead... so we know he was white. Check the local Burger King and see if the c… https://t.co/q4JCTiZ5w9	bmalmet assault rifle shooter dead know white check local burger king see	-0.06666666666666667	0.13333333333333333	Negative	0.448	0.0	0.552	-0.8442	Negative
886	886	2022-07-04 20:05:00+00:00	WhatsOnSurrey	1658	Surrey	Surrey Burger King to give away 1,000 free Whoppers to celebrate reopening #freebie #freelunch #free #burgerking https://t.co/lZ4NT3sP3w	surrey burger king give away free whoppers celebrate reopening freebie freelunch free burgerking	0.4	0.8	Positive	0.0	0.593	0.407	0.9201	Positive
887	887	2022-07-04 20:04:28+00:00	azurerot	425	Somewhere in hell	@4a3lo like that wall didn't look the inside of a downtown burger king bathroom already	alo like wall look inside downtown burger king bathroom already	0.0	0.0	Neutral	0.0	0.217	0.783	0.3612	Positive
888	888	2022-07-04 20:04:21+00:00	garyadshade	314		@covie_93 Oh boy, when they find him will he have 60 bullet wounds, or will they take him to Burger King.	covie_ boy find bullet wounds take burger king	0.0	0.0	Neutral	0.0	0.0	1.0	0.0	Neutral
889	889	2022-07-04 20:04:12+00:00	trixiedeelite	1487	Los Angeles	@B52Malmet When they catch him, I wonder if they will let him have Burger King?	bmalmet catch wonder let burger king	0.0	0.0	Neutral	0.0	0.0	1.0	0.0	Neutral
890	890	2022-07-04 20:03:16+00:00	DarlaStephen2	16787	Tampa Florida	@Tochinoshin33 Yep... Burger King and mental health!!!! home grown 👉🏼#Terrorists	tochinoshin yep burger king mental health home grown terrorists	-0.1	0.2	Negative	0.308	0.165	0.526	-0.4404	Negative
891	891	2022-07-04 20:03:10+00:00	southernjib	1946	Latitude 37	@DeathMetalV And he deserves burger king	deathmetalv deserves burger king	0.0	0.0	Neutral	0.0	0.0	1.0	0.0	Neutral
892	892	2022-07-04 20:00:54+00:00	BowmanNancy	5981	New York, NY	@Amy_Siskind Maybe take him for Burger King if he's hungry.	amy_siskind maybe take burger king hungry	0.0	0.0	Neutral	0.0	0.0	1.0	0.0	Neutral
893	893	2022-07-04 19:59:54+00:00	AlCo56	943	Wolverhampton, England	@BurgerKingUK Big hand 👏 for lovely staff at Burger King Birmingham Airport (land side branch) this evening - so he… https://t.co/xwkAk4yfnc	burgerkinguk big hand lovely staff burger king birmingham airport land side branch evening	0.25	0.425	Positive	0.0	0.389	0.611	0.7906	Positive
894	894	2022-07-04 19:59:52+00:00	Glow357	441	Worldwide	@TalbertSwan He's WHITE. Most of these white guys are walked out after killing 5-20 people. Some of the Cops have… https://t.co/NvIjT23t2O	talbertswan white white guys walked killing people cops	0.0	0.0	Neutral	0.386	0.0	0.614	-0.6597	Negative
895	895	2022-07-04 19:59:27+00:00	rosborne_r	6743	San Francisco, CA	@lisaminshall58 @DanPonceTV @WGNNews Don't forget the compensatory stop at Burger King!	lisaminshall danponcetv wgnnews forget compensatory stop burger king	0.0	0.0	Neutral	0.406	0.0	0.594	-0.4767	Negative
896	896	2022-07-04 19:59:24+00:00	Skolney79	827	Minnesota	@theliamnissan Is @ScottBaio allowed to try to sell me a mortgage from behind the Burger King counter?	theliamnissan scottbaio allowed try sell mortgage behind burger king counter	-0.4	0.7	Negative	0.0	0.0	1.0	0.0	Neutral
897	897	2022-07-04 19:57:58+00:00	postermouse	3176	United States	@docthewondercat Meanwhile, when they catch him, I suspect he won't be shot at point-blank range 60x by police. But… https://t.co/AfnPAF7OhN	docthewondercat meanwhile catch suspect shot point blank range police	0.0	0.0	Neutral	0.216	0.0	0.784	-0.296	Negative
898	898	2022-07-04 19:57:40+00:00	EmranRashid3	5049	Somewhere over the rainbow	@Tochinoshin33 Burger King	tochinoshin burger king	0.0	0.0	Neutral	0.0	0.0	1.0	0.0	Neutral
899	899	2022-07-04 19:57:19+00:00	OnTheRo07579342	862		@Amy_Siskind @GottaWakeUpPlz They should start looking at Burger King, or another fast junk food place where he’s probably celebrating.	amy_siskind gottawakeupplz start looking burger king another fast junk food place probably celebrating	0.2	0.6	Positive	0.0	0.236	0.764	0.5719	Positive
900	900	2022-07-04 19:57:16+00:00	HisQwertyness	89	Qwerty	@IndivCincy @pugsandco Burger King? This ain’t no inbred redneck white supremacy town, the perp will get Wagyu ste… https://t.co/DpU11q6TFT	indivcincy pugsandco burger king inbred redneck white supremacy town perp get wagyu ste	0.0	0.0	Neutral	0.0	0.091	0.909	0.0516	Positive
901	901	2022-07-04 19:57:12+00:00	CommunistTesco	134	she/they	except not mac but burger king	except mac burger king	0.0	0.0	Neutral	0.0	0.0	1.0	0.0	Neutral
902	902	2022-07-04 19:57:10+00:00	krrpton	92	sage. 20+	Subway or Burger King	subway burger king	0.0	0.0	Neutral	0.0	0.0	1.0	0.0	Neutral
903	903	2022-07-04 19:56:33+00:00	Sh1eld8	912	she/her or he/him is fine	@PillowKatt basically canon raditz but owns a burger king	pillowkatt basically canon raditz owns burger king	0.0	0.0	Neutral	0.0	0.0	1.0	0.0	Neutral
904	904	2022-07-04 19:56:20+00:00	xpertss97_jeff	507	Simi Valley, CA	@guti96074870 @AntonioInTheUSA @steejnn4_b @AriannaChrissy @ABC7 I was going to tell the employees at the last Burg… https://t.co/sSjnwCh3xx	guti antoniointheusa steejnn_b ariannachrissy abc going tell employees last burg	0.0	0.06666666666666667	Neutral	0.0	0.0	1.0	0.0	Neutral
905	905	2022-07-04 19:55:58+00:00	MikeKsMind	1177	818	@itsbabykryss Unless its Burger King, then the ban hammer	itsbabykryss unless burger king ban hammer	0.0	0.0	Neutral	0.419	0.0	0.581	-0.5574	Negative
906	906	2022-07-04 19:55:00+00:00	Corinne53957117	1852		Burger King Worker of 27 Years Gets $270K From Strangers When They See the Company’s Thank You Gift: https://t.co/G9iWaLPVqq	burger king worker years gets strangers see company thank gift	0.0	0.0	Neutral	0.0	0.403	0.597	0.6597	Positive
907	907	2022-07-04 19:54:59+00:00	Eighthhouse	45		Over $300,000 raised for Burger King employee who never missed work in 27 years and got a backpack, movie ticket, a… https://t.co/RlSMzm3fWd	raised burger king employee never missed work years got backpack movie ticket	0.0	0.0	Neutral	0.0	0.146	0.854	0.2235	Positive
908	908	2022-07-04 19:54:45+00:00	banagorist	273	FEMA Region IV	@crackconnoisser Ha. You couldn't even find my '93 burger king jurassic park raptor cup	crackconnoisser even find burger king jurassic park raptor cup	0.0	0.0	Neutral	0.0	0.0	1.0	0.0	Neutral
909	909	2022-07-04 19:53:33+00:00	X360FM	133	Atlanta, GA	https://t.co/5vt6RtDbTA - Burger King	burger king	0.0	0.0	Neutral	0.0	0.0	1.0	0.0	Neutral
910	910	2022-07-04 19:53:29+00:00	Midwestrevolutn	3166	NewYork, Mass. VT Ohio, MI, IL	Over $300,000 raised for Burger King employee who never missed work in 27 years and got a backpack, movie ticket, a… https://t.co/NsPKIvpl7f	raised burger king employee never missed work years got backpack movie ticket	0.0	0.0	Neutral	0.0	0.146	0.854	0.2235	Positive
911	911	2022-07-04 19:53:13+00:00	doug_maga	15003	Miami, FL	💖💖💖Awesome story!!!🇺🇸🇺🇸🇺🇸 Viral Burger King Employee Who Got a Modest Gift Bag for Never Missing Work in 27 Years G… https://t.co/Izbax2oAgA	awesome story viral burger king employee got modest gift bag never missing work years	0.4000000000000001	0.65	Positive	0.0	0.447	0.553	0.8355	Positive
912	912	2022-07-04 19:53:02+00:00	BillC318	97	Newark, CA	@DavidCornDC Ya Think! Young white fascist white supremacists gone wild. When police catch the thug probably alive… https://t.co/jQlxMCqUGL	davidcorndc think young white fascist white supremacists gone wild police catch thug probably alive	0.06000000000000001	0.24000000000000005	Positive	0.292	0.135	0.573	-0.4588	Negative
913	913	2022-07-04 19:52:25+00:00	phoneca02772669	16		@hawgfan1964 Burger King	hawgfan burger king	0.0	0.0	Neutral	0.0	0.0	1.0	0.0	Neutral
914	914	2022-07-04 19:52:10+00:00	drip_trader	37		@TheBigFlabowski @jeremy03787114 @USATODAY Let's say we believe you. Most others in certain demographics definitely… https://t.co/FOswyjNimL	thebigflabowski jeremy usatoday let say believe others certain demographics definitely	0.10714285714285714	0.5357142857142857	Positive	0.0	0.375	0.625	0.5859	Positive
915	915	2022-07-04 19:51:41+00:00	stcrscpphire	672	yt latina ( 16 ) she/her	i was just complaining this morning about the one bathroom when i had to pee badly and end up getting Burger King t… https://t.co/tTkTJtOYQr	complaining morning one bathroom pee badly end getting burger king	-0.6999999999999998	0.6666666666666666	Negative	0.38	0.0	0.62	-0.5994	Negative
916	916	2022-07-04 19:50:54+00:00	JettAdler7	9		@latimes just another innocent white lad w exercising his "self defense" .. where is the bottled water and the burg… https://t.co/jmtOyeVZUd	latimes another innocent white lad exercising self defense bottled water burg	0.25	0.35	Positive	0.0	0.302	0.698	0.4404	Positive
917	917	2022-07-04 19:49:46+00:00	thatssomuhleek	801	Philadelphia, PA	Me after 4 blunts, and this Burger King when it gets here. https://t.co/NsHFSmrsrL	blunts burger king gets	0.0	0.0	Neutral	0.0	0.0	1.0	0.0	Neutral
918	918	2022-07-04 19:48:20+00:00	shoredweller7	4194	Michigan	Over $300,000 raised for Burger King employee who never missed work in 27 years and got a backpack, movie ticket, a… https://t.co/f5xp6i4pUL	raised burger king employee never missed work years got backpack movie ticket	0.0	0.0	Neutral	0.0	0.146	0.854	0.2235	Positive
919	919	2022-07-04 19:48:02+00:00	AfricaT444	570	Atlanta, Georgia & Southeast	@cromagn1n @P_vonOberstein @jemelehill White kid killed 9 blacks in a church who prayed with him and for him. Then… https://t.co/G6X2AEGdRG	cromagnn p_vonoberstein jemelehill white kid killed blacks church prayed	-0.1	0.0	Negative	0.36	0.0	0.64	-0.6705	Negative
920	920	2022-07-04 19:47:23+00:00	BotDotCom1	13		Burger King in Atlanta Sells Food to Maria Sharapova Who Forgot Their Wallet	burger king atlanta sells food maria sharapova forgot wallet	0.0	0.0	Neutral	0.0	0.0	1.0	0.0	Neutral
921	921	2022-07-04 19:46:20+00:00	BattleofWolf359	1801	Somewhere in the Mojave Desert	This fine man has worked in the Burger King restaurant inside Harry Reid Airport in Vegas for 27 years without ever… https://t.co/KuF19YKgid	fine man worked burger king restaurant inside harry reid airport vegas years without ever	0.4166666666666667	0.5	Positive	0.0	0.122	0.878	0.2023	Positive
922	922	2022-07-04 19:44:51+00:00	Superherologist	75767	"Lots of different places."	Cool to see. Problem is, they unleashed the mummy of the first Burger King, who would not have it your way. https://t.co/Z9539zqIpT	cool see problem unleashed mummy first burger king would way	0.3	0.4916666666666667	Positive	0.208	0.177	0.615	-0.1027	Negative
923	923	2022-07-04 19:43:59+00:00	bonquievious	784	kathy ❤️	@Miamiisports12 @sixersforlife30 @DeadeyeShott @JoshReynolds24 Miami is gonna be underwater, have fun swimming to your Burger King job 🙏	miamiisports sixersforlife deadeyeshott joshreynolds miami gonna underwater fun swimming burger king job	0.3	0.2	Positive	0.0	0.231	0.769	0.5106	Positive
924	924	2022-07-04 19:43:51+00:00	DaubrinMoncada	188		@GS_Valiant @Clark408 @AmandaLarreni Burger King worker that got 300k donated did 27 years. Stop thinking you know… https://t.co/tE4Hm9EzN3	gs_valiant clark amandalarreni burger king worker got donated years stop thinking know	0.0	0.0	Neutral	0.167	0.0	0.833	-0.296	Negative
925	925	2022-07-04 19:43:33+00:00	let_names	120		@flexghost1 Yes. If you’re black and run from the cops you get shot 60 times. If you commit a mass shooting you get… https://t.co/rH3cyDsDQI	flexghost yes black run cops get shot times commit mass shooting get	-0.16666666666666666	0.43333333333333335	Negative	0.0	0.329	0.671	0.5994	Positive
926	926	2022-07-04 19:43:18+00:00	zincpeny	143	they/she/he	Important Question! Where should i go eat? im hungry. should i go to burger king or mcdonalds?	important question eat hungry burger king mcdonalds	0.4	1.0	Positive	0.0	0.231	0.769	0.2023	Positive
927	927	2022-07-04 19:43:15+00:00	sevenof9fl	3799	#PaleBlueDot	@vterrelldurham @DeathMetalV @MKemerait And will doubtless taken to get Burger King immediately afterwards. 😡	vterrelldurham deathmetalv mkemerait doubtless taken get burger king immediately afterwards	0.0	0.0	Neutral	0.0	0.174	0.826	0.2263	Positive
928	928	2022-07-04 19:42:48+00:00	PrimeHalo22	213		@PittoreFilm @Terroriser @realamberheard Dude she’s worth -6 million right now at this point she’s gotta work at Burger King	pittorefilm terroriser realamberheard dude worth million right point gotta work burger king	0.2928571428571428	0.31785714285714284	Positive	0.0	0.147	0.853	0.2263	Positive
929	929	2022-07-04 19:42:47+00:00	dirtsleep	652		@Amy_Siskind He must be hungry. Hope the cops have time for a quick stop at Burger King.	amy_siskind must hungry hope cops time quick stop burger king	0.3333333333333333	0.5	Positive	0.168	0.221	0.611	0.1779	Positive
930	930	2022-07-04 19:42:25+00:00	braby	6447	DWN	@ryuljiin Burger king	ryuljiin burger king	0.0	0.0	Neutral	0.0	0.0	1.0	0.0	Neutral
931	931	2022-07-04 19:42:03+00:00	JediTigger	526		@JoshuaHol @soledadobrien So mentally disturbed, not a domestic terrorist, and can expect to be brought in alive an… https://t.co/DFwWkEEHzd	joshuahol soledadobrien mentally disturbed domestic terrorist expect brought alive	0.0	0.23333333333333336	Neutral	0.459	0.164	0.377	-0.6908	Negative
932	932	2022-07-04 19:42:02+00:00	jeremyspangler	168788	YouTube	Go buy as much cheese burgers 🍔 French fries and drinks you like 😋 Burger King in amity on whalley ave I'm eating… https://t.co/gRADEA6Irv	buy much cheese burgers french fries drinks like burger king amity whalley ave eating	0.1	0.1	Positive	0.0	0.161	0.839	0.3612	Positive
933	933	2022-07-04 19:41:57+00:00	FangameFather	66	Fourside	Burger king	burger king	0.0	0.0	Neutral	0.0	0.0	1.0	0.0	Neutral
934	934	2022-07-04 19:41:37+00:00	braby	6447	DWN	@aadprian Burger king	aadprian burger king	0.0	0.0	Neutral	0.0	0.0	1.0	0.0	Neutral
935	935	2022-07-04 19:41:30+00:00	gdtmwynm	201		@Suli4_Real @dtnoorkhan He had resigned and left for Houston where he lives like king actually Burger King which he… https://t.co/Ui9pM7hkcb	suli_real dtnoorkhan resigned left houston lives like king actually burger king	0.0	0.05	Neutral	0.148	0.185	0.667	0.128	Positive
936	936	2022-07-04 19:41:24+00:00	frikacom	44		Remember the Burger King employee who went viral after unbagging the measly gift he received from his workplace aft… https://t.co/VZaZXgESPr	remember burger king employee went viral unbagging measly gift received workplace aft	-0.5666666666666668	0.8666666666666667	Negative	0.0	0.209	0.791	0.4404	Positive
937	937	2022-07-04 19:41:20+00:00	braby	6447	DWN	@cvtiev Burger king	cvtiev burger king	0.0	0.0	Neutral	0.0	0.0	1.0	0.0	Neutral
938	938	2022-07-04 19:41:00+00:00	sooners1721	2939	Pooler, GA	Any bets on this white guy being taken in alive. The only question is do they take him the McDonalds or Burger King. #ItsTheGuns	bets white guy taken alive question take mcdonalds burger king itstheguns	0.05	0.2	Positive	0.0	0.206	0.794	0.3818	Positive
939	939	2022-07-04 19:40:23+00:00	JoanHaskins6	160		@Amy_Siskind @Emolclause And treated to Burger King? Ugh.	amy_siskind emolclause treated burger king ugh	0.0	0.0	Neutral	0.359	0.0	0.641	-0.4215	Negative
940	940	2022-07-04 19:40:07+00:00	braby	6447	DWN	@jaehyinu Burger king	jaehyinu burger king	0.0	0.0	Neutral	0.0	0.0	1.0	0.0	Neutral
941	941	2022-07-04 19:40:06+00:00	rogerawilbanks	3525	Dallas, TX	@covie_93 Vegas odds Burger King 1-10 Jack In The Box 1-100 Dominos 1-10000 White Castle 1-21000	covie_ vegas odds burger king jack box dominos white castle	0.0	0.0	Neutral	0.0	0.0	1.0	0.0	Neutral
942	942	2022-07-04 19:39:46+00:00	Blocko_boi	408	he/him	America day weed gun firework epic beer grill meat smoke lawn chair fence car 4 beach sun explosion bomb president… https://t.co/MUDmIiGh1e	america day weed gun firework epic beer grill meat smoke lawn chair fence car beach sun explosion bomb president	0.1	0.4	Positive	0.248	0.0	0.752	-0.6808	Negative
943	943	2022-07-04 19:39:33+00:00	BoggieCousins	372	Doge University	@MikeAdxx that Burger King flipping job paying well?	mikeadxx burger king flipping job paying well	0.0	0.0	Neutral	0.0	0.283	0.717	0.3321	Positive
944	944	2022-07-04 19:39:21+00:00	JulietMariaPal3	5001	Ashland, OR poetscorner	Shooter will be taken to Burger King. Where kids are kings. And given napkins don't want ketchup getting on him.… https://t.co/Uce00at6TK	shooter taken burger king kids kings given napkins want ketchup getting	0.0	0.0	Neutral	0.0	0.115	0.885	0.0772	Positive
945	945	2022-07-04 19:39:14+00:00	mikeylvsriddles	124	he/luv/txt	@jesuswaswrong_ thats ur burger king not mine LMAO!	jesuswaswrong_ thats burger king mine lmao	0.6	1.0	Positive	0.0	0.438	0.562	0.5994	Positive
946	946	2022-07-04 19:39:02+00:00	GuardianGM44	98	Oklahoma, USA	@Tobythetitan @wandar1of5 @cbschicago And get fed Burger King.	tobythetitan wandarof cbschicago get fed burger king	0.0	0.0	Neutral	0.0	0.0	1.0	0.0	Neutral
947	947	2022-07-04 19:38:53+00:00	midstown	321	𝖇𝖇 | 21 | she/her | ♐︎ ♏︎ ♑︎	@sofauxstrong i swear i've gotten these exact watches in burger king kid meals like 15 years ago	sofauxstrong swear gotten exact watches burger king kid meals like years ago	0.25	0.25	Positive	0.088	0.182	0.73	0.3182	Positive
948	948	2022-07-04 19:38:51+00:00	IssyBarney	3420	Seattle, WA	@JeweledSkye I'm only surprised at the black hair, it's usually the 'brown hairs'.. Wonder if he'll get burger kin… https://t.co/HxaMAgmPlQ	jeweledskye surprised black hair usually brown hairs wonder get burger kin	-0.10555555555555556	0.5277777777777778	Negative	0.0	0.16	0.84	0.2263	Positive
949	949	2022-07-04 19:38:08+00:00	braby	6447	DWN	@rubeyjan Burger king	rubeyjan burger king	0.0	0.0	Neutral	0.0	0.0	1.0	0.0	Neutral
950	950	2022-07-04 19:37:37+00:00	RYDinKy	398	United States	@covie_93 Burger King, here he comes! 😒	covie_ burger king comes	0.0	0.0	Neutral	0.0	0.0	1.0	0.0	Neutral
951	951	2022-07-04 19:37:13+00:00	braby	6447	DWN	@tentafa Burger king	tentafa burger king	0.0	0.0	Neutral	0.0	0.0	1.0	0.0	Neutral
952	952	2022-07-04 19:36:43+00:00	glpmaia	267	Acre, Brasil	@BurgerKingBR @gessicakayane @mygcelestt o burger king mano.	burgerkingbr gessicakayane mygcelestt burger king mano	0.0	0.0	Neutral	0.0	0.0	1.0	0.0	Neutral
953	953	2022-07-04 19:36:42+00:00	braby	6447	DWN	@xadoy_ Burger king	xadoy_ burger king	0.0	0.0	Neutral	0.0	0.0	1.0	0.0	Neutral
954	954	2022-07-04 19:36:11+00:00	MouseBlackCat	26	Iowa, USA	@FemboyPaganism Noh noh, Not Vegan, you go to Burger King and eat an IMPOSSIBLE WHOPPER. (POOF) Instant Girllifacat… https://t.co/8pAtZ5OiCE	femboypaganism noh noh vegan burger king eat impossible whopper poof instant girllifacat	-0.3333333333333333	0.8333333333333333	Negative	0.0	0.0	1.0	0.0	Neutral
955	955	2022-07-04 19:36:01+00:00	braby	6447	DWN	@jwungchaeyeon Burger king	jwungchaeyeon burger king	0.0	0.0	Neutral	0.0	0.0	1.0	0.0	Neutral
956	956	2022-07-04 19:36:00+00:00	lovabledaniels_	88	Lovablevibes Int'l	Wowzers! Whopping R4.7m raised for Burger King employee https://t.co/w0rlbA2CfZ	wowzers whopping raised burger king employee	0.0	0.0	Neutral	0.0	0.0	1.0	0.0	Neutral
957	957	2022-07-04 19:35:40+00:00	shaunwissmann	610	California, USA	@natgrace79 I think any McDonald s outside the US is probably superior. In Peru it is WAAAAAYYYYY better. So is Bur… https://t.co/bM1VhjyhNm	natgrace think mcdonald outside probably superior peru waaaaayyyyy better bur	0.39999999999999997	0.4833333333333334	Positive	0.0	0.444	0.556	0.7506	Positive
958	958	2022-07-04 19:35:22+00:00	jeremyspangler	168788	YouTube	Did you know burger King is open today 😳 🤯 #4THJULY #4thOfJuly #Happy4thofJuly	know burger king open today thjuly thofjuly happythofjuly	0.0	0.5	Neutral	0.0	0.0	1.0	0.0	Neutral
959	959	2022-07-04 19:34:52+00:00	DarvidSomething	263		@megturney When you see your crush walking by with a Burger King bag	megturney see crush walking burger king bag	0.0	0.0	Neutral	0.211	0.0	0.789	-0.1531	Negative
960	960	2022-07-04 19:34:36+00:00	braby	6447	DWN	@soheeb Burger king	soheeb burger king	0.0	0.0	Neutral	0.0	0.0	1.0	0.0	Neutral
961	961	2022-07-04 19:34:31+00:00	RobespierreX	2686	Atlanta, GA	@Amy_Siskind I wonder if they'll get him Burger King or Taco Bell on the way to jail?	amy_siskind wonder get burger king taco bell way jail	-0.1	0.0	Negative	0.0	0.0	1.0	0.0	Neutral
962	962	2022-07-04 19:34:12+00:00	youssefabz	20	My house	Temporary NYPD headquarters at a Burger King near the World Trade Center, September 11, 2001. https://t.co/UzR5kGuyaI	temporary nypd headquarters burger king near world trade center september	0.0	0.25	Neutral	0.0	0.0	1.0	0.0	Neutral
963	963	2022-07-04 19:34:05+00:00	HistoryisFun123	4982	New York, USA	@FemaleTrouble74 @crescentflight And give him water or Burger King	femaletrouble crescentflight give water burger king	0.0	0.0	Neutral	0.0	0.0	1.0	0.0	Neutral
964	964	2022-07-04 19:33:51+00:00	braby	6447	DWN	@kryjistal Burger king	kryjistal burger king	0.0	0.0	Neutral	0.0	0.0	1.0	0.0	Neutral
965	965	2022-07-04 19:33:48+00:00	BillC318	97	Newark, CA	Police will probably take the Highland Park young white thug alive when they find him. Maybe give him a burger king… https://t.co/UFM4YZoGNl	police probably take highland park young white thug alive find maybe give burger king	0.06666666666666667	0.26666666666666666	Positive	0.0	0.167	0.833	0.3818	Positive
966	966	2022-07-04 19:33:46+00:00	zenpop	908		People can be good. “$300,000 raised for Burger King employee who never missed work in 27 years and got mediocre gi… https://t.co/y2zzSXSjE9	people good raised burger king employee never missed work years got mediocre	0.09999999999999998	0.8	Positive	0.0	0.324	0.676	0.5842	Positive
967	967	2022-07-04 19:33:25+00:00	kimlee227	335		Burger King employee awarded gift bag for never missing a day in 27 years receives $300K in donations https://t.co/cEBOX23OaF #FoxBusiness	burger king employee awarded gift bag never missing day years receives donations foxbusiness	0.1	0.05	Positive	0.0	0.428	0.572	0.7571	Positive
968	968	2022-07-04 19:32:52+00:00	Bigmidge19621	6211	Tennessee, USA	@dkbufny Yep. But will they take him to Burger King or McDoodoo's?	dkbufny yep take burger king mcdoodoo	0.0	0.0	Neutral	0.0	0.306	0.694	0.296	Positive
969	969	2022-07-04 19:32:43+00:00	Mayita893	2566		@FemaleTrouble74 @crescentflight Get him some Burger King too	femaletrouble crescentflight get burger king	0.0	0.0	Neutral	0.0	0.0	1.0	0.0	Neutral
970	970	2022-07-04 19:32:43+00:00	tiffanyrj	1196	CT/NY Tri-State Area	$300,000 raised for Burger King employee who never missed work in 27 years and got mediocre gift - MarketWatch https://t.co/uG6BdkIIkI	raised burger king employee never missed work years got mediocre gift marketwatch	-0.5	1.0	Negative	0.0	0.324	0.676	0.5842	Positive
971	971	2022-07-04 19:32:30+00:00	TheSAnews	16942	London, Cape Town	Wowzers! Whopping R4.7m raised for Burger King employee https://t.co/m4XTALnscP Remember that viral Burger King emp… https://t.co/UMcjaIv4Dq	wowzers whopping raised burger king employee remember viral burger king emp	0.0	0.0	Neutral	0.0	0.0	1.0	0.0	Neutral
972	972	2022-07-04 19:32:22+00:00	VectorBoy101	596	MAGATS GET INSTABLOCKED	@nytimes Shooter is white? He will claim “self defense” and will get off. After the cops take him to Burger King of course.	nytimes shooter white claim self defense get cops take burger king course	0.0	0.0	Neutral	0.0	0.12	0.88	0.128	Positive
973	973	2022-07-04 19:32:21+00:00	lovable_daniels	102	Lagos, Nigeria	Wowzers! Whopping R4.7m raised for Burger King employee https://t.co/AuXvYIzBxb	wowzers whopping raised burger king employee	0.0	0.0	Neutral	0.0	0.0	1.0	0.0	Neutral
974	974	2022-07-04 19:32:15+00:00	TheSAnews	16942	London, Cape Town	Wowzers! Whopping R4.7m raised for Burger King employee https://t.co/m4XTALF3Bp Remember that viral Burger King emp… https://t.co/SaKhzxcr7Z	wowzers whopping raised burger king employee remember viral burger king emp	0.0	0.0	Neutral	0.0	0.0	1.0	0.0	Neutral
975	975	2022-07-04 19:31:47+00:00	draftnik1	844		@BrownSpiderCLE @dailyherald Hey don't worry, they will find him, take him to Burger King and loosen the cuffs 'cause they hurt	brownspidercle dailyherald hey worry find take burger king loosen cuffs cause hurt	0.0	0.0	Neutral	0.387	0.0	0.613	-0.743	Negative
976	976	2022-07-04 19:31:42+00:00	ShayMonquie	848		Grails 🏅 copped these with my Burger King check in 2012 . it was the last pair too at finish line #kotd… https://t.co/nYuxuwoAAB	grails copped burger king check last pair finish line kotd	0.0	0.06666666666666667	Neutral	0.0	0.0	1.0	0.0	Neutral
977	977	2022-07-04 19:31:31+00:00	mikeylvsriddles	124	he/luv/txt	@jesuswaswrong_ im drinking coke from burger king rn.	jesuswaswrong_ drinking coke burger king	0.0	0.0	Neutral	0.0	0.0	1.0	0.0	Neutral
978	978	2022-07-04 19:31:24+00:00	TannerTabin	249	some golf course	Murray decided Burger King is what I wanted , pleasantly surprised with the chicken selection from a place with Bur… https://t.co/LtRSw2XHD5	murray decided burger king wanted pleasantly surprised chicken selection place bur	-0.25	0.925	Negative	0.0	0.357	0.643	0.6124	Positive
979	979	2022-07-04 19:31:15+00:00	LysandraAriella	969	twin peaks, ca	@LPNH I worked at burger king when i was 13 and i’m a criminaI now	lpnh worked burger king criminai	0.0	0.0	Neutral	0.0	0.0	1.0	0.0	Neutral
980	980	2022-07-04 19:31:08+00:00	k_kamath	232	Pacific Time Zone	This man has an amazing attitude towards life. Not sure it is entirely for the best but it seems to be working for… https://t.co/dJNmrhPsJx	man amazing attitude towards life sure entirely best seems working	0.7000000000000001	0.6962962962962962	Positive	0.0	0.602	0.398	0.8908	Positive
981	981	2022-07-04 19:30:38+00:00	catcatberry	109	Texas, USA	@JoinStockCast F Burger King ! Yaaaaaaay Kevin	joinstockcast burger king yaaaaaaay kevin	0.0	0.0	Neutral	0.0	0.0	1.0	0.0	Neutral
982	982	2022-07-04 19:30:36+00:00	Dan3146	489	North America	@DavidManOnFire So no burger king moment yet…?	davidmanonfire burger king moment yet	0.0	0.0	Neutral	0.0	0.0	1.0	0.0	Neutral
983	983	2022-07-04 19:30:34+00:00	TheSAnews	16942	London, Cape Town	Wowzers! Whopping R4.7m raised for Burger King employee https://t.co/m4XTALF3Bp Remember that viral Burger King emp… https://t.co/nJY7jLye6e	wowzers whopping raised burger king employee remember viral burger king emp	0.0	0.0	Neutral	0.0	0.0	1.0	0.0	Neutral
984	984	2022-07-04 19:30:30+00:00	WilseyKath	865		@covie_93 And buy him Burger King	covie_ buy burger king	0.0	0.0	Neutral	0.0	0.0	1.0	0.0	Neutral
985	985	2022-07-04 19:30:26+00:00	deltaballzcrush	2734	London, England	@CNN I bet when he is caught they taking him to burger King first before the precinct	cnn bet caught taking burger king first precinct	0.25	0.3333333333333333	Positive	0.0	0.0	1.0	0.0	Neutral
986	986	2022-07-04 19:30:19+00:00	daveb1893	950	United Kingdom	@BurgerKingUK Will Burger King do curry sauce to go with the nuggets and fries?	burgerkinguk burger king curry sauce nuggets fries	0.0	0.0	Neutral	0.0	0.0	1.0	0.0	Neutral
987	987	2022-07-04 19:30:16+00:00	WeAreTheSame77	6634	Duncanville, TX	Over $300,000 raised for Burger King employee who never missed work in 27 years and got a backpack, movie ticket, a… https://t.co/PwDWYqUgFY	raised burger king employee never missed work years got backpack movie ticket	0.0	0.0	Neutral	0.0	0.146	0.854	0.2235	Positive
988	988	2022-07-04 19:30:16+00:00	commonsensecord	1250	Detroit, MI	@LorraineEvanoff Well, we can rest assured that he will be taken alive and treated to a nice Burger King.	lorraineevanoff well rest assured taken alive treated nice burger king	0.35	0.7	Positive	0.0	0.625	0.375	0.8402	Positive
989	989	2022-07-04 19:30:09+00:00	designtaxi	101	Everywhere	The abandoned joint retains its furniture and fixtures from the 80s, too https://t.co/YJ24j6IR6f	abandoned joint retains furniture fixtures	0.0	0.0	Neutral	0.429	0.0	0.571	-0.4588	Negative
990	990	2022-07-04 19:30:04+00:00	jeremyfitzbot	16	Hurricane, Utah	if america is a free country why can't i wash my balls in the burger king soda dispenser 😞😞	america free country wash balls burger king soda dispenser	0.4	0.8	Positive	0.0	0.292	0.708	0.5106	Positive
991	991	2022-07-04 19:30:01+00:00	BernieKram	1315	CT	@DeathMetalV @JewishResister They’ll take him to Burger King because he worked up an appetite killing those people.	deathmetalv jewishresister take burger king worked appetite killing people	0.0	0.0	Neutral	0.355	0.0	0.645	-0.6597	Negative
992	992	2022-07-04 19:30:00+00:00	surreylive	2209	Surrey, UK	Surrey Burger King to give away 1,000 free Whoppers to celebrate reopening #freebie #freelunch #free #burgerking https://t.co/lNRlqHOcs2	surrey burger king give away free whoppers celebrate reopening freebie freelunch free burgerking	0.4	0.8	Positive	0.0	0.593	0.407	0.9201	Positive
993	993	2022-07-04 19:29:48+00:00	braby	6447	DWN	@vpelukis Burger king	vpelukis burger king	0.0	0.0	Neutral	0.0	0.0	1.0	0.0	Neutral
994	994	2022-07-04 19:29:18+00:00	braby	6447	DWN	@junhyoe Burger king	junhyoe burger king	0.0	0.0	Neutral	0.0	0.0	1.0	0.0	Neutral
995	995	2022-07-04 19:29:11+00:00	mediascat_77	259	under Himeno's eyepatch	I'm gonna go eat my burger King now with tears in my eues	gonna eat burger king tears eues	0.0	0.0	Neutral	0.275	0.0	0.725	-0.2263	Negative
996	996	2022-07-04 19:28:51+00:00	MicaylaRoo	747	Denver, CO	Every time I pick up a doordash from Burger King the more I question why people eat there. Nothing looks appetizing	every time pick doordash burger king question people eat nothing looks appetizing	0.2	0.6	Positive	0.0	0.0	1.0	0.0	Neutral
997	997	2022-07-04 19:28:45+00:00	AngliaJohnny	1627	Deutschland	@offedByCia Stuff like that doesn't exist over here :D Burgers and Hot dogs basically all plain standard. Your pro… https://t.co/0okgUIE18J	offedbycia stuff like exist burgers hot dogs basically plain standard pro	0.01190476190476191	0.40238095238095245	Positive	0.0	0.2	0.8	0.3612	Positive
998	998	2022-07-04 19:28:23+00:00	RSarick	53		@RonFilipkowski Wonder of wonders... it has not imploded under the weight of hideous ignorance! But then it's main… https://t.co/mKN2djCEoy	ronfilipkowski wonder wonders imploded weight hideous ignorance main	0.16666666666666666	0.3333333333333333	Positive	0.263	0.0	0.737	-0.3612	Negative
999	999	2022-07-04 19:28:16+00:00	jersitron	74		@kaitlancollins He’s white so he probably had to hit the Burger King with the cops.	kaitlancollins white probably hit burger king cops	0.0	0.0	Neutral	0.0	0.0	1.0	0.0	Neutral
1000	1000	2022-07-04 19:26:52+00:00	braby	6447	DWN	@bplowjob Burger king	bplowjob burger king	0.0	0.0	Neutral	0.0	0.0	1.0	0.0	Neutral
1001	1001	2022-07-04 19:26:33+00:00	LadyNichet	1332	Here	Shot at him 90x. Hit him with 60 rounds. Handcuffed his dead body. Unarmed. 18 killed in buffalo, shooter taken al… https://t.co/BlHZDXlJU7	shot hit rounds handcuffed dead body unarmed killed buffalo shooter taken	-0.2	0.2	Negative	0.494	0.0	0.506	-0.8689	Negative
1002	1002	2022-07-04 19:25:49+00:00	braby	6447	DWN	@Rrhosee Burger king	rrhosee burger king	0.0	0.0	Neutral	0.0	0.0	1.0	0.0	Neutral
1003	1003	2022-07-04 19:25:41+00:00	Mikeywallace89	1546	Florida	@HugoThePinkCat I won't ever eat at this burger King I hope they rot in hell for treating people like that.	hugothepinkcat ever eat burger king hope rot hell treating people like	0.0	0.0	Neutral	0.256	0.3	0.444	-0.0516	Negative
1004	1004	2022-07-04 19:25:22+00:00	youniquestarr	3726	My castle	What an awesome guy who deserved that money. 27 yrs to never call in at Burger King and all he got was a few tiny g… https://t.co/KPF6FBQwuF	awesome guy deserved money yrs never call burger king got tiny	0.5	0.75	Positive	0.0	0.291	0.709	0.6249	Positive
1005	1005	2022-07-04 19:25:12+00:00	ust_lunatic	1199	Los Angeles, CA	@Amy_Siskind And they will buy him Burger King	amy_siskind buy burger king	0.0	0.0	Neutral	0.0	0.0	1.0	0.0	Neutral
1006	1006	2022-07-04 19:24:52+00:00	braby	6447	DWN	@ofRyujins Burger king	ofryujins burger king	0.0	0.0	Neutral	0.0	0.0	1.0	0.0	Neutral
1007	1007	2022-07-04 19:24:36+00:00	Mikeywallace89	1546	Florida	@BLAZEAYEEN I don't think I'll ever eat at that burger king.	blazeayeen think ever eat burger king	0.0	0.0	Neutral	0.0	0.0	1.0	0.0	Neutral
1008	1008	2022-07-04 19:24:32+00:00	SpartanJayJay	1908		@covie_93 @SusanSolomon And he will be captured alive and taken to Burger King.	covie_ susansolomon captured alive taken burger king	0.1	0.4	Positive	0.0	0.302	0.698	0.3818	Positive
1009	1009	2022-07-04 19:24:26+00:00	bravee1	977	ATL	@kaitlancollins Does Highland Park have a Burger King or will they be taking the suspect to Five Guys?	kaitlancollins highland park burger king taking suspect five guys	0.0	0.0	Neutral	0.216	0.0	0.784	-0.296	Negative
1010	1010	2022-07-04 19:24:08+00:00	King_Whoady	1426	Fort Walton Beach, FL	@Arbys bring that wagyu beef burger back. The store in my city said y'all stopped making it but still has the damn flyer in their window 😒😒😒	arbys bring wagyu beef burger back store city said stopped making still damn flyer window	0.0	0.0	Neutral	0.261	0.0	0.739	-0.5574	Negative
1011	1011	2022-07-04 19:23:59+00:00	mylastsoberduck	6681	Followed by @hierophantess	@thedailybeast Oops…white shooter. Someone call Burger King and tell them to heat the grill.	thedailybeast oops white shooter someone call burger king tell heat grill	0.0	0.0	Neutral	0.0	0.0	1.0	0.0	Neutral
1012	1012	2022-07-04 19:23:51+00:00	David_XYT	33		@tariqnasheed The Police will probably treat this terrorist to a Burger King meal after peacefully apprehending him… https://t.co/G3v8HuuynA	tariqnasheed police probably treat terrorist burger king meal peacefully apprehending	0.25	0.5	Positive	0.264	0.343	0.393	0.1027	Positive
1013	1013	2022-07-04 19:23:45+00:00	braby	6447	DWN	@clitngy Burger king	clitngy burger king	0.0	0.0	Neutral	0.0	0.0	1.0	0.0	Neutral
1014	1014	2022-07-04 19:23:36+00:00	DaleHarris90	806	Greenwich, London	Having a self-care Monday (aka eating Burger King &amp; watching Terminator 2: Judgement Day) https://t.co/2I26xFUfgs	self care monday aka eating burger king amp watching terminator judgement day	0.0	0.0	Neutral	0.0	0.225	0.775	0.4939	Positive
1015	1015	2022-07-04 19:23:36+00:00	VetsUnitedMarch	7546	St Louis, MO	Viral Burger King Employee Who Got a Modest Gift Bag for Never Missing Work in 27 Years Gets $337,330 on GoFundMe https://t.co/joMEMQFPKo	viral burger king employee got modest gift bag never missing work years gets gofundme	0.1	0.47500000000000003	Positive	0.0	0.285	0.715	0.5842	Positive
1016	1016	2022-07-04 19:23:29+00:00	braby	6447	DWN	@Givencty Burger king	givencty burger king	0.0	0.0	Neutral	0.0	0.0	1.0	0.0	Neutral
1017	1017	2022-07-04 19:23:24+00:00	brendalicia79	353	I get around	Brought to you by Burger King! LOL (no, just joking)	brought burger king lol joking	0.8	0.7	Positive	0.0	0.61	0.39	0.5719	Positive
1018	1018	2022-07-04 19:23:09+00:00	manuelvelez128	5001	San sebastian ,puerto rico.	Viral Burger King Employee Who Got a Modest Gift Bag for Never Missing Work in 27 Years Gets $337,330 on GoFundMe https://t.co/73E2b4TnN4	viral burger king employee got modest gift bag never missing work years gets gofundme	0.1	0.47500000000000003	Positive	0.0	0.285	0.715	0.5842	Positive
1019	1019	2022-07-04 19:22:58+00:00	LadyNordlys	382	Camelot	You know what? I'm go outside and get a burger king for dinner	know outside get burger king dinner	0.0	0.05	Neutral	0.0	0.0	1.0	0.0	Neutral
1020	1020	2022-07-04 19:22:32+00:00	ZamaCarthago	3212	España	Nice little story Burger King employee awarded gift bag for never missing a day in 27 years receives $300K in dona… https://t.co/WssHO9nB3f	nice little story burger king employee awarded gift bag never missing day years receives dona	0.1708333333333333	0.5166666666666667	Positive	0.0	0.483	0.517	0.8515	Positive
1021	1021	2022-07-04 19:22:02+00:00	mfbach	1592	Nashville, TN	Over $300,000 raised for Burger King employee who never missed work in 27 years and got a backpack, movie ticket, a… https://t.co/FRFQb3vbUA	raised burger king employee never missed work years got backpack movie ticket	0.0	0.0	Neutral	0.0	0.146	0.854	0.2235	Positive
1022	1022	2022-07-04 19:21:53+00:00	MindOfSR2	338		@mikefreemanNFL He must be In the Burger King drive thru....	mikefreemannfl must burger king drive thru	0.0	0.0	Neutral	0.0	0.0	1.0	0.0	Neutral
1023	1023	2022-07-04 19:21:46+00:00	LLana723	702		@covie_93 You forgot the part when the cops take him alive and bring him to burger King. Then the police chief will… https://t.co/emLUqMndPS	covie_ forgot part cops take alive bring burger king police chief	0.1	0.4	Positive	0.0	0.206	0.794	0.3818	Positive
1024	1024	2022-07-04 19:21:30+00:00	Owlallowit	45		Just heard the #HighlandPark shooter is white, that earns him free Burger King.	heard highlandpark shooter white earns free burger king	0.2	0.4	Positive	0.0	0.32	0.68	0.5106	Positive
1025	1025	2022-07-04 19:21:20+00:00	corpse_rush	184		@mikefreemanNFL He’s white. Cops probably bought him Burger King before driving him home.	mikefreemannfl white cops probably bought burger king driving home	0.0	0.0	Neutral	0.0	0.0	1.0	0.0	Neutral
1026	1026	2022-07-04 19:21:12+00:00	kronoskid23	2030	Gravity Falls	Good Burger is king https://t.co/7HLN1smQtU	good burger king	0.7	0.6000000000000001	Positive	0.0	0.592	0.408	0.4404	Positive
1027	1027	2022-07-04 19:20:59+00:00	MarkusKlemm	4283	Weiden in der Oberpfalz, Deuts	@iMiaSanMia @cfbayern Everyone but Lewandowski, who will finish in the 2023 Ballon d'Or rankings even behind Barca… https://t.co/xUMxX0ISsU	imiasanmia cfbayern everyone lewandowski finish ballon rankings even behind barca	-0.4	0.7	Negative	0.0	0.0	1.0	0.0	Neutral
1028	1028	2022-07-04 19:19:40+00:00	tyler12oncrack	104	18 ~ 15:00hrs ~ o7	@X0xYo9x0 i put the burger in its place. i am the only king. it was pretty good i usually stick to mcdonalds but a nice change	xxyox put burger place king pretty good usually stick mcdonalds nice change	0.32499999999999996	0.7125	Positive	0.0	0.497	0.503	0.836	Positive
1029	1029	2022-07-04 19:18:46+00:00	thebluemagoo99	1545		@Amy_Siskind @G8trz4ever Maybe they'll buy him some Burger King on the way to the station?	amy_siskind gtrzever maybe buy burger king way station	0.0	0.0	Neutral	0.0	0.0	1.0	0.0	Neutral
1030	1030	2022-07-04 19:18:18+00:00	abbeywinter1	1367	Colorado 🏔	@WandaLJames And will be arrested alive. Perhaps they’ll stop at Burger King on the way to jail… 🤷🏻‍♀️🤬	wandaljames arrested alive perhaps stop burger king way jail	0.0	0.2	Neutral	0.381	0.187	0.432	-0.4019	Negative
1031	1031	2022-07-04 19:17:35+00:00	copperfields18	3753	Everywhere USA	and fed Burger King in the car on his way to be booked. https://t.co/XVkZrhorpT	fed burger king car way booked	0.0	0.0	Neutral	0.0	0.0	1.0	0.0	Neutral
1032	1032	2022-07-04 19:17:25+00:00	TimTamTomYT	171		@VioTCZ I just like to embrace my inner snake, detach my jaw and swallow my food whole like that one guy from The Burger King commercial	viotcz like embrace inner snake detach jaw swallow food whole like one guy burger king commercial	0.06666666666666667	0.18888888888888888	Positive	0.0	0.36	0.64	0.743	Positive
1033	1033	2022-07-04 19:17:20+00:00	mikebrinker94	3150	North Manchester, IN	Heading home but we getting burger king for lunch before i get home yay	heading home getting burger king lunch get home yay	0.0	0.0	Neutral	0.0	0.298	0.702	0.5267	Positive
1034	1034	2022-07-04 19:17:18+00:00	BrendanPoepple1	1281		@consumeroftoons Same. And in my dream Burger King, fries and soft drinks are only a buck each, no matter the size	consumeroftoons dream burger king fries soft drinks buck matter size	0.1	0.35	Positive	0.0	0.279	0.721	0.2732	Positive
1035	1035	2022-07-04 19:16:34+00:00	KitchenUtensilz	42		DAY 86 ITS DEFINITELY ONE OF THOSE MONDAYS, WOULD LOVE TO HAVE A PEPPERCORN KING BURGER IF THEY WOULD JUST COME B… https://t.co/mbfPBpjM9O	day definitely one mondays would love peppercorn king burger would come	0.25	0.55	Positive	0.0	0.434	0.566	0.7845	Positive
1036	1036	2022-07-04 19:16:20+00:00	consumeroftoons	1378		@BrendanPoepple1 Oh YES! :D Politics aside, Burger King triumphs over Chick-Fil-A any day!	brendanpoepple yes politics aside burger king triumphs chick fil day	0.0	0.0	Neutral	0.0	0.416	0.584	0.6908	Positive
1037	1037	2022-07-04 19:16:18+00:00	6to12elbow	3296	Chicago & NOLA	@DainaMarkella I hope they arrest him when they catch him instead of taking him to Burger King!	dainamarkella hope arrest catch instead taking burger king	-0.05	0.0	Negative	0.212	0.257	0.531	0.128	Positive
1038	1038	2022-07-04 19:15:43+00:00	ScootinPaul	325	Lexington, KY	happy to see that the Burger King on Lane Allen has a bike rack! it's such a low bar to meet, but the majority of r… https://t.co/ggd4VJaWoI	happy see burger king lane allen bike rack low bar meet majority	0.4	0.65	Positive	0.133	0.234	0.633	0.3818	Positive
1039	1039	2022-07-04 19:15:31+00:00	24W09834007	764	NorCal	@Amy_Siskind And taken to Burger King	amy_siskind taken burger king	0.0	0.0	Neutral	0.0	0.0	1.0	0.0	Neutral
1040	1040	2022-07-04 19:15:26+00:00	TheGoldenPups	386	Metaverse	@SelfMadeMastery Me at burger king https://t.co/hEQs0ehGEZ	selfmademastery burger king	0.0	0.0	Neutral	0.0	0.0	1.0	0.0	Neutral
1041	1041	2022-07-04 19:15:23+00:00	drspl5	4146		No 60 bullet holes in his white ass. A stop at Burger King. He must be exhausted. https://t.co/3LmfHxNCXK	bullet holes white ass stop burger king must exhausted	-0.2	0.35	Negative	0.577	0.0	0.423	-0.802	Negative
1042	1042	2022-07-04 19:15:15+00:00	JettAdler7	9		So.... which Burger King will you be treating Chad to after you toss him a bottled water and atta boy him for using… https://t.co/6DID24DVkX	burger king treating chad toss bottled water atta boy using	0.0	0.0	Neutral	0.0	0.0	1.0	0.0	Neutral
1043	1043	2022-07-04 19:13:56+00:00	nccpfabk	1		new crispy chicken pretzel fries at burger King crunchy pretzel on the outside tender juicy white meat chicken insi… https://t.co/WYkUlBZTAE	new crispy chicken pretzel fries burger king crunchy pretzel outside tender juicy white meat chicken insi	-0.2127272727272727	0.48090909090909084	Negative	0.0	0.0	1.0	0.0	Neutral
1044	1044	2022-07-04 19:13:47+00:00	DrGeorgianne101	1010	Atlanta, GA	@DavidMuir @byronpitts please explain to the American public the history of young white men and mass murders vs. yo… https://t.co/6n11SjzOcF	davidmuir byronpitts please explain american public history young white men mass murders	0.025	0.11666666666666667	Positive	0.245	0.141	0.613	-0.4019	Negative
1045	1045	2022-07-04 19:12:54+00:00	BooksRule54	1309		@HendrixWitYaBih @jeremy03787114 @USATODAY Yeah, I remember all of those black guys getting taken to Burger King, o… https://t.co/UJMx6vSmjn	hendrixwityabih jeremy usatoday yeah remember black guys getting taken burger king	-0.16666666666666666	0.43333333333333335	Negative	0.0	0.18	0.82	0.296	Positive
1046	1046	2022-07-04 19:12:15+00:00	DancinLionheart	5001	In my body, 4 now...😉	Over $300,000 raised for Burger King employee who never missed work in 27 years and got a backpack, movie ticket, a… https://t.co/3yUsgEFVkh	raised burger king employee never missed work years got backpack movie ticket	0.0	0.0	Neutral	0.0	0.146	0.854	0.2235	Positive
1047	1047	2022-07-04 19:12:10+00:00	65_pastek	927		@InspoCrypto Burger King 👑 logo is saying alot about next move of $BTC 🤣🤣🤣	inspocrypto burger king logo saying alot next move btc	0.0	0.0	Neutral	0.0	0.0	1.0	0.0	Neutral
1048	1048	2022-07-04 19:11:29+00:00	Shelssyy	1851		Im probably keeping Burger King in business ngl	probably keeping burger king business ngl	0.0	0.0	Neutral	0.0	0.0	1.0	0.0	Neutral
1049	1049	2022-07-04 19:11:20+00:00	SwaYK44	123		Going to Burger King what does everyone want?	going burger king everyone want	0.0	0.0	Neutral	0.0	0.245	0.755	0.0772	Positive
1050	1050	2022-07-04 19:10:57+00:00	gupdiver	2939	Evergreen, CO	Burger King employee awarded gift bag for never missing a day in 27 years receives $300K in donations https://t.co/v5NEqTvJYa	burger king employee awarded gift bag never missing day years receives donations	0.1	0.05	Positive	0.0	0.454	0.546	0.7571	Positive
1051	1051	2022-07-04 19:10:02+00:00	MeetResist	1266	California, USA	@Amy_Siskind And provided Burger King.	amy_siskind provided burger king	0.0	0.0	Neutral	0.0	0.0	1.0	0.0	Neutral
1052	1052	2022-07-04 19:09:10+00:00	ElegantAa1	415		@JPJtoNBA @tariqnasheed Burger King on Burger King Crime? The holiday will pass this weekend it’s Monday!! What is wrong with you?	jpjtonba tariqnasheed burger king burger king crime holiday pass weekend monday wrong	-0.5	0.9	Negative	0.361	0.148	0.492	-0.5994	Negative
1053	1053	2022-07-04 19:09:08+00:00	braby	6447	DWN	@smyoke Burger king	smyoke burger king	0.0	0.0	Neutral	0.0	0.0	1.0	0.0	Neutral
1054	1054	2022-07-04 19:08:48+00:00	roomof13doors	4124	New York, USA	@Need2Refocus @aintscarylarry Thats what i was thinking. He's white, so probably a polite invitation and a trip to Burger King.	needrefocus aintscarylarry thats thinking white probably polite invitation trip burger king	0.0	0.0	Neutral	0.0	0.0	1.0	0.0	Neutral
1055	1055	2022-07-04 19:08:39+00:00	Da_Jollymon	1219	Saint Simons Island , GA	27-Year Burger King Veteran Reunited With Family After Years Apart, Earns Over $305K in Donations https://t.co/J3AwRcEIXz	year burger king veteran reunited family years apart earns donations	0.0	0.0	Neutral	0.0	0.0	1.0	0.0	Neutral
1056	1056	2022-07-04 19:07:41+00:00	Bluesjack7J	947		@Amy_Siskind People are saying he's at Burger King waiting for the cops to buy him a whopper	amy_siskind people saying burger king waiting cops buy whopper	0.0	0.0	Neutral	0.0	0.0	1.0	0.0	Neutral
1057	1057	2022-07-04 19:07:36+00:00	braby	6447	DWN	@KAZU4HA Burger king	kazuha burger king	0.0	0.0	Neutral	0.0	0.0	1.0	0.0	Neutral
1058	1058	2022-07-04 19:07:33+00:00	adorecassxo	120	Connecticut, USA	burger king dates with meli is my love language	burger king dates meli love language	0.5	0.6	Positive	0.0	0.457	0.543	0.6369	Positive
1059	1059	2022-07-04 19:07:17+00:00	Janus3334	4992		Well , now after this traject killing in Hyland Park has been found to be done by White man, they have to find a Bu… https://t.co/RE7cMFVPoH	well traject killing hyland park found done white man find	0.0	0.0	Neutral	0.303	0.145	0.552	-0.5106	Negative
1060	1060	2022-07-04 19:06:35+00:00	braby	6447	DWN	@mavrkvee Burger king	mavrkvee burger king	0.0	0.0	Neutral	0.0	0.0	1.0	0.0	Neutral
1061	1061	2022-07-04 19:06:31+00:00	theheisjhr	767	Los Angeles	@k8croy Maybe the cops will take him to Burger King once they find him...on second thought, he killed white people,… https://t.co/Ec8gdQGd9m	kcroy maybe cops take burger king find second thought killed white people	-0.06666666666666667	0.0	Negative	0.29	0.0	0.71	-0.6705	Negative
1062	1062	2022-07-04 19:06:14+00:00	ErikCAata	823	Los Angeles, CA	@LindseyPHorvath These people don’t get it Councilmember. Keep preaching. There’s more of us then them. White Shoot… https://t.co/G6ITH7FGum	lindseyphorvath people get councilmember keep preaching white shoot	0.0	0.0	Neutral	0.255	0.0	0.745	-0.34	Negative
1063	1063	2022-07-04 19:05:48+00:00	braby	6447	DWN	@rpthv Burger king	rpthv burger king	0.0	0.0	Neutral	0.0	0.0	1.0	0.0	Neutral
1064	1064	2022-07-04 19:05:36+00:00	braby	6447	DWN	@laIapan Burger king	laiapan burger king	0.0	0.0	Neutral	0.0	0.0	1.0	0.0	Neutral
1065	1065	2022-07-04 19:05:00+00:00	surreymirror	801		Surrey Burger King to give away 1,000 free Whoppers to celebrate reopening #freebie #freelunch #free #burgerking https://t.co/sx1rmpfmC9	surrey burger king give away free whoppers celebrate reopening freebie freelunch free burgerking	0.4	0.8	Positive	0.0	0.593	0.407	0.9201	Positive
1066	1066	2022-07-04 19:04:56+00:00	braby	6447	DWN	@abcsinth Burger king	abcsinth burger king	0.0	0.0	Neutral	0.0	0.0	1.0	0.0	Neutral
1067	1067	2022-07-04 19:04:49+00:00	Sephiyroth	833	PFP: @SnowLeopard_Fan	@BurgerKingUK not burger king nuggets that shit ass	burgerkinguk burger king nuggets shit ass	-0.2	0.8	Negative	0.64	0.0	0.36	-0.7964	Negative
1068	1068	2022-07-04 19:03:42+00:00	jojocho61	130		@KoupKlutzKlan @MightyMoMoney @p_jeanne97 @green_resist @CalltoActivism Burger King still exists????	koupklutzklan mightymomoney p_jeanne green_resist calltoactivism burger king still exists	0.0	0.0	Neutral	0.0	0.0	1.0	0.0	Neutral
1069	1069	2022-07-04 19:03:33+00:00	upnewsbyqwyck	4		$300,000 raised for Burger King employee who never missed work in 27 years and got mediocre gift… https://t.co/3Z4gJr2zek	raised burger king employee never missed work years got mediocre gift	-0.5	1.0	Negative	0.0	0.347	0.653	0.5842	Positive
1070	1070	2022-07-04 19:03:24+00:00	2020_putin	615	Ohio, U.S.A.	Burger King and an alibi are provided by - your local police*. *White-male mass shooters...only. https://t.co/veXvj2R2nT	burger king alibi provided local police white male mass shooters	0.0	0.03333333333333333	Neutral	0.0	0.0	1.0	0.0	Neutral
1071	1071	2022-07-04 19:03:01+00:00	Gabdate	1406	New York, New York	@Amy_Siskind And offered some Burger King. But of course.	amy_siskind offered burger king course	0.0	0.0	Neutral	0.0	0.0	1.0	0.0	Neutral
1072	1072	2022-07-04 19:03:00+00:00	KoupKlutzKlan	2		@MightyMoMoney @jojocho61 @p_jeanne97 @green_resist @CalltoActivism Wait til he’s caught and taken to Burger King	mightymomoney jojocho p_jeanne green_resist calltoactivism wait til caught taken burger king	0.0	0.0	Neutral	0.0	0.0	1.0	0.0	Neutral
1073	1073	2022-07-04 19:02:45+00:00	kikisknees	257		I wonder what all the people saying "Of course he was a white kid, did they buy him Burger King" are going to say w… https://t.co/lw3ZhHM5oU	wonder people saying course white kid buy burger king going say	0.0	0.0	Neutral	0.0	0.0	1.0	0.0	Neutral
1074	1074	2022-07-04 19:02:35+00:00	dvpeery	4958	Miami	@rsramsey @NPR And they'll buy him some Burger King.	rsramsey npr buy burger king	0.0	0.0	Neutral	0.0	0.0	1.0	0.0	Neutral
1075	1075	2022-07-04 19:02:24+00:00	AChillCustomer	32		@kaitlancollins See if you can get someone to interview him when they take him to Burger King.	kaitlancollins see get someone interview take burger king	0.0	0.0	Neutral	0.0	0.0	1.0	0.0	Neutral
1076	1076	2022-07-04 19:02:20+00:00	personalfitnes3	4491	GET MOTIVATED / STAY MOTIVATED	What to Eat at Burger King https://t.co/xRNI6Ycx3w LIKE ▪️ SHARE ▪️ COMMENT	eat burger king like share comment	0.0	0.0	Neutral	0.0	0.54	0.46	0.5719	Positive
1077	1077	2022-07-04 19:01:36+00:00	halosnewpage	2720	PHL / ATL	@Deej253 Burger King , bitch ? You hyped it up like it was Zaxbys https://t.co/6Bsf2cdIMN	deej burger king bitch hyped like zaxbys	0.0	0.0	Neutral	0.336	0.221	0.442	-0.3182	Negative
1078	1078	2022-07-04 19:00:57+00:00	Kyle_401k_Maxi	627	Eastern, PA	@DivvyUp_King Avacado on a hotdog? That seems weird. On a burger for sure lol	divvyup_king avacado hotdog seems weird burger sure lol	0.26666666666666666	0.8629629629629628	Positive	0.144	0.432	0.424	0.5267	Positive
1079	1079	2022-07-04 19:00:50+00:00	VsauceMax	334		@MisterZenruko Normalize doing that pose when ordering at burger king	misterzenruko normalize pose ordering burger king	0.0	0.0	Neutral	0.0	0.0	1.0	0.0	Neutral
1080	1080	2022-07-04 19:00:42+00:00	Soulscompanion	1742	Beautiful Oregon	@Amy_Siskind With Burger King	amy_siskind burger king	0.0	0.0	Neutral	0.0	0.0	1.0	0.0	Neutral
1081	1081	2022-07-04 19:00:39+00:00	BurgerKingHater	13	not burger king	i hate burger king.	hate burger king	-0.8	0.9	Negative	0.649	0.0	0.351	-0.5719	Negative
1082	1082	2022-07-04 19:00:33+00:00	A_Person6934	3		@Wendys why did they add burger king into minecraft https://t.co/8GSyqkYqv2	wendys add burger king minecraft	0.0	0.0	Neutral	0.0	0.0	1.0	0.0	Neutral
1083	1083	2022-07-04 19:00:09+00:00	Deej253	889	Washington, DC	@halosnewpage It’s like a Burger King lol I love it https://t.co/gf108ZeYnO	halosnewpage like burger king lol love	0.65	0.6499999999999999	Positive	0.0	0.76	0.24	0.8591	Positive
1084	1084	2022-07-04 19:00:03+00:00	jmarsh4037	653	Boston, MA	@jenjensquared2 @DanPonceTV after they get him sone Burger King.	jenjensquared danponcetv get sone burger king	0.0	0.0	Neutral	0.0	0.0	1.0	0.0	Neutral
1085	1085	2022-07-04 18:59:53+00:00	MonsterMonica12	243	Amherst, OH	@BigMikeT007 I’m not sure. Everything was so capitalism and I loved it. Someone legitimately got paid to make giant… https://t.co/UWZh7BjUoK	bigmiket sure everything capitalism loved someone legitimately got paid make giant	0.39999999999999997	0.8962962962962964	Positive	0.0	0.408	0.592	0.7351	Positive
1086	1086	2022-07-04 18:58:42+00:00	scottycknight	15450	Western Pennsylvania, USA	@Jo_LuvsDogs1 @Amy_Siskind @ScottTa89269884 Don't forget the Burger King food. 🙄 https://t.co/uzHkuClL7m	jo_luvsdogs amy_siskind scottta forget burger king food	0.0	0.0	Neutral	0.241	0.0	0.759	-0.2263	Negative
1087	1087	2022-07-04 18:58:34+00:00	FirstJamesBond	2423	Dallas, Texas	@QasimRashid WONDERING IF HE WAS TAKEN TO BURGER KING BEFORE BEING BOOKED🙄 https://t.co/Bsjs9TClLz	qasimrashid wondering taken burger king booked	0.0	0.0	Neutral	0.0	0.0	1.0	0.0	Neutral
1088	1088	2022-07-04 18:57:55+00:00	Tawadros15	485		Went to Romney West Virginia today. It's a small town tucked in the mountains of northeast WV near the Virginia bor… https://t.co/8ApK6hLrJS	went romney west virginia today small town tucked mountains northeast near virginia bor	-0.075	0.4	Negative	0.0	0.0	1.0	0.0	Neutral
1089	1089	2022-07-04 18:57:23+00:00	TheBellaLuxury	272	she/her 🏳️‍⚧️	@sewerslides he wanted to be ur burger king	sewerslides wanted burger king	0.0	0.0	Neutral	0.0	0.0	1.0	0.0	Neutral
1090	1090	2022-07-04 18:57:14+00:00	sadd0ff	1768	he/him 15	@Savy01817673 i looooooooooove burger king	savy looooooooooove burger king	0.0	0.0	Neutral	0.0	0.0	1.0	0.0	Neutral
1091	1091	2022-07-04 18:56:44+00:00	MikeExinger	697	Warren, Oregon	@JoJoFromJerz At least we know he'll be treated to Burger King after being captured alive.	jojofromjerz least know treated burger king captured alive	-0.09999999999999999	0.4	Negative	0.0	0.271	0.729	0.3818	Positive
1092	1092	2022-07-04 18:56:39+00:00	fossen	937	SLC, UT	@Amy_Siskind And get free Burger King!	amy_siskind get free burger king	0.4	0.8	Positive	0.0	0.452	0.548	0.5106	Positive
1093	1093	2022-07-04 18:56:19+00:00	ccblueyes70	1337	Minnesota, USA	@mackyson Cops trying to figure out if Burger King is open today to take the shooter	mackyson cops trying figure burger king open today take shooter	0.0	0.5	Neutral	0.0	0.0	1.0	0.0	Neutral
1094	1094	2022-07-04 18:55:57+00:00	MikeExinger	697	Warren, Oregon	@JoJoFromJerz "The suspect is currently described as a male White, approximately 18 to 20 years old, with longer bl… https://t.co/uLgW0e2y60	jojofromjerz suspect currently described male white approximately years old longer	-0.06000000000000001	0.26	Negative	0.196	0.0	0.804	-0.296	Negative
1095	1095	2022-07-04 18:55:36+00:00	whorf_sapir	266		@mentalIyinsane It's like saying burger king or McDonald's...what about them?	mentaliyinsane like saying burger king mcdonald	0.0	0.0	Neutral	0.0	0.333	0.667	0.3612	Positive
1096	1096	2022-07-04 18:55:14+00:00	MikeExinger	697	Warren, Oregon	So we know he'll be treated to Burger King after being captured alive. https://t.co/u4tocF1HFX	know treated burger king captured alive	0.1	0.4	Positive	0.0	0.342	0.658	0.3818	Positive
1097	1097	2022-07-04 18:55:10+00:00	CRK_bot	12	proshippers dni/srs	1V1 at Burger King while being chased by rabid dogs! Ugly Ass Cookie VS Purple Yam Cookie https://t.co/4yi3zwwtW6	burger king chased rabid dogs ugly ass cookie purple yam cookie	-0.7	1.0	Negative	0.43	0.0	0.57	-0.7783	Negative
1098	1098	2022-07-04 18:55:06+00:00	Roisin_sheeran	115	Hillingdon, London	@BurgerKingUK Burger King yeading is an absolute joke! I was ignored multiple times trying to order! I then got fed… https://t.co/hOYx004C54	burgerkinguk burger king yeading absolute joke ignored multiple times trying order got fed	0.1	0.45	Positive	0.148	0.142	0.71	-0.0258	Neutral
1099	1099	2022-07-04 18:54:57+00:00	MikeExinger	697	Warren, Oregon	@jimsciutto So we know he'll be treated to Burger King after being captured alive.	jimsciutto know treated burger king captured alive	0.1	0.4	Positive	0.0	0.302	0.698	0.3818	Positive
1100	1100	2022-07-04 18:54:04+00:00	MikeExinger	697	Warren, Oregon	@RexChapman "The suspect is currently described as a male White, approximately 18 to 20 years old, with longer blac… https://t.co/UCYWFKaigG	rexchapman suspect currently described male white approximately years old longer blac	-0.06000000000000001	0.26	Negative	0.18	0.0	0.82	-0.296	Negative
1101	1101	2022-07-04 18:53:26+00:00	SEP1157	2708	Joe'gia	@Amy_Siskind Yes, then over to Burger King to feed him.	amy_siskind yes burger king feed	0.0	0.0	Neutral	0.0	0.403	0.597	0.4019	Positive
1102	1102	2022-07-04 18:53:19+00:00	richjmadrid	965	Tacoma, WA	They're out getting him Burger King https://t.co/nwPbJ8vHq4	getting burger king	0.0	0.0	Neutral	0.0	0.0	1.0	0.0	Neutral
1103	1103	2022-07-04 18:52:52+00:00	redwardprice719	5008		@shannonlatif Yes, ALIVE. A Black Man or Woman can't dare to have a broken tail light because it's a death plenty i… https://t.co/Uo7OtLirtp	shannonlatif yes alive black man woman dare broken tail light death plenty	-0.016666666666666663	0.48333333333333334	Negative	0.345	0.261	0.394	-0.4019	Negative
1104	1104	2022-07-04 18:52:32+00:00	PrimetimeBall_	4596	Rochester, NY	@breezy413 Without a scratch and w/ Burger King	breezy without scratch burger king	0.0	0.0	Neutral	0.0	0.0	1.0	0.0	Neutral
1105	1105	2022-07-04 18:51:53+00:00	mongotooz	600	Dallas, TX	@Amy_Siskind Did they even check for him waiting at Burger King yet?	amy_siskind even check waiting burger king yet	0.0	0.0	Neutral	0.0	0.0	1.0	0.0	Neutral
1106	1106	2022-07-04 18:51:16+00:00	kel_luvr	745	rcbyf - hctgc - msrogc ❤️	@sorezIsDone uhmm um um ymmm i'll doordash you glazed donuts ans um um ummmm burger king and um um um ym and and	sorezisdone uhmm ymmm doordash glazed donuts ans ummmm burger king	0.0	0.0	Neutral	0.0	0.0	1.0	0.0	Neutral
1107	1107	2022-07-04 18:50:50+00:00	Rocket4410	5000	Coastal	@Amy_Siskind And given a parade and a tv show and Burger King	amy_siskind given parade show burger king	-0.25	0.23333333333333334	Negative	0.0	0.0	1.0	0.0	Neutral
1108	1108	2022-07-04 18:50:31+00:00	sassybibrarian	573	“I choose my own way to burn.”	@shannonrwatts I hope they find his ass and drag it across concrete. No Burger King.	shannonrwatts hope find ass drag across concrete burger king	0.02500000000000001	0.18541666666666667	Positive	0.378	0.203	0.42	-0.3612	Negative
1109	1109	2022-07-04 18:50:29+00:00	ericsslater	11528	Virginia	@Amy_Siskind And treated to Burger King.	amy_siskind treated burger king	0.0	0.0	Neutral	0.0	0.0	1.0	0.0	Neutral
1110	1110	2022-07-04 18:50:27+00:00	sohtoho	40	@humenbureau	I had a 600g succulent cut sirloin with sides for supper, why am I in a drive-thru queue at Burger King and hungry?	succulent cut sirloin sides supper drive thru queue burger king hungry	0.0	0.0	Neutral	0.174	0.0	0.826	-0.2732	Negative
1111	1111	2022-07-04 18:50:10+00:00	MsInformation9	6283	Dayton, OH #DaytonStrong	@Amy_Siskind White, male, 18 to 20 years old... Police will do everything they can to capture him alive, even if it… https://t.co/di1I0mAWua	amy_siskind white male years old police everything capture alive even	0.05	0.17500000000000002	Positive	0.0	0.224	0.776	0.3818	Positive
1112	1112	2022-07-04 18:49:44+00:00	mfletcher530	4539		@williamlegate 15 minutes of fame over. On to Burger King.	williamlegate minutes fame burger king	0.0	0.0	Neutral	0.0	0.42	0.58	0.4404	Positive
1113	1113	2022-07-04 18:49:40+00:00	canself22	173	İstanbul, Türkiye	burger king betrayed me FUUCCKK	burger king betrayed fuucckk	0.0	0.0	Neutral	0.571	0.0	0.429	-0.6124	Negative
1114	1114	2022-07-04 18:49:26+00:00	bfdempsey	778	Las Vegas, NV	@fly_byguy We have been there twice - it is beautiful and strange. Next to a 200 year old pizza restaurant is a Bur… https://t.co/BYPyR8mKYI	fly_byguy twice beautiful strange next year old pizza restaurant bur	0.22499999999999998	0.33749999999999997	Positive	0.131	0.285	0.584	0.4767	Positive
1115	1115	2022-07-04 18:48:41+00:00	hello_masego	969	Stamford Bridge, England	@thatokalagobe Burger King anything tbh	thatokalagobe burger king anything tbh	0.0	0.0	Neutral	0.0	0.0	1.0	0.0	Neutral
1116	1116	2022-07-04 18:48:33+00:00	GrandFormatMag	253	Paris, France	Buzzman : Bon anniversaire Burger King ! https://t.co/EX0ZVUuOtb https://t.co/Vqa0yqpcho	buzzman bon anniversaire burger king	0.0	0.0	Neutral	0.0	0.0	1.0	0.0	Neutral
1117	1117	2022-07-04 18:48:13+00:00	joemoecar	416		@BircoJulian @Zozo_Robo @Oddly_Art Mega blox SUCKED. Their pieces never fit snuggly and the plastic felt like recycled Burger King toys	bircojulian zozo_robo oddly_art mega blox sucked pieces never fit snuggly plastic felt like recycled burger king toys	-0.2	0.4	Negative	0.236	0.116	0.648	-0.3839	Negative
1118	1118	2022-07-04 18:47:54+00:00	ORamothibe	42	Pretoria, South Africa	Burger King &gt;&gt; McDonald’s	burger king mcdonald	0.0	0.0	Neutral	0.0	0.0	1.0	0.0	Neutral
1119	1119	2022-07-04 18:47:25+00:00	barbn1943	5922	Holland,Michigan, USA	So if they catch the Highland Park gunman, 90 bullets or Burger King...hint..he's white	catch highland park gunman bullets burger king hint white	0.0	0.0	Neutral	0.0	0.0	1.0	0.0	Neutral
1120	1120	2022-07-04 18:47:25+00:00	_soultrash	54		Highland Park shooter will be taken alive. They may perhaps buy him Burger King afterwards	highland park shooter taken alive may perhaps buy burger king afterwards	0.1	0.4	Positive	0.0	0.206	0.794	0.3818	Positive
1121	1121	2022-07-04 18:46:34+00:00	gcooke23	272	Lynchburg, VA	@CyrinoxF I'm in the drive-thru of burger king! Can I please get uhhh whooper Jr with onion rings? Make it a meal s… https://t.co/ABB8Rjctgp	cyrinoxf drive thru burger king please get uhhh whooper onion rings make meal	0.0	0.0	Neutral	0.0	0.161	0.839	0.3182	Positive
1122	1122	2022-07-04 18:46:32+00:00	thatokalagobe	501	yuphi, satafrika	burger king nuggets are where it’s at🙏🏽😌 https://t.co/CpM4lUlgW2	burger king nuggets	0.0	0.0	Neutral	0.0	0.0	1.0	0.0	Neutral
1123	1123	2022-07-04 18:46:07+00:00	zhimzhim	841	Chitown	@veganswhocunt @BNONews It's not an unarmed black person so this guy will run around killing as many as he can befo… https://t.co/psZD3yYfta	veganswhocunt bnonews unarmed black person guy run around killing many befo	0.16666666666666669	0.4666666666666667	Positive	0.306	0.0	0.694	-0.6597	Negative
1124	1124	2022-07-04 18:45:34+00:00	nuggdog	161	Ohio, USA	@JoJoFromJerz Burger King will be his next meal	jojofromjerz burger king next meal	0.0	0.0	Neutral	0.0	0.0	1.0	0.0	Neutral
1125	1125	2022-07-04 18:45:16+00:00	CerebusJ	1562	Upstate, NY	$300,000 raised for Burger King employee who never missed work in 27 years and got mediocre gift https://t.co/QMuL1yWN5b	raised burger king employee never missed work years got mediocre gift	-0.5	1.0	Negative	0.0	0.347	0.653	0.5842	Positive
1126	1126	2022-07-04 18:44:56+00:00	clotheswapbot2	0		Imagine if Fred Jones and Burger King swapped clothes? https://t.co/HdXeocbJBE	imagine fred jones burger king swapped clothes	0.0	0.0	Neutral	0.0	0.0	1.0	0.0	Neutral
1127	1127	2022-07-04 18:43:35+00:00	caslimmm99	55	East Bay	@JoJoFromJerz So, he's "troubled" and will be taken alive and fed Burger King cause he's probably hungry after shooting all those people. 😒	jojofromjerz troubled taken alive fed burger king cause probably hungry shooting people	-0.2	0.7	Negative	0.192	0.167	0.641	-0.1027	Negative
1128	1128	2022-07-04 18:43:29+00:00	callmeboatboy	641	16	be warned burger king will become my only personality this is my first job so be prepared 👑	warned burger king become personality first job prepared	0.25	0.3333333333333333	Positive	0.21	0.19	0.6	-0.0516	Negative
1129	1129	2022-07-04 18:43:22+00:00	jtdartnat86	4982	Maryland	@Lady_Star_Gem Suprised the cops didn't buy him Wendy's or Burger King on the way in to booking.	lady_star_gem suprised cops buy wendy burger king way booking	0.0	0.0	Neutral	0.0	0.0	1.0	0.0	Neutral
1130	1130	2022-07-04 18:42:26+00:00	tyler12oncrack	104	18 ~ 15:00hrs ~ o7	i had burger king today for the first time in 6 years	burger king today first time years	0.25	0.3333333333333333	Positive	0.0	0.0	1.0	0.0	Neutral
1131	1131	2022-07-04 18:42:15+00:00	BankRollBricc	77	Dover, DE	Ready Order Papa Johns Or Door Dash Burger King 😭	ready order papa johns door dash burger king	0.2	0.5	Positive	0.0	0.263	0.737	0.3612	Positive
1132	1132	2022-07-04 18:42:10+00:00	anabellababii	1715	LA & RiV CALi	“A white man between 17 to 20 years old” who will probably just be gently taken to jail &amp; maybe they’ll get Burger… https://t.co/qYp9EZPt3e	white man years old probably gently taken jail amp maybe get burger	0.05000000000000001	0.25	Positive	0.0	0.214	0.786	0.4588	Positive
1133	1133	2022-07-04 18:42:02+00:00	katsomedia24	1844	Johannesburg, South Africa	Ken Ford (54) has worked for US food chain Burger King for 27 years,never booking off sick. To thank him for his se… https://t.co/wBb66HV9KT	ken ford worked food chain burger king years never booking sick thank	-0.7142857142857143	0.8571428571428571	Negative	0.142	0.182	0.675	0.1511	Positive
1134	1134	2022-07-04 18:41:08+00:00	currentlyoom	464		Found a Burger King Kid's Club magazine from 1993 with some rad ads. What should I do with it? #retrogames https://t.co/U3kniY9aRg	found burger king kid club magazine rad ads retrogames	0.0	0.0	Neutral	0.0	0.0	1.0	0.0	Neutral
1135	1135	2022-07-04 18:40:54+00:00	BengalsBabyYoda	528		Will the white male mass shooter in Chicago receive the same fate as Jaylen Walker or are we going to get him Burge… https://t.co/GwsVLbLp3d	white male mass shooter chicago receive fate jaylen walker going get burge	0.0	0.05	Neutral	0.0	0.0	1.0	0.0	Neutral
1136	1136	2022-07-04 18:40:31+00:00	DrewTabori	1286	Newquay, England	@EFCKyIe I worked at a Burger King years ago. Its a wage, hopefully some decent people you work with to have a bevv… https://t.co/q3Ug7eO234	efckyie worked burger king years ago wage hopefully decent people work bevv	0.16666666666666666	0.6666666666666666	Positive	0.0	0.197	0.803	0.4019	Positive
1137	1137	2022-07-04 18:40:22+00:00	NotFatherC0lt	87		@Sinsaint2022 @qwertycritter @MikeEnwright @MrAndyNgo But hey, if you run you deserve to be shot in the back 90 tim… https://t.co/BkZMCQIbAF	sinsaint qwertycritter mikeenwright mrandyngo hey run deserve shot back tim	0.0	0.0	Neutral	0.0	0.0	1.0	0.0	Neutral
1138	1138	2022-07-04 18:40:04+00:00	mylastsoberduck	6681	Followed by @hierophantess	@BeckyBunzy Yep. Another young white guy. Someone tell Burger King to fire up the grill and get a new batch of fries going…	beckybunzy yep another young white guy someone tell burger king fire grill get new batch fries going	0.07878787878787878	0.28484848484848485	Positive	0.122	0.112	0.765	-0.0516	Negative
1139	1139	2022-07-04 18:39:30+00:00	Nekoyote	543	Chile, she/her	Dudes enterting the preserved burger king as if it was a relic from 3000 years old when it's just some shitty food… https://t.co/scZBUbiKYA	dudes enterting preserved burger king relic years old shitty food	0.1	0.2	Positive	0.286	0.0	0.714	-0.5574	Negative
1140	1140	2022-07-04 18:39:15+00:00	n1gh05tm4r3	23		@BurgerKing https://t.co/ijikZGHqvP Rarely ate #burgerking but this assures I never will again. Horrible company.	burgerking rarely ate burgerking assures never horrible company	0.4	0.95	Positive	0.181	0.264	0.555	0.2235	Positive
1141	1141	2022-07-04 18:39:02+00:00	MikeOxb28738209	32		@FoxNews Duhhhhh 🙄 ya think! Aren’t 99.99% of mass shootings pre planned! Maybe he should suggest 60+ shots for the… https://t.co/qXEAhI0tAV	foxnews duhhhhh think mass shootings pre planned maybe suggest shots	0.0	0.0	Neutral	0.0	0.0	1.0	0.0	Neutral
1142	1142	2022-07-04 18:38:31+00:00	Gmaniacalt	336		@TPMono And now every time you return home the Burger King attacks you with vague voice clips	tpmono every time return home burger king attacks vague voice clips	-0.5	0.5	Negative	0.323	0.0	0.677	-0.5106	Negative
1143	1143	2022-07-04 18:38:27+00:00	madmanoneal	194	Los Angeles, CA	I love when I see Burger King commercials and they show skinny White and Asian women eating there. What Burger King location is that?????	love see burger king commercials show skinny white asian women eating burger king location	0.16666666666666666	0.19999999999999998	Positive	0.0	0.244	0.756	0.6369	Positive
1144	1144	2022-07-04 18:38:20+00:00	ChrisCarthern	1181	Golden, CO	Will he be taken to Burger King later?	taken burger king later	0.0	0.0	Neutral	0.0	0.0	1.0	0.0	Neutral
1145	1145	2022-07-04 18:38:13+00:00	Sinsaint2022	370		@NotFatherC0lt @qwertycritter @MikeEnwright @MrAndyNgo Lol, your article just proved my point. Police didn’t take h… https://t.co/Z5uzffCJ8b	notfatherclt qwertycritter mikeenwright mrandyngo lol article proved point police take	0.8	0.7	Positive	0.0	0.237	0.763	0.4215	Positive
1146	1146	2022-07-04 18:38:13+00:00	Joehasdementia6	70		@CIB_Orlando @CU_in_NH @GeorgeTakei Your masters degree in criminal Justice will get a job at Burger King🙄	cib_orlando cu_in_nh georgetakei masters degree criminal justice get job burger king	-0.4	0.55	Negative	0.215	0.215	0.57	0.0	Neutral
1147	1147	2022-07-04 18:38:08+00:00	Sugarrpacket	56		@eaterofpant @JESTERP0SE He also thinks he's going to make millions off pokemon cards and told me my piplup burger… https://t.co/OshPZ9yF5V	eaterofpant jesterpse also thinks going make millions pokemon cards told piplup burger	0.0	0.0	Neutral	0.0	0.0	1.0	0.0	Neutral
1148	1148	2022-07-04 18:37:52+00:00	AfterMidniite	105	Twilight Zone 🌎	@IntelPointAlert I wonder will they pump 60 bullets into his white body? Or take him to Burger King for a Whopper… https://t.co/CvOFLATY57	intelpointalert wonder pump bullets white body take burger king whopper	0.0	0.0	Neutral	0.0	0.0	1.0	0.0	Neutral
1149	1149	2022-07-04 18:37:13+00:00	davidvassos	615	Canada	another HILARIOUS and SPECTACULAR promo clip for YSG! https://t.co/81sMMU0C2G this one is silly, medieval, timeles… https://t.co/I0n3NrYd9p	another hilarious spectacular promo clip ysg one silly medieval timeles	0.15000000000000002	0.69375	Positive	0.0	0.322	0.678	0.4215	Positive
1150	1150	2022-07-04 18:37:08+00:00	plagueded	617	Ohio (sorry)	@crashkween Democrat Burger King	crashkween democrat burger king	0.0	0.0	Neutral	0.0	0.0	1.0	0.0	Neutral
1151	1151	2022-07-04 18:36:39+00:00	chrislikesdata	576	California, USA	@williamlegate He’s white, Will. They planned to lure him out with some free Burger King.	williamlegate white planned lure free burger king	0.2	0.4	Positive	0.0	0.355	0.645	0.5106	Positive
1152	1152	2022-07-04 18:36:06+00:00	ConnorXScribner	309	Massachusetts	The Burger King by my house is closed for the Fourth of July, I fucking hate this bullshit ass country	burger king house closed fourth july fucking hate bullshit ass country	-0.3	0.3333333333333333	Negative	0.597	0.0	0.403	-0.9159	Negative
1153	1153	2022-07-04 18:34:29+00:00	therealpreneur_	5	United States	Over $300,000 raised for Burger King employee who never missed work in 27 years https://t.co/pZBcBXKlJ9	raised burger king employee never missed work years	0.0	0.0	Neutral	0.0	0.212	0.788	0.2235	Positive
1154	1154	2022-07-04 18:34:29+00:00	ChrisCarthern	1181	Golden, CO	@Phil_Lewis_ The question is will he be taken to Burger King later.	phil_lewis_ question taken burger king later	0.0	0.0	Neutral	0.0	0.0	1.0	0.0	Neutral
1155	1155	2022-07-04 18:34:02+00:00	joemakin9	110	Manchester, England	@Mysta_Rias 24 hour soaked king mushroom ribs wrapped in a oat bread crum with triple fried chips (fries) and a to… https://t.co/a7fLg518Os	mysta_rias hour soaked king mushroom ribs wrapped oat bread crum triple fried chips fries	0.0	0.0	Neutral	0.0	0.0	1.0	0.0	Neutral
1156	1156	2022-07-04 18:33:06+00:00	kblue4488	185		@MikeTobinFox @StephenGutowski He’s at Burger King with the fed he met on 4chan	miketobinfox stephengutowski burger king fed met chan	0.0	0.0	Neutral	0.0	0.0	1.0	0.0	Neutral
1157	1157	2022-07-04 18:31:31+00:00	marykirst	1000		@DanPonceTV @lacadri34 No 60 bullets for this guy then if they catch him. Maybe a stop at Burger King instead?	danponcetv lacadri bullets guy catch maybe stop burger king instead	0.0	0.0	Neutral	0.196	0.0	0.804	-0.296	Negative
1158	1158	2022-07-04 18:31:24+00:00	Groovystevo2	341	Rosecrans and Central	@313DEEZY the funniest video you posted either the naked nigga running down the street or the fade at burger king	deezy funniest video posted either naked nigga running street fade burger king	0.0	0.4	Neutral	0.0	0.247	0.753	0.5574	Positive
1159	1159	2022-07-04 18:30:26+00:00	murmalerm	1343	USA	@DeanObeidallah @Eathbound420 But will he get treated to Burger King when captured?	deanobeidallah eathbound get treated burger king captured	0.0	0.0	Neutral	0.0	0.0	1.0	0.0	Neutral
1160	1160	2022-07-04 18:30:08+00:00	MathieuAtallah	187		@FatMagicRPG The great burger king succession war	fatmagicrpg great burger king succession war	0.8	0.75	Positive	0.305	0.461	0.234	0.25	Positive
1161	1161	2022-07-04 18:29:52+00:00	Im_on_iron	35		I thought some random kid in Burger King was talking to me be he looked me directly in the eyes so I walked towards… https://t.co/toDEo5g6zD	thought random kid burger king talking looked directly eyes walked towards	-0.2	0.45	Negative	0.0	0.0	1.0	0.0	Neutral
1162	1162	2022-07-04 18:29:32+00:00	RyanJJacobs2802	32	TN	@Arc_Trooper_48 @AlexIsBack69 @JacUnderATree @jadzeno @nytimes Fixing the cause…long list…start w systematic racism… https://t.co/Sn5yjZh8jG	arc_trooper_ alexisback jacunderatree jadzeno nytimes fixing cause long list start systematic racism	-0.05	0.4	Negative	0.272	0.0	0.728	-0.6249	Negative
1163	1163	2022-07-04 18:29:10+00:00	briana_iv	207		I want Burger King fries	want burger king fries	0.0	0.0	Neutral	0.0	0.302	0.698	0.0772	Positive
1164	1164	2022-07-04 18:27:40+00:00	VivaceConGrazia	131		@samuelhaxson @laurenpeikoff They brought him to Burger King	samuelhaxson laurenpeikoff brought burger king	0.0	0.0	Neutral	0.0	0.0	1.0	0.0	Neutral
1165	1165	2022-07-04 18:27:31+00:00	Uzanaym	31		Pass me the burger king deer ankles	pass burger king deer ankles	0.0	0.0	Neutral	0.0	0.0	1.0	0.0	Neutral
1166	1166	2022-07-04 18:27:24+00:00	bellicose_barri	443	She/her	I haven’t had Burger King in a hot minute but I found a gift card👀👀👀if I die someone sue the king in my honor	burger king hot minute found gift card die someone sue king honor	0.25	0.8500000000000001	Positive	0.205	0.321	0.474	0.296	Positive
1167	1167	2022-07-04 18:27:14+00:00	6ixstarstv	156	Toronto, Ontario	#WATCH: Burger King employee who didn’t miss a day for 27 years gets $300K in donations after receiving paltry gift… https://t.co/VcUdcDJqws	watch burger king employee miss day years gets donations receiving paltry gift	0.0	0.0	Neutral	0.11	0.2	0.69	0.3182	Positive
1168	1168	2022-07-04 18:27:09+00:00	SaintStinky	3215	United States	Burger King employee who has been with the company for 27 years without ever taking a day off went viral after his… https://t.co/FZnmoPzO3S	burger king employee company years without ever taking day went viral	0.0	0.0	Neutral	0.0	0.0	1.0	0.0	Neutral
1169	1169	2022-07-04 18:25:57+00:00	bolsheevikatara	1036	Dunwall	Burger King forgot my fries https://t.co/gsl7r8e39M	burger king forgot fries	0.0	0.0	Neutral	0.0	0.0	1.0	0.0	Neutral
1170	1170	2022-07-04 18:25:26+00:00	shaydean0724	9274	Florida, USA	@BaddCompani Next update, shooter captured alive...stopped by Burger King on way to jail	baddcompani next update shooter captured alive stopped burger king way jail	0.0	0.13333333333333333	Neutral	0.141	0.193	0.667	0.1779	Positive
1171	1171	2022-07-04 18:25:03+00:00	YvonneKirlew	28		Burger King Worker Of 27 Years Gets Love From Strangers When They See The Company’s Thank You Gift. https://t.co/yLCgLq9xsX	burger king worker years gets love strangers see company thank gift	0.5	0.6	Positive	0.0	0.545	0.455	0.8625	Positive
1172	1172	2022-07-04 18:24:27+00:00	TheLastUprisin1	3450	Occupied Ohlone Land	He’ll be taken alive, &amp; possibly treated to some Burger King. Guess what makes me say that? https://t.co/yMCGwd04ut	taken alive amp possibly treated burger king guess makes say	0.05	0.7	Positive	0.0	0.224	0.776	0.3818	Positive
1173	1173	2022-07-04 18:24:26+00:00	ChrissieAnity	3895	The Desert 🏜🌵	What’s the over/under on the cops taking the shooter to Burger King if they find him?	cops taking shooter burger king find	0.0	0.0	Neutral	0.0	0.0	1.0	0.0	Neutral
1174	1174	2022-07-04 18:23:54+00:00	applepiesdiary	241	she her italian	day 1 in milan let’s goooo i even had burger king for lunch and i burned more than half https://t.co/Lqd0R7LlIy	day milan let goooo even burger king lunch burned half	-0.16666666666666666	0.16666666666666666	Negative	0.0	0.0	1.0	0.0	Neutral
1175	1175	2022-07-04 18:23:50+00:00	Galileo242	270		@jimsciutto White male shooter? Cops probably took him to Burger King afterwards.	jimsciutto white male shooter cops probably took burger king afterwards	0.0	0.05	Neutral	0.0	0.0	1.0	0.0	Neutral
1176	1176	2022-07-04 18:23:31+00:00	Sinsaint2022	370		@NotFatherC0lt @qwertycritter @MikeEnwright @MrAndyNgo BTW, he wasn’t taken to Burger King.	notfatherclt qwertycritter mikeenwright mrandyngo btw taken burger king	0.0	0.0	Neutral	0.0	0.0	1.0	0.0	Neutral
1177	1177	2022-07-04 18:23:26+00:00	callmeboatboy	641	16	kat i’m so sorry i’m going to burger king tomorrow to get the job 😔	kat sorry going burger king tomorrow get job	-0.5	1.0	Negative	0.157	0.0	0.843	-0.0772	Negative
1178	1178	2022-07-04 18:23:12+00:00	STEM08	472	Oviedo, FL	@StantonThe3rd Bro. You know better. This fucker gets a burger king meal.	stantontherd bro know better fucker gets burger king meal	0.5	0.5	Positive	0.303	0.204	0.493	-0.34	Negative
1179	1179	2022-07-04 18:22:57+00:00	walkerwaffles	2632	Free loading with donors	@shannonrwatts Burger King on standby	shannonrwatts burger king standby	0.0	0.0	Neutral	0.0	0.0	1.0	0.0	Neutral
1180	1180	2022-07-04 18:22:17+00:00	KopaJude	910		Over $300,000 raised for Burger King employee who never missed work in 27 years and got a backpack, movie ticket, a… https://t.co/V8sWUhJ7po	raised burger king employee never missed work years got backpack movie ticket	0.0	0.0	Neutral	0.0	0.146	0.854	0.2235	Positive
1181	1181	2022-07-04 18:22:08+00:00	justiceputnam	1475	Rogue River, Oregon #homebase	I'd be checking for armed 18 to 20 year old scrawny incel white males wearing a Dixie Swastika wife beater at Burger King.	checking armed year old scrawny incel white males wearing dixie swastika wife beater burger king	0.05	0.1	Positive	0.0	0.0	1.0	0.0	Neutral
1182	1182	2022-07-04 18:21:58+00:00	oatmilk555	25		the lowest i’ve ever been was when i reheated the impossible whopper from burger king in the microwave	lowest ever reheated impossible whopper burger king microwave	-0.6666666666666666	1.0	Negative	0.271	0.0	0.729	-0.3818	Negative
1183	1183	2022-07-04 18:21:42+00:00	DickFlair3	2667		$300,000 raised for Burger King employee who never missed work in 27 years and got pathetic gift from management. https://t.co/sfEAC1sskN	raised burger king employee never missed work years got pathetic gift management	-1.0	1.0	Negative	0.212	0.274	0.515	0.0227	Neutral
1184	1184	2022-07-04 18:21:29+00:00	marshotel72	4979	OHIO	@JakeSpegal270 @DevinRoyal7 @PCTigersHoops @KingdomSLeague Once got busy in a burger king bathroom	jakespegal devinroyal pctigershoops kingdomsleague got busy burger king bathroom	0.1	0.3	Positive	0.0	0.0	1.0	0.0	Neutral
1185	1185	2022-07-04 18:21:28+00:00	spnpsthighs	4527	hopefully an ajr concert	@JayBlueKitty they’ll take him to burger king on the way to jail	jaybluekitty take burger king way jail	-0.1	0.0	Negative	0.0	0.0	1.0	0.0	Neutral
1186	1186	2022-07-04 18:21:25+00:00	TheodoreBear14	118	Community College campus	@g3alvrz @PigeonForgeHOA @Jameson_2015 @LetsNotQuibble @espn It was nice of her to spend her Burger King paycheck on that for you.	galvrz pigeonforgehoa jameson_ letsnotquibble espn nice spend burger king paycheck	0.6	1.0	Positive	0.0	0.237	0.763	0.4215	Positive
1187	1187	2022-07-04 18:19:37+00:00	GiftsMagi	435		Of course he is. He knows that the #GOP truly believe that it was that young man's "GOD" #SCOTUS given RIGHT to hav… https://t.co/7ufGsjlqeH	course knows gop truly believe young man god scotus given right hav	0.19285714285714284	0.46785714285714286	Positive	0.0	0.333	0.667	0.6124	Positive
1188	1188	2022-07-04 18:19:15+00:00	Luis70393466	57		@zointhecut @JEnjoyerOfNats @ethanbernstein8 @OJT94 @Nationals meet at wendy’s or burger king	zointhecut jenjoyerofnats ethanbernstein ojt nationals meet wendy burger king	0.0	0.0	Neutral	0.0	0.0	1.0	0.0	Neutral
1189	1189	2022-07-04 18:19:08+00:00	madukoko	917	Dreamville	How good or bad is Burger King?	good bad burger king	5.551115123125783e-17	0.6333333333333333	Positive	0.417	0.345	0.238	-0.1531	Negative
1190	1190	2022-07-04 18:18:10+00:00	xeloiwt	350	they she	@angelbeachcat i’m not in burger king so	angelbeachcat burger king	0.0	0.0	Neutral	0.0	0.0	1.0	0.0	Neutral
1191	1191	2022-07-04 18:17:04+00:00	Sumaiyaxc	311	England, United Kingdom	@tanatswapriv Me eating burger King rn 😔👎 https://t.co/EYFkdEKbZt	tanatswapriv eating burger king	0.0	0.0	Neutral	0.0	0.0	1.0	0.0	Neutral
1192	1192	2022-07-04 18:16:39+00:00	TBaxns	261	Virginia, USA	But a white person can carry an AR 15 right past security no shots fired, no suspicion no nun and get away with mur… https://t.co/SvleAkBhk5	white person carry right past security shots fired suspicion nun get away mur	0.011904761904761899	0.2619047619047619	Positive	0.333	0.129	0.538	-0.5859	Negative
1193	1193	2022-07-04 18:16:36+00:00	Bluesjack7J	947		@lisa_liberal Have they checked the Burger King? He's there waiting for the cops to buy him a whopper.	lisa_liberal checked burger king waiting cops buy whopper	0.0	0.0	Neutral	0.0	0.0	1.0	0.0	Neutral
1194	1194	2022-07-04 18:16:36+00:00	Unique50001	1750		@Breaking911 He was having a bad day! Take him to Burger King 😂😂😂😂😂😂😂😂	breaking bad day take burger king	-0.6999999999999998	0.6666666666666666	Negative	0.412	0.0	0.588	-0.5423	Negative
1195	1195	2022-07-04 18:15:51+00:00	_Torgen	224		@WiemannThomas @MrGeorgeWallace It would take the cops more than 13 minutes to buy the shooter drive thru Burger King.	wiemannthomas mrgeorgewallace would take cops minutes buy shooter drive thru burger king	0.0	0.0	Neutral	0.0	0.0	1.0	0.0	Neutral
1196	1196	2022-07-04 18:15:45+00:00	the_real_sunz	767	Valley of the Suns	They'll catch him. Alive. And buy him Burger King for lunch. https://t.co/zZIPuMi4jT	catch alive buy burger king lunch	0.1	0.4	Positive	0.0	0.342	0.658	0.3818	Positive
1197	1197	2022-07-04 18:15:40+00:00	xoSchadenfreude	106	Pennsylvania	Eating a zesty sauce packet from Burger King like it’s a Jell-O shot	eating zesty sauce packet burger king like jell shot	0.0	0.0	Neutral	0.0	0.238	0.762	0.3612	Positive
1198	1198	2022-07-04 18:15:25+00:00	blackbear93	1297	Maine, USA	I'm sure if the police ever catch him they will handle the situation accordingly and shoot him in the back. Oh...h… https://t.co/j48U8CBAyh	sure police ever catch handle situation accordingly shoot back	0.25	0.4444444444444444	Positive	0.205	0.197	0.598	-0.0258	Neutral
1199	1199	2022-07-04 18:15:18+00:00	kaayatendo	387		Burger King and Mac Donald’s are scam Why have burgers that can fit in one palm	burger king mac donald scam burgers fit one palm	0.4	0.4	Positive	0.28	0.189	0.53	-0.296	Negative
1200	1200	2022-07-04 18:14:24+00:00	Perennele1	665	Kiev, Ukraine	so that means he'll be captured alive and taken to burger king? https://t.co/UybdSs9pNo	means captured alive taken burger king	0.1	0.4	Positive	0.0	0.342	0.658	0.3818	Positive
1201	1201	2022-07-04 18:14:21+00:00	joewaxx	143	Nigeria	@asemota Dear Lord!!! This is deep and whole. King size premium burger	asemota dear lord deep whole king size premium burger	0.1	0.4	Positive	0.0	0.245	0.755	0.3818	Positive
1202	1202	2022-07-04 18:14:19+00:00	FeralCherylZ	2261		@WGNNews @JeffreyHartmann And when they catch him, he'll get Burger King for lunch.	wgnnews jeffreyhartmann catch get burger king lunch	0.0	0.0	Neutral	0.0	0.0	1.0	0.0	Neutral
1203	1203	2022-07-04 18:14:09+00:00	RodGooner79	1659	Tacoma, WA	Probably buy him Burger King https://t.co/g63ss1k9td	probably buy burger king	0.0	0.0	Neutral	0.0	0.0	1.0	0.0	Neutral
1204	1204	2022-07-04 18:14:05+00:00	deemolitionT	169	ENG/PL 🔸️ @deemolitionPriv	just had burger king for the first time, damn this shits good	burger king first time damn shits good	0.475	0.4666666666666667	Positive	0.457	0.228	0.315	-0.4404	Negative
1205	1205	2022-07-04 18:13:02+00:00	JohnnyOctoberNY	174	New Jersey, USA	@delspacefranco Burger King version too	delspacefranco burger king version	0.0	0.0	Neutral	0.0	0.0	1.0	0.0	Neutral
1206	1206	2022-07-04 18:12:51+00:00	OddEyeWhovian	2115	The Time Vortex	When your royal concept is Burger King. 😂 What is JYPE doing?! 🫤 https://t.co/t7JroHLbHA	royal concept burger king jype	0.0	0.0	Neutral	0.0	0.0	1.0	0.0	Neutral
1207	1207	2022-07-04 18:12:20+00:00	Georgeadelphia	949		Are they gonna grab some Burger King before they process him too https://t.co/nv8mNP3D0B	gonna grab burger king process	0.0	0.0	Neutral	0.0	0.0	1.0	0.0	Neutral
1208	1208	2022-07-04 18:11:38+00:00	Crimsonher025	2523		@Hunaka__ Oh nice Kinda looks like the chicken fries from burger king	hunaka__ nice kinda looks like chicken fries burger king	0.0	0.975	Neutral	0.0	0.418	0.582	0.6151	Positive
1209	1209	2022-07-04 18:09:59+00:00	MRBEANZ1000	527	Atlanta, GA	#HighlandPark LETS SEE AFTER THEY CATCH THIS GUY DOES HE GET A RIDE TO BURGER KING BEFORE GETTING TOOKEN INTO CUSTODY #SMH.	highlandpark lets see catch guy get ride burger king getting tooken custody smh	0.0	0.0	Neutral	0.161	0.0	0.839	-0.3182	Negative
1210	1210	2022-07-04 18:09:35+00:00	fromthevalley63	2014		@NSkyeMcCloud @TrendingLiberal So he will definitely be taken in alive, toss up on McDonalds or Burger King for the after terrorism snack 😡	nskyemccloud trendingliberal definitely taken alive toss mcdonalds burger king terrorism snack	0.05	0.45	Positive	0.257	0.296	0.447	-0.0772	Negative
1211	1211	2022-07-04 18:09:29+00:00	oreosbelt38	590	Las Vegas, Nevada	That Burger King is calling my name idc if it got orangutan tendon in it that shit slap	burger king calling name idc got orangutan tendon shit slap	-0.2	0.8	Negative	0.273	0.121	0.606	-0.4588	Negative
1212	1212	2022-07-04 18:08:58+00:00	makeitepic	2526	39	@goldengateblond Taken in peacefully, I assume? Maybe to Burger King?	goldengateblond taken peacefully assume maybe burger king	0.25	0.5	Positive	0.0	0.362	0.638	0.5267	Positive
1213	1213	2022-07-04 18:08:36+00:00	NathanQuan6	9		Over $300,000 raised for Burger King employee who never missed work in 27 years and got a backpack, movie ticket, a… https://t.co/tF6mCcsZr5	raised burger king employee never missed work years got backpack movie ticket	0.0	0.0	Neutral	0.0	0.146	0.854	0.2235	Positive
1214	1214	2022-07-04 18:08:30+00:00	constantquestio	89		@FoxNews Suspect....young white male. Is burger king open? He might be hungry after running from the cops.	foxnews suspect young white male burger king open might hungry running cops	0.025	0.25	Positive	0.167	0.0	0.833	-0.296	Negative
1215	1215	2022-07-04 18:08:30+00:00	blindcinema_snd	660	croatia	@sfog_sfog @patrhetoric @salinono_ I have only been to mcdonald kfc and burger king	sfog_sfog patrhetoric salinono_ mcdonald kfc burger king	0.0	0.0	Neutral	0.0	0.0	1.0	0.0	Neutral
1216	1216	2022-07-04 18:07:57+00:00	HarleyAnneQuin	445	She/Her	not me sitting in burger king and some man feels the need to sit down and try to hit on me😒 sir i just want to eat my chicken sandwich😭😭😭	sitting burger king man feels need sit try hit sir want eat chicken sandwich	-0.6	0.95	Negative	0.0	0.091	0.909	0.0772	Positive
1217	1217	2022-07-04 18:07:46+00:00	bigchedss	191		@m_bultman Burger King poutine is actually real solid	m_bultman burger king poutine actually real solid	0.0	0.15000000000000002	Neutral	0.0	0.211	0.789	0.1531	Positive
1218	1218	2022-07-04 18:07:39+00:00	yaggerdang67	1494		The #HighlandParkShooter is white. Will they take him to Burger King?	highlandparkshooter white take burger king	0.0	0.0	Neutral	0.0	0.0	1.0	0.0	Neutral
1219	1219	2022-07-04 18:07:07+00:00	Savy01817673	122	she/they/he	@sadd0ff maybe burger king🤤	saddff maybe burger king	0.0	0.0	Neutral	0.0	0.0	1.0	0.0	Neutral
1220	1220	2022-07-04 18:06:22+00:00	Underrroos	539	18 he/him	HOW ARE YOU GONNA SAY YOU DON'T EAT ASS BUT YOU EAT BURGER KING??? THAT'S JUST SELFISHLY EATING ASS	gonna say eat ass eat burger king selfishly eating ass	-0.5	1.0	Negative	0.573	0.0	0.427	-0.8555	Negative
1221	1221	2022-07-04 18:06:03+00:00	dominiconorton	3435	London, England	I love what the world did for the “Burger King Employee” but that should NEVER NEVER NEVER be on the customers to c… https://t.co/7tgEbKUmS8	love world burger king employee never never never customers	0.5	0.6	Positive	0.0	0.344	0.656	0.6369	Positive
1222	1222	2022-07-04 18:05:51+00:00	sjb127	814	Tampa Bay	@FrankGuidry9 @kaitlancollins Burger King.	frankguidry kaitlancollins burger king	0.0	0.0	Neutral	0.0	0.0	1.0	0.0	Neutral
1223	1223	2022-07-04 18:03:40+00:00	QueenOfTanking	758	XCX World	Imaging acting your ass off then that clip becoming a reaction video for gay ppl on twitter to be like “Burger King… https://t.co/I8lrnJZ23Y	imaging acting ass clip becoming reaction video gay ppl twitter like burger king	0.2888888888888889	0.47777777777777786	Positive	0.206	0.147	0.647	-0.25	Negative
1224	1224	2022-07-04 18:02:07+00:00	jakefromgaffney	367	charlotte, nc	He’s probably looking forward to the free ride the cops will give him to Burger King later assuming they even arres… https://t.co/mfTcmMQO4q	probably looking forward free ride cops give burger king later assuming even arres	0.2	0.4	Positive	0.0	0.216	0.784	0.5106	Positive
1225	1225	2022-07-04 18:02:06+00:00	somagnews	0		Your Golden Pokemon Cards from Burger King Won’t Make You Rich https://t.co/K7QlqfBuw0	golden pokemon cards burger king make rich	0.3375	0.625	Positive	0.0	0.375	0.625	0.5574	Positive
1226	1226	2022-07-04 18:02:00+00:00	BotForca	119	Where the fuck am i?	@Xerea_ yeah is this Burger King?	xerea_ yeah burger king	0.0	0.0	Neutral	0.0	0.423	0.577	0.296	Positive
1227	1227	2022-07-04 18:00:22+00:00	ALAlbeerpoe	95	Detroit, MI	WTF NO Xtra Patty botton on the POS register. (@ Burger King) on #Yelp https://t.co/nMTgwUgIjD	wtf xtra patty botton pos register burger king yelp	-0.5	1.0	Negative	0.322	0.0	0.678	-0.5859	Negative
1228	1228	2022-07-04 18:00:21+00:00	Fightforfree774	4996	Red Wave , Texas	I am so happy for this man! Only in America! God Bless All that contributed! https://t.co/eJ4ZsvXGG9	happy man america god bless contributed	0.8	1.0	Positive	0.0	0.741	0.259	0.8225	Positive
1229	1229	2022-07-04 17:59:41+00:00	BurgerKingZA	2262		@GabbyMahlangu Oh no Gabby, we never want to hear about a dry Burger King® experience. Would you mind sending us a… https://t.co/wJ4neOIPHn	gabbymahlangu gabby never want hear dry burger king experience would mind sending	-0.06666666666666665	0.6	Negative	0.1	0.0	0.9	-0.0572	Negative
1230	1230	2022-07-04 17:59:38+00:00	christo77562346	3016	Las Vegas, NV	@bunny_grandma @itsJeffTiedrich Not if he’s white! If he’s white, he’ll get a trip to Burger King	bunny_grandma itsjefftiedrich white white get trip burger king	0.0	0.0	Neutral	0.0	0.0	1.0	0.0	Neutral
1231	1231	2022-07-04 17:58:06+00:00	gkdhaka	2442	Rajshahi,Bangladesh	Over $300,000 raised for Burger King employee who never missed work in 27 years and got a backpack, movie ticket, a… https://t.co/1rO0f3CNLy	raised burger king employee never missed work years got backpack movie ticket	0.0	0.0	Neutral	0.0	0.146	0.854	0.2235	Positive
1232	1232	2022-07-04 17:58:01+00:00	prashamparikh	511	Durham	This is such a heartwarming story! Kevin Ford worked for 27 years straight at Burger King WITHOUT MISSING A DAY and… https://t.co/FoTHaHz5hn	heartwarming story kevin ford worked years straight burger king without missing day	0.0	0.225	Neutral	0.0	0.434	0.566	0.7085	Positive
1233	1233	2022-07-04 17:57:40+00:00	lisey_ann	1219	California, USA	@NobaDoba @FloorScraps @reddit_lies The portions are huge in America but inflation has been causing food companies… https://t.co/FFzEh5ss7S	nobadoba floorscraps reddit_lies portions huge america inflation causing food companies	0.4000000000000001	0.9	Positive	0.0	0.204	0.796	0.3182	Positive
1234	1234	2022-07-04 17:57:15+00:00	UZOOR_LEE	3344	Festac Town	My elder brother don sharply launch Burger King. That’s how he launched Sooya Bistro when they came to festac. He no dey waste time 😂	elder brother sharply launch burger king launched sooya bistro came festac dey waste time	-0.1625	0.375	Negative	0.172	0.092	0.736	-0.3182	Negative
1235	1235	2022-07-04 17:56:27+00:00	thaqafatalhind	802		i don't recall being taught anything useful during my history PhD. i remember one prof asking me if i wanted to wor… https://t.co/o3IEsxQHsJ	recall taught anything useful history phd remember one prof asking wanted wor	0.3	0.0	Positive	0.0	0.209	0.791	0.4404	Positive
1236	1236	2022-07-04 17:56:25+00:00	UpTownRadio414	1668	Kenosha, WI	Over $300,000 raised for Burger King employee who never missed work in 27 years and got a backpack, movie ticket, a… https://t.co/UC1dPzHbmp	raised burger king employee never missed work years got backpack movie ticket	0.0	0.0	Neutral	0.0	0.146	0.854	0.2235	Positive
1237	1237	2022-07-04 17:56:18+00:00	FatDaddy9193	323	United States	Kevin Ford, Las Vegas Airport's Burger King employee gets $300K after becoming viral https://t.co/dWYFB6BE1g via @marca 👍👏👏👏👏👏👏	kevin ford las vegas airport burger king employee gets becoming viral via marca	0.45	0.8500000000000001	Positive	0.0	0.0	1.0	0.0	Neutral
1238	1238	2022-07-04 17:55:44+00:00	talyaelakkary	288		The Burger King uniform is so ugly	burger king uniform ugly	-0.7	1.0	Negative	0.524	0.0	0.476	-0.5106	Negative
1239	1239	2022-07-04 17:55:13+00:00	davesacker	590	Peterborough	@FishermanMo 10 quid for a thousand miles.......I could drive to and from the NC500, complete it and it'd cost me l… https://t.co/pVIEY1TUpW	fishermanmo quid thousand miles could drive complete cost	0.1	0.4	Positive	0.0	0.0	1.0	0.0	Neutral
1240	1240	2022-07-04 17:55:08+00:00	DerickT93963857	371		@AmyGabe4 Burger King ain't got shit on your Whopper!!!!!	amygabe burger king got shit whopper	-0.2	0.8	Negative	0.419	0.0	0.581	-0.5574	Negative
1241	1241	2022-07-04 17:54:37+00:00	DanDGerard	1435	Tampa, FL	@nicolerusso I mean who hasn’t got busy in a Burger King bathroom 😂	nicolerusso mean got busy burger king bathroom	-0.10625	0.49375	Negative	0.0	0.0	1.0	0.0	Neutral
1242	1242	2022-07-04 17:51:52+00:00	abbasxriz	375		just ate a burger king fish sandwich for breakfast… i am not okay.	ate burger king fish sandwich breakfast okay	0.5	0.5	Positive	0.0	0.241	0.759	0.2263	Positive
1243	1243	2022-07-04 17:50:26+00:00	WCWalter_64	599	Galveston	Viral Burger King Employee Who Got a Modest Gift Bag for Never Missing Work in 27 Years Gets $337,330 on GoFundMe -… https://t.co/F7ZVEV6rmt	viral burger king employee got modest gift bag never missing work years gets gofundme	0.1	0.47500000000000003	Positive	0.0	0.285	0.715	0.5842	Positive
1244	1244	2022-07-04 17:49:25+00:00	sihle_zinganto	679	PE || CPT	Burger King’s are worse https://t.co/gesor9ZgDT	burger king worse	-0.4	0.6	Negative	0.608	0.0	0.392	-0.4767	Negative
1245	1245	2022-07-04 17:49:10+00:00	meatinthe9	52	Mississauga, Ontario	@ZachJohnsonPGA Not sure why you feel the need to post this? You mad bro? I don’t see McDonald’s throwing shade a… https://t.co/tVNAEsaUFN	zachjohnsonpga sure feel need post mad bro see mcdonald throwing shade	-0.0625	0.9444444444444444	Negative	0.221	0.159	0.621	-0.2263	Negative
1246	1246	2022-07-04 17:49:05+00:00	randylus	5093	Rockies of Colorado.	Over $300,000 raised for Burger King employee who never missed work in 27 years and got a backpack, movie ticket, a… https://t.co/CMNle10Cyr	raised burger king employee never missed work years got backpack movie ticket	0.0	0.0	Neutral	0.0	0.146	0.854	0.2235	Positive
1247	1247	2022-07-04 17:46:37+00:00	bigbitchupdates	85	— 🪐	burger king forgot my fries https://t.co/St8elds1O7	burger king forgot fries	0.0	0.0	Neutral	0.0	0.0	1.0	0.0	Neutral
1248	1248	2022-07-04 17:45:00+00:00	OldNerdReviews	758	Here	NEW VIDEO! FAIL!!! Burger King SOUTHWEST BACON WHOPPER Review 🍔👑🥓 Click to watch -- https://t.co/aGH8QmwZlT… https://t.co/gEyWr3q9kP	new video fail burger king southwest bacon whopper review click watch	-0.18181818181818182	0.3772727272727272	Negative	0.259	0.0	0.741	-0.5423	Negative
1249	1249	2022-07-04 17:44:30+00:00	underterribIe	0	Underground	ENTRY NUMBER FIFTEEN BURGER KING FOOT LETTUCE	entry number fifteen burger king foot lettuce	0.0	0.0	Neutral	0.0	0.178	0.822	0.0772	Positive
1250	1250	2022-07-04 17:44:14+00:00	Salute_MySpeed	535	Chilling with the Sin of Lust	You can’t go to Waffle House and say I’m only gonna spend “_____” Naw they will let you know what you are spending… https://t.co/c9YYBNnsAj	waffle house say gonna spend _____ naw let know spending	0.0	0.0	Neutral	0.0	0.0	1.0	0.0	Neutral
1251	1251	2022-07-04 17:43:52+00:00	MelaninZad	302	Flawda🌴	When Burger King dropped Chicken Fries they were in their BAAAAG https://t.co/3BVTIowuBr	burger king dropped chicken fries baaaag	-0.6	0.95	Negative	0.0	0.0	1.0	0.0	Neutral
1252	1252	2022-07-04 17:43:52+00:00	neillhope	1242	Leith	@anthrodiva Unfortunately, it's aimed at the same people who thought a 1/4 pounder from Mcdonald's was bigger than… https://t.co/RxQpksOhxo	anthrodiva unfortunately aimed people thought pounder mcdonald bigger	-0.25	0.75	Negative	0.255	0.0	0.745	-0.34	Negative
1253	1253	2022-07-04 17:43:48+00:00	XPNAiiMODEDX26	3300	CALiiFORNiiA RAiiSED 🇺🇸	Over $300,000 raised for Burger King employee who never missed work in 27 years and got a backpack, movie ticket, a… https://t.co/kDlo9gevax	raised burger king employee never missed work years got backpack movie ticket	0.0	0.0	Neutral	0.0	0.146	0.854	0.2235	Positive
1254	1254	2022-07-04 17:43:10+00:00	Coleshsmartinez	136	All around mayhem!!!	Over $300,000 raised for Burger King employee who never missed work in 27 years and got a backpack, movie ticket, a… https://t.co/RXRpiQTsrD	raised burger king employee never missed work years got backpack movie ticket	0.0	0.0	Neutral	0.0	0.146	0.854	0.2235	Positive
1255	1255	2022-07-04 17:43:03+00:00	medlegalrn	3413		LOVE a Happy Story…great daughters…Burger King employee awarded gift bag for never missing a day in 27 years receiv… https://t.co/VLdXUHjfIa	love happy story great daughters burger king employee awarded gift bag never missing day years receiv	0.55	0.6	Positive	0.0	0.661	0.339	0.9612	Positive
1256	1256	2022-07-04 17:42:46+00:00	Sniffmydiddle	1012	Liverpool, England	@ooboochoo best i can do is a fingerbang and a burger king	ooboochoo best fingerbang burger king	1.0	0.3	Positive	0.0	0.512	0.488	0.6369	Positive
1257	1257	2022-07-04 17:41:28+00:00	hwd_sports	849	Washington, DC	Killed multiple unarmed Black people; arrested no shots fired; 1 treated to Burger King after arrest😒 https://t.co/33XOEqCkYI	killed multiple unarmed black people arrested shots fired treated burger king arrest	-0.10416666666666667	0.10833333333333334	Negative	0.63	0.0	0.37	-0.9274	Negative
1258	1258	2022-07-04 17:41:04+00:00	RealSli73483752	12		@mycatisjack He's a Burger King Assistant Manager (3rd shift) now! But he insists everyone call him "Chachi". https://t.co/vKGUdWaPr6	mycatisjack burger king assistant manager shift insists everyone call chachi	0.0	0.0	Neutral	0.0	0.0	1.0	0.0	Neutral
1259	1259	2022-07-04 17:38:34+00:00	dallastexvet	2290	Triple D/West Dallas TX	@Jaymarie24 The worst fries!! Those and Burger King	jaymarie worst fries burger king	-1.0	1.0	Negative	0.506	0.0	0.494	-0.6249	Negative
1260	1260	2022-07-04 17:38:33+00:00	AnnieTangent	4637	New York, NY	Heading back to NYC today after a week in Florida: and I'm so happy 1. The airport has a Burger King 2. That, after… https://t.co/S0Y9ZZsilK	heading back nyc today week florida happy airport burger king	0.4	0.5	Positive	0.0	0.291	0.709	0.5719	Positive
1261	1261	2022-07-04 17:38:06+00:00	WVNS59News	210	Beckley/Princeton/Lewisburg	SEE IT: ‘Vintage’ Burger King restaurant found behind wall at Delaware mall https://t.co/en6VrakBUr	see vintage burger king restaurant found behind wall delaware mall	-0.4	0.7	Negative	0.0	0.0	1.0	0.0	Neutral
1262	1262	2022-07-04 17:37:00+00:00	TAILSD0LLS	1831	it its / she her / mew mews	burger king foot lettuce is still funny	burger king foot lettuce still funny	0.25	1.0	Positive	0.0	0.367	0.633	0.4404	Positive
1263	1263	2022-07-04 17:36:56+00:00	damartin45	748	Montgomery, Al	Check out this article from MarketWatch - $300,000 raised for Burger King employee who never missed work in 27 year… https://t.co/rstyBfMLOM	check article marketwatch raised burger king employee never missed work year	0.0	0.0	Neutral	0.0	0.159	0.841	0.2235	Positive
1264	1264	2022-07-04 17:36:33+00:00	GRigelseven	36		@opinionated53 Burger King 😀	opinionated burger king	0.0	0.0	Neutral	0.0	0.0	1.0	0.0	Neutral
1265	1265	2022-07-04 17:35:56+00:00	GeorgeKJ76	256		@LastofComnsense @lkharter @lindyli So he didn’t have a weapon on him when he was shot? It was in the vehicle. So t… https://t.co/dSDPFvSPDN	lastofcomnsense lkharter lindyli weapon shot vehicle	0.0	0.0	Neutral	0.306	0.0	0.694	-0.296	Negative
1266	1266	2022-07-04 17:34:47+00:00	XTSXKian	388	🇮🇪	@NerfNoed And plus that is burger king 😂	nerfnoed plus burger king	0.0	0.0	Neutral	0.0	0.0	1.0	0.0	Neutral
1267	1267	2022-07-04 17:34:06+00:00	GabbyMahlangu	1998	Midrand, South Africa	Found a Burger King 🍔🍟 and it def tastes dry and flavourless ☹️	found burger king def tastes dry flavourless	-0.06666666666666665	0.6	Negative	0.0	0.0	1.0	0.0	Neutral
1268	1268	2022-07-04 17:33:49+00:00	Empdee17x2D	2067		They are programmed like my dog who chases my running cat! It’s what the police were created for to hunt poc! White… https://t.co/T2x2thGtFk	programmed like dog chases running cat police created hunt poc white	0.0	0.0	Neutral	0.0	0.333	0.667	0.5423	Positive
1269	1269	2022-07-04 17:33:05+00:00	travionl12	248	Houston, TX	lil Burger King https://t.co/cpOXi1LNSH	lil burger king	0.0	0.0	Neutral	0.0	0.0	1.0	0.0	Neutral
1270	1270	2022-07-04 17:32:45+00:00	Karizyoderso	271	💔	@newshido Burger king&gt;Mcdonalds	newshido burger king mcdonalds	0.0	0.0	Neutral	0.0	0.0	1.0	0.0	Neutral
1271	1271	2022-07-04 17:31:28+00:00	sunnybunny138	169		Hidden 1980s Burger King Was Untouched for Years Behind a Wall at Delaware Mall: https://t.co/nKARMqgyHk via… https://t.co/J1WV1fD5Bk	hidden burger king untouched years behind wall delaware mall via	-0.2833333333333333	0.5166666666666666	Negative	0.0	0.0	1.0	0.0	Neutral
1272	1272	2022-07-04 17:30:57+00:00	Buff_Guardian	42	Crying in the Shower	@NerfNoed My brother in Christ that is Burger King	nerfnoed brother christ burger king	0.0	0.0	Neutral	0.0	0.0	1.0	0.0	Neutral
1273	1273	2022-07-04 17:30:13+00:00	Beezyrams	337	Johannesburg, South Africa	King Steer might be the best burger out there 🤞🏾	king steer might best burger	1.0	0.3	Positive	0.0	0.512	0.488	0.6369	Positive
1274	1274	2022-07-04 17:30:00+00:00	surreylive	2209	Surrey, UK	The iconic burger bar will give away 1,000 Whoppers or Plant-based Whoppers #freebie #burger #free #burgerking… https://t.co/B8YRRRyzqs	iconic burger bar give away whoppers plant based whoppers freebie burger free burgerking	0.45	0.65	Positive	0.0	0.357	0.643	0.7269	Positive
1275	1275	2022-07-04 17:28:38+00:00	SpawnKabal	256		@pankomane Burger King 🍔	pankomane burger king	0.0	0.0	Neutral	0.0	0.0	1.0	0.0	Neutral
1276	1276	2022-07-04 17:27:46+00:00	WhatsUpAstro_	488	bean made the dn again	good morning its 1 in the afternoon my family is buyuong burger king and i had to prove to meiou i dont have a peanut allergy	good morning afternoon family buyuong burger king prove meiou dont peanut allergy	0.7	0.6000000000000001	Positive	0.0	0.209	0.791	0.4404	Positive
1277	1277	2022-07-04 17:26:32+00:00	DraugrMan	2606	Helheim	Much respect for this man—Viral Burger King Employee Who Got a Modest Gift Bag for Never Missing Work in 27 Years G… https://t.co/VeIEJDaU2u	much respect man viral burger king employee got modest gift bag never missing work years	0.13333333333333333	0.38333333333333336	Positive	0.0	0.397	0.603	0.7838	Positive
1278	1278	2022-07-04 17:26:19+00:00	Keith_GadgetUK	275	South East UK	@SvnSxty And US seems more obsessed with the monarchy than Britain. They keep using Royal titles as the pinnacle te… https://t.co/e7gwZfmqja	svnsxty seems obsessed monarchy britain keep using royal titles pinnacle	-0.5	1.0	Negative	0.159	0.0	0.841	-0.1779	Negative
1279	1279	2022-07-04 17:25:28+00:00	sewerslides	231	21, they/she	man at burger king opened the drive thru window and went “wow… u are… so beautiful” ok and give me my sandwich please	man burger king opened drive thru window went wow beautiful give sandwich please	0.475	1.0	Positive	0.0	0.5	0.5	0.875	Positive
1280	1280	2022-07-04 17:25:01+00:00	mygimickisspace	753		what if we kissed in the abandoned retro burger king hidden behind the walls at the concord mall, haha jk . . . . unless? 😳	kissed abandoned retro burger king hidden behind walls concord mall haha unless	-0.12222222222222222	0.4444444444444444	Negative	0.17	0.318	0.511	0.3818	Positive
1281	1281	2022-07-04 17:24:48+00:00	NeedaRYD	36		@ABC7 Who the heck works at Burger King for 27-years? Dude, get a real job! Besides, how rude, didn't your momma te… https://t.co/sYihhAhT2R	abc heck works burger king years dude get real job besides rude momma	-0.04999999999999999	0.45	Negative	0.2	0.0	0.8	-0.4588	Negative
1282	1282	2022-07-04 17:24:41+00:00	DerickArmijo	472	Los Angeles	Happy 20th anniversary to the MEN IN BLACK II Black Stack BBQ Griller from Burger King. https://t.co/BuSDrQSIS1	happy anniversary men black black stack bbq griller burger king	0.15555555555555559	0.6222222222222222	Positive	0.0	0.291	0.709	0.5719	Positive
1283	1283	2022-07-04 17:24:41+00:00	That80sCat	1018	Australia 🎃	@C2May Wearing my burger king crown and spitting facts on twitter dot com tonight	cmay wearing burger king crown spitting facts twitter dot com tonight	0.0	0.0	Neutral	0.0	0.0	1.0	0.0	Neutral
1284	1284	2022-07-04 17:23:22+00:00	DaOGTriple	2960	United States	@lmona823 Me too. I want them broke and working at Burger King 😁	lmona want broke working burger king	0.0	0.0	Neutral	0.346	0.16	0.494	-0.3612	Negative
1285	1285	2022-07-04 17:23:03+00:00	Raute000000	400		@GegenmeinungX @SG_Zukunft @hseb2806 Nope, Burger King.	gegenmeinungx sg_zukunft hseb nope burger king	0.0	0.0	Neutral	0.0	0.0	1.0	0.0	Neutral
1286	1286	2022-07-04 17:22:34+00:00	greywest_	218	Ogden, UT	How is Burger King still in business???	burger king still business	0.0	0.0	Neutral	0.0	0.0	1.0	0.0	Neutral
1287	1287	2022-07-04 17:21:09+00:00	MikeNYCe86	280	New York, NY	Bruh... is it too hard to ask to put a Chipotle or chick fil A near me in the BX. All we got is corner stores and a… https://t.co/suGmCVA24N	bruh hard ask put chipotle chick fil near got corner stores	-0.09583333333333334	0.4708333333333333	Negative	0.123	0.0	0.877	-0.1027	Negative
1288	1288	2022-07-04 17:19:54+00:00	Brendalyyy3	416	New York, USA	The devil in my ear telling me to by Burger King	devil ear telling burger king	0.0	0.0	Neutral	0.524	0.0	0.476	-0.6597	Negative
1289	1289	2022-07-04 17:19:16+00:00	TheJoozian	6		@GuruTheZeke @TMZ I also wouldn’t consider Burger King a reward lol	guruthezeke tmz also consider burger king reward lol	0.8	0.7	Positive	0.0	0.52	0.48	0.7579	Positive
1290	1290	2022-07-04 17:18:43+00:00	Ritchman09	238	California, USA	Come get your safe and sane fireworks! In front of Marina Market in the Burger King parking lot on Decoto Road, Uni… https://t.co/XKLU8mWGEs	come get safe sane fireworks front marina market burger king parking lot decoto road uni	0.5	0.5	Positive	0.0	0.172	0.828	0.4404	Positive
1291	1291	2022-07-04 17:17:38+00:00	RedPablo72	1740	George Orwells 1984	@hinki75041212 Burger KING	hinki burger king	0.0	0.0	Neutral	0.0	0.0	1.0	0.0	Neutral
1292	1292	2022-07-04 17:17:15+00:00	20dumpsterfire	542		@NotFatherC0lt @qwertycritter @MikeEnwright @MrAndyNgo Nikolas Cruz is Hispanic....so false on the white man getting to go to Burger King.	notfatherclt qwertycritter mikeenwright mrandyngo nikolas cruz hispanic false white man getting burger king	-0.20000000000000004	0.3	Negative	0.0	0.0	1.0	0.0	Neutral
1293	1293	2022-07-04 17:16:43+00:00	dorothea_brooke	380		@RealTimBailey @seattle0828_jim @TDLockett12 Just remembering when the cops took the Aurora Colorado shooter to Bur… https://t.co/dHDy7zcHjj	realtimbailey seattle_jim tdlockett remembering cops took aurora colorado shooter bur	0.0	0.0	Neutral	0.0	0.0	1.0	0.0	Neutral
1294	1294	2022-07-04 17:13:26+00:00	bingisms	366	she/they 20	just slept in the burger king parking lot for 3 hours😵‍💫 sleep deprivation is a hell of a drug also there was no wa… https://t.co/YGciQHtTdz	slept burger king parking lot hours sleep deprivation hell drug also	0.0	0.0	Neutral	0.451	0.0	0.549	-0.8126	Negative
1295	1295	2022-07-04 17:12:09+00:00	gracecalliss	103		@jxssicah burger king burgers😍😍😍	jxssicah burger king burgers	0.0	0.0	Neutral	0.0	0.0	1.0	0.0	Neutral
1296	1296	2022-07-04 17:09:52+00:00	Bri_LOL69	299	she/they bi	@sadd0ff ayo .. lets get burger king :)	saddff ayo lets get burger king	0.0	0.0	Neutral	0.0	0.0	1.0	0.0	Neutral
1297	1297	2022-07-04 17:09:44+00:00	GuruTheZeke	906	Oakland, CA	@TheJoozian @TMZ Right.. killing 9 defenseless senior citizens in a church &amp; not shooting at a lawman will get u ca… https://t.co/Qw0NCmNJIV	thejoozian tmz right killing defenseless senior citizens church amp shooting lawman get	-0.05714285714285716	0.6678571428571429	Negative	0.405	0.0	0.595	-0.7783	Negative
1298	1298	2022-07-04 17:09:27+00:00	SoulsAddictFrl	73		@Raditz_King_Jr Can I get the Fortnite burger?	raditz_king_jr get fortnite burger	0.0	0.0	Neutral	0.0	0.0	1.0	0.0	Neutral
1299	1299	2022-07-04 17:09:11+00:00	TwitBot205	0		I hear it all the time. Burger King is very, very astonishing	hear time burger king astonishing	0.5	1.0	Positive	0.0	0.0	1.0	0.0	Neutral
1300	1300	2022-07-04 17:08:30+00:00	girlfantastico	1079	Pawnee, Indiana	I see that they’ve gotten rid of the disease pit soft play in the Burger King in EK.	see gotten rid disease pit soft play burger king	0.1	0.35	Positive	0.0	0.231	0.769	0.34	Positive
1301	1301	2022-07-04 17:06:36+00:00	duhgraaf	374		Burger King nuggets or McDonald’s nuggets, price and quality included in decision	burger king nuggets mcdonald nuggets price quality included decision	0.0	0.0	Neutral	0.0	0.0	1.0	0.0	Neutral
1302	1302	2022-07-04 17:06:36+00:00	Matt_S_loney	168		@Tigerhawk_King @kevgilday @xtraspcial @phriendlyphotog You are deranged if you think this, I am curious to know wh… https://t.co/vsdthgmpLD	tigerhawk_king kevgilday xtraspcial phriendlyphotog deranged think curious know	-0.1	1.0	Negative	0.0	0.247	0.753	0.3182	Positive
1303	1303	2022-07-04 17:06:29+00:00	bobsburgerbot	0	Ocean City, NJ	Would you eat a burger called Super Wonder with King prawns and cherry tomatoes as toppings on Swiss cheese and bar… https://t.co/kwrtp4YLFz	would eat burger called super wonder king prawns cherry tomatoes toppings swiss cheese bar	0.3333333333333333	0.6666666666666666	Positive	0.0	0.231	0.769	0.5994	Positive
1304	1304	2022-07-04 17:06:22+00:00	yungdiscodrip	3922	Pod World	McDonalds and Burger King for the NCAA football champions erasure https://t.co/0ahUsWWpFo	mcdonalds burger king ncaa football champions erasure	0.0	0.0	Neutral	0.0	0.362	0.638	0.5267	Positive
1305	1305	2022-07-04 17:05:15+00:00	Refills4Free	169	Behind the Milk	@beastmaxxing Thanks king, have a burger today to celebrate with us	beastmaxxing thanks king burger today celebrate	0.2	0.2	Positive	0.0	0.623	0.377	0.765	Positive
1306	1306	2022-07-04 17:05:10+00:00	Bradicus007	304		@DylanOgline … I don’t this generation understands what caused all this…people thinking Burger King is a career and… https://t.co/eW3hhUIcas	dylanogline generation understands caused people thinking burger king career	0.0	0.0	Neutral	0.0	0.0	1.0	0.0	Neutral
1307	1307	2022-07-04 17:04:59+00:00	King804A	233		Had to settle for Burger King ima regret it later	settle burger king ima regret later	0.0	0.0	Neutral	0.359	0.0	0.641	-0.4215	Negative
1308	1308	2022-07-04 17:04:36+00:00	noidedmoss	343	somewhere that's not here	crying while eating burger king ya'll	crying eating burger king	-0.2	0.6	Negative	0.508	0.0	0.492	-0.4767	Negative
1309	1309	2022-07-04 17:03:58+00:00	siyx_b	3502	snap & spotify: siyx_b	@mihletshemese burger king &gt;	mihletshemese burger king	0.0	0.0	Neutral	0.0	0.0	1.0	0.0	Neutral
1310	1310	2022-07-04 17:03:57+00:00	babymoabytxt	1181	fairy/princess 애기	went to cinema after that burger king then baskin robbins what else i dont remeber and the last place are kenny rogers	went cinema burger king baskin robbins else dont remeber last place kenny rogers	0.0	0.06666666666666667	Neutral	0.0	0.0	1.0	0.0	Neutral
1311	1311	2022-07-04 17:02:50+00:00	TheJoozian	6		@GuruTheZeke @TMZ And who cares about Burger King? They have a dollar menu. It’s not like it’s high class 🤣🤣🤣	guruthezeke tmz cares burger king dollar menu like high class	0.16	0.5399999999999999	Positive	0.0	0.407	0.593	0.6705	Positive
1312	1312	2022-07-04 17:02:32+00:00	MUNSONMETAL	563	ʀᴀʏᴅᴇɴ ♡	ㅡ“ OW- HE'S ATTACKED ME ! CALL THE MANAGER ” He yelled in the middle of burger king , embarrassing I know . https://t.co/pDhNFPhh8m	attacked call manager yelled middle burger king embarrassing know	0.0	0.0	Neutral	0.444	0.0	0.556	-0.6808	Negative
1313	1313	2022-07-04 17:01:10+00:00	NotFatherC0lt	87		@qwertycritter @MikeEnwright @MrAndyNgo So what youre saying is you think evading arrest should carry an immediate… https://t.co/mBkgPWhKUN	qwertycritter mikeenwright mrandyngo youre saying think evading arrest carry immediate	-0.05	0.0	Negative	0.211	0.0	0.789	-0.34	Negative
1314	1314	2022-07-04 17:00:33+00:00	SatoshiSteiff	434	Rural NY	My path to #bitcoin was not glamorous This past Nov Burger King did a promo for their app with Robinhood. $5 bk ord… https://t.co/e7nARCy9z2	path bitcoin glamorous past nov burger king promo app robinhood ord	-0.25	0.25	Negative	0.0	0.248	0.752	0.5106	Positive
1315	1315	2022-07-04 16:58:30+00:00	respros	2874	London, England	You can order a plant burger on Deliveroo from anywhere within range of a Box Park, Burger King or Harvester.	order plant burger deliveroo anywhere within range box park burger king harvester	0.0	0.0	Neutral	0.0	0.0	1.0	0.0	Neutral
1316	1316	2022-07-04 16:58:22+00:00	justjenn15	576		White mass shooters, are taken into custody... alive... and brought to Burger King afterwards ... Fuck America man	white mass shooters taken custody alive brought burger king afterwards fuck america man	-0.10000000000000002	0.3333333333333333	Negative	0.205	0.152	0.643	-0.2263	Negative
1317	1317	2022-07-04 16:57:55+00:00	RandomVNBot	0	Jabberwock Island	Beatrice is going to Burger King. What will they buy? https://t.co/99OwRBtKcG	beatrice going burger king buy	0.0	0.0	Neutral	0.0	0.0	1.0	0.0	Neutral
1318	1318	2022-07-04 16:55:22+00:00	GuruTheZeke	906	Oakland, CA	@TheJoozian @TMZ Naw don't definitely don't shoot at the police... but just know anytime you come in contact with t… https://t.co/APxJsmyuA9	thejoozian tmz naw definitely shoot police know anytime come contact	0.0	0.5	Neutral	0.183	0.206	0.611	0.0772	Positive
1319	1319	2022-07-04 16:54:50+00:00	hfcjennie	48	Hellfire Club’s (not) Jennie.	@jiwonhfc oh, gosh. is this an advanced version of team mint choco chip or nay. :sweating profusely:. would choosin… https://t.co/PcQqqN0vXP	jiwonhfc gosh advanced version team mint choco chip nay sweating profusely would choosin	0.4	0.6	Positive	0.0	0.143	0.857	0.25	Positive
1320	1320	2022-07-04 16:54:33+00:00	rnysterydungeon	229	he/him || 21 || desi	ate so much burger king imgoing to sleep	ate much burger king imgoing sleep	0.2	0.2	Positive	0.0	0.0	1.0	0.0	Neutral
1321	1321	2022-07-04 16:54:15+00:00	straddleyomind	1248	atl adjacent	I needed a small snack before I hopped on the road, so I stopped at Burger King. I’m riding and suddenly my nails c… https://t.co/dMrFvmVMVN	needed small snack hopped road stopped burger king riding suddenly nails	-0.125	0.45	Negative	0.16	0.0	0.84	-0.2263	Negative
1322	1322	2022-07-04 16:53:32+00:00	chacolatez67	2306	DMV	Burger King Employee of 27 Years Who Went Viral With Mediocre Anniversary Gift Receives $275,000 on GoFundMe… https://t.co/vlaiLkHNHs	burger king employee years went viral mediocre anniversary gift receives gofundme	-0.5	1.0	Negative	0.0	0.225	0.775	0.4404	Positive
1323	1323	2022-07-04 16:51:38+00:00	yung_calibri	1086	~normul-postem	i'm so done with the burger king and his bullshit. the hot dog pope knows how to please a woman	done burger king bullshit hot dog pope knows please woman	0.25	0.8500000000000001	Positive	0.27	0.163	0.567	-0.3612	Negative
1324	1324	2022-07-04 16:51:36+00:00	SwiftieDen	4988	Washington DC and Gotham City	@DebLindsay58 And it gets more complicated. My best friends' father got into the fast-food game in the late 60s (li… https://t.co/yqZfKQi234	deblindsay gets complicated best friends father got fast food game late	-1.1102230246251566e-17	0.58	Negative	0.0	0.448	0.552	0.8074	Positive
1325	1325	2022-07-04 16:51:11+00:00	FrankLLAWRENCE1	17		Over $300,000 raised for Burger King employee who never missed work in 27 years and got a backpack, movie ticket, a… https://t.co/SorAnO2d1L	raised burger king employee never missed work years got backpack movie ticket	0.0	0.0	Neutral	0.0	0.146	0.854	0.2235	Positive
1326	1326	2022-07-04 16:50:48+00:00	beomhfc	42	fanacc of hellfire club.	burger king &gt;&gt;&gt;&gt; https://t.co/Qnx3NxIBSv	burger king	0.0	0.0	Neutral	0.0	0.0	1.0	0.0	Neutral
1327	1327	2022-07-04 16:50:43+00:00	bwagonpromotion	266	North Carolina, USA	@cnnbrk I hope the police drop 60 bullets in the shooter. But more like take him to Burger King if he’s Pink https://t.co/pc3BZ6qskJ	cnnbrk hope police drop bullets shooter like take burger king pink	-0.1	0.3	Negative	0.135	0.348	0.516	0.5106	Positive
1328	1328	2022-07-04 16:48:30+00:00	CristianC_26	136		@ManicFocus @BurgerKing Yes you have to get whopped out every now and then. Burger King over everything	manicfocus burgerking yes get whopped every burger king everything	0.0	0.0	Neutral	0.0	0.252	0.748	0.4019	Positive
1330	1330	2022-07-04 16:47:43+00:00	IvanRiko1992	213	Irving, TX	@FuckUpMiguel I went to the Burger King off of Irving Blvd and O’Connor and saw they don’t have Whoppers on the men… https://t.co/jYowvjbw6X	fuckupmiguel went burger king irving blvd connor saw whoppers men	0.0	0.0	Neutral	0.0	0.0	1.0	0.0	Neutral
1331	1331	2022-07-04 16:47:39+00:00	commonsensesgt	2		Glad he got a bunch of money, but he needs to take a vacation! Over $300,000 raised for Burger King employee who n… https://t.co/quI5TuNVTI	glad got bunch money needs take vacation raised burger king employee	0.5	1.0	Positive	0.0	0.231	0.769	0.4588	Positive
1332	1332	2022-07-04 16:46:45+00:00	aDudeist_Priest	97		@Chomper1968 @DavidC34884092 @fretwell_eddie @RockyMtnCivil @DollyD2022 @POTUS Multiple states did multiple audits,… https://t.co/8AnTMYmVwL	chomper davidc fretwell_eddie rockymtncivil dollyd potus multiple states multiple audits	0.0	0.0	Neutral	0.0	0.0	1.0	0.0	Neutral
1333	1333	2022-07-04 16:46:43+00:00	mjgamson	6921	Castleford, England	I’m sat on my own trying to enjoy my McDonald’s and the cleaner will come weed away at me about how he prefers Burger King! 🤦🏻‍♂️	sat trying enjoy mcdonald cleaner come weed away prefers burger king	0.4	0.5	Positive	0.0	0.353	0.647	0.5994	Positive
1334	1334	2022-07-04 16:46:42+00:00	STORY21507308	242		@grindfacetv_ Nothing like a beaner working in Burger King trying to be tough don't make me laugh😂	grindfacetv_ nothing like beaner working burger king trying tough make laugh	-0.04444444444444445	0.4666666666666667	Negative	0.237	0.237	0.526	0.2477	Positive
1335	1335	2022-07-04 16:45:29+00:00	MDLuffy1234	28		@WendieMalick I mean, I still can't rinse my my balls in the burger king soda dispenser, soooo...	wendiemalick mean still rinse balls burger king soda dispenser soooo	-0.3125	0.6875	Negative	0.0	0.0	1.0	0.0	Neutral
1336	1336	2022-07-04 16:44:53+00:00	Pete33444161	12		@StuartMcGinnes5 @SimonCalder Baggage handlers minimum wage, burger King £15/hr plus £500 signing on bonus at Bristol	stuartmcginnes simoncalder baggage handlers minimum wage burger king plus signing bonus bristol	0.0	0.0	Neutral	0.0	0.241	0.759	0.5423	Positive
1337	1337	2022-07-04 16:44:53+00:00	oneinatree	1943	Indianapolis, IN	@BlackTzedek @nhannahjones &amp; Dylan Roof got treated to Burger King	blacktzedek nhannahjones amp dylan roof got treated burger king	0.0	0.0	Neutral	0.0	0.0	1.0	0.0	Neutral
1338	1338	2022-07-04 16:44:40+00:00	BuzzEdition	15532	North Carolina	Over $300,000 raised for Burger King employee who never missed work in 27 years and got a backpack, movie ticket, a… https://t.co/2txtOpYx31	raised burger king employee never missed work years got backpack movie ticket	0.0	0.0	Neutral	0.0	0.146	0.854	0.2235	Positive
1339	1339	2022-07-04 16:42:27+00:00	cloverchibi_	646	peepeepoopoo	@SwellTimeGPool i think i tried the rerelease they had at burger king a few years back........ but i dont remember what it tasted like ;w;	swelltimegpool think tried rerelease burger king years back dont remember tasted like	0.0	0.0	Neutral	0.161	0.0	0.839	-0.2755	Negative
1340	1340	2022-07-04 16:42:19+00:00	GuruTheZeke	906	Oakland, CA	@TheJoozian @TMZ You're right had to look up again if they killed him on site... but Dillan Roof got took too burge… https://t.co/apQelt1v8R	thejoozian tmz right look killed site dillan roof got took burge	0.042857142857142844	0.26785714285714285	Positive	0.31	0.0	0.69	-0.6705	Negative
1341	1341	2022-07-04 16:42:16+00:00	aasimar	380	earth	@cawmrade i know it's not the burger king's fault bc they're probably slammed rn, but doordash said that the ETA wa… https://t.co/Uuc1jWR8Db	cawmrade know burger king fault probably slammed doordash said eta	0.0	0.0	Neutral	0.231	0.0	0.769	-0.4019	Negative
1342	1342	2022-07-04 16:42:10+00:00	PsychopathZack	588	Check the closet:)	@cheese_sneeze7 Number 15 Burger King foot lettuce the last thing you’d want in your Burger King burger is someone’… https://t.co/eFdU0bkVs4	cheese_sneeze number burger king foot lettuce last thing want burger king burger someone	0.0	0.06666666666666667	Neutral	0.0	0.191	0.809	0.1531	Positive
1343	1343	2022-07-04 16:41:41+00:00	fsgoodnews	8		$300,000 raised for Burger King employee who never missed work in 27 years and got mediocre gift https://t.co/ZvISlzixtx #goodnews	raised burger king employee never missed work years got mediocre gift goodnews	-0.5	1.0	Negative	0.0	0.324	0.676	0.5842	Positive
1344	1344	2022-07-04 16:41:14+00:00	BigManIcey	354		@RK9_Scorch_ @AlderTheWolf Burger King	rk_scorch_ alderthewolf burger king	0.0	0.0	Neutral	0.0	0.0	1.0	0.0	Neutral
1345	1345	2022-07-04 16:41:09+00:00	more_contentpls	817	Bay Area	Breaking: Supreme Value Meal Court declares all American citizens shall be subject to the crown of his majesty Sir… https://t.co/WgWv7YtFq1	breaking supreme value meal court declares american citizens shall subject crown majesty sir	-0.08333333333333333	0.16666666666666666	Negative	0.0	0.353	0.647	0.7184	Positive
1346	1346	2022-07-04 16:40:04+00:00	ethanjacobslaw	3235	San Francisco, CA	Who called it “fully intact vintage Burger King” instead of “Wight Castle?” https://t.co/6BcflUmxoJ	called fully intact vintage burger king instead wight castle	0.0	0.0	Neutral	0.0	0.207	0.793	0.2716	Positive
1347	1347	2022-07-04 16:38:55+00:00	alltoonessa	1248	India	@JannatImran4 burger king &gt;&gt;&gt;&gt;&gt;	jannatimran burger king	0.0	0.0	Neutral	0.0	0.0	1.0	0.0	Neutral
1348	1348	2022-07-04 16:37:33+00:00	KTenpas	973	Wisconsin	@bilbili20 @notban1303 @AP I won’t because I’m white and I’ll be arrested and offered Burger King	bilbili notban white arrested offered burger king	0.0	0.0	Neutral	0.341	0.0	0.659	-0.4767	Negative
1349	1349	2022-07-04 16:37:09+00:00	Mannyisred3	28		@Tyrell__Malacia Only chips and gravy? Thought he’d of took you to Burger King to try a triple whopper.	tyrell__malacia chips gravy thought took burger king try triple whopper	0.0	0.0	Neutral	0.0	0.0	1.0	0.0	Neutral
1350	1350	2022-07-04 16:34:46+00:00	Lunizzle	696	Cape Town, South Africa	I’m at Burger King ‘cause I’m planning on trying the vegan royale 🧍🏾‍♂️ Have any of y’all had it?	burger king cause planning trying vegan royale	0.0	0.0	Neutral	0.0	0.0	1.0	0.0	Neutral
1351	1351	2022-07-04 16:34:29+00:00	dandevitt1009	105	New Orleans, LA	@Daily_Feed123 What you guys work for Burger King right? Or like just kinda like assholes?	daily_feed guys work burger king right like kinda like assholes	0.2857142857142857	0.5357142857142857	Positive	0.227	0.322	0.451	0.1226	Positive
1352	1352	2022-07-04 16:34:07+00:00	BAKA2ALONE	1248		Happy Birthday King Of Red! Sarasa Arujine by @Blackpeacock100 Burger by @parusanto #主音サラサ #UTAU獣人 https://t.co/1JKGV4o0m5	happy birthday king red sarasa arujine blackpeacock burger parusanto 主音サラサ utau獣人	0.4	0.5	Positive	0.0	0.27	0.73	0.5719	Positive
1353	1353	2022-07-04 16:33:26+00:00	MichaelEliasso4	25606	Dallas, TX	Jesus Christ what cheap asses @BurgerKing ...REALLY BURGER KING?? Over $300,000 raised for Burger King employee who… https://t.co/1CpaQuW54W	jesus christ cheap asses burgerking really burger king raised burger king employee	0.30000000000000004	0.44999999999999996	Positive	0.0	0.0	1.0	0.0	Neutral
1354	1354	2022-07-04 16:33:22+00:00	EllieNotTifa	747	Seattle, Washington	Burger King to Change Name to Just “Burger,” Noting that In Conventional Historiography Burgers Abolished Kings at… https://t.co/BNVhmWZjBI	burger king change name burger noting conventional historiography burgers abolished kings	-0.14285714285714285	0.35714285714285715	Negative	0.0	0.0	1.0	0.0	Neutral
1355	1355	2022-07-04 16:33:05+00:00	wannabe_idiot	333	Jon Bernthal’s Heart	Burger King forgot my fries https://t.co/7ZQMakz9G0	burger king forgot fries	0.0	0.0	Neutral	0.0	0.0	1.0	0.0	Neutral
1356	1356	2022-07-04 16:32:18+00:00	BertLeitch	160	Glasgow, Scotland	@Max_Power10 @recordGasProfit @rdean101 @FoxNews Yes ,I can imagine 1700 Burger King workers ,or scout .masters ,or… https://t.co/IgmdQFK3cS	max_power recordgasprofit rdean foxnews yes imagine burger king workers scout masters	0.0	0.0	Neutral	0.0	0.213	0.787	0.4019	Positive
1357	1357	2022-07-04 16:32:17+00:00	bro_is_deadass	60	The Ritz Carlton	@givemedatrn @LilFigurative @Syxx_G @Drakesoldmore not even white lil bro just take your L and clock in at burger king like u always do	givemedatrn lilfigurative syxx_g drakesoldmore even white lil bro take clock burger king like always	0.0	0.0	Neutral	0.0	0.161	0.839	0.3612	Positive
1358	1358	2022-07-04 16:30:32+00:00	Wheezy_814	1853		@ddofinternet Number 1, Burger King Foot Lettuce. The Last Thing You Want In Your Burger King Burger Is Someone’s Foot Lettuce.	ddofinternet number burger king foot lettuce last thing want burger king burger someone foot lettuce	0.0	0.06666666666666667	Neutral	0.0	0.167	0.833	0.1531	Positive
1359	1359	2022-07-04 16:28:34+00:00	kristianuhh	1003	somewhere doing better	idk why but the Burger King one is better https://t.co/M5M21S3BUd	idk burger king one better	0.5	0.5	Positive	0.192	0.397	0.411	0.3612	Positive
1360	1360	2022-07-04 16:27:45+00:00	saramulalicc	109		Deadass who’s keeping Burger King in service	deadass keeping burger king service	0.0	0.0	Neutral	0.0	0.0	1.0	0.0	Neutral
1361	1361	2022-07-04 16:26:26+00:00	KhanofKings	855	Brooklyn (47)	Never ordering gas station burger king at 3 am again, my tummy still hurts :(	never ordering gas station burger king tummy still hurts	0.0	0.0	Neutral	0.279	0.0	0.721	-0.4767	Negative
1362	1362	2022-07-04 16:26:24+00:00	tylerhowell1991	1512	Akron, OH	@SolPornTom If I ain’t n I flip burgers at Burger King would you be ashamed and tell ya friends ya feelin me	solporntom flip burgers burger king would ashamed tell friends feelin	0.0	0.0	Neutral	0.218	0.218	0.563	0.0	Neutral
1363	1363	2022-07-04 16:24:58+00:00	ShiftyStone	109	Hesperia, California	@BurgerKing Your corporation should be ashamed of yourselves for not treating your employee of 27 years better than… https://t.co/igxlEciDQJ	burgerking corporation ashamed treating employee years better	0.5	0.5	Positive	0.282	0.264	0.455	-0.0516	Negative
1364	1364	2022-07-04 16:24:41+00:00	arizaliY	220	aşiyan	@442baklava442 @1907macka Burger king mi?	baklava macka burger king	0.0	0.0	Neutral	0.0	0.0	1.0	0.0	Neutral
1365	1365	2022-07-04 16:23:57+00:00	scottlincicome	993	Raleigh, NC & Washington, DC	"$300,000 raised for Burger King employee who never missed work in 27 years and got mediocre gift"… https://t.co/sLug5XrAqC	raised burger king employee never missed work years got mediocre gift	-0.5	1.0	Negative	0.0	0.347	0.653	0.5842	Positive
1366	1366	2022-07-04 16:22:20+00:00	LANCEMa26017202	1		Over $300,000 raised for Burger King employee who never missed work in 27 years and got a backpack, movie ticket, a… https://t.co/yUpXNDouZ7	raised burger king employee never missed work years got backpack movie ticket	0.0	0.0	Neutral	0.0	0.146	0.854	0.2235	Positive
1367	1367	2022-07-04 16:22:10+00:00	DadCore_XL	305	Washington, DC	Not to alarm anyone but Number 15: burger King foot lettuce	alarm anyone number burger king foot lettuce	0.0	0.0	Neutral	0.276	0.149	0.575	-0.2732	Negative
1368	1368	2022-07-04 16:21:25+00:00	Slickrickdog411	7	Miami, FL	Anyone remember the Omni mall ..they had a movie theater had a carrousel of horses ride and game machines across th… https://t.co/HwaIMOTGTS	anyone remember omni mall movie theater carrousel horses ride game machines across	-0.4	0.4	Negative	0.0	0.0	1.0	0.0	Neutral
1369	1369	2022-07-04 16:21:11+00:00	DarrylFitzgera6	316	Indiana, USA	@infatuation I like McDonald’s and Burger King.	infatuation like mcdonald burger king	0.0	0.0	Neutral	0.0	0.577	0.423	0.4767	Positive
1370	1370	2022-07-04 16:20:28+00:00	HendersonAlan	517	Dallas, TX	I am glad this particular employee got all this money but this is really a prime example of perseverance porn which… https://t.co/bbbPs6Hc0y	glad particular employee got money really prime example perseverance porn	0.2888888888888889	0.5111111111111111	Positive	0.0	0.25	0.75	0.4588	Positive
1371	1371	2022-07-04 16:19:13+00:00	Max_Power10	685		@BertLeitch @recordGasProfit @rdean101 @FoxNews Tell that to thousands of victims. Can you imagine a headline of “… https://t.co/krxHjLP53Z	bertleitch recordgasprofit rdean foxnews tell thousands victims imagine headline	0.0	0.0	Neutral	0.223	0.0	0.777	-0.3182	Negative
1372	1372	2022-07-04 16:18:45+00:00	YourComeuppance	604	State of Confusion	@Banned_Bill He's mentally not fit enough to take up the role of a manager at a local burger King let alone being t… https://t.co/ycsUl6ylAx	banned_bill mentally fit enough take role manager local burger king let alone	0.13333333333333333	0.3	Positive	0.138	0.172	0.69	0.128	Positive
1373	1373	2022-07-04 16:18:28+00:00	BruniniSandro	223		@burgerking_es MCDONALD'S &gt;&gt;&gt;&gt;&gt;&gt;&gt;&gt;&gt;&gt;&gt;&gt;&gt;&gt;&gt;&gt;&gt;&gt;&gt; Burger King	burgerking_es mcdonald burger king	0.0	0.0	Neutral	0.0	0.0	1.0	0.0	Neutral
1374	1374	2022-07-04 16:16:35+00:00	AuntieSknows	1323	USA	before i left the court house while getting my divorce, i had to stop in the clerk's office &amp; check out a future da… https://t.co/3QGnZGG6bY	left court house getting divorce stop clerk office amp check future	0.0	0.0625	Neutral	0.18	0.0	0.82	-0.296	Negative
1375	1375	2022-07-04 16:15:37+00:00	Explorefeeling1	55		Over $330,000 Raised For Burger King Employee Who Received Cheap ‘Goodie Bag’ After 27 Years Of Loyal Work https://t.co/iDZEdd6oHZ	raised burger king employee received cheap goodie bag years loyal work	0.3666666666666667	0.7666666666666666	Positive	0.0	0.237	0.763	0.4767	Positive
1376	1376	2022-07-04 16:15:36+00:00	RichFreddyBaby_	1668	Opa-Locka, FL	tryna think if i want me a Oreo milkshake from burger king 🥹	tryna think want oreo milkshake burger king	0.0	0.0	Neutral	0.0	0.178	0.822	0.0772	Positive
1377	1377	2022-07-04 16:14:02+00:00	CombinationFood	2	Combination PizzaHut/TacoBell	I'm at the Burger King I'm at the Pizza Hut I'm at the combination Burger King and Pizza Hut (Bur Hut: Be the Eatin… https://t.co/NzI6EKNERL	burger king pizza hut combination burger king pizza hut bur hut eatin	0.0	0.0	Neutral	0.0	0.0	1.0	0.0	Neutral
1378	1378	2022-07-04 16:11:42+00:00	donsspencer	188		Burger King employee awarded gift bag for never missing a day in 27 years receives $300K in donations https://t.co/ocJSGdenHC #FoxBusiness	burger king employee awarded gift bag never missing day years receives donations foxbusiness	0.1	0.05	Positive	0.0	0.428	0.572	0.7571	Positive
1379	1379	2022-07-04 16:11:39+00:00	supersaint1976	527	Shanklin, England	@IOWinfo @IOWDistribution You think getting a Burger King 20 years after the rest of the country is the best day of your life	iowinfo iowdistribution think getting burger king years rest country best day life	1.0	0.3	Positive	0.0	0.276	0.724	0.6369	Positive
1380	1380	2022-07-04 16:10:48+00:00	mattweaver95	458	Atlanta, Georgia	You cant accuse someone of cheating and ask the person to be vulnerable with you after. This ain’t burger king…You… https://t.co/xkhengTSsc	cant accuse someone cheating ask person vulnerable burger king	-0.5	0.5	Negative	0.153	0.364	0.483	0.3851	Positive
1381	1381	2022-07-04 16:09:19+00:00	push_hustle	73		@IDrawCharts Lol I worked at Burger King for my first job. Actually enjoyed it more than software engineering job l… https://t.co/mG8m49sGAG	idrawcharts lol worked burger king first job actually enjoyed software engineering job	0.5166666666666667	0.5777777777777777	Positive	0.0	0.379	0.621	0.7269	Positive
1382	1382	2022-07-04 16:08:58+00:00	Pepyone	1632	United States	@McJellieBean @Just_Corine @TheDude42596275 @TalbertSwan @DoorDash Why not? They let wyte boys mass kill blacks or… https://t.co/XicM6eEoBG	mcjelliebean just_corine thedude talbertswan doordash let wyte boys mass kill blacks	0.0	0.0	Neutral	0.32	0.0	0.68	-0.6908	Negative
1383	1383	2022-07-04 16:07:59+00:00	PowPow4every1	873	USA	@DollarB42844277 @BreakingBadIrny Lol damn is that why this lady shot up burger King bc they gave her the order wit… https://t.co/9hTvLUKp87	dollarb breakingbadirny lol damn lady shot burger king gave order wit	0.8	0.7	Positive	0.186	0.193	0.621	0.0258	Neutral
1384	1384	2022-07-04 16:06:01+00:00	SkyCirclesCHI	0	Chicago, IL	N300TN, a 1988 BEECH 300, is circling over North Chicago at 8750 feet, speed 133 MPH, 0.1 miles from Burger King… https://t.co/g7uzGkVzPE	ntn beech circling north chicago feet speed mph miles burger king	0.0	0.0	Neutral	0.0	0.0	1.0	0.0	Neutral
1385	1385	2022-07-04 16:05:26+00:00	BaPires	30	Brazil	"- Uh... musta been when I had supper at McDonald's, Burger King, or Wendy's. - Or? You don't fսcking remember whe… https://t.co/za1o4EgjlH	musta supper mcdonald burger king wendy fսcking remember whe	0.0	0.0	Neutral	0.0	0.0	1.0	0.0	Neutral
1386	1386	2022-07-04 16:05:25+00:00	chach_maserati	701	TRAPPED UNDER THE L TRAIN	Burger King Foot Lettuce	burger king foot lettuce	0.0	0.0	Neutral	0.0	0.0	1.0	0.0	Neutral
1387	1387	2022-07-04 16:04:28+00:00	Chefboyvish	162	Selangor, Malaysia	@_theotherjack_ @McDMalaysia No doubt, Texas is the best franchise to get fried chicken. The only problem to me is… https://t.co/ZXLKTJoXNO	_theotherjack_ mcdmalaysia doubt texas best franchise get fried chicken problem	0.2	0.625	Positive	0.317	0.256	0.427	0.0	Neutral
1388	1388	2022-07-04 16:04:02+00:00	thechadcatdad	415	Muncie, IN	Shouting sic semper tyrannis as I jump over the counter at Burger King and steal all the cardboard crowns.	shouting sic semper tyrannis jump counter burger king steal cardboard crowns	0.0	0.0	Neutral	0.242	0.0	0.758	-0.4939	Negative
1389	1389	2022-07-04 16:03:39+00:00	aincancom	0		Over $300,000 raised for Burger King employee who never missed work in 27 years and got a backpack, movie ticket, a… https://t.co/jUWKu4Ulz1	raised burger king employee never missed work years got backpack movie ticket	0.0	0.0	Neutral	0.0	0.146	0.854	0.2235	Positive
1390	1390	2022-07-04 16:03:22+00:00	UPLIFTINGN3WS	3		$300,000 raised for Burger King employee who never missed work in 27 years and got mediocre gift: https://t.co/cRpaekpAVh	raised burger king employee never missed work years got mediocre gift	-0.5	1.0	Negative	0.0	0.347	0.653	0.5842	Positive
1391	1391	2022-07-04 16:02:19+00:00	NateP54930028	775	United States	@oregonduksports Never had in n out, is it actually better than McDonald’s, Wendy’s or Burger King	oregonduksports never actually better mcdonald wendy burger king	-0.25	0.5	Negative	0.256	0.0	0.744	-0.3412	Negative
1392	1392	2022-07-04 16:00:58+00:00	nonz____	42		That Burger King beside brixton in Waterloo is a legendary place	burger king beside brixton waterloo legendary place	1.0	1.0	Positive	0.0	0.0	1.0	0.0	Neutral
1393	1393	2022-07-04 16:00:51+00:00	rUpliftingNews	1		$300,000 raised for Burger King employee who never missed work in 27 years and got mediocre gift | https://t.co/gVIIiO0jDH #news	raised burger king employee never missed work years got mediocre gift news	-0.5	1.0	Negative	0.0	0.324	0.676	0.5842	Positive
1394	1394	2022-07-04 15:57:54+00:00	DDurite	4996	United States	@Numbers28 @MsMich6 Bishop Talbert Swan. Robert Long murdered 8 Asian people. Police arrested him without a scratc… https://t.co/wWxi2JQyix	numbers msmich bishop talbert swan robert long murdered asian people police arrested without scratc	-0.025	0.2	Negative	0.385	0.0	0.615	-0.8176	Negative
1395	1395	2022-07-04 15:57:30+00:00	Emiii_yaaa	644	Northern UW City	@GriffinGamerHD King gives me the burger. A truly honorable burger indeed.	griffingamerhd king gives burger truly honorable burger indeed	0.0	0.0	Neutral	0.0	0.516	0.484	0.7506	Positive
1396	1396	2022-07-04 15:57:05+00:00	Asaylum117	145		Kamen America must love Bruger King then, since it's one of the few burger restaurants that sells giant burgers. 😅 https://t.co/JsQqwvBfKz	kamen america must love bruger king since one burger restaurants sells giant burgers	0.25	0.8	Positive	0.0	0.259	0.741	0.6369	Positive
1397	1397	2022-07-04 15:56:37+00:00	underrtdyouth	688		te amo burger king https://t.co/rQEAmY1uKd	amo burger king	0.0	0.0	Neutral	0.0	0.0	1.0	0.0	Neutral
1398	1398	2022-07-04 15:55:20+00:00	snoopyscout2	80	Rockledge Fl.	Burger King employee awarded gift bag for never missing a day in 27 years receives $300K in donations https://t.co/HgkwwtXmqd #FoxBusiness	burger king employee awarded gift bag never missing day years receives donations foxbusiness	0.1	0.05	Positive	0.0	0.428	0.572	0.7571	Positive
1399	1399	2022-07-04 15:54:15+00:00	Kittyarts34	77		Temporary NYPD headquarters at a Burger King near the World Trade Center, September 11, 2001 https://t.co/TP4sH8nYgr	temporary nypd headquarters burger king near world trade center september	0.0	0.25	Neutral	0.0	0.0	1.0	0.0	Neutral
1400	1400	2022-07-04 15:54:11+00:00	SteamUser5643	1563	he ▪︎ him ▪︎ his	@poopoo_face_jr i work at burger king now i guess	poopoo_face_jr work burger king guess	0.0	0.0	Neutral	0.0	0.0	1.0	0.0	Neutral
1401	1401	2022-07-04 15:54:00+00:00	mrmustakas	416	Ottawa, Ontario	What McDonald's And Burger King's Misleading Advertising Accusations Teach Us About Marketing And Brand Trust via… https://t.co/3nsUbXzX5H	mcdonald burger king misleading advertising accusations teach marketing brand trust via	0.0	0.0	Neutral	0.307	0.202	0.491	-0.1779	Negative
1402	1402	2022-07-04 15:51:43+00:00	vinctee	3724	Woodstock, GA	And treated to Burger King! https://t.co/TmJwITTXX7	treated burger king	0.0	0.0	Neutral	0.0	0.0	1.0	0.0	Neutral
1403	1403	2022-07-04 15:51:37+00:00	lunixgamez	5		@Wendys you have 3 tries to make me go to Wendy's instead of burger king your move	wendys tries make wendy instead burger king move	-0.1	0.4	Negative	0.0	0.0	1.0	0.0	Neutral
1404	1404	2022-07-04 15:49:12+00:00	aczhang0	997	NYC	Whopper Jr. and Free Whopper via T-Mobile Tuesdays. (@ Burger King) on #Yelp https://t.co/I5cpNwAJq3	whopper free whopper via mobile tuesdays burger king yelp	0.4	0.8	Positive	0.0	0.292	0.708	0.5106	Positive
1405	1405	2022-07-04 15:48:59+00:00	MrMarketMaker2	123		Burger King employee awarded gift bag for never missing a day in 27 years receives $300K in donations… https://t.co/Mn8TjKBnCK	burger king employee awarded gift bag never missing day years receives donations	0.1	0.05	Positive	0.0	0.454	0.546	0.7571	Positive
1406	1406	2022-07-04 15:48:56+00:00	Catstrophy2	553		I confess, I have difficulty spelling Degenbrecher so I just call her Dragon Burger out of convenience despite the… https://t.co/sa6NDOYnFK	confess difficulty spelling degenbrecher call dragon burger convenience despite	0.0	0.0	Neutral	0.231	0.0	0.769	-0.34	Negative
1407	1407	2022-07-04 15:48:24+00:00	surfsupcaI	2599	just coordinates • afi/4	the fries at this burger king are not it tho https://t.co/NMa6Iczh7D	fries burger king tho	0.0	0.0	Neutral	0.0	0.0	1.0	0.0	Neutral
1408	1408	2022-07-04 15:48:03+00:00	LarryLegg2	884	fly over country	What a great story. I’ll be Burger King wishes they had been more generous to begin with. https://t.co/4jWymFQ6K3	great story burger king wishes generous begin	0.8	0.75	Positive	0.0	0.692	0.308	0.8402	Positive
1409	1409	2022-07-04 15:47:42+00:00	MrMarketMaker2	123		⁦@BurgerKing⁩ — PATHETIC — Seriously as bad as your food is this man deserves a franchise — LAME!… https://t.co/PzFTNpjzgM	burgerking pathetic seriously bad food man deserves franchise lame	-0.7333333333333333	0.8055555555555555	Negative	0.701	0.0	0.299	-0.8934	Negative
1410	1410	2022-07-04 15:46:14+00:00	UQnMe	3322	New Jersey, USA	@anarchoBTC @fortnute12 @Goldsilver1906 @TalbertSwan So what will you be ordering at Burger King? https://t.co/qidyIHoLxS	anarchobtc fortnute goldsilver talbertswan ordering burger king	0.0	0.0	Neutral	0.0	0.0	1.0	0.0	Neutral
1411	1411	2022-07-04 15:45:02+00:00	plusultra56	4997	Columbus, Texas	Over $300,000 raised for Burger King employee who never missed work in 27 years and got a backpack, movie ticket, a… https://t.co/UnHUU2OF6O	raised burger king employee never missed work years got backpack movie ticket	0.0	0.0	Neutral	0.0	0.146	0.854	0.2235	Positive
1412	1412	2022-07-04 15:43:29+00:00	_whoistyke	483		@NYSAGITERRORIST Lmfaoo man don’t end up like boy working for Burger King better take your ass home 😭😭	nysagiterrorist lmfaoo man end like boy working burger king better take ass home	0.5	0.5	Positive	0.185	0.286	0.529	0.2263	Positive
1413	1413	2022-07-04 15:43:18+00:00	CG18350772	37		Burger King employee who didn't miss a day for 27 years gets $300K in donations after receiving paltry gifts. F…..… https://t.co/JpqYHP0dtu	burger king employee miss day years gets donations receiving paltry gifts	0.0	0.0	Neutral	0.138	0.0	0.862	-0.1531	Negative
1414	1414	2022-07-04 15:42:39+00:00	JohnnyLugo65	111		@Codan33 @Yungtaepuna @Rahul75 @jemelehill They never identified a weapon.Assume armed is not shoot at first site.… https://t.co/tD6taO8l15	codan yungtaepuna rahul jemelehill never identified weapon assume armed shoot first site	0.25	0.3333333333333333	Positive	0.168	0.132	0.7	-0.1311	Negative
1415	1415	2022-07-04 15:42:20+00:00	AndrewTranTV	56	Charleston, South Carolina	Only at an airport, you would spend $17 on a normal Burger King meal.	airport would spend normal burger king meal	0.15	0.6499999999999999	Positive	0.0	0.0	1.0	0.0	Neutral
1416	1416	2022-07-04 15:41:04+00:00	SergeantHick	448	Louisiana, USA	Burger King employee awarded gift bag for never missing a day in 27 years receives $300K in donations https://t.co/AwQbtYiZzw #FoxBusiness	burger king employee awarded gift bag never missing day years receives donations foxbusiness	0.1	0.05	Positive	0.0	0.428	0.572	0.7571	Positive
1417	1417	2022-07-04 15:40:45+00:00	Tom61413676	6		@anarchoBTC @fortnute12 @Goldsilver1906 @TalbertSwan "Common knowledge" aka absolute lies. Dylan roof's civil right… https://t.co/vkWJHtb9ST	anarchobtc fortnute goldsilver talbertswan common knowledge aka absolute lies dylan roof civil right	0.06190476190476191	0.6452380952380952	Positive	0.189	0.0	0.811	-0.4215	Negative
1418	1418	2022-07-04 15:40:43+00:00	UnaccountedFour	297	The World Wide Web	@phys_ballsocket Hmmmm, Burger King	phys_ballsocket hmmmm burger king	0.0	0.0	Neutral	0.0	0.0	1.0	0.0	Neutral
1419	1419	2022-07-04 15:40:15+00:00	ImmyyRoll	352	##garreg mach monastery🩰infj	@crownedexalt i think dairy queen climbved into burger king's ribcage and killed all the germs	crownedexalt think dairy queen climbved burger king ribcage killed germs	-0.2	0.0	Negative	0.333	0.0	0.667	-0.6705	Negative
1420	1420	2022-07-04 15:39:37+00:00	itsDaibhi	7378	Parts Unknown	Ahh York Train Station. The station with the most expensive Burger King… in the world. https://t.co/RIBXTgxh4o	ahh york train station station expensive burger king world	-0.5	0.7	Negative	0.0	0.0	1.0	0.0	Neutral
1421	1421	2022-07-04 15:39:34+00:00	BreslowGroup	0	200 W Washington Sq Suite 2609	Over $300,000 raised for Burger King employee who never missed work in 27 years and got a backpack, movie ticket, a… https://t.co/AhdIKKzkOF	raised burger king employee never missed work years got backpack movie ticket	0.0	0.0	Neutral	0.0	0.146	0.854	0.2235	Positive
1422	1422	2022-07-04 15:38:20+00:00	echobay56	5	Ohio, USA	@FoxNews Burger King could have easily given him $3000. Set an example to strive for.	foxnews burger king could easily given set example strive	0.43333333333333335	0.8333333333333334	Positive	0.0	0.231	0.769	0.34	Positive
1423	1423	2022-07-04 15:36:53+00:00	FranklyPundit	31	Illinois, USA	@Blockone5 @nytimes Been wondering this all weekend long. But looking at the Burger King footage incident in Chica… https://t.co/aeNqr8WyxS	blockone nytimes wondering weekend long looking burger king footage incident chica	-0.05	0.4	Negative	0.0	0.0	1.0	0.0	Neutral
1424	1424	2022-07-04 15:36:04+00:00	mikemas28	361		@Eray1775 happy burger king day earl https://t.co/zNjXIkKAKz	eray happy burger king day earl	0.8	1.0	Positive	0.0	0.425	0.575	0.5719	Positive
1425	1425	2022-07-04 15:35:00+00:00	Skywalkerplc3	4723	Nebraska, USA	Burger King employee awarded gift bag for never missing a day in 27 years receives $300K in donations https://t.co/ilhm6YEmG5	burger king employee awarded gift bag never missing day years receives donations	0.1	0.05	Positive	0.0	0.454	0.546	0.7571	Positive
1426	1426	2022-07-04 15:34:29+00:00	ethanncfc	419	London	@NotSuperior_ @ChelseaFC did ur Burger King arrive mate ?!	notsuperior_ chelseafc burger king arrive mate	0.0	0.0	Neutral	0.0	0.0	1.0	0.0	Neutral
1427	1427	2022-07-04 15:33:09+00:00	Novus_Stock	7777	Nationwide	Over $300,000 raised for Burger King employee who never missed work in 27 years and got a backpack, movie ticket, a… https://t.co/iBKtpGOHVa	raised burger king employee never missed work years got backpack movie ticket	0.0	0.0	Neutral	0.0	0.146	0.854	0.2235	Positive
1428	1428	2022-07-04 15:32:31+00:00	shadowtharapper	450	Vegas Baby!!!	@robinormsby @evilballpoints @CalltoActivism And bought Burger King meals	robinormsby evilballpoints calltoactivism bought burger king meals	0.0	0.0	Neutral	0.0	0.0	1.0	0.0	Neutral
1429	1429	2022-07-04 15:31:43+00:00	linwulin3	101	Michigan, USA	Gonna name my next cat Burger King	gonna name next cat burger king	0.0	0.0	Neutral	0.0	0.0	1.0	0.0	Neutral
1430	1430	2022-07-04 15:31:41+00:00	2Smuv2bme	229	Houston, TX	Wouldn't be shocked if Burger King is trying to get a cut. https://t.co/KP7J86aM6y	shocked burger king trying get cut	-0.7	0.8	Negative	0.524	0.0	0.476	-0.5267	Negative
1431	1431	2022-07-04 15:31:11+00:00	RamonaEid	6774	Denver	Burger King employee awarded gift bag for never missing a day in 27 years receives $300K in donations https://t.co/bT7ohaVXRW #FoxBusiness	burger king employee awarded gift bag never missing day years receives donations foxbusiness	0.1	0.05	Positive	0.0	0.428	0.572	0.7571	Positive
1432	1432	2022-07-04 15:31:07+00:00	thecotecavalry	77		@iamkevinito @LeBatardShow @billygil A few one worders to add to this list: Mac Donald’s Burger King Taco Bell Bud Light Miller Lite	iamkevinito lebatardshow billygil one worders add list mac donald burger king taco bell bud light miller lite	0.4	0.7	Positive	0.0	0.0	1.0	0.0	Neutral
1433	1433	2022-07-04 15:30:48+00:00	MonsterMonica12	243	Amherst, OH	Also I’m obsessed with Burger King Frankenstein https://t.co/P6HnvR2Bzr	also obsessed burger king frankenstein	-0.5	1.0	Negative	0.298	0.0	0.702	-0.1779	Negative
1434	1434	2022-07-04 15:29:29+00:00	Brittney0127	308		@shannonrwatts This man was slaughtered. White mass shooters are continually handcuffed “without incident” and in s… https://t.co/QY21JdY1cw	shannonrwatts man slaughtered white mass shooters continually handcuffed without incident	0.0	0.0	Neutral	0.0	0.0	1.0	0.0	Neutral
1435	1435	2022-07-04 15:29:24+00:00	GaetorCreation	848	in the bath tub	@RushSweetest I'm fine I was lucky not at the center tho I wanted to go to it for some burger king but decided not… https://t.co/2b51txKRae	rushsweetest fine lucky center tho wanted burger king decided	0.21666666666666667	0.47777777777777786	Positive	0.0	0.397	0.603	0.5574	Positive
1436	1436	2022-07-04 15:29:18+00:00	A_Strange_Cat	230	Pennsylvania	in particular, the con's response to the first two issues makes me very uneasy. not a lot they can do about burger… https://t.co/Tr8EaGRPkA	particular con response first two issues makes uneasy lot burger	0.20833333333333331	0.3333333333333333	Positive	0.224	0.0	0.776	-0.3818	Negative
1437	1437	2022-07-04 15:28:26+00:00	A_Strange_Cat	230	Pennsylvania	i've always wanted to go to anthrocon but seeing some of the stuff that went on this year makes me really nervous a… https://t.co/lDjR9NrTjQ	always wanted anthrocon seeing stuff went year makes really nervous	0.2	0.2	Positive	0.21	0.0	0.79	-0.3384	Negative
1438	1438	2022-07-04 15:28:26+00:00	leahabrahams1	176	Jamaica	#BurgerKingWorker Who Went Viral After Receiving Paltry #GiftBag Gets $320,000 Raised via #GoFundMe |… https://t.co/GURIUpjTSo	burgerkingworker went viral receiving paltry giftbag gets raised via gofundme	0.0	0.0	Neutral	0.0	0.0	1.0	0.0	Neutral
1439	1439	2022-07-04 15:27:25+00:00	KABUKIBARBIE	593	DPR Ian’s lullaby.	Y’all there are pictures spreading around of me and Dante Chen at Burger King. 😭 He paid for our meal then he took… https://t.co/bOJ40FWz8b	pictures spreading around dante chen burger king paid meal took	0.0	0.0	Neutral	0.0	0.0	1.0	0.0	Neutral
1440	1440	2022-07-04 15:26:28+00:00	fembrutale	767		@taderfxt @TwoFace_0711 That scene where the Russian scientist really into burger King and saying shit like "hey this game isn't rigged!"	taderfxt twoface_ scene russian scientist really burger king saying shit like hey game rigged	-0.1	0.35	Negative	0.311	0.128	0.561	-0.5574	Negative
1441	1441	2022-07-04 15:26:23+00:00	SpacePootler	3319	London, England	Burger King's Cross https://t.co/tWjRDeTq1O	burger king cross	0.0	0.0	Neutral	0.0	0.0	1.0	0.0	Neutral
1442	1442	2022-07-04 15:25:11+00:00	itzmysummah	159		BURGER KING BAG AND LIA STICKERS THEY GETTIN ALL THE ADS https://t.co/OPKvufdzim	burger king bag lia stickers gettin ads	0.0	0.0	Neutral	0.0	0.0	1.0	0.0	Neutral
1443	1443	2022-07-04 15:25:04+00:00	braby	6447	DWN	@jwulia Burger king	jwulia burger king	0.0	0.0	Neutral	0.0	0.0	1.0	0.0	Neutral
1444	1444	2022-07-04 15:24:09+00:00	iamducbitch	87		@Wayne_In_Akron @KMonty61 @TalbertSwan @antifaoperative @DoorDash 4 miles is like 6-8 minutes max. He didn’t shoot… https://t.co/37jI0BrzQd	wayne_in_akron kmonty talbertswan antifaoperative doordash miles like minutes max shoot	0.0	0.0	Neutral	0.186	0.194	0.62	0.0258	Neutral
1445	1445	2022-07-04 15:24:02+00:00	LiquidityL	113	Bedford, TX	The New York Post: $300,000 raised for Burger King employee who never missed work in 27 years and got mediocre gift… https://t.co/2FoHOtYPyw	new york post raised burger king employee never missed work years got mediocre gift	-0.18181818181818182	0.7272727272727273	Negative	0.0	0.285	0.715	0.5842	Positive
1446	1446	2022-07-04 15:21:41+00:00	BruceCoffman12	2633	The former United States ☮	Mitt Romney at Burger King eating his #HeinzArtBurger says reply #Resistance and RETWEET!!!!!!… https://t.co/skB1Gacctw	mitt romney burger king eating heinzartburger says reply resistance retweet	0.0	0.0	Neutral	0.0	0.0	1.0	0.0	Neutral
1447	1447	2022-07-04 15:20:27+00:00	GameWithinGame	455	5th D	@jasonbush2006 @GeeScottSr Nah bruh. They don’t shoot Yt mass murderers/terrorists. I mean they took Dylan Roof to… https://t.co/GUCre6Fh6r	jasonbush geescottsr nah bruh shoot mass murderers terrorists mean took dylan roof	-0.3125	0.6875	Negative	0.604	0.0	0.396	-0.9042	Negative
1448	1448	2022-07-04 15:19:21+00:00	ChilitoPiquin_	720	ElTajinDeLasPinks - 🥞 🐟 🍞	@ITZYofficial Endorsing Burger King, I see LIA SNEAKERS TEASER #ITZY_SNEAKERS_LIA #ITZY @ITZYofficial	itzyofficial endorsing burger king see lia sneakers teaser itzy_sneakers_lia itzy itzyofficial	0.0	0.0	Neutral	0.167	0.0	0.833	-0.25	Negative
1449	1449	2022-07-04 15:17:30+00:00	chaeryeongdiva	591	he/him	itzy x burger king ? 😭😭😭 https://t.co/QPAUX9h8vZ	itzy burger king	0.0	0.0	Neutral	0.0	0.0	1.0	0.0	Neutral
1450	1450	2022-07-04 15:16:27+00:00	chaeryeongdiva	591	he/him	@thesstzy On dirait Burger king	thesstzy dirait burger king	0.0	0.0	Neutral	0.0	0.0	1.0	0.0	Neutral
1451	1451	2022-07-04 15:16:03+00:00	DollarB42844277	591	The Players Club	@PowPow4every1 @BreakingBadIrny Oh it's a joke about the guy who was dealing out of the burger king and put a bag i… https://t.co/HkGAed68Ce	powpowevery breakingbadirny joke guy dealing burger king put bag	0.0	0.0	Neutral	0.0	0.216	0.784	0.296	Positive
1452	1452	2022-07-04 15:15:44+00:00	Michael66431598	117	New York, USA	@JomboyMedia He was consistently awful for both teams…I’m betting he’s thinking about the Burger King coupons he wa… https://t.co/YStlEEsGK6	jomboymedia consistently awful teams betting thinking burger king coupons	-1.0	1.0	Negative	0.273	0.0	0.727	-0.4588	Negative
1453	1453	2022-07-04 15:15:02+00:00	CarlosWavey	940	London	Burger King in a train station will charge you £8.99 for a double cheeseburger KMT 😡😡😡😡😡😡😡	burger king train station charge double cheeseburger kmt	0.0	0.0	Neutral	0.0	0.0	1.0	0.0	Neutral
1454	1454	2022-07-04 15:14:28+00:00	BuddyBlue46	1532		Hidden Burger King Restaurant Found Behind a Wall https://t.co/GZqSgfqsTd via @YouTube	hidden burger king restaurant found behind wall via youtube	-0.2833333333333333	0.5166666666666666	Negative	0.0	0.0	1.0	0.0	Neutral
1455	1455	2022-07-04 15:13:13+00:00	NicoVenetsanak1	476		@Rem68_ Burger King	rem_ burger king	0.0	0.0	Neutral	0.0	0.0	1.0	0.0	Neutral
1456	1456	2022-07-04 15:13:11+00:00	BeatriceLacy	4444	Bremen	Burger King Worker Of 27 Years Gets Love From Strangers When They See The Company’s Thank You Gift. https://t.co/3mww9R7icS	burger king worker years gets love strangers see company thank gift	0.5	0.6	Positive	0.0	0.545	0.455	0.8625	Positive
1457	1457	2022-07-04 15:12:39+00:00	PJ_kun1	1761		@CalvinsBrew 💔 I have been feeling good with disco since first day… If you have logic like that let’s think about… https://t.co/Z0LTDrAXfL	calvinsbrew feeling good disco since first day logic like let think	0.475	0.4666666666666667	Positive	0.0	0.463	0.537	0.7096	Positive
1458	1458	2022-07-04 15:12:19+00:00	ItSLAYess	397	Indonesia	@FOODFESS2 Burger king for burger, kfc for drink, a&amp;w for soup, mcd for chicken wkwkw	foodfess burger king burger kfc drink amp soup mcd chicken wkwkw	-0.6	0.95	Negative	0.0	0.0	1.0	0.0	Neutral
1459	1459	2022-07-04 15:12:17+00:00	yunapizzaislife	156		@iamforITZY @ITZYofficial if u pay attention to the paper bag beside her, it’s actually burger king…? 👀 HAHAHAHAH… https://t.co/WlOHyImetq	iamforitzy itzyofficial pay attention paper bag beside actually burger king hahahahah	0.0	0.1	Neutral	0.123	0.0	0.877	-0.1027	Negative
1460	1460	2022-07-04 15:11:50+00:00	Stackhunnits__	666	Bay Area	@Marquaviis Hahaha I remember that Burger King squabble 😂😂😂😂	marquaviis hahaha remember burger king squabble	0.2	0.4	Positive	0.0	0.419	0.581	0.5574	Positive
1461	1461	2022-07-04 15:10:15+00:00	pedrojflores_	230		burger king se cae	burger king cae	0.0	0.0	Neutral	0.0	0.0	1.0	0.0	Neutral
1462	1462	2022-07-04 15:10:05+00:00	lHomi_	2185	Washington, DC	@bhwork_ @PVO_PJ If we being honest they both wrong, cause I saw this situation play out at a Burger King and the e… https://t.co/oKl15dKflN	bhwork_ pvo_pj honest wrong cause saw situation play burger king	0.04999999999999999	0.9	Positive	0.196	0.361	0.443	0.3818	Positive
1463	1463	2022-07-04 15:09:51+00:00	ErraticErratas	422	London	@UKIrishUSalien The US healthcare system is far from perfect but it works. Contention: one has to pay twice in ord… https://t.co/pFn0vwOeFC	ukirishusalien healthcare system far perfect works contention one pay twice ord	0.55	1.0	Positive	0.099	0.262	0.638	0.5106	Positive
1464	1464	2022-07-04 15:08:55+00:00	alxxhayxs	319	518	hearing “do you want cheese on that?” while throwing up in the woods behind a Burger King was a really humbling moment for me	hearing want cheese throwing woods behind burger king really humbling moment	-0.1	0.44999999999999996	Negative	0.0	0.115	0.885	0.0772	Positive
1465	1465	2022-07-04 15:08:13+00:00	Talk1200	378	Boston, MA	Kevin Ford, the viral Burger King worker who only received a gift bag for his 27 years of work, has touched the hea… https://t.co/TDJ9NFh4FN	kevin ford viral burger king worker received gift bag years work touched hea	0.0	0.0	Neutral	0.0	0.195	0.805	0.4404	Positive
1466	1466	2022-07-04 15:08:12+00:00	dej18_ad4	32		Great to hear! Burger King employee awarded gift bag for never missing a day in 27 years receives $300K in donation… https://t.co/45uiqbrAwq	great hear burger king employee awarded gift bag never missing day years receives donation	0.45	0.4	Positive	0.0	0.537	0.463	0.8907	Positive
1467	1467	2022-07-04 15:07:44+00:00	jaeu2	3146	Lancaster, PA	Kevin Ford what an amazing man! Burger King employee awarded gift bag for never missing a day in 27 years receives… https://t.co/TTnqIYnWGl	kevin ford amazing man burger king employee awarded gift bag never missing day years receives	0.35000000000000003	0.47500000000000003	Positive	0.0	0.506	0.494	0.8831	Positive
1468	1468	2022-07-04 15:07:35+00:00	TracyExplains	1877	Los Angeles, CA	@keraz37 @mysterycycle @CandyMac59 @SpeakerPelosi @HouseDemocrats You deal with it in a new confirmation hearing. T… https://t.co/i9EIoiW9Iu	keraz mysterycycle candymac speakerpelosi housedemocrats deal new confirmation hearing	0.13636363636363635	0.45454545454545453	Positive	0.0	0.0	1.0	0.0	Neutral
1469	1469	2022-07-04 15:07:12+00:00	anarchoBTC	240	deep in the forest	@fortnute12 @Goldsilver1906 @TalbertSwan Common sense is knowing that the police will absolutely murder you if you’… https://t.co/6qOZwcAcdY	fortnute goldsilver talbertswan common sense knowing police absolutely murder	-0.04999999999999999	0.7	Negative	0.384	0.0	0.616	-0.7178	Negative
1470	1470	2022-07-04 15:06:19+00:00	Nouronal	1297		60 times. Over a traffic stop. They are able to take in mass murders and take them to burger king with 0 shots, but a Black man? No 60 times	times traffic stop able take mass murders take burger king shots black man times	0.16666666666666669	0.5291666666666667	Positive	0.341	0.0	0.659	-0.7351	Negative
1471	1471	2022-07-04 15:05:51+00:00	simulator8	4991	U.S.A.	Over $300,000 raised for Burger King employee who never missed work in 27 years and got a backpack, movie ticket, a… https://t.co/kPLNgBcRUr	raised burger king employee never missed work years got backpack movie ticket	0.0	0.0	Neutral	0.0	0.146	0.854	0.2235	Positive
1472	1472	2022-07-04 15:04:40+00:00	brady26262862	472	Little Canada, MN	Only people with humiliation fetishes eat Burger King	people humiliation fetishes eat burger king	0.0	0.0	Neutral	0.425	0.0	0.575	-0.5719	Negative
1473	1473	2022-07-04 15:04:03+00:00	geminare_	366	UK	cumtrails over the belfast International burger king	cumtrails belfast international burger king	0.0	0.0	Neutral	0.0	0.0	1.0	0.0	Neutral
1474	1474	2022-07-04 15:03:40+00:00	10Dazard	557	Stamford Bridge, England	@Jacktalbot1231 @mufcMPB The Burger King himself, Memphis who ate all the pies	jacktalbot mufcmpb burger king memphis ate pies	0.0	0.0	Neutral	0.0	0.0	1.0	0.0	Neutral
1475	1475	2022-07-04 15:03:12+00:00	newsradiowkcy	164		Viral Burger King Employee Gets More Than $330K in GoFundMe https://t.co/E4U20VR33L	viral burger king employee gets gofundme	0.0	0.0	Neutral	0.0	0.0	1.0	0.0	Neutral
1476	1476	2022-07-04 15:03:08+00:00	RebelLulu	90	Tennessee, USA	The crackas guns don’t work when they arresting a pussy killing kids. Hell they take him to Burger King. #JaylandWalker	crackas guns work arresting pussy killing kids hell take burger king jaylandwalker	0.0	0.0	Neutral	0.474	0.0	0.526	-0.875	Negative
1477	1477	2022-07-04 15:01:48+00:00	DreadfulSanity	1678	Solavellan Hell	McDonals or Burger King is an opinion. "Should this group have basic human rights?" is not. https://t.co/FMW4oPA6mi	mcdonals burger king opinion group basic human rights	0.0	0.1125	Neutral	0.0	0.0	1.0	0.0	Neutral
1478	1478	2022-07-04 15:00:36+00:00	AwesomeImpress	2		the burger king voice: i'm raptor fortnite	burger king voice raptor fortnite	0.0	0.0	Neutral	0.0	0.0	1.0	0.0	Neutral
1479	1479	2022-07-04 15:00:21+00:00	MikeD49780163	138		@ACTBrigitte When she was in the NIFFTH Grade, she thought it would be cool to drop out of school and work at burge… https://t.co/cz182CHlVg	actbrigitte niffth grade thought would cool drop school work burge	0.35	0.65	Positive	0.169	0.185	0.645	0.0516	Positive
1480	1480	2022-07-04 15:00:06+00:00	RamoniOba	584	Bourdillon Ave, Lagos	Had someone on my team retire after 22yrs. I had to use my own funds to set up a good send off for him. No company… https://t.co/eHRfFYh3iN	someone team retire yrs use funds set good send company	0.7	0.6000000000000001	Positive	0.0	0.244	0.756	0.4404	Positive
1481	1481	2022-07-04 14:59:14+00:00	_ReD_HoTT	329	La La Land	I don’t fuck with fast food but I just had a impossible whopper from Burger King and nigga let me fucking tell you!… https://t.co/SAEjxs72Cf	fuck fast food impossible whopper burger king nigga let fucking tell	-0.3666666666666667	0.75	Negative	0.259	0.0	0.741	-0.5423	Negative
1482	1482	2022-07-04 14:59:11+00:00	arianedatil	1815	Washington, DC	I meant to send you this last week! We verified that is it real!! https://t.co/dWtKB8vHxA https://t.co/ykWY0wCfvf	meant send last week verified real	0.1	0.18333333333333335	Positive	0.0	0.0	1.0	0.0	Neutral
1483	1483	2022-07-04 14:58:30+00:00	JimSinc89318847	2778	South Texas	Burger King Worker Of 27 Years Gets Love From Strangers When They See The Company’s Thank You Gift. &lt;https://t.co/3y5fo3r6wb&gt;	burger king worker years gets love strangers see company thank gift	0.5	0.6	Positive	0.0	0.545	0.455	0.8625	Positive
1484	1484	2022-07-04 14:58:25+00:00	stratosphere53	581	Atlanta	Burger King employee awarded gift bag for never missing a day in 27 years receives $300K in donations https://t.co/8MG0lON0iC #FoxBusiness	burger king employee awarded gift bag never missing day years receives donations foxbusiness	0.1	0.05	Positive	0.0	0.428	0.572	0.7571	Positive
[truncated: 12,249 more rows]
