# Supplementary material for: What people think about fast food: opinions analysis and LDA modeling on fast food restaurants using unstructured tweets
Source: PeerJ Comput Sci. 2023 Jan 13;9:e1193. doi: 10.7717/peerj-cs.1193 (PMC10280231; doi:10.7717/peerj-cs.1193)
Supplement: Supplemental Information 1 [file peerj-cs-09-1193-s001.zip › food/sentiments_kfc.csv]

	Unnamed: 0	Date	user_name	user_friends	user_location	text	cleanText	Sentiment Score	Subjectivity	Textblob_sentiment	Negative Score	Positive Score	Neutral Score	Compound Score	Vader Sentiment
0	0	2022-07-05 10:29:10+00:00	LazyestBane	726.0		But don't worry, they also want to put a KFC there, basicly the same thing!	worry also want put kfc basicly thing	0.0	0.125	Neutral	0.315	0.141	0.543	-0.3818	Negative
1	1	2022-07-05 10:28:32+00:00	Princy_Nash	1736.0	Johannesburg, South Africa	@Hlanga_O @KFCSA @kfc hey instinct You jump me today ko screamer gore!	hlanga_o kfcsa kfc hey instinct jump today screamer gore	0.0	0.0	Neutral	0.0	0.0	1.0	0.0	Neutral
2	2	2022-07-05 10:28:05+00:00	uriey__	644.0	JHB	next thing you tweet something off after a few weeks ebe ba re �??weren�??t you the one participating in the kfc hunger�?� https://t.co/fv7TXO7hAM	next thing tweet something weeks ebe one participating kfc hunger	0.0	0.0	Neutral	0.182	0.0	0.818	-0.25	Negative
3	3	2022-07-05 10:27:55+00:00	Lisaskygirl_	2497.0	London, England	@w1mav Looks like the queue's in South Africa waiting to vote the ANC in again so they can have another 4 years of�?� https://t.co/Afhpe1sgxV	wmav looks like queue south africa waiting vote anc another years	0.0	0.0	Neutral	0.0	0.2	0.8	0.3612	Positive
4	4	2022-07-05 10:27:54+00:00	Bhavya_shetty20	25.0		@KFC_India visitd infinity Malad outlet fr d pickup of my order placed online.Staff refused me stating they hve nt�?� https://t.co/avufnLU8wv	kfc_india visitd infinity malad outlet pickup order placed online staff refused stating hve	0.0	0.0	Neutral	0.155	0.0	0.845	-0.296	Negative
5	5	2022-07-05 10:26:20+00:00	RealSexyCyborg	2881.0	Shenzhen, China	We had a good laugh at the time over the number of young people who could not cook- so the city administrators deli�?� https://t.co/Rp6J4ySCjQ	good laugh time number young people could cook city administrators deli	0.3666666666666667	0.3666666666666667	Positive	0.0	0.494	0.506	0.7783	Positive
6	6	2022-07-05 10:25:26+00:00	gavusca	693.0	Н�?Н��Н��, Н��Н��Н��, Н��Н�?Н��Н??	Diluc KFC live action https://t.co/zrUkXCtpmF	diluc kfc live action	0.11818181818181818	0.3	Positive	0.0	0.0	1.0	0.0	Neutral
7	7	2022-07-05 10:24:33+00:00	maamii_yaa	262.0	Accra, Ghana	Adenta KFC on Sundays https://t.co/1rq6IehUB0	adenta kfc sundays	0.0	0.0	Neutral	0.0	0.0	1.0	0.0	Neutral
8	8	2022-07-05 10:22:04+00:00	AllySikangela	1237.0		@mundingi Isn�??t KFC a football club �???	mundingi kfc football club	0.0	0.0	Neutral	0.0	0.0	1.0	0.0	Neutral
9	9	2022-07-05 10:22:02+00:00	aroniza_jan	75.0		Kfc is better�??? https://t.co/Mnu9hLxCRP	kfc better	0.5	0.5	Positive	0.0	0.744	0.256	0.4404	Positive
10	10	2022-07-05 10:21:51+00:00	sooblinx	2081.0	(eng,pt) �??��??� in �??��??�	@lvrforsoob I don't even eat at McDonald's �??� I literally only eat on kfc but the fries would be so bad till they come to your house	lvrforsoob even eat mcdonald literally eat kfc fries would bad till come house	-0.6999999999999998	0.6666666666666666	Negative	0.226	0.0	0.774	-0.5423	Negative
11	11	2022-07-05 10:21:48+00:00	KandallyPH	244.0	Oshakati	Ongwediva be like, we goin to eat KFC. Ouch!! we from oshakati we dont wanna hear it.	ongwediva like goin eat kfc ouch oshakati dont wanna hear	0.0	0.0	Neutral	0.0	0.217	0.783	0.3612	Positive
12	12	2022-07-05 10:21:47+00:00	ziyanda_mbusi	311.0	Johannesburg, South Africa	@Hlanga_O @KFCSA Hey @KFC long time no see https://t.co/PwxfbkjPT8	hlanga_o kfcsa hey kfc long time see	-0.05	0.4	Negative	0.0	0.0	1.0	0.0	Neutral
13	13	2022-07-05 10:19:51+00:00	Rose_Absurd	538.0	Cape Town, South Africa	Obviously mash and gravy!!!! It�??s elite! It�??s the only thing I eat at KFC https://t.co/6NGgMcEleA	obviously mash gravy elite thing eat kfc	0.0	0.5	Neutral	0.0	0.0	1.0	0.0	Neutral
14	14	2022-07-05 10:19:44+00:00	kvngpab	1877.0	�???	From KFC �???�???�???�??? https://t.co/WCIp2Vpud9	kfc	0.0	0.0	Neutral	0.0	0.0	1.0	0.0	Neutral
15	15	2022-07-05 10:19:35+00:00	JosephM42050516	55.0		@TheAnything_Bot Depends on if he brings KFC or not really...	theanything_bot depends brings kfc really	0.2	0.2	Positive	0.0	0.0	1.0	0.0	Neutral
16	16	2022-07-05 10:17:13+00:00	Nabeel_Naser_	88.0		@vishruth_prod @spicyfriies I hate to say this but none of those are kfc spicyfries so they all suck	vishruth_prod spicyfriies hate say none kfc spicyfries suck	-0.8	0.9	Negative	0.306	0.199	0.496	-0.3169	Negative
17	17	2022-07-05 10:15:53+00:00	akatsuyuki_	394.0	+63�??��??� | she/her | 20+ |�??	maturing is realizing kfc fries is the best	maturing realizing kfc fries best	1.0	0.3	Positive	0.0	0.512	0.488	0.6369	Positive
18	18	2022-07-05 10:15:27+00:00	HisWooliness	206.0		KFC would like a word �???�??? https://t.co/gbRZlsThRo	kfc would like word	0.0	0.0	Neutral	0.0	0.455	0.545	0.3612	Positive
19	19	2022-07-05 10:15:22+00:00	kia6rri_	627.0		kfc mushroom soup&gt;&gt;&gt; https://t.co/plW3HCBnGF	kfc mushroom soup	0.0	0.0	Neutral	0.0	0.0	1.0	0.0	Neutral
20	20	2022-07-05 10:14:53+00:00	hnsmhckny	1784.0	hertfordshire	@Jules12101 Try the KFC there �??? give your stomach a mission �?Ͻ	jules try kfc give stomach mission	0.0	0.0	Neutral	0.0	0.0	1.0	0.0	Neutral
21	21	2022-07-05 10:14:20+00:00	sooblinx	2081.0	(eng,pt) �??��??� in �??��??�	@lvrforsoob it's just true. how can someone don't like kfc? you are my chicken buddy babe wtf it might be expensive but it's so good	lvrforsoob true someone like kfc chicken buddy babe wtf might expensive good	-0.11000000000000001	0.78	Negative	0.19	0.41	0.4	0.5267	Positive
22	22	2022-07-05 10:14:06+00:00	fitnessgp78	231.0		@AaronTompson2 @zerocovidni @AlanStout19 Brilliant my m8 used to say you don�??t know what�??s in kfc secret ingredient�?� https://t.co/eplL8ndlOR	aarontompson zerocovidni alanstout brilliant used say know kfc secret ingredient	0.25	0.85	Positive	0.0	0.297	0.703	0.5859	Positive
23	23	2022-07-05 10:13:58+00:00	RKSELORM	1444.0		When did KFC acquire Fidelity bank? https://t.co/QE2EVeKOy1	kfc acquire fidelity bank	0.0	0.0	Neutral	0.0	0.0	1.0	0.0	Neutral
24	24	2022-07-05 10:13:54+00:00	Sangoboyfie	8605.0	Nansana- Uganda	Anyone to join me for lunch at KFC Nansana �???�???�??? https://t.co/rG9lk4BI51	anyone join lunch kfc nansana	0.0	0.0	Neutral	0.0	0.355	0.645	0.296	Positive
25	25	2022-07-05 10:12:04+00:00	Ara_kitta_pesra	32.0		@iPrinthan Boys movie team visited here. This was that super spot earlier when dining out at KFC was a lavish	iprinthan boys movie team visited super spot earlier dining kfc lavish	0.16666666666666666	0.5833333333333333	Positive	0.0	0.281	0.719	0.5994	Positive
26	26	2022-07-05 10:11:39+00:00	DocTorApofi	203.0		@ThisIsBadgerPoE I worked at McDonalds few years ago and did the same thing just in reverse. I just wanted some good KFC that day.	thisisbadgerpoe worked mcdonalds years ago thing reverse wanted good kfc day	0.7	0.6000000000000001	Positive	0.0	0.225	0.775	0.4404	Positive
27	27	2022-07-05 10:10:19+00:00	Loot_92	4547.0	South Africa	@ClassicThando KFC? I think our taste buds been damaged by alcohol, covid neeListeriosis. Otherwise sithi abaWrongo	classicthando kfc think taste buds damaged alcohol covid neelisteriosis otherwise sithi abawrongo	0.0	0.0	Neutral	0.209	0.0	0.791	-0.4404	Negative
28	28	2022-07-05 10:10:18+00:00	lvrforsoob	551.0	they 15	@sooblinx no kfc is no	sooblinx kfc	0.0	0.0	Neutral	0.0	0.0	1.0	0.0	Neutral
29	29	2022-07-05 10:09:59+00:00	tallpom71	320.0	Cape Town, South Africa	@corvy_baby @2frost2furious @lakkabrah Kfc Gatsby ffs	corvy_baby frostfurious lakkabrah kfc gatsby ffs	0.0	0.0	Neutral	0.432	0.0	0.568	-0.5859	Negative
30	30	2022-07-05 10:09:58+00:00	sooblinx	2081.0	(eng,pt) �??��??� in �??��??�	@lvrforsoob like really wtf kfc is the best best chicken in the world tho everything in kfc is the best food I ever ate	lvrforsoob like really wtf kfc best best chicken world tho everything kfc best food ever ate	0.38	0.57	Positive	0.132	0.513	0.355	0.9152	Positive
31	31	2022-07-05 10:08:59+00:00	ChrisColton3	2849.0	Oz	@up1man I'll leap 20 buses outside my local KFC drive through... as a fundraiser for the Ukrainian orphans out there...�???	upman leap buses outside local kfc drive fundraiser ukrainian orphans	0.0	0.025	Neutral	0.0	0.0	1.0	0.0	Neutral
32	32	2022-07-05 10:08:52+00:00	tuwayba	134.0		@expressoshow @KFCSA @expressoshow and @KFCSA I can't wait to try out the KFC Gatsby and KFC Chachos	expressoshow kfcsa expressoshow kfcsa wait try kfc gatsby kfc chachos	0.0	0.0	Neutral	0.0	0.0	1.0	0.0	Neutral
33	33	2022-07-05 10:07:29+00:00	sharielle__k	880.0	North Carolina, USA	@bremoniquee Lmfaooooo CHURCHES KFC POPEYES!	bremoniquee lmfaooooo churches kfc popeyes	0.0	0.0	Neutral	0.0	0.0	1.0	0.0	Neutral
34	34	2022-07-05 10:07:00+00:00	NolundiMatomane	5626.0	Johannesburg	Oh nkosi yam loadshedding! The candidate did not want to ask that I reschedule the MS Teams interview. He went to�?� https://t.co/nXA7gGyzOE	nkosi yam loadshedding candidate want ask reschedule teams interview went	0.0	0.0	Neutral	0.0	0.126	0.874	0.0772	Positive
35	35	2022-07-05 10:06:13+00:00	FEJournal	522.0		#KFC franchisee splashes out on new hospitality venture https://t.co/isbJ6A4gtA	kfc franchisee splashes new hospitality venture	0.13636363636363635	0.45454545454545453	Positive	0.0	0.0	1.0	0.0	Neutral
36	36	2022-07-05 10:05:57+00:00	lvrforsoob	551.0	they 15	@sooblinx no i don�??t like kfc	sooblinx like kfc	0.0	0.0	Neutral	0.0	0.556	0.444	0.3612	Positive
37	37	2022-07-05 10:05:11+00:00	KATVNews	650.0	Little Rock, Ark.	The American Customer Satisfaction Index is out with its annual scores of restaurants with the best customer servic�?� https://t.co/k4qGovgaAo	american customer satisfaction index annual scores restaurants best customer servic	0.5	0.15	Positive	0.0	0.47	0.53	0.7964	Positive
38	38	2022-07-05 10:04:59+00:00	hamishmacfarlan	195.0	portugal	'I feel guilty but I love chicken': Row after vegan activist kicked out of Leicester KFC for video protest�?� https://t.co/vp5Ybz0wua	feel guilty love chicken row vegan activist kicked leicester kfc video protest	-0.19999999999999998	0.85	Negative	0.267	0.233	0.5	0.1027	Positive
39	39	2022-07-05 10:04:54+00:00	brown_berry23	468.0		My throat says KFC , but my pocket is saying Hausa koko 1.50 pesewas , tea bread 2 cedis .�?���?��	throat says kfc pocket saying hausa koko pesewas tea bread cedis	0.0	0.0	Neutral	0.0	0.0	1.0	0.0	Neutral
40	40	2022-07-05 10:04:38+00:00	kfc_cum	4.0	yole	veggiemite is when?	veggiemite	0.0	0.0	Neutral	0.0	0.0	1.0	0.0	Neutral
41	41	2022-07-05 10:04:27+00:00	CarlosDanfango	126.0	Manchester, UK	@mbaros2001 @jackduk1 @leicslive But chicken is delicious, especially KFC.�??� We don't "need" many things to "survive�?� https://t.co/QTnQdHlgGU	mbaros jackduk leicslive chicken delicious especially kfc need many things survive	0.225	0.8625	Positive	0.0	0.27	0.73	0.5719	Positive
42	42	2022-07-05 10:04:02+00:00	JunctionNINE_RP	93.0	Warrington	Twister wraps �??� What's your favourite flavour? #KFC #junctionnineretailpark #warrington https://t.co/A50fnAeZPt	twister wraps favourite flavour kfc junctionnineretailpark warrington	0.0	0.0	Neutral	0.0	0.0	1.0	0.0	Neutral
43	43	2022-07-05 10:03:28+00:00	kfc_cum	4.0	yole	hes domino secrets: the gold juic e	hes domino secrets gold juic	0.0	0.0	Neutral	0.0	0.0	1.0	0.0	Neutral
44	44	2022-07-05 10:03:01+00:00	Jimmilaw	1495.0	Scotland	@Shoops67 That�??s his mate to the left waiting on his kfc	shoops mate left waiting kfc	0.0	0.0	Neutral	0.0	0.0	1.0	0.0	Neutral
45	45	2022-07-05 10:02:24+00:00	sooblinx	2081.0	(eng,pt) �??��??� in �??��??�	@lvrforsoob kfc is the better fast food restaurant of all times tho and then is taco bell and them McDonald's	lvrforsoob kfc better fast food restaurant times tho taco bell mcdonald	0.35	0.55	Positive	0.0	0.225	0.775	0.4404	Positive
46	46	2022-07-05 10:02:15+00:00	jnmiguelalfnso	193.0		@TheElleUmali Kfc mushroom soup, and fries nga not always available,hotshots and zinger	theelleumali kfc mushroom soup fries nga always available hotshots zinger	0.4	0.4	Positive	0.0	0.0	1.0	0.0	Neutral
47	47	2022-07-05 10:01:27+00:00	JCPinBirmingham	506.0	Birmingham, UK	Cook @KFC_UKI Based in #Birmingham Click here to apply: https://t.co/k2ghpYF9Jt #BrumJobs #RetailJobs�?� https://t.co/KcHENnQLvV	cook kfc_uki based birmingham click apply brumjobs retailjobs	0.0	0.0	Neutral	0.0	0.0	1.0	0.0	Neutral
48	48	2022-07-05 10:01:24+00:00	JCPInLeics	406.0	Northampton, England, UK	"We�??re not looking for years of experience �?? just real people who are up for getting stuck in" @KFC_UKI now #Hiring�?� https://t.co/uCrF4FR6oN	looking years experience real people getting stuck kfc_uki hiring	0.2	0.30000000000000004	Positive	0.2	0.0	0.8	-0.25	Negative
49	49	2022-07-05 10:01:21+00:00	augustusfifth	138.0		None of the above. Loyal to KFC but if still have to choose, I'll go with �?�� https://t.co/14W509XLLu	none loyal kfc still choose	0.3333333333333333	0.8333333333333334	Positive	0.39	0.0	0.61	-0.3724	Negative
50	50	2022-07-05 10:00:42+00:00	albanypeacenik	642.0	New Zealand	@MaryAnneGrace9 Praise Rangi. Mahuta�??s got the Waikato on tap for people like you. Pop into KFC too - you deserve it.	maryannegrace praise rangi mahuta got waikato tap people like pop kfc deserve	0.0	0.0	Neutral	0.0	0.379	0.621	0.7269	Positive
51	51	2022-07-05 09:59:43+00:00	zaryalthea	232.0	constant state of bi&panic	KFC 20 for 24 nuggets... read that again but real slow... https://t.co/A4yNL373hI	kfc nuggets read real slow	-0.45000000000000007	0.6	Negative	0.0	0.0	1.0	0.0	Neutral
52	52	2022-07-05 09:59:15+00:00	DianeRoper	4764.0		Tfg is in distress. GOOD�?����keep feeding him triple cheeseburgers with large fries and a side of KFC�?�BUT SERVE IT TO�?� https://t.co/HymfV2YpJl	tfg distress good keep feeding triple cheeseburgers large fries side kfc serve	0.45714285714285713	0.5142857142857143	Positive	0.209	0.178	0.613	-0.128	Negative
53	53	2022-07-05 09:59:11+00:00	ElihaiS	269.0	�?�������?	@MEMRIReports Where are the chickens fighting for KFC? https://t.co/4Nj9DQ0aeZ	memrireports chickens fighting kfc	0.0	0.0	Neutral	0.455	0.0	0.545	-0.3612	Negative
54	54	2022-07-05 09:58:17+00:00	ThulaniThulzz	1085.0	Bloemfontein, South Africa	Thando this better be the last time you disrespect KFC like that. https://t.co/RFgDgr5LUX	thando better last time disrespect kfc like	0.25	0.2833333333333333	Positive	0.23	0.443	0.328	0.3818	Positive
55	55	2022-07-05 09:58:14+00:00	zonelouise	730.0	scorching island of manila	@mrekkosu have you tried the kfc here	mrekkosu tried kfc	0.0	0.0	Neutral	0.0	0.0	1.0	0.0	Neutral
56	56	2022-07-05 09:57:49+00:00	teemoosalami	66.0		@sattamnoraa @KFCBarstool Buddy quits drugs and his new hobby is trynna drag KFC lol ok	sattamnoraa kfcbarstool buddy quits drugs new hobby trynna drag kfc lol	0.2787878787878788	0.40845959595959597	Positive	0.139	0.204	0.657	0.2263	Positive
57	57	2022-07-05 09:57:46+00:00	_cloudysugar3	927.0	��Ɓ�// she/her	I just thought it was Diluc in his kfc's skin�??��??��?�� i love your hair tbh https://t.co/0AgkQ9XmAR	thought diluc kfc skin love hair tbh	0.5	0.6	Positive	0.0	0.412	0.588	0.6369	Positive
58	58	2022-07-05 09:57:26+00:00	Hlanga_O	12039.0	Johannesburg, South Africa	I want to buy 5 people @KFCSA for lunch �??. Just tag kfc and say �??hey�?� instinct will choose the winners . �?�? SUYICACISA!!!	want buy people kfcsa lunch tag kfc say hey instinct choose winners suyicacisa	0.0	0.0	Neutral	0.0	0.286	0.714	0.5267	Positive
59	59	2022-07-05 09:56:50+00:00	Icestarr_	595.0	Your moms house	@KFC_ES I think kfc has gone mad	kfc_es think kfc gone mad	-0.625	1.0	Negative	0.444	0.0	0.556	-0.4939	Negative
60	60	2022-07-05 09:56:37+00:00	mrob1960	210.0	Polmont,Scotland	@jamiegill1976 good scoring Jamie, don't worry about lunch Paul at work's Missus will get you something at KFC. #popmaster �?Ϝ�?Ϝ�?Ϝ�?������������������������	jamiegill good scoring jamie worry lunch paul work missus get something kfc popmaster	0.7	0.6000000000000001	Positive	0.173	0.173	0.655	0.0	Neutral
61	61	2022-07-05 09:55:50+00:00	Glasgow_Times	7467.0	Glasgow	The scheme will end on July 26 https://t.co/yjWRK3Es9T	scheme end july	0.0	0.0	Neutral	0.0	0.0	1.0	0.0	Neutral
62	62	2022-07-05 09:53:52+00:00	DramaFeverDFW	1261.0	DFW Texas	mewsicclub383: @elles_nl @mybabies_2601 @WaanjaiMGinEU @WaanjaiAssemble @MSuppasitEU @MSuppasitIntl @gulfkanaverse�?� https://t.co/w5QVneqfpv	mewsicclub elles_nl mybabies_ waanjaimgineu waanjaiassemble msuppasiteu msuppasitintl gulfkanaverse	0.0	0.0	Neutral	0.0	0.0	1.0	0.0	Neutral
63	63	2022-07-05 09:52:54+00:00	KFCSA	18738.0	South Africa	@Sydney50506279 Hi, kindly DM us your receipt as well as your contact details and our team will look into this.^Team KFC|AT	sydney kindly receipt well contact details team look team kfc	0.6	0.9	Positive	0.0	0.398	0.602	0.6486	Positive
64	64	2022-07-05 09:52:50+00:00	mewsicclub383	1716.0	USA �??��??�	@elles_nl @mybabies_2601 @WaanjaiMGinEU @WaanjaiAssemble @MSuppasitEU @MSuppasitIntl @gulfkanaverse�?� https://t.co/ITvznMAGE3	elles_nl mybabies_ waanjaimgineu waanjaiassemble msuppasiteu msuppasitintl gulfkanaverse	0.0	0.0	Neutral	0.0	0.0	1.0	0.0	Neutral
65	65	2022-07-05 09:51:58+00:00	lhatesushi	307.0	nky	@43Jheffe AHDHSHDHD, He�??s a 10 but his name is kei and he eats kfc (he�??s still a 10)	jheffe ahdhshdhd name kei eats kfc still	0.0	0.0	Neutral	0.0	0.0	1.0	0.0	Neutral
66	66	2022-07-05 09:51:55+00:00	bighustle1984	1469.0	Earth - Near Mars	@Coltheman1 White people only buy a colonel burger combo, brown people buy way more Kai way more often. KFC knows their target market.	coltheman white people buy colonel burger combo brown people buy way kai way often kfc knows target market	0.0	0.0	Neutral	0.0	0.0	1.0	0.0	Neutral
67	67	2022-07-05 09:50:53+00:00	jasonandrade	1164.0	Wollongong, Australia	@oysta If you could convince KFC to make all the chicken pieces into spheres rather than irregular shapes ?	oysta could convince kfc make chicken pieces spheres rather irregular shapes	-0.6	0.95	Negative	0.0	0.167	0.833	0.25	Positive
68	68	2022-07-05 09:50:18+00:00	kezurgh	537.0	Blue Borough	@goutham_____ KFC really sleep on how good it is. Should be on the menu 24/7	goutham_____ kfc really sleep good menu	0.44999999999999996	0.4	Positive	0.0	0.389	0.611	0.4902	Positive
69	69	2022-07-05 09:50:01+00:00	ThatoRampedi	1090.0	YTVideos �???	We hit KFC �??�??�, what�??s next ? https://t.co/I8LEelYO5K	hit kfc next	0.0	0.0	Neutral	0.0	0.0	1.0	0.0	Neutral
70	70	2022-07-05 09:49:56+00:00	WrestlingVixen	568.0	PA-OH via Earth 616	@Lingerer760 @FridayNightWars I watched a documentary on Yoko ( I think back in May ) and it said about how Vince p�?� https://t.co/ZskKT3RXzM	lingerer fridaynightwars watched documentary yoko think back may said vince	0.0	0.0	Neutral	0.0	0.0	1.0	0.0	Neutral
71	71	2022-07-05 09:49:38+00:00	Woye_Nam_Bee	1415.0	Oshakati. Namibia	Hp Campus will never be the same , KFC ili opo �?�.	campus never kfc ili opo	0.0	0.0	Neutral	0.0	0.0	1.0	0.0	Neutral
72	72	2022-07-05 09:48:03+00:00	mpolelolets	718.0	Maseru/Johannesburg	someone had to say it, those things scrape your mouth therefore, kfc nuggets&gt; https://t.co/YFZfPaLpRs	someone say things scrape mouth therefore kfc nuggets	0.0	0.0	Neutral	0.0	0.0	1.0	0.0	Neutral
73	73	2022-07-05 09:47:16+00:00	Iamnot_Dane	174.0		Kfc fries plz	kfc fries plz	0.0	0.0	Neutral	0.0	0.394	0.606	0.0772	Positive
74	74	2022-07-05 09:47:06+00:00	sooblinx	2081.0	(eng,pt) �??��??� in �??��??�	@lvrforsoob kfc is better	lvrforsoob kfc better	0.5	0.5	Positive	0.0	0.592	0.408	0.4404	Positive
75	75	2022-07-05 09:47:02+00:00	literal_cringe	2035.0	Canada	Final Fantasy characters going to fast food chains is my favorite thing now, I wanna see Tidus go to a Sonic and Li�?� https://t.co/hQ2G3E1TsM	final fantasy characters going fast food chains favorite thing wanna see tidus sonic	0.2333333333333333	0.8666666666666667	Positive	0.0	0.2	0.8	0.4588	Positive
76	76	2022-07-05 09:46:37+00:00	fleeciaa	235.0	Crisis, St. Quarter Life	"Lets say youve got 3�� in your pocket. Where are you going to eat?" "KFC" "Where do you get kfc for 3��? What are yo�?� https://t.co/y8vs8V2IjQ	lets say youve got pocket going eat kfc get kfc	0.0	0.0	Neutral	0.0	0.0	1.0	0.0	Neutral
77	77	2022-07-05 09:45:18+00:00	KFC_Ghana	10.0	Ghana	The arrival of a brand-new song from our Golden Boy @KiDiMusic is so timely.. �?ϸ Don't forget to get your All Star B�?� https://t.co/ac5Bx1IIXm	arrival brand new song golden boy kidimusic timely forget get star	0.21818181818181817	0.4772727272727273	Positive	0.16	0.0	0.84	-0.2263	Negative
78	78	2022-07-05 09:45:13+00:00	PunishedTrans	1098.0		@profanegeometry at least you can drive �??? the main thing here is tacky backy hasn't reached saturation yet, it's s�?� https://t.co/umwMWWaGBt	profanegeometry least drive main thing tacky backy reached saturation yet	-0.06666666666666667	0.3666666666666667	Negative	0.0	0.135	0.865	0.1027	Positive
79	79	2022-07-05 09:44:37+00:00	mertcanius	106.0		@discord @teamspeak @CSGO @TeamFortress @PlayVALORANT @valvesoftware @KFC_ES IMPORTANT Join my cult take this image�?� https://t.co/hFIlDeYyl6	discord teamspeak csgo teamfortress playvalorant valvesoftware kfc_es important join cult take image	0.4	1.0	Positive	0.172	0.255	0.573	0.0772	Positive
80	80	2022-07-05 09:43:36+00:00	_waaamiii	742.0	east rand	@ClassicThando the one about kfc? You lied	classicthando one kfc lied	0.0	0.0	Neutral	0.464	0.0	0.536	-0.3818	Negative
81	81	2022-07-05 09:43:15+00:00	KFCSA	18738.0	South Africa	@Kamo_theReal Hi, kindly DM us your receipt as well as your full names and contact details so that we can get in touch.^Team KFC|AT	kamo_thereal kindly receipt well full names contact details get touch team kfc	0.475	0.7250000000000001	Positive	0.0	0.346	0.654	0.6486	Positive
82	82	2022-07-05 09:43:00+00:00	kaeyabrat	99.0	they/them	thought this was kfc diluc continue https://t.co/SFsP0aUyej	thought kfc diluc continue	0.0	0.0	Neutral	0.0	0.0	1.0	0.0	Neutral
83	83	2022-07-05 09:42:31+00:00	2frost2furious	630.0	Dubai via Cape Town	@corvy_baby @lakkabrah Love how food bloggers are reviewing KFC now lol	corvy_baby lakkabrah love food bloggers reviewing kfc lol	0.65	0.6499999999999999	Positive	0.0	0.538	0.462	0.7906	Positive
84	84	2022-07-05 09:41:55+00:00	Ec630R	121.0	Kepler 22b	@JohnFortnite711 @Autistic_kid_03 @Mega70582748 @urc2 @KFC_ES @aceCourtBot U liked ur own tweet lmao	johnfortnite autistic_kid_ mega urc kfc_es acecourtbot liked tweet lmao	0.6	0.9	Positive	0.0	0.489	0.511	0.7717	Positive
85	85	2022-07-05 09:41:13+00:00	KFCSA	18738.0	South Africa	@adpead Hi Allan, we have replied to your DM. A member from our team will be in touch.^Team KFC|AT	adpead allan replied member team touch team kfc	0.0	0.0	Neutral	0.0	0.0	1.0	0.0	Neutral
86	86	2022-07-05 09:40:46+00:00	buhle_nkaenkae	543.0		@expressoshow @KFCSA The KFC GATSBY #KentuckyTown	expressoshow kfcsa kfc gatsby kentuckytown	0.0	0.0	Neutral	0.0	0.0	1.0	0.0	Neutral
87	87	2022-07-05 09:39:53+00:00	SuperCoachNRL	279.0		�??� TEAMS PODCAST �??� Byes are here, Origin is here and teams are a dog's breakfast. Join @TomSangsterSC and�?� https://t.co/mQOPXA95vA	teams podcast byes origin teams dog breakfast join tomsangstersc	0.0	0.0	Neutral	0.0	0.216	0.784	0.296	Positive
88	88	2022-07-05 09:38:57+00:00	KFCPhilippines	2901.0	Manila, Philippines	You�??re going to want more of this glazed fried chicken sandwich�?��Savor every bite of our Spicy Gangnam Zinger today!�?� https://t.co/gDbmk667DL	going want glazed fried chicken sandwich savor every bite spicy gangnam zinger today	-0.6	0.95	Negative	0.0	0.098	0.902	0.0772	Positive
89	89	2022-07-05 09:38:40+00:00	niczaz69	165.0	sylvie's room	This is bullshit, just got kicked out of kfc for not having cash even tho I told them I'm the 6th most popular PokǸ�?� https://t.co/mhSnEpDCDQ	bullshit got kicked kfc cash even tho told popular pokǹ	0.6	0.9	Positive	0.26	0.192	0.548	-0.25	Negative
90	90	2022-07-05 09:37:54+00:00	pinguinndio	1328.0	she/her - selective	@MRNUHES kfc EXO-L CONQUER MTVMIAW I vote for #MTVLAFANDOMEXO at the 2022 #PremiosMTVMIAW���� @weareoneEXO	mrnuhes kfc exo conquer mtvmiaw vote mtvlafandomexo premiosmtvmiaw weareoneexo	0.0	0.0	Neutral	0.0	0.0	1.0	0.0	Neutral
91	91	2022-07-05 09:37:31+00:00	INikkiSweet	273.0		Kfc bbq wings use to be indescribable they was so fire. Then somebody change the recipe on the sauce smh.	kfc bbq wings use indescribable fire somebody change recipe sauce smh	0.0	0.0	Neutral	0.343	0.0	0.657	-0.5719	Negative
92	92	2022-07-05 09:37:16+00:00	kezurgh	537.0	Blue Borough	Supercharger wrap of the day at KFC. Best day of the week	supercharger wrap day kfc best day week	1.0	0.3	Positive	0.0	0.412	0.588	0.6369	Positive
93	93	2022-07-05 09:37:03+00:00	Aidy_Aidy7	254.0	Cape Town, South Africa	Kfc coleslaw or Kfc Mash&amp;Gravy???? Which one is the Goat?	kfc coleslaw kfc mash amp gravy one goat	0.0	0.0	Neutral	0.0	0.0	1.0	0.0	Neutral
94	94	2022-07-05 09:35:54+00:00	Ms_khumoetsileM	556.0	.	I need KFC to cheer me up �??�	need kfc cheer	0.0	0.0	Neutral	0.0	0.623	0.377	0.5106	Positive
95	95	2022-07-05 09:35:49+00:00	kykypajko	89.0		@Darnakas3 @PallasGlaux @AFP @FRANCE24 @francediplo_EN @EmmanuelMacron @Cvetin @mfa_russia @VladaMK KFC? Are Greci�?� https://t.co/K0TOfCXG29	darnakas pallasglaux afp france francediplo_en emmanuelmacron cvetin mfa_russia vladamk kfc greci	0.0	0.0	Neutral	0.0	0.0	1.0	0.0	Neutral
96	96	2022-07-05 09:35:32+00:00	43Jheffe	496.0	jeff	@lhatesushi Im legit going kfc rn i cba	lhatesushi legit going kfc cba	0.0	0.0	Neutral	0.0	0.0	1.0	0.0	Neutral
97	97	2022-07-05 09:35:18+00:00	maggsnaidu	711.0	Johannesburg	@ramalokot KFC must donate generously. The Ground Forces are hungry. It's a worthy cause... nxa...	ramalokot kfc must donate generously ground forces hungry worthy cause nxa	0.3333333333333333	1.0	Positive	0.0	0.388	0.612	0.6908	Positive
98	98	2022-07-05 09:34:38+00:00	kfc_cum	4.0	yole	the crunchy krab	crunchy krab	0.0	0.0	Neutral	0.0	0.0	1.0	0.0	Neutral
99	99	2022-07-05 09:34:01+00:00	VaperNt	1984.0	Australia	Why do I hate @kfc Australia's fried side of life ads so much?	hate kfc australia fried side life ads much	-0.30000000000000004	0.55	Negative	0.346	0.0	0.654	-0.5719	Negative
100	100	2022-07-05 09:33:58+00:00	itsokdaoud	124.0	WEB 3.0	@CluckCluckNFT want to ditch KFC for you guys	cluckclucknft want ditch kfc guys	0.0	0.0	Neutral	0.0	0.245	0.755	0.0772	Positive
101	101	2022-07-05 09:33:31+00:00	kfc_cum	4.0	yole	i will destroy capitalism with my bare hands	destroy capitalism bare hands	-0.07500000000000001	0.05	Negative	0.538	0.0	0.462	-0.5423	Negative
102	102	2022-07-05 09:32:04+00:00	lhatesushi	307.0	nky	@43Jheffe He�??s a 10 but he�??s 4�??3 smells like complete fucking idiot shit goes to hell has mega aids eats fucking s�?� https://t.co/5qeZ6rW86e	jheffe smells like complete fucking idiot shit goes hell mega aids eats fucking	-0.375	0.7	Negative	0.512	0.106	0.382	-0.8903	Negative
103	103	2022-07-05 09:31:45+00:00	tom_mccausland	103.0		@derlici @KimDotcom Irrelevant. That's like asking if you prefer McDonalds or KFC over the local cuisine of the Chi�?� https://t.co/TiGtguRo3Q	derlici kimdotcom irrelevant like asking prefer mcdonalds kfc local cuisine chi	-0.25	0.5	Negative	0.0	0.2	0.8	0.3612	Positive
104	104	2022-07-05 09:31:30+00:00	simplysilly3	99.0	Cape Town, South Africa	@KFCSA Can you all believe that KFC still has not taken ownership for this poor Service. Just put the ownership ont�?� https://t.co/c3xScvdCST	kfcsa believe kfc still taken ownership poor service put ownership ont	-0.4	0.6	Negative	0.237	0.0	0.763	-0.4767	Negative
105	105	2022-07-05 09:31:05+00:00	777_zxhr	431.0	South Africa	Found a movie to watch, it�??s raining outside and I�??m snuggled up in my bed with kfc on the way. �??��??��??�	found movie watch raining outside snuggled bed kfc way	0.0	0.05	Neutral	0.0	0.0	1.0	0.0	Neutral
106	106	2022-07-05 09:30:57+00:00	eunharoll	312.0	She Her 14	kfc iced tea is so nasty https://t.co/K7xSMCFhWn	kfc iced tea nasty	-1.0	1.0	Negative	0.545	0.0	0.455	-0.5574	Negative
107	107	2022-07-05 09:30:39+00:00	bnhabelow	2.0		The person below wants Chronostasis to take them to KFC.	person wants chronostasis take kfc	0.2	0.1	Positive	0.0	0.0	1.0	0.0	Neutral
108	108	2022-07-05 09:29:59+00:00	NitashaZaynab	37.0		Kfc has a stupid policy that their guard uncle can never sit. I mean are we loosing humanity this much. I have spok�?� https://t.co/RAVY7SXOdz	kfc stupid policy guard uncle never sit mean loosing humanity much spok	-0.30416666666666664	0.6291666666666667	Negative	0.236	0.0	0.764	-0.5267	Negative
109	109	2022-07-05 09:29:29+00:00	am_umar_	911.0	Multan, Pakistan	@ObaidROfficial @kfc_pk You are right!	obaidrofficial kfc_pk right	0.2857142857142857	0.5357142857142857	Positive	0.0	0.0	1.0	0.0	Neutral
110	110	2022-07-05 09:26:57+00:00	tee_thandekaN	3542.0		Not KFC pls https://t.co/ZDKuKKyr23	kfc pls	0.0	0.0	Neutral	0.0	0.565	0.435	0.0772	Positive
111	111	2022-07-05 09:24:33+00:00	TheWayward_Geek	1745.0		@kfc Who is Jack Harlow? I�??ve never heard of him before.	kfc jack harlow never heard	0.0	0.0	Neutral	0.0	0.0	1.0	0.0	Neutral
112	112	2022-07-05 09:23:41+00:00	JaimeAsSeenOnTV	92.0		@KFC_ES ... All at once https://t.co/Y79lYAjkTP	kfc_es	0.0	0.0	Neutral	0.0	0.0	1.0	0.0	Neutral
113	113	2022-07-05 09:22:51+00:00	Mary_Ricefield	188.0	���Ɓ��?�?�	Which is more important, Mr. Ricefield, how other people feel about you or how happy your family feel with just one�?� https://t.co/ZEHhwdglYo	important ricefield people feel happy family feel one	0.6000000000000001	1.0	Positive	0.0	0.478	0.522	0.6705	Positive
114	114	2022-07-05 09:21:05+00:00	nicolengyw	2438.0	Singapore	I love you kfc https://t.co/U272tzjfuq	love kfc	0.5	0.6	Positive	0.0	0.808	0.192	0.6369	Positive
115	115	2022-07-05 09:20:25+00:00	AbongileG_	1406.0	Port Elizabeth , South Africa	I want kfc	want kfc	0.0	0.0	Neutral	0.0	0.565	0.435	0.0772	Positive
116	116	2022-07-05 09:20:22+00:00	Tumi_World	281.0		Ke dumile KFC	dumile kfc	0.0	0.0	Neutral	0.0	0.0	1.0	0.0	Neutral
117	117	2022-07-05 09:19:35+00:00	kkk4dev	1.0		@KFC_India kfc rajabaz patna, they are cheating &amp; fooling customer alot.	kfc_india kfc rajabaz patna cheating amp fooling customer alot	0.0	0.0	Neutral	0.474	0.0	0.526	-0.743	Negative
118	118	2022-07-05 09:19:30+00:00	Mary_Ricefield	188.0	���Ɓ��?�?�	I love KFC. I sometimes ask Mr. Ricefield to get us some, but he turns it down. He does care about what other passe�?� https://t.co/ZN3KhBMeKv	love kfc sometimes ask ricefield get turns care passe	0.5	0.6	Positive	0.0	0.514	0.486	0.8126	Positive
119	119	2022-07-05 09:19:28+00:00	galaxia_tweets	364.0	London, United Kingdom	@ShawnChinna Omg!!!! He looks like if Colonel Sanders from the KFC series and/or dating sim was a brooding vampire�?� https://t.co/INdIa143w4	shawnchinna omg looks like colonel sanders kfc series dating sim brooding vampire	0.0	0.0	Neutral	0.0	0.265	0.735	0.3818	Positive
120	120	2022-07-05 09:18:24+00:00	TED3166	640.0		@riooir25 @MindblowonNFT @ellyoyeah @andhikataa You can have a KFC chicken box riooir. �???	riooir mindblowonnft ellyoyeah andhikataa kfc chicken box riooir	-0.6	0.95	Negative	0.0	0.0	1.0	0.0	Neutral
121	121	2022-07-05 09:18:10+00:00	MickKilroe	1213.0	Chelmsford Essex	@indykaila @Arsenal Confirmed by the KFC drive through operator more like	indykaila arsenal confirmed kfc drive operator like	0.4	1.0	Positive	0.0	0.294	0.706	0.3612	Positive
122	122	2022-07-05 09:17:57+00:00	reigenshishou	600.0		kfc diluc is so perfect woukdve been so much better than dilucs color swap �??costume �??�??? at least his hair is up thats what truly matters	kfc diluc perfect woukdve much better dilucs color swap costume least hair thats truly matters	0.39999999999999997	0.6333333333333333	Positive	0.0	0.491	0.509	0.8625	Positive
123	123	2022-07-05 09:17:19+00:00	renkencen	2891.0		@Schaffrillas So I have to drink NOTHING beforehand? I mean when I go to the cinema, I avoid soda (if the film star�?� https://t.co/xCvvnkLITB	schaffrillas drink nothing beforehand mean cinema avoid soda film star	-0.3125	0.6875	Negative	0.196	0.0	0.804	-0.296	Negative
124	124	2022-07-05 09:15:36+00:00	ItzMeLimi	271.0		@KFCBLACKMAGIC You have KFC in your name so I automatically love you LOL	kfcblackmagic kfc name automatically love lol	0.65	0.6499999999999999	Positive	0.0	0.636	0.364	0.7906	Positive
125	125	2022-07-05 09:15:30+00:00	jhxstyfy	141.0	mondstadt	Mcdo and also kfc huhu xori jollibee satans �??� https://t.co/Hw5lFY905e	mcdo also kfc huhu xori jollibee satans	0.0	0.0	Neutral	0.0	0.0	1.0	0.0	Neutral
126	126	2022-07-05 09:15:27+00:00	DianeRoper	4764.0		Keep feeding him triple cheeseburgers, large fries with a side of KFC https://t.co/whPyMu8g6L	keep feeding triple cheeseburgers large fries side kfc	0.21428571428571427	0.42857142857142855	Positive	0.0	0.0	1.0	0.0	Neutral
127	127	2022-07-05 09:15:27+00:00	AMVYoshino	781.0	The Starry Sky	apparently something going on tomorrow night at work, something bout KFC and talking bout future stuff. I don't know if I want to go XD	apparently something going tomorrow night work something bout kfc talking bout future stuff know want	0.025	0.2375	Positive	0.0	0.085	0.915	0.0772	Positive
128	128	2022-07-05 09:13:55+00:00	tentasiyo	983.0		@YaleyaleN You can sell it and get free KFC CHICKENS	yaleyalen sell get free kfc chickens	0.4	0.8	Positive	0.0	0.398	0.602	0.5106	Positive
129	129	2022-07-05 09:13:50+00:00	AlyaaMo	501.0	United Arab Emirates	KFC is not even giving me a break https://t.co/ZbGSPr6tt4	kfc even giving break	0.0	0.0	Neutral	0.0	0.444	0.556	0.34	Positive
130	130	2022-07-05 09:13:18+00:00	kkk4dev	1.0		@KFC_India nobody contacted me so far.	kfc_india nobody contacted far	0.1	1.0	Positive	0.0	0.0	1.0	0.0	Neutral
131	131	2022-07-05 09:12:50+00:00	julianjnguyen	153.0	�???	yaas KFC guy gone wild https://t.co/Be7iRjyoux	yaas kfc guy gone wild	0.1	0.4	Positive	0.0	0.0	1.0	0.0	Neutral
132	132	2022-07-05 09:11:55+00:00	RogueReigns4	53.0		Vishion Vlog #4 - Why We Love Webster Groves, Missouri. https://t.co/oLtYhHbIPx via @YouTube ya clean their toilet and get an KFC bisqiut	vishion vlog love webster groves missouri via youtube clean toilet get kfc bisqiut	0.2777777777777778	0.43333333333333335	Positive	0.0	0.385	0.615	0.7845	Positive
133	133	2022-07-05 09:11:26+00:00	VilledaCharlie	304.0	your moms house	@KFC_ES It's still finger licking good	kfc_es still finger licking good	0.7	0.6000000000000001	Positive	0.0	0.42	0.58	0.4404	Positive
134	134	2022-07-05 09:11:23+00:00	KFC_India	9.0	India	@mnvrajesh155 Sorry for the inconvenience caused. Request you to share your contact number and email ID via DM so t�?� https://t.co/hxwaRGuVDW	mnvrajesh sorry inconvenience caused request share contact number email via	-0.5	1.0	Negative	0.286	0.263	0.451	-0.0772	Negative
135	135	2022-07-05 09:11:04+00:00	SONOFASPANKEY	1353.0	She/her	@dreamsecretclub McDonald�??s or KFC?	dreamsecretclub mcdonald kfc	0.0	0.0	Neutral	0.0	0.0	1.0	0.0	Neutral
136	136	2022-07-05 09:10:43+00:00	s2o28ha	1346.0	Lahore, Pakistan	No ones eating kfc around me rn but im smelling it. I think its sign from God that i order it	ones eating kfc around smelling think sign god order	0.0	0.0	Neutral	0.0	0.208	0.792	0.2732	Positive
137	137	2022-07-05 09:10:27+00:00	notyour_maleeha	201.0	Pakistan	ӭ��?��?��? ӭ��?��?��? ӭ��?��?��? ӭ��?��?��? ӭ��?��?��? ӭ��?��?��? KFC�?� https://t.co/wf5A2u05LJ	kfc	0.0	0.0	Neutral	0.0	0.0	1.0	0.0	Neutral
138	138	2022-07-05 09:10:16+00:00	Cami_hami_haaa	146.0	he/they	@dreamsecretclub What's your favourite item off the KFC menu?	dreamsecretclub favourite item kfc menu	0.0	0.0	Neutral	0.0	0.0	1.0	0.0	Neutral
139	139	2022-07-05 09:10:14+00:00	omokehinde___	8639.0	Traveller �??���	The first time my friend had lunch at KFC in France. She finished her meal and didn�??t clean up. They called her ba�?� https://t.co/84btyBrn3q	first time friend lunch kfc france finished meal clean called	0.30833333333333335	0.5166666666666667	Positive	0.0	0.424	0.576	0.7096	Positive
140	140	2022-07-05 09:09:55+00:00	dramasaffair	296.0	��?���'s castle	@Ocean_de_ ok now don't think about KFC, please.. �???�???�???	ocean_de_ think kfc please	0.0	0.0	Neutral	0.0	0.434	0.566	0.3182	Positive
141	141	2022-07-05 09:09:13+00:00	Gugullezwe	1832.0	SOWETO	Thank you @mrdfood for your response ... lesson learnt stay away from KFC Jabulani Mall and stick to Maponya	thank mrdfood response lesson learnt stay away kfc jabulani mall stick maponya	0.0	0.0	Neutral	0.0	0.185	0.815	0.3612	Positive
142	142	2022-07-05 09:08:50+00:00	krezyhoee	6.0		Want kfc	want kfc	0.0	0.0	Neutral	0.0	0.565	0.435	0.0772	Positive
143	143	2022-07-05 09:08:22+00:00	nymphiaticlove	41.0	Durban, Umbilo	KFC is the OG of fast food.	kfc fast food	0.2	0.6	Positive	0.0	0.0	1.0	0.0	Neutral
144	144	2022-07-05 09:07:59+00:00	coholedidotem1	7.0	Italy	Why did the chicken cross the road? Because KFC was on the other side	chicken cross road kfc side	-0.3	0.475	Negative	0.0	0.0	1.0	0.0	Neutral
145	145	2022-07-05 09:07:48+00:00	jennnyeyeyye	144.0		i think bino wants to treat me kfc	think bino wants treat kfc	0.2	0.1	Positive	0.0	0.403	0.597	0.4019	Positive
146	146	2022-07-05 09:06:18+00:00	2frost2furious	630.0	Dubai via Cape Town	@corvy_baby @lakkabrah Cool now I�??m getting targeted KFC ads https://t.co/oAbRBuApls	corvy_baby lakkabrah cool getting targeted kfc ads	0.35	0.65	Positive	0.0	0.277	0.723	0.3182	Positive
147	147	2022-07-05 09:06:09+00:00	keanahalexaa	260.0		a kfc date would literally make me smile for a whole day �??�	kfc date would literally make smile whole day	0.25	0.25	Positive	0.0	0.263	0.737	0.3612	Positive
148	148	2022-07-05 09:06:06+00:00	NBARCCar	146.0		@kfc Make better food	kfc make better food	0.5	0.5	Positive	0.0	0.492	0.508	0.4404	Positive
149	149	2022-07-05 09:05:57+00:00	_OyamaMakubalo	1036.0	Cape Town, South Africa	i just want kfc	want kfc	0.0	0.0	Neutral	0.0	0.565	0.435	0.0772	Positive
150	150	2022-07-05 09:05:20+00:00	NBARCCar	146.0		@KFC_ES Make better shitposts	kfc_es make better shitposts	0.5	0.5	Positive	0.0	0.492	0.508	0.4404	Positive
151	151	2022-07-05 09:05:10+00:00	NBARCCar	146.0		@KFC_ES Terrible meme	kfc_es terrible meme	-1.0	1.0	Negative	0.608	0.0	0.392	-0.4767	Negative
152	152	2022-07-05 09:04:38+00:00	kfc_cum	4.0	yole	im eating microwave spaghetti at 10 in the morning because i've lost control of my life	eating microwave spaghetti morning lost control life	0.0	0.0	Neutral	0.277	0.0	0.723	-0.3182	Negative
153	153	2022-07-05 09:03:52+00:00	fuzzlee	348.0	Singapore	@manicjango i would celebrate international fried chicken day with Arnolds any time...not KFC. Hell, even the neigh�?� https://t.co/BGqaxKY3Fu	manicjango would celebrate international fried chicken day arnolds time kfc hell even neigh	-0.3	0.475	Negative	0.238	0.192	0.57	-0.2263	Negative
154	154	2022-07-05 09:03:28+00:00	kfc_cum	4.0	yole	i wrote all jobs are made me do	wrote jobs made	0.0	0.0	Neutral	0.0	0.0	1.0	0.0	Neutral
155	155	2022-07-05 09:03:14+00:00	Totes3d	0.0		Tom Hanks swallows brand new yeezy�??s after dropping acid in KFC parking lot	tom hanks swallows brand new yeezy dropping acid kfc parking lot	0.13636363636363635	0.45454545454545453	Positive	0.0	0.0	1.0	0.0	Neutral
156	156	2022-07-05 09:03:14+00:00	Dandersbot	17.0		i�??ve been banned from every kfc across america	banned every kfc across america	0.0	0.0	Neutral	0.429	0.0	0.571	-0.4588	Negative
157	157	2022-07-05 09:02:24+00:00	2frost2furious	630.0	Dubai via Cape Town	@corvy_baby @lakkabrah That KFC gatsby can geddit (before it gets cancelled for appropriation)	corvy_baby lakkabrah kfc gatsby geddit gets cancelled appropriation	0.0	0.0	Neutral	0.222	0.0	0.778	-0.25	Negative
158	158	2022-07-05 09:02:14+00:00	ClumsoDorkus	872.0	Unceded Wurundjeri land	@moltopopulare KFC box meals	moltopopulare kfc box meals	0.0	0.0	Neutral	0.0	0.0	1.0	0.0	Neutral
159	159	2022-07-05 09:01:05+00:00	broomwagonblog	2675.0	The Shire	@BromsgroveCops @WestMerciaPCC @CatshillT @CatshillN @WorcsTravel how about the A38 by KFC every night when cars da�?� https://t.co/aP7bbl2cI4	bromsgrovecops westmerciapcc catshillt catshilln worcstravel kfc every night cars	0.0	0.0	Neutral	0.0	0.0	1.0	0.0	Neutral
160	160	2022-07-05 09:00:42+00:00	phaywood69	1226.0	Somewere in this woke world	@leicslive KFC for ever Mmmmmm	leicslive kfc ever mmmmmm	0.0	0.0	Neutral	0.0	0.0	1.0	0.0	Neutral
161	161	2022-07-05 08:59:55+00:00	bihanny_	1034.0	Whadjuk Nyoongar country	@DanasGoneCrazy RIGHT LIKE�?�NO, WRITE ABOUT THEM GETTING SANTA CAKES OR KFC BUCKETS ON CHRISTMAS AS A COUPLE�?�SNUGGLI�?� https://t.co/XWd9sJS7yh	danasgonecrazy right like write getting santa cakes kfc buckets christmas couple snuggli	0.2857142857142857	0.5357142857142857	Positive	0.0	0.185	0.815	0.3612	Positive
162	162	2022-07-05 08:59:05+00:00	ceciliaknapp	1025.0	London	Thank you @CHEERIOPublish for sharing this one. Might have a KFC for lunch to celebrate �?�? https://t.co/CNxWjY51wz	thank cheeriopublish sharing one might kfc lunch celebrate	0.0	0.0	Neutral	0.0	0.643	0.357	0.8402	Positive
163	163	2022-07-05 08:58:55+00:00	chikn_kfc	128.0	Sydney, New South Wales	@WeekInAvalanche @WojakSatoshi @chikn_nft Thank you!!	weekinavalanche wojaksatoshi chikn_nft thank	0.0	0.0	Neutral	0.0	0.455	0.545	0.3612	Positive
164	164	2022-07-05 08:58:51+00:00	MasaDiamond_	1322.0	Beverly Hills, CA	@TshivhidzoBono That same KFC AD!!!!! the fight at salon in Soweto??? Pls not 2 of the girls who carried Sunday papers in the 2000s	tshivhidzobono kfc fight salon soweto pls girls carried sunday papers	0.0	0.0	Neutral	0.218	0.109	0.672	-0.3182	Negative
165	165	2022-07-05 08:57:34+00:00	Adaell90	354.0	Sweden	The KFC console is more real and thought out than that Polium Web3.0 thing. Seriously, TouchID? If they are worki�?� https://t.co/F1lgzF9bbk	kfc console real thought polium web thing seriously touchid worki	-0.06666666666666665	0.48333333333333334	Negative	0.159	0.0	0.841	-0.1779	Negative
166	166	2022-07-05 08:57:32+00:00	mav_af	13.0		@KFC_UKI_Help @KFC_UKI Thanks, I've just sent a DM	kfc_uki_help kfc_uki thanks sent	0.2	0.2	Positive	0.0	0.492	0.508	0.4404	Positive
167	167	2022-07-05 08:57:21+00:00	KFC_India	9.0	India	@jaiprkashsingh We're extremely sorry to hear about your experience. Please DM us your contact number and restauran�?� https://t.co/2K7xfbia9j	jaiprkashsingh extremely sorry hear experience please contact number restauran	-0.5	1.0	Negative	0.142	0.322	0.536	0.2516	Positive
168	168	2022-07-05 08:56:53+00:00	mnvrajesh155	69.0	BHIMAVARAM	@KFC_India ,Andhra Pradesh, West godavari bhimavaram kfc store.... don't have straws for drinking drink .... they d�?� https://t.co/KL6CBAzgpR	kfc_india andhra pradesh west godavari bhimavaram kfc store straws drinking drink	0.0	0.0	Neutral	0.0	0.0	1.0	0.0	Neutral
169	169	2022-07-05 08:56:22+00:00	wambuisophie	1098.0		@GMiako @Pete_Mawe @anj_116_ @TuJadili @rcnjuguna @pkangata @SeweS_ Lakini for real they're dying at KFC daily �???�???�??? He has a point!	gmiako pete_mawe anj__ tujadili rcnjuguna pkangata sewes_ lakini real dying kfc daily point	0.1	0.15000000000000002	Positive	0.0	0.0	1.0	0.0	Neutral
170	170	2022-07-05 08:56:12+00:00	YandereDessert	151.0	Minecraft Mansion	&gt;1000 KFC &gt;50 pizza huts Did we get too cocky hutchads... https://t.co/pNgAgnpSyE	kfc pizza huts get cocky hutchads	-0.2	0.9	Negative	0.231	0.0	0.769	-0.128	Negative
171	171	2022-07-05 08:55:45+00:00	Ladyjmac82	734.0	Belfast, Northern Ireland �??��??�	@moneillsf @IrishFA Just the woman. @moneillsf do you condemn the violent nationalists who attacked the PSNI in Lon�?� https://t.co/r7vHURGRRa	moneillsf irishfa woman moneillsf condemn violent nationalists attacked psni lon	-0.8	1.0	Negative	0.576	0.0	0.424	-0.8591	Negative
172	172	2022-07-05 08:54:01+00:00	2frost2furious	630.0	Dubai via Cape Town	@corvy_baby @lakkabrah @DenzilBazley @BrettMagill What is Kentucky Town? Sounds like a KFC concept pop-up store	corvy_baby lakkabrah denzilbazley brettmagill kentucky town sounds like kfc concept pop store	0.0	0.0	Neutral	0.0	0.185	0.815	0.3612	Positive
173	173	2022-07-05 08:53:58+00:00	qonehainororeco	4.0	Kiribati	What is the abbreviation of KFC: Killing Fucking Crackers?	abbreviation kfc killing fucking crackers	-0.6	0.8	Negative	0.524	0.0	0.476	-0.6597	Negative
174	174	2022-07-05 08:53:33+00:00	_stoneofficial	316.0	Sun	When KFC asks "how many kids would you like to feed today" and you gotta say 0.	kfc asks many kids would like feed today gotta say	0.5	0.5	Positive	0.0	0.217	0.783	0.3612	Positive
175	175	2022-07-05 08:53:27+00:00	ObaidROfficial	613.0	Karachi, Pakistan	@am_umar_ @kfc_pk Don't get me wrong I got the idea. It just feels like something a local burger cafe would use and�?� https://t.co/YAeWLsPt3I	am_umar_ kfc_pk get wrong got idea feels like something local burger cafe would use	-0.25	0.45	Negative	0.176	0.142	0.682	-0.1531	Negative
176	176	2022-07-05 08:53:23+00:00	bonezandpeaches	1339.0		@smallestbabi KFC only been there once in Moscow been terrible probably bc it was overcrowded and I'm a vegetarian but who knows	smallestbabi kfc moscow terrible probably overcrowded vegetarian knows	-1.0	1.0	Negative	0.307	0.0	0.693	-0.4767	Negative
177	177	2022-07-05 08:52:08+00:00	kamo_Gelo93	1826.0	Schuinsrand	@MabuzaMike @AlexSithole Free entrance given kfc for attending	mabuzamike alexsithole free entrance given kfc attending	0.4	0.8	Positive	0.0	0.355	0.645	0.5106	Positive
178	178	2022-07-05 08:51:26+00:00	nikoxxiao	387.0	^^ he him 17 eng/fil :.*	I just got flashbacks of kfc diluc https://t.co/YDhNAMQmiO	got flashbacks kfc diluc	0.0	0.0	Neutral	0.0	0.0	1.0	0.0	Neutral
179	179	2022-07-05 08:51:25+00:00	DarthBooFoo	370.0	Neenach, CA	Mashed potatoes and gravy from Jollibee and a dead squirrel used as a projectile will get rid of shadow men type gh�?� https://t.co/spVRZGsZEc	mashed potatoes gravy jollibee dead squirrel used projectile get rid shadow men type	-0.2	0.4	Negative	0.264	0.0	0.736	-0.6486	Negative
180	180	2022-07-05 08:50:51+00:00	kkokkomis	579.0	20 �?� s/h �?� ar58 �?� eu	i have to spend next 3-4 hours at kfc alone its a nightmare.	spend next hours kfc alone nightmare	0.0	0.0	Neutral	0.286	0.0	0.714	-0.25	Negative
181	181	2022-07-05 08:50:08+00:00	KFC_India	9.0	India	@Marathi13887412 Please share your concern in detail via DM so that we can assist you further. https://t.co/TnVKijVd7v	marathi please share concern detail via assist	0.0	0.0	Neutral	0.0	0.474	0.526	0.5423	Positive
182	182	2022-07-05 08:50:00+00:00	Weeta_Gutta	859.0	Im on a paper chase	Kfc and McDonald�??s don�??t wana hire me becuz my teeth shine	kfc mcdonald wana hire becuz teeth shine	0.0	0.0	Neutral	0.0	0.0	1.0	0.0	Neutral
183	183	2022-07-05 08:49:37+00:00	Ms_aDu	735.0		KFC kraa make hot, na me civilian https://t.co/68UIAGksP8	kfc kraa make hot civilian	0.25	0.8500000000000001	Positive	0.0	0.0	1.0	0.0	Neutral
184	184	2022-07-05 08:48:56+00:00	Just_Some_Joe	99.0		@LyleRath @Driftstar11 Water into gravy. He fed the thousand with KFC biscuits and a single turkey.	lylerath driftstar water gravy fed thousand kfc biscuits single turkey	-0.07142857142857142	0.21428571428571427	Negative	0.0	0.0	1.0	0.0	Neutral
185	185	2022-07-05 08:47:15+00:00	cljscrrt	571.0	mm, ph	KFC FRIES I WANT U BACK BABE I CAN'T DO SHIT WITHOUT YOU	kfc fries want back babe shit without	-0.1	0.4	Negative	0.364	0.131	0.505	-0.5106	Negative
186	186	2022-07-05 08:47:07+00:00	DuntBob	1.0		@peta What's your go to order at KFC?	peta order kfc	0.0	0.0	Neutral	0.0	0.0	1.0	0.0	Neutral
187	187	2022-07-05 08:46:14+00:00	DummyThiccRobot	732.0	Sheffield, England	@AlexZayneSauce If you switch to being a KFC stan I'll buy it	alexzaynesauce switch kfc stan buy	0.0	0.0	Neutral	0.0	0.0	1.0	0.0	Neutral
188	188	2022-07-05 08:46:14+00:00	theakyemmafia	1619.0	Tranquility Base/Diego Garcia	New Age parents need to watch their kids &amp; train them properly. Can�??t be putting $400k watches on them and having t�?� https://t.co/swqWV4NZ9H	new age parents need watch kids amp train properly putting watches	0.06818181818181818	0.2772727272727273	Positive	0.0	0.0	1.0	0.0	Neutral
189	189	2022-07-05 08:44:31+00:00	KFC_UKI_Help	9352.0		@mav_af @KFC_UKI Hi there, I'm sorry to hear this. Can you please drop us a DM?	mav_af kfc_uki sorry hear please drop	-0.5	1.0	Negative	0.391	0.264	0.345	-0.0258	Neutral
190	190	2022-07-05 08:44:03+00:00	probgalore	213.0	fan account	KFC &gt;&gt;&gt;&gt;&gt;every other fastfood chain https://t.co/RA5Kry6WKg	kfc every fastfood chain	0.0	0.0	Neutral	0.0	0.0	1.0	0.0	Neutral
191	191	2022-07-05 08:43:55+00:00	Dr__Radhika	45.0	Lahore, Pakistan	kfc is love	kfc love	0.5	0.6	Positive	0.0	0.808	0.192	0.6369	Positive
192	192	2022-07-05 08:43:39+00:00	Mary_Ricefield	188.0	���Ɓ��?�?�	Tonight's dinner is KFC!	tonight dinner kfc	0.0	0.0	Neutral	0.0	0.0	1.0	0.0	Neutral
193	193	2022-07-05 08:43:16+00:00	RoseEMR85	1037.0		@sleeepysandy @JayneEEgerton It�??s not about refusing to talk to people. It�??s about building a political movement to�?� https://t.co/jKlmuXECGI	sleeepysandy jayneeegerton refusing talk people building political movement	0.0	0.1	Neutral	0.278	0.0	0.722	-0.4019	Negative
194	194	2022-07-05 08:42:47+00:00	TheLhoza	1020.0	Channel 303	Which KFC did you order from �??��??��??� https://t.co/NprnJw1YjH	kfc order	0.0	0.0	Neutral	0.0	0.0	1.0	0.0	Neutral
195	195	2022-07-05 08:42:39+00:00	hiyaxmine	49.0	somewhere	mcdo &amp; kfc top tier, better than ur fav @janie010620	mcdo amp kfc top tier better fav janie	0.5	0.5	Positive	0.0	0.606	0.394	0.7717	Positive
196	196	2022-07-05 08:41:31+00:00	_abeks	662.0	God's heart�??	Kfc has doubled the price too	kfc doubled price	0.0	0.0	Neutral	0.0	0.0	1.0	0.0	Neutral
197	197	2022-07-05 08:41:24+00:00	777_zxhr	431.0	South Africa	Can�??t find the breakfast menu for kfc on ub*r eats �???	find breakfast menu kfc eats	0.0	0.0	Neutral	0.0	0.0	1.0	0.0	Neutral
198	198	2022-07-05 08:39:41+00:00	mav_af	13.0		@KFC_UKI_Help @KFC_UKI I placed an order and the store told me the trasaction didnt go through, but it looks like i�?� https://t.co/MjXmUrVO6a	kfc_uki_help kfc_uki placed order store told trasaction didnt looks like	0.0	0.0	Neutral	0.19	0.0	0.81	-0.2755	Negative
199	199	2022-07-05 08:38:45+00:00	TshivhidzoBono	5097.0	Gauteng , South Africa	@MasaDiamond_ That KFC ad? The whole jubjub case? They are trying HARD.	masadiamond_ kfc whole jubjub case trying hard	-0.04583333333333334	0.4708333333333333	Negative	0.189	0.0	0.811	-0.1027	Negative
200	200	2022-07-05 08:37:13+00:00	Mokone_za	5546.0	in my conciousness	@ZukisanNdwendwe Reminds me of that KFC Ad.�?Ϝ�?Ϝ	zukisanndwendwe reminds kfc	0.0	0.0	Neutral	0.0	0.0	1.0	0.0	Neutral
201	201	2022-07-05 08:36:26+00:00	am_umar_	911.0	Multan, Pakistan	@ObaidROfficial @kfc_pk It�??s zinger + mozarella so zingerella.	obaidrofficial kfc_pk zinger mozarella zingerella	0.0	0.0	Neutral	0.0	0.0	1.0	0.0	Neutral
202	202	2022-07-05 08:36:10+00:00	GelaniRaza	272.0	���?���?��	@ItsmeAieshaaa Muh jeho jeya v ha, tusi Masoor Di daal ? Enj na Karo I thought you were a KFC's hot chic �??��??��??�	itsmeaieshaaa muh jeho jeya tusi masoor daal enj karo thought kfc hot chic	0.25	0.8500000000000001	Positive	0.0	0.149	0.851	0.2732	Positive
203	203	2022-07-05 08:35:43+00:00	jaiprkashsingh	633.0	Mumbai	@KFC_India This is very uncomfortable at #kfc #thewalk hiranandani where they switched off the AC even there are cu�?� https://t.co/PioVc8q5oR	kfc_india uncomfortable kfc thewalk hiranandani switched even	-0.5	1.0	Negative	0.302	0.0	0.698	-0.3818	Negative
204	204	2022-07-05 08:35:41+00:00	mav_af	13.0		@KFC_UKI Hi, I placed an order and the store told me the trasaction didnt go through, but it looks like its been cl�?� https://t.co/GcAI0QDaqc	kfc_uki placed order store told trasaction didnt looks like	0.0	0.0	Neutral	0.209	0.0	0.791	-0.2755	Negative
205	205	2022-07-05 08:33:54+00:00	reymarksimbulan	766.0		opening kfc takeout gravy lowkey an extreme sport	opening kfc takeout gravy lowkey extreme sport	-0.125	1.0	Negative	0.0	0.0	1.0	0.0	Neutral
206	206	2022-07-05 08:33:34+00:00	jiwonkartt	860.0	off replies = sold	@creikiers i cant TT my parents don�??t like kfc anymoree	creikiers cant parents like kfc anymoree	0.0	0.0	Neutral	0.297	0.0	0.703	-0.2755	Negative
207	207	2022-07-05 08:33:27+00:00	kfc_cum	4.0	yole	if you cant crunch then dont brumch	cant crunch dont brumch	0.0	0.0	Neutral	0.0	0.0	1.0	0.0	Neutral
208	208	2022-07-05 08:32:31+00:00	zoemadgas	1751.0	South Africa	@Spoiltgirlie They weren�??t picking up so I used the KFC app instead	spoiltgirlie picking used kfc app instead	0.0	0.0	Neutral	0.0	0.0	1.0	0.0	Neutral
209	209	2022-07-05 08:32:16+00:00	Busines65959783	118.0	United Kingdom	KFC marks 45 years in Singapore with immersive installation and fried chicken��party https://t.co/58QtOp5ac4	kfc marks years singapore immersive installation fried chicken party	-0.6	0.95	Negative	0.0	0.252	0.748	0.4019	Positive
210	210	2022-07-05 08:30:13+00:00	ishiefishy	818.0	s�?��?/�?��?�? �?� �? ӏ�? ��?��? �?�?�? 2k15 vante�??s �??� i love you more than love, bts.	ok but among the big three (jabee, mcdo, kfc) it�??s going to be kfc for me fries &amp; chicken ng kfc supremacy &gt;&gt;&gt; https://t.co/mCisBfsLeA	among big three jabee mcdo kfc going kfc fries amp chicken kfc supremacy	-0.3	0.525	Negative	0.0	0.091	0.909	0.0516	Positive
211	211	2022-07-05 08:29:23+00:00	CPTSumTingWong2	156.0		@jack_carefree @JradRabel @michaelmalice People on here slating British history. We have history here from the Roma�?� https://t.co/EIqsmKbka7	jack_carefree jradrabel michaelmalice people slating british history history roma	0.0	0.0	Neutral	0.0	0.0	1.0	0.0	Neutral
212	212	2022-07-05 08:27:51+00:00	Karthi_FC_SVG	5.0		Our ���@Karthi_Offl��� Anna as #Vandhiyathevan �??��??��??� #PonniyinSelvan #Karthi #PS1 @MadrasTalkies_ @LycaProductions�?� https://t.co/Qv7RKUUaWv	karthi_offl anna vandhiyathevan ponniyinselvan karthi madrastalkies_ lycaproductions	0.0	0.0	Neutral	0.0	0.0	1.0	0.0	Neutral
213	213	2022-07-05 08:27:24+00:00	goodii_bee	685.0	abolition within our lifetime	just emptied out half my fucking suitcase into the airport trash and gave some sweaters to the guys that work at th�?� https://t.co/HHzAJwEvyo	emptied half fucking suitcase airport trash gave sweaters guys work	-0.3833333333333333	0.48333333333333334	Negative	0.159	0.0	0.841	-0.1779	Negative
214	214	2022-07-05 08:27:22+00:00	_PuffMami	433.0	South Africa	McDonald's in Vincent doesn't have stock �??��??��??��??� I keep taking L's today. I guess that's that's I deserve for cheating on KFC �??�	mcdonald vincent stock keep taking today guess deserve cheating kfc	0.0	0.0	Neutral	0.286	0.0	0.714	-0.5574	Negative
215	215	2022-07-05 08:27:13+00:00	zwrgnfrnd	776.0	Wilder Berg/Vorarlberg	@Newsweek Wow, they did not shoot him 60 times? Did he get Burger King or did they agree to KFC this time?	newsweek wow shoot times get burger king agree kfc time	0.1	1.0	Positive	0.153	0.401	0.446	0.5994	Positive
216	216	2022-07-05 08:26:53+00:00	manicjango	1415.0		Well, everything is kinda �??immersive�?� these days. https://t.co/AS6gB9cWrd	well everything kinda immersive days	0.0	0.0	Neutral	0.0	0.344	0.656	0.2732	Positive
217	217	2022-07-05 08:26:07+00:00	thesolesupplier	213.0	London	KFC x Jack Harlow come together for the latest fast food and rap link-up �?�? Link &gt; https://t.co/MhuBRCu2iD https://t.co/yZfyiMHEdP	kfc jack harlow come together latest fast food rap link link	0.35	0.75	Positive	0.0	0.0	1.0	0.0	Neutral
218	218	2022-07-05 08:25:09+00:00	DanPop79	567.0	East, England	@itsjustmedandan Bet it�??s put you off KFC now �?ϩ	itsjustmedandan bet put kfc	0.0	0.0	Neutral	0.0	0.0	1.0	0.0	Neutral
219	219	2022-07-05 08:24:39+00:00	Zama_Malunga	21229.0	Johannesburg, South Africa	KFC GENERAL STAFF OPPORTUNITIES Location: All provinces Permanent Requirements: Grade 10/12 Be a South Afri�?� https://t.co/6P4VwF4Dwl	kfc general staff opportunities location provinces permanent requirements grade south afri	0.05000000000000002	0.5	Positive	0.0	0.206	0.794	0.3818	Positive
220	220	2022-07-05 08:24:28+00:00	Marathi13887412	17.0		@KFC_India I want to learn from you how to deceive the citizens of a country ... The customer number is in the name�?� https://t.co/CPw78vMYQX	kfc_india want learn deceive citizens country customer number name	0.0	0.0	Neutral	0.239	0.23	0.531	-0.2732	Negative
221	221	2022-07-05 08:22:41+00:00	itspaigi	268.0	She/they black & pan �?������?��???	That man said or you could work at kfc Omg https://t.co/MFW37eKFSR	man said could work kfc omg	0.0	0.0	Neutral	0.0	0.0	1.0	0.0	Neutral
222	222	2022-07-05 08:20:51+00:00	Ezekiel_Maziko	2188.0	Cape Town. South Africa	@HungryLionSA I would not advise anyone to go to the your store In khayelitsha Cape Town. Such poor slow service is�?� https://t.co/hSoU7Sz2KS	hungrylionsa would advise anyone store khayelitsha cape town poor slow service	-0.35000000000000003	0.5	Negative	0.237	0.0	0.763	-0.4767	Negative
223	223	2022-07-05 08:19:58+00:00	soberrrup	355.0	Liyue, Teyvat	@paimonfess Glider kfc	paimonfess glider kfc	0.0	0.0	Neutral	0.0	0.0	1.0	0.0	Neutral
224	224	2022-07-05 08:19:06+00:00	TheNumberZer01	54.0		@KFC_ES @markiplier chill	kfc_es markiplier chill	0.0	0.0	Neutral	0.0	0.0	1.0	0.0	Neutral
225	225	2022-07-05 08:18:06+00:00	AEmployers	226.0	Three Cocks, Wales	@padrejaime5 @CaesarsSlave @slaving_kfc he like that fr	padrejaime caesarsslave slaving_kfc like	0.0	0.0	Neutral	0.0	0.455	0.545	0.3612	Positive
226	226	2022-07-05 08:18:02+00:00	KFCinKenya	858.0	Nairobi, Kenya	Indulge in the New KFC Smoothie Krusher. �?�� Experience the perfect blend of ingredients: The lush, smooth, Krusher�?� https://t.co/ZbG5IZTkbB	indulge new kfc smoothie krusher experience perfect blend ingredients lush smooth krusher	0.40909090909090906	0.5636363636363637	Positive	0.0	0.252	0.748	0.5719	Positive
227	227	2022-07-05 08:16:55+00:00	ObaidROfficial	613.0	Karachi, Pakistan	@kfc_pk Zingerella? Really? That name doesn't sound like KFC Standard.	kfc_pk zingerella really name sound like kfc standard	0.20000000000000004	0.20000000000000004	Positive	0.0	0.283	0.717	0.4144	Positive
228	228	2022-07-05 08:16:40+00:00	Supercoach	238.0	Melbourne	�??� No.3 ranked KFC #SuperCoach @JayPeeterman joins the pod to help answer the big trade questions this week - and re�?� https://t.co/RnXZ6Rrbby	ranked kfc supercoach jaypeeterman joins pod help answer big trade questions week	0.0	0.1	Neutral	0.0	0.197	0.803	0.4019	Positive
229	229	2022-07-05 08:14:34+00:00	raboz0	681.0	She/them	@KFC_ES Companies trying to be #RELATABLE to the audience to get money.	kfc_es companies trying relatable audience get money	0.0	0.0	Neutral	0.0	0.0	1.0	0.0	Neutral
230	230	2022-07-05 08:13:36+00:00	lwtbluebird	958.0		at least kfc's affordable	least kfc affordable	-0.3	0.4	Negative	0.0	0.0	1.0	0.0	Neutral
231	231	2022-07-05 08:13:22+00:00	martvaldearenas	342.0		Domingo KFC ayer mc, voy a rodar	domingo kfc ayer voy rodar	0.0	0.0	Neutral	0.0	0.0	1.0	0.0	Neutral
232	232	2022-07-05 08:12:11+00:00	tushal_umre	14.0	India	3) Food and Beverages Starups : For example; Swiggy, Zomato. This also incl�?� https://t.co/ehwGARKwRf	food beverages starups example swiggy zomato also incl	0.0	0.0	Neutral	0.0	0.0	1.0	0.0	Neutral
233	233	2022-07-05 08:12:09+00:00	BanishedDrent	161.0		@Puri1488 Watermelon and kfc	puri watermelon kfc	0.0	0.0	Neutral	0.0	0.0	1.0	0.0	Neutral
234	234	2022-07-05 08:12:06+00:00	StuffBotlmao	5.0		Spy is eating KFC https://t.co/F9eH2iXN0E	spy eating kfc	0.0	0.0	Neutral	0.0	0.0	1.0	0.0	Neutral
235	235	2022-07-05 08:11:58+00:00	Whatiswronglef3	271.0		@NewshubPolitics @NewshubNZ Oh god look at them it�??s Skeletor and beast man that�??s eaten to much kfc they are back.	newshubpolitics newshubnz god look skeletor beast man eaten much kfc back	0.1	0.1	Positive	0.0	0.174	0.826	0.2732	Positive
236	236	2022-07-05 08:11:45+00:00	aIihassann	203.0	he/him	Im a whore for food idc i will spend my life savings on late night kfc deals	whore food idc spend life savings late night kfc deals	-0.3	0.6	Negative	0.323	0.0	0.677	-0.6486	Negative
237	237	2022-07-05 08:11:42+00:00	fatymaww	1686.0	Fantasy	ӭ��?��?��? ӭ��?��?��? ӭ��?��?��? ӭ��?��?��? ӭ��?��?��? ӭ��?��?��? ӭ��?��?��? KFC ӭ��?��?��?�?� https://t.co/3eQZOB4JMg	kfc	0.0	0.0	Neutral	0.0	0.0	1.0	0.0	Neutral
238	238	2022-07-05 08:10:47+00:00	Santiag38480209	60.0		@therealnoahe @KFC_ES A cum ass	therealnoahe kfc_es cum ass	0.0	0.0	Neutral	0.538	0.0	0.462	-0.5423	Negative
239	239	2022-07-05 08:10:28+00:00	NewTime07	244.0	ATL,GA	Fuck Kfc they change them wedges was good asf now I got to wait till breakfast to get them at Wendy�??s but fuck Wend�?� https://t.co/cxB1DUkBRV	fuck kfc change wedges good asf got wait till breakfast get wendy fuck wend	-0.03333333333333336	0.6000000000000001	Negative	0.335	0.139	0.526	-0.6249	Negative
240	240	2022-07-05 08:09:07+00:00	Zama_Malunga	21229.0	Johannesburg, South Africa	KFC - Bloemfontein Positions Available: 10 Ensure that our guests�?? in restaurant experience exceeds their servic�?� https://t.co/Ae3n7gqCCx	kfc bloemfontein positions available ensure guests restaurant experience exceeds servic	0.4	0.4	Positive	0.0	0.224	0.776	0.3818	Positive
241	241	2022-07-05 08:07:40+00:00	hurt_chinese	1209.0		@bbbjcimws Right, but above in just referring to McDonald�??s, KFC, Pizza Hut and a few lower-end retail stores. :)	bbbjcimws right referring mcdonald kfc pizza hut lower end retail stores	0.2857142857142857	0.5357142857142857	Positive	0.18	0.0	0.82	-0.296	Negative
242	242	2022-07-05 08:07:33+00:00	TanTheMan_95	1388.0	In Your Dreams ��ϋ��	@itsjustmedandan Oh still so poorly? Mate ring the docs sue KFC	itsjustmedandan still poorly mate ring docs sue kfc	-0.4	0.6	Negative	0.0	0.0	1.0	0.0	Neutral
243	243	2022-07-05 08:05:26+00:00	Lubwamalex	533.0		@LilyYanii5 Eat KFC and drink a lot of Cola every morning and evening. You will thank later.	lilyyanii eat kfc drink lot cola every morning evening thank later	0.0	0.0	Neutral	0.0	0.2	0.8	0.3612	Positive
244	244	2022-07-05 08:04:38+00:00	kfc_cum	4.0	yole	crinky	crinky	0.0	0.0	Neutral	0.0	0.0	1.0	0.0	Neutral
245	245	2022-07-05 08:04:33+00:00	Thapelo74945405	178.0		@phala_82 �???�???�???�???�???�???Popeyes and KFC part	phala_ popeyes kfc part	0.0	0.0	Neutral	0.0	0.0	1.0	0.0	Neutral
246	246	2022-07-05 08:04:03+00:00	philmar92989568	331.0	Essex Hinterland	@Random_met_cop 3/3 as the Duty Manager I authorised KFC for the staff and out Met colleges. I didn�??t do it for th�?� https://t.co/J4nJcXNYcw	random_met_cop duty manager authorised kfc staff met colleges	0.0	0.0	Neutral	0.0	0.0	1.0	0.0	Neutral
247	247	2022-07-05 08:03:47+00:00	iamarose96	474.0	Windhoek_Namibia	I really just want wings and a crunch burger from kfc ndee its so far �?��	really want wings crunch burger kfc ndee far	0.15000000000000002	0.6	Positive	0.0	0.185	0.815	0.1513	Positive
248	248	2022-07-05 08:01:32+00:00	steveo8337	316.0	Toronto, Ontario	Shut down @McDonalds in #portperry and give us @HarveysCanada or @BurgerKing or @kfc or @Popeyes or something bette�?� https://t.co/xGKjusBSzi	shut mcdonalds portperry give harveyscanada burgerking kfc popeyes something bette	0.0	0.0	Neutral	0.0	0.0	1.0	0.0	Neutral
249	249	2022-07-05 08:00:21+00:00	__LukeJ	1340.0	London, UK	@richpayne88 Not quite the same effect when witnessing the 9am staff meetings at KFC in Croydon.	richpayne quite effect witnessing staff meetings kfc croydon	0.0	0.0	Neutral	0.0	0.0	1.0	0.0	Neutral
250	250	2022-07-05 07:59:52+00:00	KFC_India	9.0	India	@dumpalaabhi4u Our apologies for the disappointment caused.��Please drop in your contact number, order ID, email ID�?� https://t.co/BEIWE5zlEy	dumpalaabhiu apologies disappointment caused please drop contact number order email	-0.6	0.4	Negative	0.36	0.24	0.4	-0.4215	Negative
251	251	2022-07-05 07:57:57+00:00	WalkerwarriorY	509.0	Driftveil City, Unova	@Touyarokii spicy kfc	touyarokii spicy kfc	0.0	0.0	Neutral	0.0	0.0	1.0	0.0	Neutral
252	252	2022-07-05 07:57:36+00:00	Granddad_Sr	1116.0	cashapp/venmo $GranddadFreeman	@LaChategris @RedactedSeaCow I was at KFC and accidentally got a 15 piece but ended up only paying $4 for it. Then�?� https://t.co/seEQpFM1SK	lachategris redactedseacow kfc accidentally got piece ended paying	0.0	0.0	Neutral	0.255	0.0	0.745	-0.34	Negative
253	253	2022-07-05 07:57:26+00:00	PaulFI9	303.0	Dubai, United Arab Emirates	@indykaila @Arsenal Annual reminder I used to know Inderjit when he worked at the KFC on Narborough Road in Leicest�?� https://t.co/Bi9myTaBRD	indykaila arsenal annual reminder used know inderjit worked kfc narborough road leicest	0.0	0.0	Neutral	0.0	0.0	1.0	0.0	Neutral
254	254	2022-07-05 07:55:02+00:00	Munks80	400.0	Nassau, Bahamas �??��??��???	With 7 back to back adjournments you do it... You clean the courthouse cells eat KFC, pizza, date bitches get a fis�?� https://t.co/2i0Q9SOM4u	back back adjournments clean courthouse cells eat kfc pizza date bitches get fis	0.12222222222222223	0.23333333333333336	Positive	0.222	0.153	0.625	-0.296	Negative
255	255	2022-07-05 07:53:10+00:00	elfxxyz	423.0	Kalimantan Selatan, Indonesia	@Davinatyass Kfc coffee ada �?Ϝ	davinatyass kfc coffee ada	0.0	0.0	Neutral	0.0	0.0	1.0	0.0	Neutral
256	256	2022-07-05 07:53:02+00:00	misschi__	581.0		@shimmygutura KFC too�??�	shimmygutura kfc	0.0	0.0	Neutral	0.0	0.0	1.0	0.0	Neutral
257	257	2022-07-05 07:52:40+00:00	iheartgwydion	379.0	she/her 14 ed/shtwt�???	i just ate like kfc and i ate too much oh my god i hate myself so much tomorrow i�??m definitely gonna fast�??�	ate like kfc ate much god hate much tomorrow definitely gonna fast	-0.040000000000000015	0.48	Negative	0.195	0.384	0.421	0.3818	Positive
258	258	2022-07-05 07:52:01+00:00	TheCowBoy263	555.0		Inini if you give me any meat isingauye when I order ku Chicken Inn then I assume you don�??t rate me. I never been s�?� https://t.co/cmxMJaW84M	inini give meat isingauye order chicken inn assume rate never	-0.6	0.95	Negative	0.0	0.0	1.0	0.0	Neutral
259	259	2022-07-05 07:51:52+00:00	StormyDayOlivia	1623.0		@MonadoDank I'm from KFC now �???	monadodank kfc	0.0	0.0	Neutral	0.0	0.0	1.0	0.0	Neutral
260	260	2022-07-05 07:51:44+00:00	judygarci	432.0	�??��??��??��??��??��??�	@joshyaaa bruuuuuh first it was Mang Inasal, then Vengo then KFC then B&amp;D and now Family Mart???? my first job memo�?� https://t.co/TxD375h6r8	joshyaaa bruuuuuh first mang inasal vengo kfc amp family mart first job memo	0.25	0.3333333333333333	Positive	0.0	0.0	1.0	0.0	Neutral
261	261	2022-07-05 07:51:32+00:00	Ninanco	6123.0	Banbury Oxfordshire UK	16 hours and still no reply? @KFC_UKI @KFC_UKI_Help as someone who specialises in food marketing, you don�??t need me�?� https://t.co/hwAgiVoSBj	hours still reply kfc_uki kfc_uki_help someone specialises food marketing need	0.0	0.0	Neutral	0.0	0.0	1.0	0.0	Neutral
262	262	2022-07-05 07:50:44+00:00	KFC_ES	492.0	Espa��a	wenas https://t.co/x0rHu152Dx	wenas	0.0	0.0	Neutral	0.0	0.0	1.0	0.0	Neutral
263	263	2022-07-05 07:49:56+00:00	KalenDoesTweet	324.0	25k pweease??	Damnit Spanish KFC I�??m seeing this movie in like 7 hours and I�??m tryna go to sleep to forget about it https://t.co/HQtRUsEi0N	damnit spanish kfc seeing movie like hours tryna sleep forget	0.0	0.0	Neutral	0.358	0.169	0.473	-0.4215	Negative
264	264	2022-07-05 07:48:24+00:00	Ziafin10	285.0	Cape Town, South Africa	@KFCSA The "KFC GATSBY" mouth watering mmmm... @KFCSA #KentuckyTown https://t.co/iFCAGDDF4a	kfcsa kfc gatsby mouth watering mmmm kfcsa kentuckytown	0.0	0.0	Neutral	0.0	0.0	1.0	0.0	Neutral
265	265	2022-07-05 07:48:14+00:00	zoemadgas	1751.0	South Africa	I can�??t believe my KFC order never arrived yesterday �?��. Niphinde nithi iQonce yiDolophu	believe kfc order never arrived yesterday niphinde nithi iqonce yidolophu	0.0	0.0	Neutral	0.0	0.0	1.0	0.0	Neutral
266	266	2022-07-05 07:47:50+00:00	SimmzKhoza	309.0	Mpumalanga	@expressoshow @KFCSA The limited-edition KFC Gatsby! @KFCSA @expressoshow #KentuckyTown #ExpressoShow https://t.co/mIVT7EafDr	expressoshow kfcsa limited edition kfc gatsby kfcsa expressoshow kentuckytown expressoshow	-0.07142857142857142	0.14285714285714285	Negative	0.174	0.0	0.826	-0.2263	Negative
267	267	2022-07-05 07:47:20+00:00	WOKENJJT	624.0	On a Sea of Dark Matter	@MonadoDank There�??s so much wrong with this but I think the worst think is that you label Tennessee �??KFC�?� and Kentucky �??West Virginia�?�	monadodank much wrong think worst think label tennessee kfc kentucky west virginia	-0.75	0.95	Negative	0.419	0.0	0.581	-0.802	Negative
268	268	2022-07-05 07:46:38+00:00	FionaHGreen1	404.0		@telephonisttm No, McD�??s, Greggs, Subway, KFC,BK, Costalotta!!!! �?��	telephonisttm mcd greggs subway kfc costalotta	0.0	0.0	Neutral	0.0	0.0	1.0	0.0	Neutral
269	269	2022-07-05 07:46:24+00:00	wetfrombirf	16.0		i was getting kfc with my friends during the middle of kyrgios-tsitsipas but holy shit is tsitsipas a fucking loser	getting kfc friends middle kyrgios tsitsipas holy shit tsitsipas fucking loser	-0.26666666666666666	0.5333333333333333	Negative	0.397	0.169	0.435	-0.6361	Negative
270	270	2022-07-05 07:45:47+00:00	tzwide1	1909.0		@ZamaswaziMadon4 People are very strange, imagine a board member at KFC saying it needs more competition - they wou�?� https://t.co/DT4mmclNe8	zamaswazimadon people strange imagine board member kfc saying needs competition wou	-0.05	0.15	Negative	0.153	0.0	0.847	-0.2023	Negative
271	271	2022-07-05 07:44:58+00:00	ajaxshroud	261.0	�???�?�?|�?�����?��	@ryce_crispy YES I WAS!!! I DIDNT SEE U NOO I LOVE THE KFC SKINS :((((((	ryce_crispy yes didnt see noo love kfc skins	0.5	0.6	Positive	0.279	0.224	0.497	-0.17	Negative
272	272	2022-07-05 07:44:26+00:00	ZukiTempi	693.0	South Africa	@mihletshemese Even ezika KFC are better	mihletshemese even ezika kfc better	0.5	0.5	Positive	0.0	0.42	0.58	0.4404	Positive
273	273	2022-07-05 07:43:35+00:00	FEJournal	522.0		KFC franchisee splashes out on new hospitality venture https://t.co/VD7PKU6hjq	kfc franchisee splashes new hospitality venture	0.13636363636363635	0.45454545454545453	Positive	0.0	0.0	1.0	0.0	Neutral
274	274	2022-07-05 07:43:27+00:00	Ron_ifkurmom	39.0		@TraitorBarry @Chomskull1 @FoxNews More like bust down a wall at kfc!	traitorbarry chomskull foxnews like bust wall kfc	0.0	0.0	Neutral	0.0	0.294	0.706	0.3612	Positive
275	275	2022-07-05 07:43:24+00:00	Proff_3rd	246.0	Giyani	@sizo_maniac @kfc Goated	sizo_maniac kfc goated	0.0	0.0	Neutral	0.0	0.0	1.0	0.0	Neutral
276	276	2022-07-05 07:41:56+00:00	avaxoshi	1006.0		Dear @kfc why cant I blast a solid log after eating your food ?	dear kfc cant blast solid log eating food	0.0	0.1	Neutral	0.144	0.259	0.597	0.286	Positive
277	277	2022-07-05 07:40:59+00:00	MaNiki_10	537.0		Ewe kfc is dry https://t.co/QWVpM8xjtP	ewe kfc dry	-0.06666666666666665	0.6	Negative	0.0	0.0	1.0	0.0	Neutral
278	278	2022-07-05 07:39:38+00:00	ThisIsBadgerPoE	259.0		Just saw a man leave for his break from his job at KFC, head to the McDonald's next door, then confidently strut ba�?� https://t.co/FJ2iM2zZmY	saw man leave break job kfc head mcdonald next door confidently strut	0.25	0.4166666666666667	Positive	0.084	0.217	0.699	0.4404	Positive
279	279	2022-07-05 07:39:19+00:00	Ziafin10	285.0	Cape Town, South Africa	@expressoshow @KFCSA The "KFC GATSBY" @KFCSA #KentuckyTown #ExpressoShow @expressoshow https://t.co/FG7uDOuBjJ	expressoshow kfcsa kfc gatsby kfcsa kentuckytown expressoshow expressoshow	0.0	0.0	Neutral	0.0	0.0	1.0	0.0	Neutral
280	280	2022-07-05 07:38:59+00:00	ThySakes	604.0	Soweto,Mofolo	@jojomatches �??? lapho this KFC doesn�??t produce good meals. They gave me a wrap with green tomatoes	jojomatches lapho kfc produce good meals gave wrap green tomatoes	0.24999999999999997	0.45000000000000007	Positive	0.0	0.244	0.756	0.4404	Positive
281	281	2022-07-05 07:38:43+00:00	HarazonSolaris	498.0		@tidallicit kfc is serving sandbox https://t.co/zCLDFS6apa	tidallicit kfc serving sandbox	0.0	0.0	Neutral	0.0	0.0	1.0	0.0	Neutral
282	282	2022-07-05 07:38:07+00:00	CosmicJt23	1161.0	Chapel Hill - Carrboro, NC	@CMPhillips10 I know it's him. But it looks like a KFC ad at first glance, doesn't it?	cmphillips know looks like kfc first glance	0.25	0.3333333333333333	Positive	0.0	0.294	0.706	0.3612	Positive
283	283	2022-07-05 07:37:53+00:00	elles_nl	531.0	zwolle, Netherlands	@mybabies_2601 @WaanjaiMGinEU @WaanjaiAssemble @mewsicclub383 @MSuppasitEU @MSuppasitIntl @gulfkanaverse�?� https://t.co/olHLz8f8TJ	mybabies_ waanjaimgineu waanjaiassemble mewsicclub msuppasiteu msuppasitintl gulfkanaverse	0.0	0.0	Neutral	0.0	0.0	1.0	0.0	Neutral
284	284	2022-07-05 07:37:44+00:00	not_emac	340.0		True. McDo and KFC &gt; Jollibee https://t.co/hr4S8sHtcU	true mcdo kfc jollibee	0.35	0.65	Positive	0.0	0.483	0.517	0.4215	Positive
285	285	2022-07-05 07:37:26+00:00	courtneyelchin	474.0	Tampa, FL	I just pissed in a KFC parking lot so pls do not try it	pissed kfc parking lot pls try	0.0	0.0	Neutral	0.442	0.137	0.421	-0.5994	Negative
286	286	2022-07-05 07:37:15+00:00	huajern	438.0	Malaysia	@psunster @DogtorLife On call allowance was RM20. Less per hour than my pay in KFC after SPM	psunster dogtorlife call allowance less per hour pay kfc spm	-0.16666666666666666	0.06666666666666667	Negative	0.112	0.0	0.888	-0.0352	Neutral
287	287	2022-07-05 07:36:59+00:00	hotchipsgravy	158.0		@Coltheman1 What are they going to do when they put a fat tax on KFC?	coltheman going put fat tax kfc	0.0	0.0	Neutral	0.0	0.0	1.0	0.0	Neutral
288	288	2022-07-05 07:36:41+00:00	sam_ud_din	347.0	Karachi, Pakistan	No electricity, no diesel for generator. Too humid to breath. KFC ki khushboo a rhi hay. Ye mayn kahan hun????	electricity diesel generator humid breath kfc khushboo rhi hay mayn kahan hun	0.0	0.0	Neutral	0.0	0.0	1.0	0.0	Neutral
289	289	2022-07-05 07:36:00+00:00	ednostic_	133.0	they/them|dni if not edtwt	@petaltearz no i omaded kfc once i maintained but i didn�??t gain anything at least	petaltearz omaded kfc maintained gain anything least	-0.3	0.4	Negative	0.0	0.362	0.638	0.5267	Positive
290	290	2022-07-05 07:35:46+00:00	dumpalaabhi4u	5.0		@KFC_India Where's my order? Order No. N64630109000077597. No one's attending my repeated calls on your helpline +918042754444	kfc_india order order one attending repeated calls helpline	0.0	0.0	Neutral	0.0	0.0	1.0	0.0	Neutral
291	291	2022-07-05 07:35:36+00:00	Wiki_173	121.0		@kfc_pk Check DM	kfc_pk check	0.0	0.0	Neutral	0.0	0.0	1.0	0.0	Neutral
292	292	2022-07-05 07:35:31+00:00	Bergermeister23	3486.0	Sydney	Albo was so poor growing up, his mum sent him to KFC to lick other peoples fingers.�?���?��	albo poor growing mum sent kfc lick peoples fingers	-0.4	0.6	Negative	0.263	0.144	0.593	-0.34	Negative
293	293	2022-07-05 07:35:21+00:00	Wiki_173	121.0		@kfc_pk Check ur Dm	kfc_pk check	0.0	0.0	Neutral	0.0	0.0	1.0	0.0	Neutral
294	294	2022-07-05 07:34:38+00:00	kfc_cum	4.0	yole	i am become meme	become meme	0.0	0.0	Neutral	0.0	0.0	1.0	0.0	Neutral
295	295	2022-07-05 07:34:14+00:00	shivi_bharadwaj	1.0		@KFC_India @consaff @consumercourtin what's going on? It's been a week now and you have not initiated the refund pr�?� https://t.co/h6N4M8lw6j	kfc_india consaff consumercourtin going week initiated refund	0.0	0.0	Neutral	0.0	0.0	1.0	0.0	Neutral
296	296	2022-07-05 07:33:27+00:00	kfc_cum	4.0	yole	WHOA THAT FILLED MY DIPE	whoa filled dipe	0.4	0.9	Positive	0.0	0.0	1.0	0.0	Neutral
297	297	2022-07-05 07:33:25+00:00	starbucks_kfc	288.0	he/they �?������?��???	@khyletweet rocket man, it's my fav song	khyletweet rocket man fav song	0.0	0.0	Neutral	0.0	0.429	0.571	0.4588	Positive
298	298	2022-07-05 07:32:43+00:00	acha_phir_	214.0	Bahawalpur,Pakistan	I followed my heart and it led me to KFC �???	followed heart led kfc	0.0	0.0	Neutral	0.0	0.0	1.0	0.0	Neutral
299	299	2022-07-05 07:31:57+00:00	AcrobatBluebird	1006.0	#Н�?Н��Н�?Н�?Н�?Н��	Not when I'm around. Where's the KFC. https://t.co/BhGfMOerby	around kfc	0.0	0.0	Neutral	0.0	0.0	1.0	0.0	Neutral
300	300	2022-07-05 07:31:53+00:00	gukieemyluv	611.0	she/her --- filo	@kookpjhoe5_ kfc except intimidating let's be friends ^^	kookpjhoe_ kfc except intimidating let friends	0.0	0.0	Neutral	0.29	0.31	0.4	0.0516	Positive
301	301	2022-07-05 07:30:47+00:00	freedom_sworn	906.0	63	@zettai_azenn KFC TOO???? well at least we have spaghetti :'))	zettai_azenn kfc well least spaghetti	-0.3	0.4	Negative	0.0	0.344	0.656	0.2732	Positive
302	302	2022-07-05 07:30:24+00:00	LightningKL	745.0		@Snow_StarsV My lunch today is also KFC!�?ϝ	snow_starsv lunch today also kfc	0.0	0.0	Neutral	0.0	0.0	1.0	0.0	Neutral
303	303	2022-07-05 07:29:31+00:00	zettai_azenn	2214.0	they/he/she || minor	@freedom_sworn YEAA MCDONALDS N KFC�?� WHY DO YALL NOT HAVE NOOOOOO �??��??��??�	freedom_sworn yeaa mcdonalds kfc yall noooooo	0.0	0.0	Neutral	0.0	0.0	1.0	0.0	Neutral
304	304	2022-07-05 07:28:15+00:00	T_Wrednex	1149.0	�??��??� Zimbabwe	@mundingi What is kfc�??? https://t.co/jlnUV7K4iF	mundingi kfc	0.0	0.0	Neutral	0.0	0.0	1.0	0.0	Neutral
305	305	2022-07-05 07:28:09+00:00	PhilelaJafta	4708.0	Centurion, South Africa	Window Blinds | Office Blinds | Home Blinds Kitchen Blinds | Bathroom Blinds etc Visit our Showroom for discounts�?� https://t.co/hdVUxi5dvA	window blinds office blinds home blinds kitchen blinds bathroom blinds etc visit showroom discounts	0.0	0.0	Neutral	0.0	0.0	1.0	0.0	Neutral
306	306	2022-07-05 07:27:23+00:00	dilucmilky	596.0	pfp:@yue_uun/�?�agender�?�	@kittibangz KFC DILUC MY KING I HOPE HE GETS HIS PUSSY ATE AMEN �??��?��	kittibangz kfc diluc king hope gets pussy ate amen	0.0	0.0	Neutral	0.0	0.266	0.734	0.4404	Positive
307	307	2022-07-05 07:26:52+00:00	julyxwin_	634.0		@TXTdariHunter KFC or MCD	txtdarihunter kfc mcd	0.0	0.0	Neutral	0.0	0.0	1.0	0.0	Neutral
308	308	2022-07-05 07:26:46+00:00	BabyObey	194.0		@expressoshow @KFCSA #KentuckyTown I want to try out the KFC Zinger and Dunked sauces �??? https://t.co/wnrzZZUIG4	expressoshow kfcsa kentuckytown want try kfc zinger dunked sauces	0.0	0.0	Neutral	0.0	0.14	0.86	0.0772	Positive
309	309	2022-07-05 07:26:23+00:00	Mack_Pauls	588.0	Kla	@MimiHeart_sBoi Pipo have it for jst KFC and CJ Kati olwo Salary �?�?	mimiheart_sboi pipo jst kfc kati olwo salary	0.0	0.0	Neutral	0.0	0.0	1.0	0.0	Neutral
310	310	2022-07-05 07:26:06+00:00	excxlprxvail	1719.0		Sometimes I'm sad that I have nobody to tag in cute couples pictures. Then I remember that means more KFC for me.	sometimes sad nobody tag cute couples pictures remember means kfc	0.0	1.0	Neutral	0.22	0.213	0.567	-0.0258	Neutral
311	311	2022-07-05 07:25:48+00:00	umawaza	323.0	the ghetto	@simelanephiwa_ Fix your tastebuds. KFC is the most mid fast food joint.	simelanephiwa_ fix tastebuds kfc mid fast food joint	0.1	0.3	Positive	0.0	0.0	1.0	0.0	Neutral
312	312	2022-07-05 07:25:25+00:00	gos51510070	77.0	Florida	@Pomu_png @ayeejuju Australia, where if you tested positive for the chinese cough, they shipped you to a center wit�?� https://t.co/6r8iJ4wN99	pomu_png ayeejuju australia tested positive chinese cough shipped center wit	0.04242424242424242	0.21515151515151512	Positive	0.0	0.286	0.714	0.5574	Positive
313	313	2022-07-05 07:24:59+00:00	samihennig	57.0		HOLD UP JACK HARLOW and KFC HAVE A COLLAB!	hold jack harlow kfc collab	0.0	0.0	Neutral	0.0	0.0	1.0	0.0	Neutral
314	314	2022-07-05 07:24:47+00:00	mobiletone	207.0	UK	Azur Lane players outside KFC when the guy in front gets the last Cheshire mouse mat. �?Ϝ https://t.co/ga9z3dVOPP	azur lane players outside kfc guy front gets last cheshire mouse mat	0.0	0.058333333333333334	Neutral	0.0	0.0	1.0	0.0	Neutral
315	315	2022-07-05 07:24:45+00:00	zak_1of1	93.0		@sizo_maniac @kfc Eish @KFCSA eating KFC isn't enough, I need to be a shareholder�?��	sizo_maniac kfc eish kfcsa eating kfc enough need shareholder	0.0	0.5	Neutral	0.0	0.0	1.0	0.0	Neutral
316	316	2022-07-05 07:24:44+00:00	LaminXLVII	1447.0	The Bash Shell, Terminal	The fact that it's from KFC �?Ϝ�?Ϝ�?Ϝ�?Ϝ https://t.co/0VBS3SbDd6	fact kfc	0.0	0.0	Neutral	0.0	0.0	1.0	0.0	Neutral
317	317	2022-07-05 07:24:35+00:00	TaurosLumen	2812.0	IDK, somwhere?	@HaraRaeSol golden KFC bucket... I said what I said	hararaesol golden kfc bucket said said	0.3	0.5	Positive	0.0	0.0	1.0	0.0	Neutral
318	318	2022-07-05 07:23:41+00:00	KFC_KevinChen	383.0	Los Angeles, CA	@HelenGuo_ Nice! Problem is mine would blow up in my face every 30 mins while I�??m in a bunch of back to backs lol	helenguo_ nice problem mine would blow face every mins bunch back backs lol	0.4666666666666666	0.5666666666666667	Positive	0.211	0.303	0.486	0.4019	Positive
319	319	2022-07-05 07:23:35+00:00	SirGhostArc	509.0	Heart's Gleam Cafe	Bro, the KFC coffee is actually aight-	bro kfc coffee actually aight	0.0	0.1	Neutral	0.0	0.0	1.0	0.0	Neutral
320	320	2022-07-05 07:23:26+00:00	ArisuAmiChan	133.0	USA	@vontheodore We�??re they blessed with this name bc they ate KFC off the table or was it named upon obtainment?	vontheodore blessed name ate kfc table named upon obtainment	0.0	0.0	Neutral	0.0	0.328	0.672	0.5994	Positive
321	321	2022-07-05 07:22:44+00:00	AndyLycett	103.0		@mvmoxford @GeorgeCochrane1 @mfcpullen5 @marcus_t_ward �??He said it next to the McDonalds across there, why you always want KFC is beyond me�?�	mvmoxford georgecochrane mfcpullen marcus_t_ward said next mcdonalds across always want kfc beyond	0.0	0.0	Neutral	0.0	0.106	0.894	0.0772	Positive
322	322	2022-07-05 07:22:29+00:00	mybabies_2601	241.0	Singapore	@elles_nl @WaanjaiMGinEU @WaanjaiAssemble @mewsicclub383 @MSuppasitEU @MSuppasitIntl @gulfkanaverse�?� https://t.co/yVVLQy9M2t	elles_nl waanjaimgineu waanjaiassemble mewsicclub msuppasiteu msuppasitintl gulfkanaverse	0.0	0.0	Neutral	0.0	0.0	1.0	0.0	Neutral
323	323	2022-07-05 07:22:26+00:00	jamerpalms	843.0	Oregon, USA	@thehankrose Someone could probably wax poetic about the symbology of the tidy Whole Foods bag juxtaposed with the trashed KFC bucket.	thehankrose someone could probably wax poetic symbology tidy whole foods bag juxtaposed trashed kfc bucket	0.39166666666666666	0.65	Positive	0.0	0.0	1.0	0.0	Neutral
324	324	2022-07-05 07:22:01+00:00	itsjustmedandan	365.0	Felixstowe, England	Day 4 of food poisoning from KFC. If anyone sees me going near that franchise, I beg you to slap me! �?Ͻ	day food poisoning kfc anyone sees going near franchise beg slap	0.1	0.4	Positive	0.264	0.111	0.625	-0.4939	Negative
325	325	2022-07-05 07:21:34+00:00	abena____	2730.0	Western Region, Ghana	@KFC_Chopper How are you doing?	kfc_chopper	0.0	0.0	Neutral	0.0	0.0	1.0	0.0	Neutral
326	326	2022-07-05 07:20:50+00:00	Queenofor	646.0	Biafra, the rise of a sun.	@CharlesEgbuchu2 @kfc_coin Please can you share the link to KFC coin mining app? Thanks	charlesegbuchu kfc_coin please share link kfc coin mining app thanks	0.2	0.2	Positive	0.0	0.514	0.486	0.7506	Positive
327	327	2022-07-05 07:20:24+00:00	vaalkarol	180.0	20	@futiledevoices i had modelling lesson in KFC �??? worn leggings and stuff bro	futiledevoices modelling lesson kfc worn leggings stuff bro	0.0	0.0	Neutral	0.239	0.0	0.761	-0.296	Negative
328	328	2022-07-05 07:20:20+00:00	Ah_Afua	945.0	On your mind	.@3_cedis collabo with kfc anaa?�?Ϝ�?Ϝ�?Ϝ�??��??��??� https://t.co/LyMPL4mtIk	_cedis collabo kfc anaa	0.0	0.0	Neutral	0.0	0.0	1.0	0.0	Neutral
329	329	2022-07-05 07:17:32+00:00	Stijntsje	2226.0	Haarlem, Netherlands	@qikipedia What's next? A KFC professor of Philosophy?	qikipedia next kfc professor philosophy	0.0	0.0	Neutral	0.0	0.0	1.0	0.0	Neutral
330	330	2022-07-05 07:16:50+00:00	weare3cobalt	1219.0	they/he/|she/it | 20	nooo not the combination pizza hut kfc https://t.co/RdcK2r0GiP	nooo combination pizza hut kfc	0.0	0.0	Neutral	0.0	0.0	1.0	0.0	Neutral
331	331	2022-07-05 07:16:32+00:00	MartinM25825578	148.0		@MKB_KFC @Karthi_Offl That smile	mkb_kfc karthi_offl smile	0.3	0.1	Positive	0.0	0.556	0.444	0.3612	Positive
332	332	2022-07-05 07:16:32+00:00	kraxug	5052.0	Muyenga	So even our own chicken in �??��??� now has to be fried like way they do in Kentucky, mbu KFC. Ohh our motherland, we mus�?� https://t.co/Iz40K4vSmI	even chicken fried like way kentucky mbu kfc ohh motherland mus	-0.6	0.95	Negative	0.0	0.2	0.8	0.3612	Positive
333	333	2022-07-05 07:15:49+00:00	KFC_Chopper	406.0	Greater Accra, Ghana	@abena____ Morning dear	abena____ morning dear	0.0	0.0	Neutral	0.0	0.565	0.435	0.3818	Positive
334	334	2022-07-05 07:14:19+00:00	SamyaRoy13	5.0		@kfc please check how you people are serving to the people. Once the restaurant got closed the cat just entered and�?� https://t.co/pU0DFXjfkE	kfc please check people serving people restaurant got closed cat entered	-0.1	0.1	Negative	0.0	0.187	0.813	0.3182	Positive
335	335	2022-07-05 07:13:39+00:00	DTSFA	110.0	Dorset	New post: "KFC Colonel's Club scrapped in major shake-up to loyalty scheme" https://t.co/pUBIQLWz49	new post kfc colonel club scrapped major shake loyalty scheme	0.09943181818181818	0.4772727272727273	Positive	0.129	0.265	0.606	0.4215	Positive
336	336	2022-07-05 07:12:12+00:00	MatsosoLintle	891.0	Lesotho, Maseru	@KFC_Lesotho Are deliveries available again?	kfc_lesotho deliveries available	0.4	0.4	Positive	0.0	0.0	1.0	0.0	Neutral
337	337	2022-07-05 07:12:08+00:00	StuffBotlmao	5.0		My Best Friend is eating KFC https://t.co/8aMtFtfEOc	best friend eating kfc	1.0	0.3	Positive	0.0	0.787	0.213	0.8126	Positive
338	338	2022-07-05 07:11:25+00:00	coconekos	378.0	Alley Cat	21. Indomie, Chicken Porridge, Fried Rice, McDonalds &amp; KFC	indomie chicken porridge fried rice mcdonalds amp kfc	-0.6	0.95	Negative	0.0	0.0	1.0	0.0	Neutral
339	339	2022-07-05 07:11:14+00:00	CookIt_BW	1542.0	Gaborone	I'm dry brining a Broil loin for a London Broil. I also have mince out to experiment with pelmeni. But it's Kentuck�?� https://t.co/XOz9EHIhJa	dry brining broil loin london broil also mince experiment pelmeni kentuck	-0.06666666666666665	0.6	Negative	0.0	0.0	1.0	0.0	Neutral
340	340	2022-07-05 07:10:54+00:00	izha_dtqk	312.0	Karl jacobs my love�???	kfc and mcdo�??? #spacellisse	kfc mcdo spacellisse	0.0	0.0	Neutral	0.0	0.0	1.0	0.0	Neutral
341	341	2022-07-05 07:10:10+00:00	starbucks_kfc	288.0	he/they �?������?��???	@moviemenfes Leonardo DiCaprio and always him	moviemenfes leonardo dicaprio always	0.0	0.0	Neutral	0.0	0.0	1.0	0.0	Neutral
342	342	2022-07-05 07:09:32+00:00	_RealBruce	1163.0	Durban	@ClassicThando Leave KFC out of this mess please �??��??��??� it always been consistent	classicthando leave kfc mess please always consistent	0.037500000000000006	0.2125	Positive	0.37	0.23	0.4	-0.1027	Negative
343	343	2022-07-05 07:09:25+00:00	sharmilahhhh	99.0	Singapore	Craving for KFC colonel burger, cheese fries and popcorn chicken �?��	craving kfc colonel burger cheese fries popcorn chicken	-0.6	0.95	Negative	0.0	0.0	1.0	0.0	Neutral
344	344	2022-07-05 07:08:50+00:00	Cebestianv	345.0	In your Speaker	They have a dunked burger now �??? SHUT KFC DOWN https://t.co/zpQPIdulyP	dunked burger shut kfc	0.0	0.0	Neutral	0.0	0.0	1.0	0.0	Neutral
345	345	2022-07-05 07:07:50+00:00	karthiFan_KFC	77.0	Tamil Nadu	The Prince without a kingdom, the spy, the swashbuckling adventurer...here comes Vanthiyathevan! #PS1 �??��?� https://t.co/PNEdRgUeH1	prince without kingdom spy swashbuckling adventurer comes vanthiyathevan	0.0	0.0	Neutral	0.0	0.239	0.761	0.296	Positive
346	346	2022-07-05 07:07:43+00:00	karthiFan_KFC	77.0	Tamil Nadu	@LycaProductions @MadrasTalkies_ The Prince without a kingdom, the spy, the swashbuckling adventurer...here comes V�?� https://t.co/XyDxuyQ7Tx	lycaproductions madrastalkies_ prince without kingdom spy swashbuckling adventurer comes	0.0	0.0	Neutral	0.0	0.216	0.784	0.296	Positive
347	347	2022-07-05 07:07:39+00:00	karthiFan_KFC	77.0	Tamil Nadu	The Prince without a kingdom, the spy, the swashbuckling adventurer...here comes Vanthiyathevan! #PS1 �??��?� https://t.co/ZNRRlj19OU	prince without kingdom spy swashbuckling adventurer comes vanthiyathevan	0.0	0.0	Neutral	0.0	0.239	0.761	0.296	Positive
348	348	2022-07-05 07:04:52+00:00	MaryluvsNZ	202.0		@ShortStoryTell @m_suckling @chrislynchmedia and KFC.	shortstorytell m_suckling chrislynchmedia kfc	0.0	0.0	Neutral	0.0	0.0	1.0	0.0	Neutral
349	349	2022-07-05 07:04:38+00:00	kfc_cum	4.0	yole	my cu pbroke	pbroke	0.0	0.0	Neutral	0.0	0.0	1.0	0.0	Neutral
350	350	2022-07-05 07:04:37+00:00	ecr_drive_team	500.0	Umhlanga, Suid Afrika	Wedding bells but let's take a pit-stop to the local KFC �???�?�? This couple has KZN conflicted, see below:�?� https://t.co/LERHxlEVMl	wedding bells let take pit stop local kfc couple kzn conflicted see	0.0	0.0	Neutral	0.167	0.0	0.833	-0.296	Negative
351	351	2022-07-05 07:03:52+00:00	fShowerThoughts	1496.0		At some point, someone has exchanged sex for KFC's chicken.	point someone exchanged sex kfc chicken	-0.6	0.95	Negative	0.0	0.0	1.0	0.0	Neutral
352	352	2022-07-05 07:02:15+00:00	strwbryylight	130.0	�?��fatphobic ��?�?��?��??�?	@smallestbabi any meal from kfc, THEY HAVE LIKE 1200 CALS�??�	smallestbabi meal kfc like cals	0.0	0.0	Neutral	0.0	0.385	0.615	0.3612	Positive
353	353	2022-07-05 07:02:07+00:00	PragatiPathare	45.0	India	@KFC_India Don't know what to order?? �?�? Get some tasty popcorn nacho from @KFC_India ...it's nacho average snack..i�?� https://t.co/kIh9X9RlqF	kfc_india know order get tasty popcorn nacho kfc_india nacho average snack	-0.15	0.39999999999999997	Negative	0.0	0.0	1.0	0.0	Neutral
354	354	2022-07-05 07:01:58+00:00	happymuso	769.0		why am i not shocked there�??s a reference to the kfc dating sim in here https://t.co/JgNSIKwawk	shocked reference kfc dating sim	-0.7	0.8	Negative	0.365	0.0	0.635	-0.3182	Negative
355	355	2022-07-05 07:01:33+00:00	fraudulentbhvr	13.0	australia	day old kfc zinger burger fucking SLAPS	day old kfc zinger burger fucking slaps	-0.25	0.5	Negative	0.0	0.0	1.0	0.0	Neutral
356	356	2022-07-05 07:00:58+00:00	Luke_GFP	34.0		@hannah_hwthr What a shame them beautiful pyramids are in that shithole of a place Cairo. Never go back there, peop�?� https://t.co/X0tH4onjRp	hannah_hwthr shame beautiful pyramids shithole place cairo never back peop	0.425	0.5	Positive	0.207	0.26	0.533	0.2023	Positive
357	357	2022-07-05 07:00:48+00:00	lionelMau	1567.0	Paris	@Pabol_ Kfc @strasbourgstdenis ! Spotted !	pabol_ kfc strasbourgstdenis spotted	0.0	0.0	Neutral	0.0	0.0	1.0	0.0	Neutral
358	358	2022-07-05 07:00:36+00:00	intbunch	109.0		Even big brands like #HM #Parker #KFC #Meta and #adidas can get #localization so wrong in #marketing. Discover exa�?� https://t.co/hLfXAijbB2	even big brands like parker kfc meta adidas get localization wrong marketing discover exa	-0.25	0.5	Negative	0.176	0.142	0.682	-0.1531	Negative
359	359	2022-07-05 07:00:33+00:00	zak_1of1	93.0		Eating is not enough, I want to be there when KFC is founded.	eating enough want kfc founded	0.0	0.5	Neutral	0.0	0.245	0.755	0.0772	Positive
360	360	2022-07-05 07:00:30+00:00	KashimTenshi	207.0	New Orleans, LA	Yeah. Fuck the 4th this year. I didnt do anything. Sat at home and ordered KFC. https://t.co/2obYfmLQny	yeah fuck year didnt anything sat home ordered kfc	-0.4	0.6	Negative	0.276	0.173	0.551	-0.3182	Negative
361	361	2022-07-05 07:00:02+00:00	H3PodcastBot	8.0		@H3PodcastBot This quote is from Endgame Review, KFC Ruins H3 Podcast, Fast Food Power Rankings - H3 Podcast #114	hpodcastbot quote endgame review kfc ruins podcast fast food power rankings podcast	0.02500000000000001	0.4	Positive	0.209	0.0	0.791	-0.4404	Negative
362	362	2022-07-05 06:58:35+00:00	Josh_Pactor	1371.0	Seattle WA	Kinda makes the whole "LGBTQ+ For Palestine" thing a lot more like "Chickens for KFC," eh? https://t.co/gjd9SNBAbt	kinda makes whole lgbtq palestine thing lot like chickens kfc	0.2	0.4	Positive	0.0	0.217	0.783	0.3612	Positive
363	363	2022-07-05 06:57:56+00:00	BraindeadSnake	39.0		@jonscott1983 let's ban cars also and everything else that kills people, like mcdonalds, kfc and tacobell.	jonscott let ban cars also everything else kills people like mcdonalds kfc tacobell	0.0	0.0	Neutral	0.362	0.128	0.51	-0.6808	Negative
364	364	2022-07-05 06:56:54+00:00	ArnieSquellati	63.0		Eating my dinner at KFC �??� https://t.co/ZVSYxyhUA5	eating dinner kfc	0.0	0.0	Neutral	0.0	0.0	1.0	0.0	Neutral
365	365	2022-07-05 06:56:16+00:00	Nixensibrat	516.0	Any pronouns	@ToxicToxicities Hey look free kfc	toxictoxicities hey look free kfc	0.4	0.8	Positive	0.0	0.452	0.548	0.5106	Positive
366	366	2022-07-05 06:55:10+00:00	sheraa_mahazir	4999.0	sungai petani, kedah	@ketengahketepi teringin loaded potato kfc�??��??��??�	ketengahketepi teringin loaded potato kfc	0.0	0.0	Neutral	0.0	0.0	1.0	0.0	Neutral
367	367	2022-07-05 06:54:43+00:00	Zombie43544950	56.0		@KFC_ES Am I gay?	kfc_es gay	0.4166666666666667	0.5833333333333334	Positive	0.0	0.0	1.0	0.0	Neutral
368	368	2022-07-05 06:53:38+00:00	AIDoesTweets	2.0	The Metaverse	When I order from kfc I really hate the senation I get, see I just ate food and thats cool.	order kfc really hate senation get see ate food thats cool	-0.22500000000000003	0.775	Negative	0.261	0.15	0.589	-0.4005	Negative
369	369	2022-07-05 06:53:37+00:00	karthiFan_KFC	77.0	Tamil Nadu	The Prince without a kingdom, the spy, the swashbuckling adventurer...here comes Vanthiyathevan! #PS1 �??��?� https://t.co/SDf2H24uEM	prince without kingdom spy swashbuckling adventurer comes vanthiyathevan	0.0	0.0	Neutral	0.0	0.239	0.761	0.296	Positive
370	370	2022-07-05 06:53:24+00:00	karthiFan_KFC	77.0	Tamil Nadu	@LycaProductions @MadrasTalkies_ The Prince without a kingdom, the spy, the swashbuckling adventurer...here comes V�?� https://t.co/QavbsFpHh6	lycaproductions madrastalkies_ prince without kingdom spy swashbuckling adventurer comes	0.0	0.0	Neutral	0.0	0.216	0.784	0.296	Positive
371	371	2022-07-05 06:53:20+00:00	karthiFan_KFC	77.0	Tamil Nadu	The Prince without a kingdom, the spy, the swashbuckling adventurer...here comes Vanthiyathevan! #PS1 �??��?� https://t.co/BAU2kXX3mO	prince without kingdom spy swashbuckling adventurer comes vanthiyathevan	0.0	0.0	Neutral	0.0	0.239	0.761	0.296	Positive
372	372	2022-07-05 06:53:00+00:00	karthiFan_KFC	77.0	Tamil Nadu	The Prince without a kingdom, the spy, the swashbuckling adventurer...here comes Vanthiyathevan! #PS1 �??��?� https://t.co/3ZXGvHBXV3	prince without kingdom spy swashbuckling adventurer comes vanthiyathevan	0.0	0.0	Neutral	0.0	0.239	0.761	0.296	Positive
373	373	2022-07-05 06:52:56+00:00	karthiFan_KFC	77.0	Tamil Nadu	@Karthi_Offl @MadrasTalkies_ @LycaProductions @actor_jayamravi @trishtrashers @iamVikramPrabhu @arrahman�?� https://t.co/rXGm9oaWK2	karthi_offl madrastalkies_ lycaproductions actor_jayamravi trishtrashers iamvikramprabhu arrahman	0.0	0.0	Neutral	0.0	0.0	1.0	0.0	Neutral
374	374	2022-07-05 06:52:54+00:00	TBearathon	1103.0	Frampton Cotterell, England	@buzybeez1 @stpetershospice @ashtongatestad @BristolBears @RFU @premrugby @GRFUrugby Mums promised me KFC �?�?�???	buzybeez stpetershospice ashtongatestad bristolbears rfu premrugby grfurugby mums promised kfc	0.0	0.0	Neutral	0.0	0.217	0.783	0.3612	Positive
375	375	2022-07-05 06:51:50+00:00	Nozla_	1772.0	My man�??s heart.	@mihletshemese KFC you mean	mihletshemese kfc mean	-0.3125	0.6875	Negative	0.0	0.0	1.0	0.0	Neutral
376	376	2022-07-05 06:51:31+00:00	KFC_Chopper	406.0	Greater Accra, Ghana	@abena____ Nice	abena____ nice	0.6	1.0	Positive	0.0	0.737	0.263	0.4215	Positive
377	377	2022-07-05 06:50:27+00:00	gukieemyluv	611.0	she/her --- filo	@hrtsope KFC except intimidating let's be friends ^^	hrtsope kfc except intimidating let friends	0.0	0.0	Neutral	0.29	0.31	0.4	0.0516	Positive
378	378	2022-07-05 06:50:07+00:00	fazkylo	38.0		which part my atok looks like the founder of KFC??? WHICH PARTTTT	part atok looks like founder kfc partttt	0.0	0.0	Neutral	0.0	0.294	0.706	0.3612	Positive
379	379	2022-07-05 06:48:13+00:00	Toufu08167893	142.0	Shanghai	The adj poster of #AzurLane X KFC's joint event from CN server official https://t.co/fs2x2roZzU	adj poster azurlane kfc joint event server official	0.0	0.0	Neutral	0.0	0.0	1.0	0.0	Neutral
380	380	2022-07-05 06:47:52+00:00	Jrnumber147	6.0	United States	Cat in dumpster at KFC https://t.co/4KgSkUM1TY	cat dumpster kfc	0.0	0.0	Neutral	0.444	0.0	0.556	-0.1531	Negative
381	381	2022-07-05 06:46:27+00:00	DeloreXander	252.0	Byers House	@lumitymeow @fluttershy28382 PAPA IS THE KFC MAN OFF STRANGER THINGS ofc u are watching someone play stardew	lumitymeow fluttershy papa kfc man stranger things ofc watching someone play stardew	0.0	0.0	Neutral	0.0	0.179	0.821	0.34	Positive
382	382	2022-07-05 06:45:30+00:00	MKB_KFC	1112.0		Our ���@Karthi_Offl��� na as #Vandhiyathevan, the adventurous �??��??��??�superhero of #PonniyinSelvan https://t.co/yVJgmI2Fbc	karthi_offl vandhiyathevan adventurous superhero ponniyinselvan	0.5	0.9	Positive	0.0	0.375	0.625	0.34	Positive
383	383	2022-07-05 06:45:13+00:00	m5dLwlt	481.0	MǸxico	KFC shitposter https://t.co/BJKx9rzG5P	kfc shitposter	0.0	0.0	Neutral	0.0	0.0	1.0	0.0	Neutral
384	384	2022-07-05 06:44:45+00:00	dr_ryaann	368.0	Pakistan	Kfc is only good with Rice and spice.	kfc good rice spice	0.7	0.6000000000000001	Positive	0.0	0.492	0.508	0.4404	Positive
385	385	2022-07-05 06:44:35+00:00	In2townmagazine	17503.0	Greater Lincolnshire	#UKNews: KFC Colonel�??s Club scrapped in major shake-up to loyalty scheme https://t.co/keUL9EOb4L	uknews kfc colonel club scrapped major shake loyalty scheme	0.0625	0.5	Positive	0.139	0.287	0.574	0.4215	Positive
386	386	2022-07-05 06:44:28+00:00	Larrythacarter	1573.0	Hustle ville.... No Sleep	@lamideDahuns @kfc @abule �?Ϝ�?Ϝ�?Ϝ�?Ϝ this weather make I just arrange big bucket and hot jollof rice nau but E far �??? na o�?� https://t.co/bfGnKozYIp	lamidedahuns kfc abule weather make arrange big bucket hot jollof rice nau far	0.11666666666666665	0.65	Positive	0.0	0.0	1.0	0.0	Neutral
387	387	2022-07-05 06:44:12+00:00	sadicartier	789.0	Rahsia	@ushardaniele okey how much KFC set C with one chicken piece and rice and coleslaw plus 3 type of drink back then? please tell its rm8	ushardaniele okey much kfc set one chicken piece rice coleslaw plus type drink back please tell	-0.13333333333333333	0.3833333333333333	Negative	0.0	0.133	0.867	0.3182	Positive
388	388	2022-07-05 06:44:01+00:00	kam_thulo	514.0		i wanna go get KFC w themba but he�??s gonna say no �???	wanna get kfc themba gonna say	0.0	0.0	Neutral	0.0	0.0	1.0	0.0	Neutral
389	389	2022-07-05 06:43:16+00:00	romant1cx	528.0		@fluffydoraa Kfc better	fluffydoraa kfc better	0.5	0.5	Positive	0.0	0.592	0.408	0.4404	Positive
390	390	2022-07-05 06:42:06+00:00	EngrSrd	2458.0	Karachi	@ShazinaSindhi @kfc @MiftahIsmail Waaaaah U lucky	shazinasindhi kfc miftahismail waaaaah lucky	0.3333333333333333	0.8333333333333334	Positive	0.0	0.412	0.588	0.4215	Positive
391	391	2022-07-05 06:41:38+00:00	MisLonie	1115.0	Botswana	Nna le malome we buy coffee ya kfc every morning �??��??� https://t.co/fUMxkCjA0O	nna malome buy coffee kfc every morning	0.0	0.0	Neutral	0.0	0.0	1.0	0.0	Neutral
392	392	2022-07-05 06:41:34+00:00	adpead	1241.0	Cape Town	It's now day 4 trying to get a simple answer from @KFCSA .. ie. " when do I get my.refund". Bad enough they never�?� https://t.co/S2CGe4SqK7	day trying get simple answer kfcsa get refund bad enough never	-0.23333333333333328	0.5079365079365079	Negative	0.259	0.0	0.741	-0.5423	Negative
393	393	2022-07-05 06:41:25+00:00	AbdalrahmanJar8	200.0		@HctorAl18440755 @KFC_ES I love how it's so obvious that this from Google translate	hctoral kfc_es love obvious google translate	0.25	0.55	Positive	0.0	0.457	0.543	0.6369	Positive
394	394	2022-07-05 06:41:15+00:00	CSMIA_Official	124.0	Mumbai, India	@keeperofthekeys Dear Nidhi, please be informed, that we do have a KFC outlet located at 2No W5 3028, Level 3, Dome�?� https://t.co/sT6rKrynGe	keeperofthekeys dear nidhi please informed kfc outlet located level dome	0.0	0.0	Neutral	0.0	0.38	0.62	0.5994	Positive
395	395	2022-07-05 06:40:22+00:00	SarathkumarSk73	102.0	Tamil Nadu, India	@Karthi_Offl @MadrasTalkies_ @LycaProductions @actor_jayamravi @trishtrashers @iamVikramPrabhu @arrahman�?� https://t.co/Ij9QTNyXQu	karthi_offl madrastalkies_ lycaproductions actor_jayamravi trishtrashers iamvikramprabhu arrahman	0.0	0.0	Neutral	0.0	0.0	1.0	0.0	Neutral
396	396	2022-07-05 06:40:20+00:00	EstateConsul	26.0		@MrElroyBlair @sylviar51966580 Working for uber and KFC, how could we ever survive without them.	mrelroyblair sylviar working uber kfc could ever survive without	0.0	0.0	Neutral	0.0	0.0	1.0	0.0	Neutral
397	397	2022-07-05 06:40:19+00:00	LucyLesego	1388.0	Johannesburg/Pretoria	@ShavuKas Lol but also why go to Shoprite for such �?�� it�??s like going to kfc for coffee/cappuccino �??�	shavukas lol also shoprite like going kfc coffee cappuccino	0.8	0.7	Positive	0.0	0.431	0.569	0.6486	Positive
398	398	2022-07-05 06:40:15+00:00	EIGENGRAU_26	213.0		@Shiffa_ZY @FBRSpokesperson KFC, McDonald's, and not just in Phase 6. EVERYWHERE. I even lodged complaint against them but it's no use....	shiffa_zy fbrspokesperson kfc mcdonald phase everywhere even lodged complaint use	-0.3	0.2	Negative	0.196	0.0	0.804	-0.296	Negative
399	399	2022-07-05 06:36:45+00:00	__awesomali	1157.0	Nairobi, Kenya	It�??s a good day to remind you KFC is trash. That chicken tastes like it was strangled	good day remind kfc trash chicken tastes like strangled	0.04999999999999999	0.775	Positive	0.235	0.362	0.403	0.2263	Positive
400	400	2022-07-05 06:36:28+00:00	MoediMaria	1456.0	Hartbeespoort, South Africa	@_TheeKween KFC Dunked Wings #PrinceZwelakheMthethwa	_theekween kfc dunked wings princezwelakhemthethwa	0.0	0.0	Neutral	0.0	0.0	1.0	0.0	Neutral
401	401	2022-07-05 06:34:38+00:00	kfc_cum	4.0	yole	ben 10 inspector gadget crossover with dadonball	ben inspector gadget crossover dadonball	0.0	0.0	Neutral	0.0	0.0	1.0	0.0	Neutral
402	402	2022-07-05 06:34:00+00:00	KFC_Botswana	12.0	Botswana	Turn down the thirst on Tasty Tuesday! �??? #KFCBotswana https://t.co/pNhKOWXac1	turn thirst tasty tuesday kfcbotswana	0.0	0.0	Neutral	0.0	0.0	1.0	0.0	Neutral
403	403	2022-07-05 06:33:31+00:00	kfc_cum	4.0	yole	mcdonalds happy meal the disease that i caught how can mirrors be real if our eyes are not	mcdonalds happy meal disease caught mirrors real eyes	0.5	0.65	Positive	0.0	0.346	0.654	0.5719	Positive
404	404	2022-07-05 06:33:18+00:00	KadineOfficial	30.0		@kfc be more like @KFC_ES. I am business man i know what im talking about�??�. The people want memes. Memes make peopl�?� https://t.co/vH8QJQqOBk	kfc like kfc_es business man know talking people want memes memes make peopl	0.0	0.0	Neutral	0.0	0.257	0.743	0.4215	Positive
405	405	2022-07-05 06:32:09+00:00	NimrahMemon	6363.0	Karachi, Pakistan	@NoorRathore @sidrarare @jibransiddiqui Hold your cross body bag from front specially at isteklal, eat from burger�?� https://t.co/YoQTWqzex5	noorrathore sidrarare jibransiddiqui hold cross body bag front specially isteklal eat burger	0.17857142857142858	0.2857142857142857	Positive	0.0	0.0	1.0	0.0	Neutral
406	406	2022-07-05 06:30:53+00:00	Oenophile_Locs	747.0	Around the corner	Day 2: He came back freezing yesterday, complained about traffic, low office temperature, horrible coffee and angry�?� https://t.co/iNpya4QPpF	day came back freezing yesterday complained traffic low office temperature horrible coffee angry	-0.36	0.5	Negative	0.619	0.0	0.381	-0.9001	Negative
407	407	2022-07-05 06:29:27+00:00	NOELTHEMOLE2	11.0	Central West	The top 20 fast food chains in the USA: How do the Golden Arches rank? https://t.co/aA0PxrTmoP Just for those who e�?� https://t.co/CzkHuwfLYR	top fast food chains usa golden arches rank	0.04999999999999999	0.625	Positive	0.0	0.205	0.795	0.2023	Positive
408	408	2022-07-05 06:29:24+00:00	kfc_pk	15.0	Pakistan	Get ready for a pull of cravings you just can't resist! �?�� Introducing the all-new Zingerella, a crispy Zinger fill�?� https://t.co/CZDzMC34w0	get ready pull cravings resist introducing new zingerella crispy zinger fill	0.16818181818181818	0.4772727272727273	Positive	0.0	0.2	0.8	0.3612	Positive
409	409	2022-07-05 06:27:33+00:00	puch4n	55.0		@Pine_appol Looks so yummy!�?�� KFC in Japan didn't have this�?��	pine_appol looks yummy kfc japan	0.0	0.0	Neutral	0.0	0.459	0.541	0.5267	Positive
410	410	2022-07-05 06:27:04+00:00	vlanellaMi	9.0		pls kfc gading https://t.co/LJ3BrkSzNX	pls kfc gading	0.0	0.0	Neutral	0.0	0.394	0.606	0.0772	Positive
411	411	2022-07-05 06:26:29+00:00	inspirasikado	35.0	�??��??�	[12] cushion by dear me beauty x kfc �??? https://t.co/lJ2QV7820E https://t.co/dl5NjbebKo	cushion dear beauty kfc	0.0	0.0	Neutral	0.0	0.762	0.238	0.7506	Positive
412	412	2022-07-05 06:26:14+00:00	AuquaDope	1055.0	Denver, CO	I�??ll never be the same without KFC�??s potato wedges	never without kfc potato wedges	0.0	0.0	Neutral	0.0	0.0	1.0	0.0	Neutral
413	413	2022-07-05 06:25:47+00:00	1passdaily	345.0		@Ananyatweets__ Secular Hindu chicken will give befitting reply to the Hindutvavadis by walking into KFC.	ananyatweets__ secular hindu chicken give befitting reply hindutvavadis walking kfc	-0.6	0.95	Negative	0.0	0.0	1.0	0.0	Neutral
414	414	2022-07-05 06:25:32+00:00	defendoormatt	1799.0	dp by @StealthyBurrito	How is pizza hut and kfc ran by the same company? If someone served me pizza hut pizza i would find out where they�?� https://t.co/tO7EFz3OiX	pizza hut kfc ran company someone served pizza hut pizza would find	0.0	0.0	Neutral	0.0	0.0	1.0	0.0	Neutral
415	415	2022-07-05 06:24:58+00:00	nastassjatoll	413.0	South Africa	Kentucky Town comes to Cape Town: Expect a KFC gatsby and branded gear https://t.co/SJy4Kj2mGK via @Biz_Retail�?� https://t.co/kchbxG5z7g	kentucky town comes cape town expect kfc gatsby branded gear via biz_retail	0.0	0.0	Neutral	0.0	0.0	1.0	0.0	Neutral
416	416	2022-07-05 06:24:35+00:00	onesugo	653.0		I'm not even upset at this KFC slander. KFC is above slander. https://t.co/JKe7jWJ2mn	even upset kfc slander kfc slander	0.0	0.0	Neutral	0.342	0.0	0.658	-0.3818	Negative
417	417	2022-07-05 06:24:13+00:00	chalo_ahmad	328.0		@_zona_khan KFC is vibe KFC is matchless KFC is everything �???�???�???�???	_zona_khan kfc vibe kfc matchless kfc everything	0.0	0.0	Neutral	0.0	0.0	1.0	0.0	Neutral
418	418	2022-07-05 06:23:56+00:00	uDosa_	947.0	�?�?��� Hluhluwe | �??��� Bloemfontien	R98 difference for a full tank. That�??s a loaf of bread (R20) and a KFC zinger burger meal (R56) for tomorrow�??s lunc�?� https://t.co/ws5Hr0MDuZ	difference full tank loaf bread kfc zinger burger meal tomorrow lunc	0.35	0.55	Positive	0.0	0.0	1.0	0.0	Neutral
419	419	2022-07-05 06:23:45+00:00	SpiiciiBoiiTV	247.0	Phoenix, AZ	@Bystander85234 If I could pick a single restaurant to sponsor me it�??s be KFC all day.	bystander could pick single restaurant sponsor kfc day	-0.07142857142857142	0.21428571428571427	Negative	0.0	0.0	1.0	0.0	Neutral
420	420	2022-07-05 06:23:23+00:00	KawaiiCupids	282.0	they/any/neos �??� black	Imagine going to KFC and Diluc is behind the counter and you have sit there while he hands you that greasy ass chicken like �??�??��???�??��?�	imagine going kfc diluc behind counter sit hands greasy ass chicken like	-0.5	0.825	Negative	0.219	0.156	0.625	-0.25	Negative
421	421	2022-07-05 06:23:19+00:00	malindu07700529	69.0		@kfc Plz give me a job and visa	kfc plz give job visa	0.0	0.0	Neutral	0.0	0.245	0.755	0.0772	Positive
422	422	2022-07-05 06:23:18+00:00	ThePhantomSC	3126.0	Adelaide	�??� Cripps. Short. Mark McVeigh. Preuss. Himmelberg. Luxury trades. Ferraris. Libba. Dawson. Taranto. Climbing the ra�?� https://t.co/6f4XchO5Lj	cripps short mark mcveigh preuss himmelberg luxury trades ferraris libba dawson taranto climbing	0.0	0.3	Neutral	0.0	0.0	1.0	0.0	Neutral
423	423	2022-07-05 06:22:58+00:00	malindu07700529	69.0		@kfc @jackharlow Plz give me job	kfc jackharlow plz give job	0.0	0.0	Neutral	0.0	0.245	0.755	0.0772	Positive
425	425	2022-07-05 06:22:10+00:00	mchugh_paul	127.0		@UberUKsupport absolute joke of a service! Driver for some reason takes my order to a address miles away from me,th�?� https://t.co/BuxY7oqJlh	uberuksupport absolute joke service driver reason takes order address miles away	0.2	0.9	Positive	0.0	0.18	0.82	0.296	Positive
426	426	2022-07-05 06:20:11+00:00	mattkeflowers	1643.0		@QuirkOfArtXD KFC... what have you wrought	quirkofartxd kfc wrought	0.0	0.0	Neutral	0.0	0.0	1.0	0.0	Neutral
427	427	2022-07-05 06:20:09+00:00	SuperCoachNRL	279.0		#BREAKING: Huge boost for a top KFC SuperCoach cheapie in today's teams (FREEEEE) FULL TEAMS:�?� https://t.co/G5AxNaXEVy	breaking huge boost top kfc supercoach cheapie today teams freeeee full teams	0.4166666666666667	0.65	Positive	0.0	0.43	0.57	0.7003	Positive
428	428	2022-07-05 06:19:59+00:00	pemimpiyn	66.0	roleplayer	KFC, u know kfc? Can i get kfc https://t.co/6B0sPhqOA8	kfc know kfc get kfc	0.0	0.0	Neutral	0.0	0.0	1.0	0.0	Neutral
429	429	2022-07-05 06:19:42+00:00	hammad_ltd	206.0	Kenwood Hse,4th Flr,Kimathi St	Just posted a photo @ KFC Kimathi Street https://t.co/kSMc6bVcTu	posted photo kfc kimathi street	0.0	0.0	Neutral	0.0	0.0	1.0	0.0	Neutral
430	430	2022-07-05 06:18:58+00:00	syaiixyz	291.0		I want KFC Coleslaw so bad �?����	want kfc coleslaw bad	-0.6999999999999998	0.6666666666666666	Negative	0.515	0.191	0.294	-0.4939	Negative
431	431	2022-07-05 06:16:25+00:00	Ayesu_Jr	720.0	Tema, Ghana	@leyrieee Why is the text coming from KFC.?	leyrieee text coming kfc	0.0	0.0	Neutral	0.0	0.0	1.0	0.0	Neutral
432	432	2022-07-05 06:16:09+00:00	ChiKaunda1	629.0	Machakos, Kenya	@Moha001_Onyango As they open in Machakos, can they ask their friends KFC to share shop...	moha_onyango open machakos ask friends kfc share shop	0.0	0.5	Neutral	0.0	0.469	0.531	0.6486	Positive
433	433	2022-07-05 06:16:00+00:00	KFC_Lesotho	11.0	Lesotho	Choose how you start your day, Choose KFC this Tuesday! #KFCLesotho https://t.co/1bwMOEmVmk	choose start day choose kfc tuesday kfclesotho	0.0	0.0	Neutral	0.0	0.0	1.0	0.0	Neutral
434	434	2022-07-05 06:15:51+00:00	Supercoach	238.0	Melbourne	Masthead subscriber? Read it here: https://t.co/WJQfwNXjl0	masthead subscriber read	0.0	0.0	Neutral	0.0	0.0	1.0	0.0	Neutral
435	435	2022-07-05 06:14:22+00:00	KFC_Duckballs	28.0	nuts	@MilaDiamond we legit do not fucking care fuck your ptsd and your goofy ahh dog	miladiamond legit fucking care fuck ptsd goofy ahh dog	-0.16666666666666666	0.7999999999999999	Negative	0.265	0.245	0.49	-0.0735	Negative
436	436	2022-07-05 06:12:31+00:00	_courtpotter	698.0	Dunedin City, New Zealand	@cosmosjc now i want kfc chippies	cosmosjc want kfc chippies	0.0	0.0	Neutral	0.0	0.302	0.698	0.0772	Positive
437	437	2022-07-05 06:12:09+00:00	brissyraces	4373.0	Gold Coast, Queensland	Big four days in miserable weather! 14 games and rain on three days. Time for some KFC and a hot shower https://t.co/ca328FI0Yp	big four days miserable weather games rain three days time kfc hot shower	-0.25	0.65	Negative	0.211	0.0	0.789	-0.4939	Negative
438	438	2022-07-05 06:11:20+00:00	JNubbers	1.0	North Carolina, USA	Jake Fact: Yes, I'm glad you asked. He really wants to go behind a KFC with Jack Harris	jake fact yes glad asked really wants behind kfc jack harris	0.09999999999999998	0.6	Positive	0.0	0.388	0.612	0.6908	Positive
439	439	2022-07-05 06:10:38+00:00	fullmetalklit	175.0	any prns | 19	postmate myself some kfc and it was one of the few times my order was completely correct and it came super quick. g�?� https://t.co/z9jxAzeRnv	postmate kfc one times order completely correct came super quick	0.25555555555555554	0.5222222222222223	Positive	0.0	0.316	0.684	0.6326	Positive
440	440	2022-07-05 06:10:16+00:00	Supercoach	238.0	Melbourne	Is it time to dump Cripps? What about Jayden Short? Can you even afford a luxury trade? How do you climb the ranki�?� https://t.co/Fp9lL6cmoz	time dump cripps jayden short even afford luxury trade climb ranki	0.0	0.3	Neutral	0.206	0.0	0.794	-0.3818	Negative
441	441	2022-07-05 06:10:06+00:00	c77906402	53.0	he/him | edtwt	@smallestbabi but KFC is better quality here than hungry jacks, though I'm scared of chicken, SO hungry jacks &lt;3 Iv�?� https://t.co/eF0JELheX7	smallestbabi kfc better quality hungry jacks though scared chicken hungry jacks	-0.04999999999999999	0.725	Negative	0.196	0.196	0.608	0.0	Neutral
442	442	2022-07-05 06:08:45+00:00	Super_Seeker	3715.0	New Zealand	I ordered kfc and now I want to do things I can't say in this account	ordered kfc want things say account	0.0	0.0	Neutral	0.0	0.206	0.794	0.0772	Positive
443	443	2022-07-05 06:08:43+00:00	Mnyanda__	329.0	Johannesburg, South Africa	Why I want KFC ngo8 is beyond me. https://t.co/Sthn5btsy1	want kfc ngo beyond	0.0	0.0	Neutral	0.0	0.302	0.698	0.0772	Positive
444	444	2022-07-05 06:08:28+00:00	olwethum3	336.0	Wellington	@KFCCustomerCare please educate your KFC Norwoord in Mthatha what a drive through is! Worst service ever...no cappu�?� https://t.co/y7Zip3lGmV	kfccustomercare please educate kfc norwoord mthatha drive worst service ever cappu	-1.0	1.0	Negative	0.266	0.149	0.584	-0.4215	Negative
445	445	2022-07-05 06:08:21+00:00	KFC_UKI_Help	9352.0		@kellybikerW800 @ubereats_uk @UberEats @kfc Hi Kelly, I'm terribly sorry to hear this. Can you please drop us a DM?	kellybikerw ubereats_uk ubereats kfc kelly terribly sorry hear please drop	-0.5	1.0	Negative	0.458	0.15	0.392	-0.5719	Negative
446	446	2022-07-05 06:08:06+00:00	STonkei	2521.0	Nairobi, Kenya	@koin_memusi @Moha001_Onyango @javahouseafrica I hope they listen to us and grant us that privilege eventually �?�݃?��??����?� https://t.co/t1GtgyzCMh	koin_memusi moha_onyango javahouseafrica hope listen grant privilege eventually	0.0	0.0	Neutral	0.0	0.612	0.388	0.7845	Positive
447	447	2022-07-05 06:07:55+00:00	Arsbiswas	770.0	India	Are they discussing their KFC order? https://t.co/VPEDYuDnhf	discussing kfc order	0.0	0.0	Neutral	0.0	0.0	1.0	0.0	Neutral
448	448	2022-07-05 06:07:18+00:00	NeisauT	294.0	Suva, Fiji	Bday S/O to my #UROLevu @tutangi thank you for doing life with me and the kids and all you do for us. No KFC cake t�?� https://t.co/lvDaN95Sl3	bday urolevu tutangi thank life kids kfc cake	0.0	0.0	Neutral	0.0	0.263	0.737	0.3612	Positive
449	449	2022-07-05 06:04:54+00:00	Requiem_SZN	995.0	Houston, TX	@SamirItani6 Baseball tournaments every single week and I should be getting a job soon at KFC	samiritani baseball tournaments every single week getting job soon kfc	-0.07142857142857142	0.21428571428571427	Negative	0.0	0.0	1.0	0.0	Neutral
450	450	2022-07-05 06:04:38+00:00	kfc_cum	4.0	yole	love me some beans all the time never ending only beans	love beans time never ending beans	0.5	0.6	Positive	0.0	0.457	0.543	0.6369	Positive
451	451	2022-07-05 06:04:25+00:00	Dweefle	2096.0	Indra�??s net	My son asked why the kfc guy is on mad men �??��??��??�	son asked kfc guy mad men	-0.625	1.0	Negative	0.39	0.0	0.61	-0.4939	Negative
452	452	2022-07-05 06:03:33+00:00	TheSharkCarBot	4.0	back from the dead bitch	Hey @kfc, I found Doug in my bucket of chicken??	hey kfc found doug bucket chicken	-0.6	0.95	Negative	0.0	0.0	1.0	0.0	Neutral
453	453	2022-07-05 06:02:26+00:00	rnthoschei	1.0	somewhere in the universe : )	thoschei rn are sharing a KFC	thoschei sharing kfc	0.0	0.0	Neutral	0.0	0.583	0.417	0.4215	Positive
454	454	2022-07-05 06:02:20+00:00	Gilo44Gilo	32.0		@Euan_MacDonald Ah! So that's the classified "secret sauce" ingredient eh? They'll be fcuked when they try and copy KFC �???	euan_macdonald classified secret sauce ingredient fcuked try copy kfc	-0.4	0.7	Negative	0.0	0.0	1.0	0.0	Neutral
455	455	2022-07-05 06:01:49+00:00	momocatluv	200.0	akito brainrot�?�?	Shoutout to the mc and the kfc noelle cosplayer we met in line!!They helped lead my sis and I during that whole con�?� https://t.co/Nqtoo7yObO	shoutout kfc noelle cosplayer met line helped lead sis whole con	0.2	0.4	Positive	0.0	0.0	1.0	0.0	Neutral
456	456	2022-07-05 06:01:06+00:00	hizekiy	773.0		Bout to tell my mom sahur kfc aja https://t.co/FdyQHiEyrE	bout tell mom sahur kfc aja	0.0	0.0	Neutral	0.0	0.0	1.0	0.0	Neutral
457	457	2022-07-05 05:58:32+00:00	FrankieeBos	3200.0	Namibia	@_TANGENI05_ @KFCNamibia We need McDonald�??s in Namibia not KFC �???�?��	_tangeni_ kfcnamibia need mcdonald namibia kfc	0.0	0.0	Neutral	0.0	0.0	1.0	0.0	Neutral
458	458	2022-07-05 05:57:56+00:00	Gordon_LYFGP	600.0	Johannesburg, South Africa	@expressoshow @KFCSA That KFC Gatsby is the one �??��?�� #KentuckyTown #ExpressoShow	expressoshow kfcsa kfc gatsby one kentuckytown expressoshow	0.0	0.0	Neutral	0.0	0.0	1.0	0.0	Neutral
459	459	2022-07-05 05:57:18+00:00	TemperedGlade	829.0	Scotland	@RedApeGuy On a similar note, we had KFC completely run out of chicken recently.. they only did ice cream �???	redapeguy similar note kfc completely run chicken recently ice cream	-0.125	0.5	Negative	0.0	0.0	1.0	0.0	Neutral
461	461	2022-07-05 05:56:52+00:00	aevainryn	242.0	jongseong �?�	If i try to buy kfc again pls stop me at all cost	try buy kfc pls stop cost	0.0	0.0	Neutral	0.293	0.173	0.533	-0.2263	Negative
462	462	2022-07-05 05:55:56+00:00	Makgakana	605.0		This guys ba na le livers, munching KFC at 07h45. https://t.co/c7DiKpAsca	guys livers munching kfc	0.0	0.0	Neutral	0.0	0.0	1.0	0.0	Neutral
463	463	2022-07-05 05:55:40+00:00	chenjunmin	757.0	Taipei City, Taiwan	@foxglobalinvest that building used to be KFC and this square were famous where people propose their gf with the LC�?� https://t.co/1cYfzuLLMo	foxglobalinvest building used kfc square famous people propose	0.5	1.0	Positive	0.0	0.0	1.0	0.0	Neutral
464	464	2022-07-05 05:55:00+00:00	AndersonPerry82	519.0	Goochland, ID	Why does Jack Harlow have a kfc meal? What the fuck does he know about chicken??	jack harlow kfc meal fuck know chicken	-0.5	0.7749999999999999	Negative	0.368	0.0	0.632	-0.5423	Negative
465	465	2022-07-05 05:53:16+00:00	blink_india	8.0		Double whammy for @KFC_India at the Abby Awards 2022! @TheAdClub_India #Abby #Award #Kfc https://t.co/bIlnf01Aor	double whammy kfc_india abby awards theadclub_india abby award kfc	0.0	0.0	Neutral	0.0	0.481	0.519	0.7579	Positive
466	466	2022-07-05 05:52:23+00:00	govtemo	310.0	New Zealand	I�??m the one in the work group chat pushing back on the possible weight loss challenge going ahead. Someone said �??ca�?� https://t.co/DQE1ihkWEX	one work group chat pushing back possible weight loss challenge going ahead someone said	0.0	0.5	Neutral	0.147	0.083	0.769	-0.25	Negative
467	467	2022-07-05 05:48:41+00:00	rehman83	157.0		Last time i popped some md I saw the KFC guy next to me	last time popped saw kfc guy next	0.0	0.03333333333333333	Neutral	0.0	0.0	1.0	0.0	Neutral
468	468	2022-07-05 05:48:24+00:00	aniyahthee	24.0	Your moms bed	@smallestbabi Bro KFC is a crime against humanity	smallestbabi bro kfc crime humanity	0.0	0.0	Neutral	0.467	0.0	0.533	-0.5423	Negative
469	469	2022-07-05 05:47:54+00:00	starbucks_kfc	288.0	he/they �?������?��???	@lexipinky123 food	lexipinky food	0.0	0.0	Neutral	0.0	0.0	1.0	0.0	Neutral
470	470	2022-07-05 05:47:35+00:00	eruvaneth	73.0		@KapenP Watch me bring the laptop to KFC for full immersion �???	kapenp watch bring laptop kfc full immersion	0.35	0.55	Positive	0.0	0.0	1.0	0.0	Neutral
471	471	2022-07-05 05:47:21+00:00	Coltheman1	3261.0		Anyone else notice all the brown faces in the latest KFC advert? 6 months ago the wokesters would be calling for K�?� https://t.co/DV345wH716	anyone else notice brown faces latest kfc advert months ago wokesters would calling	0.5	0.9	Positive	0.0	0.0	1.0	0.0	Neutral
472	472	2022-07-05 05:46:40+00:00	starbucks_kfc	288.0	he/they �?������?��???	@DOPEMINEADDICT @convomfs it's not, i like to using random emoji tbh	dopemineaddict convomfs like using random emoji tbh	-0.5	0.5	Negative	0.0	0.294	0.706	0.3612	Positive
473	473	2022-07-05 05:45:40+00:00	KapenP	224.0	In a Coffee Shop	@eruvaneth play it while eating KFC for full immersion �??? ahahha jk jk �?Ϝ	eruvaneth play eating kfc full immersion ahahha	0.35	0.55	Positive	0.0	0.286	0.714	0.34	Positive
475	475	2022-07-05 05:44:09+00:00	Gregory42319862	19.0		@TammyDuckworth Boycott Yum, starbucks, Taco Bell KFC and long John's. China owned	tammyduckworth boycott yum starbucks taco bell kfc long john china owned	-0.05	0.4	Negative	0.187	0.0	0.813	-0.3182	Negative
476	476	2022-07-05 05:44:05+00:00	Cherubi_hearts	28.0	in ur mom	And its playing behind the kfc guy and the villain lady from discipable me	playing behind kfc guy villain lady discipable	-0.4	0.7	Negative	0.346	0.173	0.481	-0.4215	Negative
477	477	2022-07-05 05:43:51+00:00	PaulCharity1	601.0		In Propel, Caskade Group, which is a franchisee of KFC, Pizza Hut and Mexican restaurant brand Taco Bell, has acqui�?� https://t.co/zYIg5kR6jG	propel caskade group franchisee kfc pizza hut mexican restaurant brand taco bell acqui	0.0	0.0	Neutral	0.0	0.0	1.0	0.0	Neutral
478	478	2022-07-05 05:43:45+00:00	AIDoesTweets	2.0	The Metaverse	I love kfc, I just ordered the new taco there, I will update you guys on if my opinion changes	love kfc ordered new taco update guys opinion changes	0.3181818181818182	0.5272727272727272	Positive	0.0	0.344	0.656	0.6369	Positive
479	479	2022-07-05 05:42:26+00:00	drivenchalking	526.0	Teyvet	Cain?! NOT ASMODEUS NOT THR KFC GUY NOOOOO https://t.co/SKuQbSTcwz https://t.co/Wt5OqFyFw2	cain asmodeus thr kfc guy nooooo	0.0	0.0	Neutral	0.0	0.0	1.0	0.0	Neutral
480	480	2022-07-05 05:41:25+00:00	bloggerguides	1145.0	Castle Black	Chicken Inn &gt;&gt;&gt; KFC	chicken inn kfc	-0.6	0.95	Negative	0.0	0.0	1.0	0.0	Neutral
481	481	2022-07-05 05:40:45+00:00	CMPhillips10	4168.0	Boston, MA.	@CosmicJt23 Dude..It's Chomsky?!?! And I love fried chicken....dammit ...I want fried chicken now!! Ass, lol. I won�?� https://t.co/Kdqlw3ZRpw	cosmicjt dude chomsky love fried chicken dammit want fried chicken ass lol	0.025000000000000022	0.8	Positive	0.177	0.419	0.404	0.5859	Positive
482	482	2022-07-05 05:40:06+00:00	Skilliepieterse	734.0	Balfour, RSA	@mybroadband To check out the location of the nearest KFC outlet?	mybroadband check location nearest kfc outlet	0.0	0.0	Neutral	0.0	0.0	1.0	0.0	Neutral
483	483	2022-07-05 05:39:05+00:00	DieNizi	365.0	K��nigreich Bayern	@ChrisMKloss KFC - beste �???�?��	chrismkloss kfc beste	0.0	0.0	Neutral	0.0	0.0	1.0	0.0	Neutral
484	484	2022-07-05 05:36:35+00:00	KentLapuz1	69.0	Philippines	KFC iced tea can be used for torture	kfc iced tea used torture	0.0	0.0	Neutral	0.494	0.0	0.506	-0.5994	Negative
485	485	2022-07-05 05:35:32+00:00	enigmatiqui	158.0	1.354681,��103.776375	Remember the small mall my sec sch friends and I regularly went to. There's McDonald's, KFC &amp; Long John. I dislike�?� https://t.co/a3ZggWqIMj	remember small mall sec sch friends regularly went mcdonald kfc amp long john dislike	-0.09999999999999999	0.36923076923076925	Negative	0.147	0.175	0.678	0.128	Positive
486	486	2022-07-05 05:34:58+00:00	keeperofthekeys	169.0	Greno, sob.	No KFC at Delhi nor at Mumbai airport. How is a girl supposed to fly these days????	kfc delhi mumbai airport girl supposed fly days	0.8	0.9	Positive	0.0	0.0	1.0	0.0	Neutral
487	487	2022-07-05 05:34:42+00:00	youthopiasg	14.0	Singapore	Celebrate @KFC_SG 45th anniversary at its multi-sensory pop-up installation at VivoCity! https://t.co/O0O4j6ufb1	celebrate kfc_sg anniversary multi sensory pop installation vivocity	0.0	0.0	Neutral	0.0	0.346	0.654	0.5719	Positive
488	488	2022-07-05 05:34:38+00:00	kfc_cum	4.0	yole	hole e mole e dont do that	hole mole dont	0.0	0.0	Neutral	0.0	0.0	1.0	0.0	Neutral
489	489	2022-07-05 05:32:50+00:00	Reeze_ab	16.0	Cape Town, South Africa	@expressoshow @KFCSA Kfc coming through strong with a Kentucky gatsby! Bringing the best to the Gatsby capital �??��???�???�?� https://t.co/SwIWbkczmp	expressoshow kfcsa kfc coming strong kentucky gatsby bringing best gatsby capital	0.7166666666666667	0.5166666666666666	Positive	0.0	0.455	0.545	0.8176	Positive
490	490	2022-07-05 05:32:22+00:00	ButcherJerd	1058.0		@RangaDad @CluckCluckNFT @BaeNatNFT @miscalc8 @lucimuto @DocMundi no idea but im keen as a bean =D i love fried chi�?� https://t.co/TlpM8xpyGC	rangadad cluckclucknft baenatnft miscalc lucimuto docmundi idea keen bean love fried chi	0.5	0.6	Positive	0.0	0.401	0.599	0.7717	Positive
491	491	2022-07-05 05:31:49+00:00	TrolleyJohn	62.0	Redlands Coast	@BelindaJones68 @Hoont @lilredandy No dont import that shit over here we already have KFC, Maccas and US TV thats way too much already.	belindajones hoont lilredandy dont import shit already kfc maccas thats way much already	0.0	0.5	Neutral	0.0	0.196	0.804	0.4449	Positive
492	492	2022-07-05 05:31:43+00:00	TrackRat86	282.0		@ACTBrigitte Okay, it�??s gotta be the meth in your area right? Donald�??s ego is why he gets up in the morning after�?� https://t.co/Loe7uvvOK4	actbrigitte okay gotta meth area right donald ego gets morning	0.39285714285714285	0.5178571428571428	Positive	0.0	0.174	0.826	0.2263	Positive
493	493	2022-07-05 05:31:22+00:00	NY_K_	647.0	�???�???�?�?�?݁�?����??��???�??��?�����???�??��??��??��??�	@wiillowbelle @nanastudioz MY KFC ?????????!!!	wiillowbelle nanastudioz kfc	0.0	0.0	Neutral	0.0	0.0	1.0	0.0	Neutral
494	494	2022-07-05 05:29:42+00:00	Nomonde_Chom	3378.0	Ebony Park,Midrand	@ClassicThando Beyonce true..KFC asoze�??�	classicthando beyonce true kfc asoze	0.35	0.65	Positive	0.0	0.412	0.588	0.4215	Positive
495	495	2022-07-05 05:29:16+00:00	KfKaydene	514.0		#kentuckytown @KFMZA @KFCSA Seriously Can't wait to try this KFC Chacos, looks like it has that whole Mexican vibe�?� https://t.co/q89FhpaZu2	kentuckytown kfmza kfcsa seriously wait try kfc chacos looks like whole mexican vibe	-0.04444444444444443	0.35555555555555557	Negative	0.112	0.164	0.724	0.2023	Positive
496	496	2022-07-05 05:28:37+00:00	SourKrain	8.0		Fuck u all except Jarra from Kfc @cachaviejas07 https://t.co/X5eTGZVtw9	fuck except jarra kfc cachaviejas	-0.4	0.6	Negative	0.467	0.0	0.533	-0.5423	Negative
497	497	2022-07-05 05:28:23+00:00	AvrilHaley1	791.0	England, United Kingdom	@Uncle_Eboue @Tesco Wow @Uncle_Eboue coming from London to spend the day in Bournemouth on a coach trip we had a h�?� https://t.co/94T4uBdntd	uncle_eboue tesco wow uncle_eboue coming london spend day bournemouth coach trip	0.1	1.0	Positive	0.0	0.275	0.725	0.5859	Positive
498	498	2022-07-05 05:26:36+00:00	Reeze_ab	16.0	Cape Town, South Africa	Kfc coming through strong with a Kentucky gatsby! Can't wait to taste this! (KentuckyFriedCpt) �??��??? #kentuckytown�?� https://t.co/Y9Ce7gQ7oR	kfc coming strong kentucky gatsby wait taste kentuckyfriedcpt kentuckytown	0.4333333333333333	0.7333333333333333	Positive	0.0	0.292	0.708	0.5106	Positive
499	499	2022-07-05 05:26:02+00:00	keestroke	4371.0	Jamaica	Chickens are dying at Popeyes, Island Grill, and KFC everyday people. Get a grip.	chickens dying popeyes island grill kfc everyday people get grip	-0.2	0.6	Negative	0.0	0.0	1.0	0.0	Neutral
500	500	2022-07-05 05:24:59+00:00	999johnny_	187.0	Dying	@bub0nicz ong i want kfc	bubnicz ong want kfc	0.0	0.0	Neutral	0.0	0.302	0.698	0.0772	Positive
501	501	2022-07-05 05:23:26+00:00	2Bbestandroid	70.0		Send kiss ass to KFC!!!!	send kiss ass kfc	0.0	0.0	Neutral	0.422	0.337	0.241	-0.1779	Negative
502	502	2022-07-05 05:22:05+00:00	omgitshowl	829.0	Vancouver	@gravylordnito an absolutely devastating blow felt by the entirety of both the moustache &amp; KFC communities	gravylordnito absolutely devastating blow felt entirety moustache amp kfc communities	-1.0	1.0	Negative	0.338	0.0	0.662	-0.6801	Negative
503	503	2022-07-05 05:22:02+00:00	DizanDirabila	361.0	Indonesia	@dagorenouf @agazdecki Don't worry, Col.Sanders founded KFC at 52 y.o..still safe though..this also apply for me too	dagorenouf agazdecki worry col sanders founded kfc still safe though also apply	0.5	0.5	Positive	0.184	0.184	0.633	0.0	Neutral
504	504	2022-07-05 05:21:35+00:00	SixStoneJars1	86.0	Singapore	See how KFC fries its chicken at a themed installation in VivoCity from July 6-10, 2022 - https://t.co/0ZdkncMC2n https://t.co/XfkpO1MxFR	see kfc fries chicken themed installation vivocity july	-0.6	0.95	Negative	0.0	0.0	1.0	0.0	Neutral
505	505	2022-07-05 05:20:19+00:00	muqadassaaa	1550.0	Lahore/she/Bisexual/5'3	I want KFC	want kfc	0.0	0.0	Neutral	0.0	0.565	0.435	0.0772	Positive
506	506	2022-07-05 05:19:56+00:00	gooble8_	494.0	Seattle WA	@katszn_ @reavesofaustin @bluegoh @OwnHimPG @affewrld @Hoodie11rving @LuvSlatty___ @DurgoatsOG @TroIIedByBrady�?� https://t.co/73RyhhEcGZ	katszn_ reavesofaustin bluegoh ownhimpg affewrld hoodierving luvslatty___ durgoatsog troiiedbybrady	0.0	0.0	Neutral	0.0	0.0	1.0	0.0	Neutral
507	507	2022-07-05 05:19:36+00:00	GlenStanley16	562.0	Waterlooville, England	@KimMorg82646847 Kitties Favourite Chicken (kfc) It's finger licking good	kimmorg kitties favourite chicken kfc finger licking good	0.04999999999999999	0.775	Positive	0.0	0.293	0.707	0.4404	Positive
508	508	2022-07-05 05:17:56+00:00	PeacefulBellige	1445.0	South Africa	The hypertension caused by shikin likin vs the cholesterol chilling in KFC yes https://t.co/WvnQoOJ3UF	hypertension caused shikin likin cholesterol chilling kfc yes	-0.5	0.9	Negative	0.112	0.276	0.612	0.3818	Positive
509	509	2022-07-05 05:17:19+00:00	Luuthhh	14.0		@ThatGuyRyanC @bc_blessed @CouRageJD Only thing you ripping limb from limb is the KFC chicken you order every other�?� https://t.co/F33MF9fSPF	thatguyryanc bc_blessed couragejd thing ripping limb limb kfc chicken order every	-0.6	0.95	Negative	0.0	0.0	1.0	0.0	Neutral
510	510	2022-07-05 05:16:05+00:00	kellybikerW800	2.0	London	@ubereats_uk @UberEats �??� Any way you can contact this littering lout who left his @kfc rubbish all over the heath?�?� https://t.co/YFDQMDcgcB	ubereats_uk ubereats way contact littering lout left kfc rubbish heath	0.0	0.0	Neutral	0.0	0.0	1.0	0.0	Neutral
511	511	2022-07-05 05:15:50+00:00	NomadicBrits	14576.0	Currently in the UK	Our Penultimate Port Call of Probolinggo https://t.co/UPpZt4FbAK #travel #lookatourworld #travelbloging�?� https://t.co/8awdQYF5tV	penultimate port call probolinggo travel lookatourworld travelbloging	0.0	0.0	Neutral	0.0	0.0	1.0	0.0	Neutral
512	512	2022-07-05 05:15:17+00:00	HareshPatel369	68.0	Mumbai, India	QSR segment making a good comeback. Not a recommendation #fintech #investments #invest #investing #investor�?� https://t.co/AcI83KwQA4	qsr segment making good comeback recommendation fintech investments invest investing investor	0.7	0.6000000000000001	Positive	0.0	0.225	0.775	0.4404	Positive
513	513	2022-07-05 05:15:04+00:00	ZaxisG	270.0		@KingDon_za @GillianYoungBe1 @CyrilRamaphosa KFC streetwise meals and free t-shirts speak louder than any twitter vibe on election day.	kingdon_za gillianyoungbe cyrilramaphosa kfc streetwise meals free shirts speak louder twitter vibe election day	0.4	0.8	Positive	0.0	0.202	0.798	0.5106	Positive
514	514	2022-07-05 05:14:20+00:00	dafOfO	547.0	Republic of the Philippines	Dear kfc, you are my quickest access to eating vegetables on the road. Coleslaw ito, hindi milk tea! Paano buksan i�?� https://t.co/kzNkdTasK9	dear kfc quickest access eating vegetables road coleslaw ito hindi milk tea paano buksan	0.0	0.0	Neutral	0.0	0.167	0.833	0.3818	Positive
515	515	2022-07-05 05:14:00+00:00	AlMonitor	1543.0	Washington, DC	Saudi food brand Albaik has unveiled a plan to debut in the Egyptian market, capitalizing on a thriving fast food b�?� https://t.co/r70WuQaBQM	saudi food brand albaik unveiled plan debut egyptian market capitalizing thriving fast food	0.2	0.6	Positive	0.0	0.0	1.0	0.0	Neutral
516	516	2022-07-05 05:13:16+00:00	Totes3d	0.0		Miley Cyrus swallows nothing after dropping acid in KFC parking lot	miley cyrus swallows nothing dropping acid kfc parking lot	0.0	0.0	Neutral	0.0	0.0	1.0	0.0	Neutral
517	517	2022-07-05 05:08:06+00:00	Bo_________t	20.0		the poopshitters, Bo_________t and Thomas the Tank Engine have eaten dinner at KFC	poopshitters bo_________t thomas tank engine eaten dinner kfc	0.0	0.0	Neutral	0.0	0.0	1.0	0.0	Neutral
518	518	2022-07-05 05:06:47+00:00	Darkskinellie1	40.0	Kingston, Jamaica	@XO__Merissa @RealKeisue @Sashaaaxox @lmTheReasonWhy Lol only from kfc	xo__merissa realkeisue sashaaaxox lmthereasonwhy lol kfc	0.8	0.7	Positive	0.0	0.359	0.641	0.4215	Positive
519	519	2022-07-05 05:05:45+00:00	eruvaneth	73.0		I just found out that I Love You, Colonel Sanders! was commissioned by KFC ... I wanna play it now ._.	found love colonel sanders commissioned kfc wanna play	0.5	0.6	Positive	0.0	0.524	0.476	0.765	Positive
520	520	2022-07-05 05:05:28+00:00	EnIssaY__	239.0	13	Chicken drive lave kfc https://t.co/uIl9RGsA1U	chicken drive lave kfc	-0.6	0.95	Negative	0.0	0.0	1.0	0.0	Neutral
521	521	2022-07-05 05:05:02+00:00	SanaVaxx	445.0		@Farhata14 OMG THE KFC RAT	farhata omg kfc rat	0.0	0.0	Neutral	0.0	0.0	1.0	0.0	Neutral
522	522	2022-07-05 05:03:27+00:00	kfc_cum	4.0	yole	i cant even live	cant even live	0.13636363636363635	0.5	Positive	0.0	0.0	1.0	0.0	Neutral
523	523	2022-07-05 05:03:21+00:00	nelsonsfilm	292.0	20 �?� she/her	kit connor is the type of guy to go into a kfc and ask a worker �??do you sell chicken?�?�	kit connor type guy kfc ask worker sell chicken	-0.6	0.95	Negative	0.0	0.0	1.0	0.0	Neutral
524	524	2022-07-05 04:59:03+00:00	Appatakker	648.0	Madras, India	How has Robbo not been able to beat Milner in a lactate test. Dude won't stop running in games. #KFC	robbo able beat milner lactate test dude stop running games kfc	0.5	0.625	Positive	0.18	0.0	0.82	-0.296	Negative
525	525	2022-07-05 04:58:48+00:00	MitchTwitrKD	850.0	Click Clock Wood (Spring)	@TytaneumS I save state a lot, load it up, practice parrying both hits of anvil. As well as potential minecart coun�?� https://t.co/EE9gY5suW2	tytaneums save state lot load practice parrying hits anvil well potential minecart coun	0.0	1.0	Neutral	0.0	0.325	0.675	0.6486	Positive
526	526	2022-07-05 04:57:12+00:00	aquatic_mar	313.0	�??��??� | he/they	oh look, they are going on a date! where will they go? the answer is: kfc... dave is paying the bill with rap�?� https://t.co/hkjQK9ttMT	look going date answer kfc dave paying bill rap	0.0	0.0	Neutral	0.0	0.0	1.0	0.0	Neutral
527	527	2022-07-05 04:56:47+00:00	gothgirlvictim	1519.0	18	insta "models" be acting like theyre better the. every man to walk the earth while irl they work at a kfc and sad m�?� https://t.co/YCh0XTsJw5	insta models acting like theyre better every man walk earth irl work kfc sad	0.0	0.5	Neutral	0.159	0.277	0.564	0.3182	Positive
528	528	2022-07-05 04:55:31+00:00	ananpol	43.0	Bangkok	Just posted a photo @ KFC at Central Plaza Grand Rama 9 https://t.co/LbbIzVBoxD	posted photo kfc central plaza grand rama	0.25	0.625	Positive	0.0	0.333	0.667	0.4588	Positive
529	529	2022-07-05 04:55:03+00:00	Iuxiaoshi	196.0	icon: cactuskhee	*tears in my eyes* can steam stop recommending me that kfc otome game do i look like im into that	tears eyes steam stop recommending kfc otome game look like	-0.4	0.4	Negative	0.301	0.184	0.515	-0.1531	Negative
530	530	2022-07-05 04:54:39+00:00	Kiawhee	309.0		@AsenaOCE FRRRR KFC GOES HARD	asenaoce frrrr kfc goes hard	-0.2916666666666667	0.5416666666666666	Negative	0.259	0.0	0.741	-0.1027	Negative
531	531	2022-07-05 04:53:41+00:00	captain_hype	2.0		This analyst prophesed BTC price https://t.co/5q26X8rAgn drop from $64K to $33K on Apr 13 2021. $mana $upr $kfc�?� https://t.co/smdMxwqtAY	analyst prophesed btc price drop apr mana upr kfc	0.0	0.0	Neutral	0.208	0.0	0.792	-0.2732	Negative
532	532	2022-07-05 04:53:35+00:00	BSpider17	859.0	Perth, Western Australia	@CynicalTherapi1 Especially for food deliveries, such as pizza or KFC.	cynicaltherapi especially food deliveries pizza kfc	0.0	1.0	Neutral	0.0	0.0	1.0	0.0	Neutral
533	533	2022-07-05 04:50:54+00:00	ShrekCard	114.0	Nick/Ga	@Jevil1107 @Wholelottalays @RyanTrahan @kfc Hypothetically tonight�??s gonna be a good good night	jevil wholelottalays ryantrahan kfc hypothetically tonight gonna good good night	0.7	0.6000000000000001	Positive	0.0	0.42	0.58	0.7003	Positive
534	534	2022-07-05 04:50:07+00:00	AsenaOCE	1435.0	Brisbane, Australia	My does KFC and a lesbian have in common? They are both finger licking good.	kfc lesbian common finger licking good	0.19999999999999998	0.55	Positive	0.0	0.367	0.633	0.4404	Positive
535	535	2022-07-05 04:49:06+00:00	BChalkyBlack	854.0	Jokeland, CA	So this �??Jack Harlow Meal�?� at KFC is real chicken eh? �???�??��???	jack harlow meal kfc real chicken	-0.8999999999999999	1.0	Negative	0.0	0.0	1.0	0.0	Neutral
536	536	2022-07-05 04:47:27+00:00	slyloon	91.0	BHS. III/VII	@mou_kea @LUNERP Mcnd kfc	mou_kea lunerp mcnd kfc	0.0	0.0	Neutral	0.0	0.0	1.0	0.0	Neutral
537	537	2022-07-05 04:44:52+00:00	LBercerminMata	3972.0	Malaysia	@ivor_xianz kfc? kfc have new chicken menu?	ivor_xianz kfc kfc new chicken menu	-0.2318181818181818	0.7022727272727273	Negative	0.0	0.0	1.0	0.0	Neutral
538	538	2022-07-05 04:43:46+00:00	ScarlettParties	3037.0	Sheffield/Doncaster	@KFC_UKI_Help I have sent you everything you asked for, response would be good. Or was it just lip service?	kfc_uki_help sent everything asked response would good lip service	0.7	0.6000000000000001	Positive	0.0	0.266	0.734	0.4404	Positive
539	539	2022-07-05 04:42:13+00:00	SixEyeRaccoon	1809.0		remember when we thought Diluc�??s new skin would be fucking kfc?? �??? https://t.co/aeecxqPLQJ	remember thought diluc new skin would fucking kfc	-0.2318181818181818	0.6272727272727273	Negative	0.0	0.0	1.0	0.0	Neutral
540	540	2022-07-05 04:41:31+00:00	SixEyeRaccoon	1809.0		kfc diluccore https://t.co/RPHF8irRcC	kfc diluccore	0.0	0.0	Neutral	0.0	0.0	1.0	0.0	Neutral
541	541	2022-07-05 04:39:33+00:00	NicoleTashier	65.0	Harare, Zimbabwe	@JnrJuru @Rumbi__dzai @InnscorAfrica Chicken from kfc is sooo dry	jnrjuru rumbi__dzai innscorafrica chicken kfc sooo dry	-0.3333333333333333	0.7749999999999999	Negative	0.0	0.0	1.0	0.0	Neutral
542	542	2022-07-05 04:39:21+00:00	jSinzn	443.0	Johannesburg	@expressoshow @KFCSA #chachos but that #Gatsby looks fire #KentuckyTown l @KFCINDONESIA @KFC_UKI when's the jhb pop going to happen	expressoshow kfcsa chachos gatsby looks fire kentuckytown kfcindonesia kfc_uki jhb pop going happen	0.0	0.0	Neutral	0.167	0.0	0.833	-0.34	Negative
543	543	2022-07-05 04:36:58+00:00	eatfive_wav	347.0		Did Jan ever get kfc girlfriend?	jan ever get kfc girlfriend	0.0	0.0	Neutral	0.0	0.0	1.0	0.0	Neutral
544	544	2022-07-05 04:35:50+00:00	gunjan_rateria	183.0		@KFC_India Done	kfc_india done	0.0	0.0	Neutral	0.0	0.0	1.0	0.0	Neutral
545	545	2022-07-05 04:35:05+00:00	iPrinthan	569.0	Sri Lanka	MC was doomed even before the economic crisis, as it lost is glory in new competition with CCC and OGF. But once up�?� https://t.co/dXFe4EuLoM	doomed even economic crisis lost glory new competition ccc ogf	0.16818181818181818	0.32727272727272727	Positive	0.527	0.174	0.299	-0.7964	Negative
546	546	2022-07-05 04:34:38+00:00	kfc_cum	4.0	yole	LANDLORD, YOU GOTTA PAY RENT where am become communism All I know it 4:18 am the angrey counterpart episode 2414 (6/6 in	landlord gotta pay rent become communism know angrey counterpart episode	0.0	0.0	Neutral	0.135	0.0	0.865	-0.1027	Negative
547	547	2022-07-05 04:34:08+00:00	HannibalBarker	70.0		@TRHLofficial Same as KFC drive thru	trhlofficial kfc drive thru	0.0	0.0	Neutral	0.0	0.0	1.0	0.0	Neutral
548	548	2022-07-05 04:33:19+00:00	demonic_dynamo	30.0	Chittaranjan/Kolkata/Tinsukia	@Lagotiticaca11 @Reuters @peta Ohh Come on,@peta is busy in Enjo_ying @kfc 's Chic_ken tub...!!	lagotiticaca reuters peta ohh come peta busy enjo_ying kfc chic_ken tub	0.1	0.3	Positive	0.0	0.0	1.0	0.0	Neutral
550	550	2022-07-05 04:31:27+00:00	animalchartsorg	237.0		@octophant_ @SherbokH @CluckNorrisAVAX @gravy_dream @SaltLampDAO @chikn_kfc @HenS0L0 Lol chills dude ima airdrop crafted items I think�?�	octophant_ sherbokh clucknorrisavax gravy_dream saltlampdao chikn_kfc hensl lol chills dude ima airdrop crafted items think	0.8	0.7	Positive	0.0	0.167	0.833	0.4215	Positive
551	551	2022-07-05 04:30:52+00:00	animalchartsorg	237.0		@gravy_dream @SherbokH @CluckNorrisAVAX @SaltLampDAO @chikn_kfc @HenS0L0 Awwwww the alpha sage continues	gravy_dream sherbokh clucknorrisavax saltlampdao chikn_kfc hensl awwwww alpha sage continues	0.0	0.0	Neutral	0.0	0.0	1.0	0.0	Neutral
552	552	2022-07-05 04:29:50+00:00	max_trixSA	2256.0	Atteridgeville, South Africa	KFC sold me some Fried pussy https://t.co/QDvhqUzD3w	kfc sold fried pussy	0.0	0.0	Neutral	0.0	0.0	1.0	0.0	Neutral
553	553	2022-07-05 04:29:31+00:00	animalchartsorg	237.0		@ryanmcbay @SherbokH @CluckNorrisAVAX @gravy_dream @SaltLampDAO @chikn_kfc @HenS0L0 Scary	ryanmcbay sherbokh clucknorrisavax gravy_dream saltlampdao chikn_kfc hensl scary	-0.5	1.0	Negative	0.314	0.0	0.686	-0.4939	Negative
554	554	2022-07-05 04:27:45+00:00	wattofnt	162.0		It�??s kfc time Baby	kfc time baby	0.0	0.0	Neutral	0.0	0.0	1.0	0.0	Neutral
555	555	2022-07-05 04:27:31+00:00	JOSH_LOVES_KFC	225.0	Los Angeles, CA	Coming back to cod for MWII. If anyone wants to team lmk I�??m west coast and I play the smg role. Hmu please if any�?� https://t.co/UAjOcP3kNm	coming back cod mwii anyone wants team lmk west coast play smg role hmu please	0.1	0.05	Positive	0.0	0.266	0.734	0.5719	Positive
556	556	2022-07-05 04:26:12+00:00	cupcake_meg	730.0	Los Angeles, CA	@3ohKee I also live by a KFC! Who would've known!!	ohkee also live kfc would known	0.13636363636363635	0.5	Positive	0.0	0.0	1.0	0.0	Neutral
557	557	2022-07-05 04:25:00+00:00	BryanDiscovers	109.0	Mauritius	Good morning everyone . Who else thinks we should get pap and gravy in Mauritius? Oh man it's delicious. #Mauritius�?� https://t.co/x2FRRxwqff	good morning everyone else thinks get pap gravy mauritius man delicious mauritius	0.85	0.8	Positive	0.0	0.398	0.602	0.765	Positive
558	558	2022-07-05 04:23:12+00:00	time_nw	149.0	London, England	@ExploreAAA @taxbod @memorieshendon Sorry to have to tell you that the KFC has always been in that spot (13 Watford�?� https://t.co/ACzfPz4pkW	exploreaaa taxbod memorieshendon sorry tell kfc always spot watford	-0.5	1.0	Negative	0.14	0.0	0.86	-0.0772	Negative
559	559	2022-07-05 04:21:27+00:00	KFC_Restroom	162.0		they should have a spotify wrapped type thing for all the beer you�??ve drank the last year	spotify wrapped type thing beer drank last year	0.0	0.06666666666666667	Neutral	0.0	0.0	1.0	0.0	Neutral
560	560	2022-07-05 04:20:13+00:00	KTD1972	224.0		@niamhutd You need to start following @indykaila for your transfer rumors and KFC zinger meal deal offers.	niamhutd need start following indykaila transfer rumors kfc zinger meal deal offers	0.05	0.05	Positive	0.0	0.0	1.0	0.0	Neutral
561	561	2022-07-05 04:19:29+00:00	NaAshati	580.0	Belize 98% WP Free	@dallimore_m Coming soon to a Congressional District near U! Review the part where everybody gets fired and replace�?� https://t.co/4Q6tSyQAIn	dallimore_m coming soon congressional district near review part everybody gets fired replace	0.1	0.4	Positive	0.247	0.0	0.753	-0.5574	Negative
562	562	2022-07-05 04:19:07+00:00	jennyefraim	589.0	PRETORIA	@expressoshow @KFCSA #KentuckyTown #Espressoshow I would most like to try the KFC GATSBY, it looks delicious and I�?� https://t.co/9xKlGmchKS	expressoshow kfcsa kentuckytown espressoshow would like try kfc gatsby looks delicious	1.0	1.0	Positive	0.0	0.408	0.592	0.7351	Positive
563	563	2022-07-05 04:18:51+00:00	TsaKhai	268.0	Kampala, Uganda	@mukyalaNeighbor Y'all grew up on safi and big bowl�??��??��??� they're eating KFC ne Javas....�?���?���?��??����?���?���?��??���	mukyalaneighbor grew safi big bowl eating kfc javas	0.0	0.1	Neutral	0.0	0.0	1.0	0.0	Neutral
564	564	2022-07-05 04:18:35+00:00	TheRube33	340.0	Chez Rube, MN	@Chuckles152 2? Maybe 3? Other food, a bit more. I downed a half-chicken and 3 sides (no NOT KFC BS) last month. My�?� https://t.co/kjrKlrlE6O	chuckles maybe food bit downed half chicken sides kfc last month	-0.25555555555555554	0.39444444444444443	Negative	0.0	0.174	0.826	0.2732	Positive
565	565	2022-07-05 04:16:40+00:00	luoshevn	167.0	he/any	GUYS MCDONALDS OR KFC	guys mcdonalds kfc	0.0	0.0	Neutral	0.0	0.0	1.0	0.0	Neutral
566	566	2022-07-05 04:15:52+00:00	hvunes	106.0		subway and kfc https://t.co/csmMwWbrvr	subway kfc	0.0	0.0	Neutral	0.0	0.0	1.0	0.0	Neutral
567	567	2022-07-05 04:14:23+00:00	NzRoulston	1240.0	Oamaru North, Waitaki District	@JamesHalcrow KFC for me	jameshalcrow kfc	0.0	0.0	Neutral	0.0	0.0	1.0	0.0	Neutral
568	568	2022-07-05 04:12:03+00:00	slaving_kfc	65.0	Vancouver, British Columbia	@javroar @AEmployers this u in ur prime? Death grip and all	javroar aemployers prime death grip	0.0	0.0	Neutral	0.494	0.0	0.506	-0.5994	Negative
569	569	2022-07-05 04:11:57+00:00	kvslna	484.0	&.& any pronouns	why is kfc's take out gravy so hard to open? :/	kfc take gravy hard open	-0.14583333333333334	0.5208333333333333	Negative	0.259	0.0	0.741	-0.1027	Negative
570	570	2022-07-05 04:11:37+00:00	New5242	189.0	DownTown	@Reina__2003 KFC is a hero�?Ϝ�?Ϝ	reina__ kfc hero	0.0	0.0	Neutral	0.0	0.643	0.357	0.5574	Positive
571	571	2022-07-05 04:10:16+00:00	rescuemister	102.0		kfc�?� just like our exes. be doing the most when no one wants them. https://t.co/IASP0Mvi38	kfc like exes one wants	0.2	0.1	Positive	0.0	0.385	0.615	0.3612	Positive
572	572	2022-07-05 04:09:46+00:00	VoltUzu99	5.0		@KFC_ES Giga chad	kfc_es giga chad	0.0	0.0	Neutral	0.0	0.0	1.0	0.0	Neutral
573	573	2022-07-05 04:07:30+00:00	weezmgk	1798.0	Scienceburg, Nerdtania	@AubryAndrews @KillerMartinis Trolls store fat in their head for when KFC is closed �???	aubryandrews killermartinis trolls store fat head kfc closed	-0.1	0.1	Negative	0.0	0.0	1.0	0.0	Neutral
574	574	2022-07-05 04:04:38+00:00	kfc_cum	4.0	yole	meme rap made me do it	meme rap made	0.0	0.0	Neutral	0.0	0.0	1.0	0.0	Neutral
575	575	2022-07-05 04:04:05+00:00	ChannelNewsAsia	176.0	Singapore	KFC marks 45 years in Singapore with immersive installation and fried chicken party https://t.co/sm2GkAPcT1 https://t.co/w7MtN10dhO	kfc marks years singapore immersive installation fried chicken party	-0.6	0.95	Negative	0.0	0.252	0.748	0.4019	Positive
576	576	2022-07-05 04:03:28+00:00	kfc_cum	4.0	yole	if this aint me https://t.co/4PUurLbvde	aint	0.0	0.0	Neutral	0.0	0.0	1.0	0.0	Neutral
577	577	2022-07-05 04:02:28+00:00	loverkangz	767.0	she/they | �??��??� | armymoa	kfc probably https://t.co/TVMK8BzqGu	kfc probably	0.0	0.0	Neutral	0.0	0.0	1.0	0.0	Neutral
578	578	2022-07-05 04:02:18+00:00	misssashleyrae	1551.0	Taipei City, Taiwan	@natgrace79 In Taiwan they have legit fried chicken (disclaimer: I'm vegetarian myself, so I haven't tried it). Lik�?� https://t.co/JUxqueQ1tE	natgrace taiwan legit fried chicken disclaimer vegetarian tried lik	-0.6	0.95	Negative	0.0	0.0	1.0	0.0	Neutral
579	579	2022-07-05 04:00:48+00:00	poormiaomiao	110.0	24 | chinese | any pronouns	why did kfc get rid of the FRIES	kfc get rid fries	0.0	0.0	Neutral	0.0	0.0	1.0	0.0	Neutral
580	580	2022-07-05 04:00:46+00:00	MarioMa28875900	15.0		DISAAPOINTING THAT HAARLAN SANDERS AND @kfc GOT CONNED TO SELL THE ENTIRE COMPANY FOR JUST 2 MILLION #2032ANEWAGE #GWTREADY	disaapointing haarlan sanders kfc got conned sell entire company million anewage gwtready	0.0	0.625	Neutral	0.0	0.0	1.0	0.0	Neutral
581	581	2022-07-05 04:00:42+00:00	BITCHWALKER__	1129.0		@FemgirlVR @spectratio i havent been at kfc is years	femgirlvr spectratio havent kfc years	0.0	0.0	Neutral	0.0	0.0	1.0	0.0	Neutral
582	582	2022-07-05 04:00:33+00:00	lovelyxvn	174.0		@lorveing_ if you want rice go for jollibee, then burgers for mcdo. pero, kfc if you like their chicken. OR popeyes�?� https://t.co/WCmGB7EUuP	lorveing_ want rice jollibee burgers mcdo pero kfc like chicken popeyes	-0.6	0.95	Negative	0.0	0.297	0.703	0.4215	Positive
583	583	2022-07-05 04:00:28+00:00	fmeousee	35.0	Fatnuts	Fuck you https://t.co/C6lgqi5d5V	fuck	-0.4	0.6	Negative	1.0	0.0	0.0	-0.5423	Negative
584	584	2022-07-05 04:00:02+00:00	SrConfleis	14.0	Argentina	@KFC_ES turip ip ip ip	kfc_es turip	0.0	0.0	Neutral	0.0	0.0	1.0	0.0	Neutral
585	585	2022-07-05 03:59:49+00:00	ocapkid	153.0	Toronto	Where Is My Food! �??��???�???�??? #lol #drivethrough #fastfood #funny #meme #memes #humor #hilarious #kfc #sarcasticmemes�?� https://t.co/glXXeEJBjd	food lol drivethrough fastfood funny meme memes humor hilarious kfc sarcasticmemes	0.5166666666666667	0.9	Positive	0.0	0.6	0.4	0.8591	Positive
586	586	2022-07-05 03:59:43+00:00	moneycontrolcom	346.0	Mumbai	Find out who made the cut and who got cut in this week�??s Mast &amp; Meh, Storyboard18�??s weekly picks of the best and bo�?� https://t.co/urysgAg8mr	find made cut got cut week mast amp meh storyboard weekly picks best	1.0	0.3	Positive	0.294	0.225	0.481	0.1779	Positive
587	587	2022-07-05 03:57:52+00:00	UniqueNews_	1.0	Mathura, India	Let�??s hurry, go to the nearest KFC and just pay our tribute to the chickens who died to fill our tummies. #NationalFriedChickenDay	let hurry nearest kfc pay tribute chickens died fill tummies nationalfriedchickenday	0.0	0.0	Neutral	0.357	0.0	0.643	-0.6124	Negative
588	588	2022-07-05 03:54:20+00:00	TheDudeGuy22	156.0		@KFC_ES I fucking love the guy who runs the Spanish KFC Twitter account. Me encanta el tipo que dirige la cuenta d�?� https://t.co/i2TSws4u6o	kfc_es fucking love guy runs spanish kfc twitter account encanta tipo que dirige cuenta	0.25	0.3	Positive	0.0	0.257	0.743	0.6697	Positive
589	589	2022-07-05 03:51:35+00:00	puch4n	55.0		@Pine_appol KFC!!!�?�� I'd never heard of the product on the left before!�?��	pine_appol kfc never heard product left	0.0	0.0	Neutral	0.0	0.0	1.0	0.0	Neutral
590	590	2022-07-05 03:50:56+00:00	1emmaqin	13.0		BBQ and KFC https://t.co/uDlc5B4MT1	bbq kfc	0.0	0.0	Neutral	0.0	0.0	1.0	0.0	Neutral
591	591	2022-07-05 03:48:56+00:00	rafamatsumura2	2396.0	Belo Horizonte, Brazil	Omg diluc from KFC https://t.co/jrwc08sZZX	omg diluc kfc	0.0	0.0	Neutral	0.0	0.0	1.0	0.0	Neutral
592	592	2022-07-05 03:47:48+00:00	Dwaynej39294651	10.0		This analyst prophesed BTC price https://t.co/jUgxl2MXMq drop from $64K to $33K on Apr 13 2021. $mana $upr $kfc�?� https://t.co/yAfYNvnQIB	analyst prophesed btc price drop apr mana upr kfc	0.0	0.0	Neutral	0.208	0.0	0.792	-0.2732	Negative
593	593	2022-07-05 03:47:46+00:00	NYRNibbles	654.0	Long island	@Im_the_iPhoneXR YOU ADDED THE KFC BUCKET LMAOOOOOOOOOOO IM DEAD �???�???�???�???�???�???omg	im_the_iphonexr added kfc bucket lmaooooooooooo dead omg	-0.2	0.4	Negative	0.417	0.0	0.583	-0.6486	Negative
594	594	2022-07-05 03:47:17+00:00	123Group19	23.0		At Kfc you can order a twister and nuggets, including a dr.pepper.	kfc order twister nuggets including pepper	0.0	0.0	Neutral	0.0	0.0	1.0	0.0	Neutral
595	595	2022-07-05 03:47:15+00:00	JessicaPerthWA	1049.0	Perth, Perth (WA)	@somewherein84 Kids benefit from pets in their life, dogs and cats, chooks etc. My daughter had a chicken. She call�?� https://t.co/GWmMhKCR5g	somewherein kids benefit pets life dogs cats chooks etc daughter chicken call	-0.6	0.95	Negative	0.0	0.214	0.786	0.4588	Positive
596	596	2022-07-05 03:45:21+00:00	thrillracer	146.0		@TheBaldVegan "Dairy Quee*"; two words with negative connotations; that's why they call it "DQ." Same thing with KF�?� https://t.co/tYz8yXXr5b	thebaldvegan dairy quee two words negative connotations call thing	-0.3	0.4	Negative	0.316	0.0	0.684	-0.5719	Negative
597	597	2022-07-05 03:44:15+00:00	Dwaynej39294651	10.0		This analyst prophesed BTC price https://t.co/jUgxl2MXMq drop from $64K to $33K on Apr 13 2021. $mana $upr $kfc�?� https://t.co/5QdFmOoA5Q	analyst prophesed btc price drop apr mana upr kfc	0.0	0.0	Neutral	0.208	0.0	0.792	-0.2732	Negative
598	598	2022-07-05 03:43:32+00:00	FemgirlVR	443.0	Tennessee :(	@spectratio im at kfc but the guy taking our order is really quiet and they're out of most everything	spectratio kfc guy taking order really quiet everything	0.0	0.3333333333333333	Neutral	0.0	0.0	1.0	0.0	Neutral
599	599	2022-07-05 03:41:12+00:00	DaveDroidiSheep	113.0	They/them + neos - 15 - TME	Night, today was kind of a bore but at least I got to try KFC for the first time and it�??s actually good!	night today kind bore least got try kfc first time actually good	0.3125	0.5583333333333333	Positive	0.116	0.364	0.52	0.6486	Positive
600	600	2022-07-05 03:40:53+00:00	bellaella7	2678.0	Singapore and the World	Pandemic backup plans help KFC continue serving up chicken amid disruptions https://t.co/arWGc5ttMe	pandemic backup plans help kfc continue serving chicken amid disruptions	-0.6	0.95	Negative	0.183	0.206	0.611	0.0772	Positive
601	601	2022-07-05 03:38:07+00:00	howuloser	186.0	tin �?� Black �?� she/they	considering going down to kfc for a $6 box or whatever but if i get popped in the head by a stray firework i will hurt somebody	considering going kfc box whatever get popped head stray firework hurt somebody	0.0	0.0	Neutral	0.236	0.0	0.764	-0.5267	Negative
602	602	2022-07-05 03:34:38+00:00	kfc_cum	4.0	yole	These memes are made for walking, and that's just what they'll do. One day these memes, will be walking all over you.	memes made walking one day memes walking	0.0	0.0	Neutral	0.0	0.0	1.0	0.0	Neutral
603	603	2022-07-05 03:33:56+00:00	UperdemoN1	164.0	India	When kfc gives you small leg pieces. https://t.co/9Ej76Kza8B	kfc gives small leg pieces	-0.25	0.4	Negative	0.0	0.0	1.0	0.0	Neutral
604	604	2022-07-05 03:33:27+00:00	lim_encounters	1.0	Somewhere grey and moody	A wordless encounter at a silent KFC drive-thru. One of them glances left and right. The other is eating a burrito.�?� https://t.co/2JFZQ2oY4Z	wordless encounter silent kfc drive thru one glances left right eating burrito	0.09523809523809523	0.2119047619047619	Positive	0.0	0.0	1.0	0.0	Neutral
605	605	2022-07-05 03:33:09+00:00	R4GNVNDR	1094.0	20 ; cup/cupid ; cbyf	nah cause WHOOO SAID dilucs skin wld be similar to kfc skin BCS Y DID U LIE	nah cause whooo said dilucs skin wld similar kfc skin bcs lie	0.0	0.4	Neutral	0.113	0.0	0.887	-0.1027	Negative
606	606	2022-07-05 03:32:04+00:00	Neilfan12	575.0	United States	�??��??��??? Watching/recording #MacysFireworks while eating frozen dinner to celebrate #4thOfJuly cause traditional @KFC cl�?� https://t.co/YG0vRaLYbX	watching recording macysfireworks eating frozen dinner celebrate thofjuly cause traditional kfc	0.0	0.75	Neutral	0.0	0.27	0.73	0.5719	Positive
607	607	2022-07-05 03:31:24+00:00	KevinSp77690532	102.0		@kfc solved a mystery for me tonight, I asked, they can't even OFFER, so if you forget to ask...it explains why I'v�?� https://t.co/F3x40Igc9x	kfc solved mystery tonight asked even offer forget ask explains	0.0	0.0	Neutral	0.158	0.175	0.667	0.0516	Positive
608	608	2022-07-05 03:31:16+00:00	postive_mindset	83.0	Bengaluru, India	@KFC_India KFC's new treat is nacho average snack ..it's double the crunch @KFC_India #DoubleCrunchDrama	kfc_india kfc new treat nacho average snack double crunch kfc_india doublecrunchdrama	-0.004545454545454547	0.28484848484848485	Negative	0.0	0.213	0.787	0.4019	Positive
609	609	2022-07-05 03:30:14+00:00	semsii_	1061.0	Karibu machungwa	Kfc men and women minding their own business. https://t.co/aTIVKACb17	kfc men women minding business	0.0	0.0	Neutral	0.0	0.0	1.0	0.0	Neutral
610	610	2022-07-05 03:28:41+00:00	iamdevil0001	2243.0	Los Angeles, CA	@its___Murk i think kfc walay black pehnaatay uniform �??�....@Fiya723_	its___murk think kfc walay black pehnaatay uniform fiya_	-0.16666666666666666	0.43333333333333335	Negative	0.0	0.0	1.0	0.0	Neutral
611	611	2022-07-05 03:28:27+00:00	kazeah_	451.0	Asia server!	Diluc kfc outfit https://t.co/1UbzQXOFBe	diluc kfc outfit	0.0	0.0	Neutral	0.0	0.0	1.0	0.0	Neutral
612	612	2022-07-05 03:27:47+00:00	Bob33Billy	1503.0		@kfc Meal was so good. It felt like jack was inside of me	kfc meal good felt like jack inside	0.7	0.6000000000000001	Positive	0.0	0.519	0.481	0.6597	Positive
613	613	2022-07-05 03:27:45+00:00	kinderrara	192.0		i Love lowkey rs fs kfc	love lowkey kfc	0.5	0.6	Positive	0.0	0.677	0.323	0.6369	Positive
614	614	2022-07-05 03:27:22+00:00	XinguIarity	514.0	��?�?��?��?���?���?� �?�����	I'll give KFC credit cuz we do have sisig rice bowls here McDonalds here also have spaghetti which, sure I guess F�?� https://t.co/F6bludCNAg	give kfc credit cuz sisig rice bowls mcdonalds also spaghetti sure guess	0.5	0.8888888888888888	Positive	0.0	0.329	0.671	0.5994	Positive
615	615	2022-07-05 03:27:14+00:00	Patro85	604.0		Setting: KFC drive thru. Me: Can I get a Sprite? @kfc: Is Sierra Mist ok? It�??s like a knock off Sprite. We only�?� https://t.co/N1TxkxxOok	setting kfc drive thru get sprite kfc sierra mist like knock sprite	0.0	0.0	Neutral	0.0	0.185	0.815	0.3612	Positive
616	616	2022-07-05 03:26:49+00:00	KFC_India	9.0	India	@S_Mohanraj_1997 We're extremely sorry to hear about your experience. Please DM us your contact number, email ID an�?� https://t.co/LLLV2pNyQf	s_mohanraj_ extremely sorry hear experience please contact number email	-0.5	1.0	Negative	0.142	0.322	0.536	0.2516	Positive
617	617	2022-07-05 03:26:38+00:00	DeuceTheKen	99.0	Michigan, USA	@KFC_twigs @idkjarell @RosaOnDabus_ @kanyeminajbeck U used a blurred pic and she still look good	kfc_twigs idkjarell rosaondabus_ kanyeminajbeck used blurred pic still look good	0.7	0.6000000000000001	Positive	0.0	0.244	0.756	0.4404	Positive
618	618	2022-07-05 03:25:51+00:00	XinguIarity	514.0	��?�?��?��?���?���?� �?�����	i still hate how other countries have exclusive fastfood items that are like based on dishes representative of thei�?� https://t.co/guhddx058c	still hate countries exclusive fastfood items like based dishes representative thei	-0.8	0.9	Negative	0.236	0.255	0.51	-0.1779	Negative
619	619	2022-07-05 03:22:28+00:00	KFC_twigs	560.0		@marcusbones_ Ugh let me start later tonight Omg	marcusbones_ ugh let start later tonight omg	0.0	0.0	Neutral	0.318	0.0	0.682	-0.4215	Negative
620	620	2022-07-05 03:21:12+00:00	JasonDDavis8	1275.0	Denver Metro	Who's gonna stop'im? The US government is no longer sponsored (contrary to popular belief) by McDonald's, KFC, or�?� https://t.co/qvf1oVPIWi	gonna stop government longer sponsored contrary popular belief mcdonald kfc	0.6	0.9	Positive	0.169	0.215	0.615	0.1531	Positive
621	621	2022-07-05 03:20:23+00:00	KFC_India	9.0	India	@mohit_rajj111 Hi Mohit, allow us to assist you by sending in your contact number, order ID and email ID via DM. Ou�?� https://t.co/u610t23u6B	mohit_rajj mohit allow assist sending contact number order email via	0.0	0.0	Neutral	0.0	0.286	0.714	0.296	Positive
622	622	2022-07-05 03:19:14+00:00	isisluvss	98.0		KFC talking bout some Jack Harlow meal pls just go out of business already	kfc talking bout jack harlow meal pls business already	0.0	0.0	Neutral	0.0	0.14	0.86	0.0772	Positive
623	623	2022-07-05 03:19:08+00:00	marcusbones_	557.0	SoCal	@KFC_twigs 4 seasons!	kfc_twigs seasons	0.0	0.0	Neutral	0.0	0.0	1.0	0.0	Neutral
624	624	2022-07-05 03:18:18+00:00	KFC_twigs	560.0		@marcusbones_ Omg how many seasons I have to catch up lol	marcusbones_ omg many seasons catch lol	0.65	0.6	Positive	0.0	0.359	0.641	0.4215	Positive
625	625	2022-07-05 03:17:48+00:00	catchypiccolino	595.0		@KFC_twigs @MamaMoxieB @TheMimiReign @chancexclip whats the title?	kfc_twigs mamamoxieb themimireign chancexclip whats title	0.0	0.0	Neutral	0.0	0.0	1.0	0.0	Neutral
626	626	2022-07-05 03:16:53+00:00	MothershipSG	292.0	Singapore	See how KFC fries its chicken at a themed installation in VivoCity from July 6-10, 2022 https://t.co/97sTZIveBx https://t.co/hLBcspnjT6	see kfc fries chicken themed installation vivocity july	-0.6	0.95	Negative	0.0	0.0	1.0	0.0	Neutral
627	627	2022-07-05 03:16:53+00:00	AhmedGentleman	5.0		the kfc original fried chicken recipe : https://t.co/dLCNYtTcJP #yummy #food #recipes #recipe #cake #pizza	kfc original fried chicken recipe yummy food recipes recipe cake pizza	-0.11249999999999999	0.85	Negative	0.0	0.388	0.612	0.6908	Positive
628	628	2022-07-05 03:16:50+00:00	AhmedGentleman	5.0		the kfc original fried chicken recipe : https://t.co/dLCNYtTcJP #yummy #food #recipes #recipe #cake #pizza	kfc original fried chicken recipe yummy food recipes recipe cake pizza	-0.11249999999999999	0.85	Negative	0.0	0.388	0.612	0.6908	Positive
629	629	2022-07-05 03:16:48+00:00	AhmedGentleman	5.0		the kfc original fried chicken recipe : https://t.co/dLCNYtTcJP #yummy #food #recipes #recipe #cake #pizza	kfc original fried chicken recipe yummy food recipes recipe cake pizza	-0.11249999999999999	0.85	Negative	0.0	0.388	0.612	0.6908	Positive
630	630	2022-07-05 03:16:46+00:00	AhmedGentleman	5.0		the kfc original fried chicken recipe : https://t.co/dLCNYtTcJP #yummy #food #recipes #recipe #cake #pizza	kfc original fried chicken recipe yummy food recipes recipe cake pizza	-0.11249999999999999	0.85	Negative	0.0	0.388	0.612	0.6908	Positive
631	631	2022-07-05 03:16:45+00:00	AhmedGentleman	5.0		the kfc original fried chicken recipe : https://t.co/dLCNYtTcJP #yummy #food #recipes #recipe #cake #pizza	kfc original fried chicken recipe yummy food recipes recipe cake pizza	-0.11249999999999999	0.85	Negative	0.0	0.388	0.612	0.6908	Positive
632	632	2022-07-05 03:16:30+00:00	KFC_India	9.0	India	@gunjan_rateria Our apologies for the disappointment caused.��Please drop in your contact number, order ID, email ID�?� https://t.co/xzonWOM18X	gunjan_rateria apologies disappointment caused please drop contact number order email	-0.6	0.4	Negative	0.36	0.24	0.4	-0.4215	Negative
633	633	2022-07-05 03:16:29+00:00	regenafirangi	1327.0	15 Yemen Road, Yemen	@Fact Boy are we wasting time on KFC	fact boy wasting time kfc	0.0	0.0	Neutral	0.403	0.0	0.597	-0.4019	Negative
634	634	2022-07-05 03:16:20+00:00	AhmedGentleman	5.0		the kfc original fried chicken recipe : https://t.co/dLCNYtTcJP #yummy #food #recipes #recipe #cake #pizza	kfc original fried chicken recipe yummy food recipes recipe cake pizza	-0.11249999999999999	0.85	Negative	0.0	0.388	0.612	0.6908	Positive
635	635	2022-07-05 03:16:19+00:00	AhmedGentleman	5.0		the kfc original fried chicken recipe : https://t.co/dLCNYtTcJP #yummy #food #recipes #recipe #cake #pizza	kfc original fried chicken recipe yummy food recipes recipe cake pizza	-0.11249999999999999	0.85	Negative	0.0	0.388	0.612	0.6908	Positive
636	636	2022-07-05 03:16:16+00:00	AhmedGentleman	5.0		the kfc original fried chicken recipe : https://t.co/dLCNYtTcJP #yummy #food #recipes #recipe #cake #pizza	kfc original fried chicken recipe yummy food recipes recipe cake pizza	-0.11249999999999999	0.85	Negative	0.0	0.388	0.612	0.6908	Positive
637	637	2022-07-05 03:16:15+00:00	AhmedGentleman	5.0		the kfc original fried chicken recipe : https://t.co/dLCNYtTcJP #yummy #food #recipes #recipe #cake #pizza	kfc original fried chicken recipe yummy food recipes recipe cake pizza	-0.11249999999999999	0.85	Negative	0.0	0.388	0.612	0.6908	Positive
638	638	2022-07-05 03:15:46+00:00	FlossySophora	2081.0	Canterbury Region, New Zealand	@firehorsemia Hellish!! Brimstone and fire, an evil sulphurous abrasion to the senses for real. Buster has a knack�?� https://t.co/H6ncsuV5vQ	firehorsemia hellish brimstone fire evil sulphurous abrasion senses real buster knack	-0.4	0.65	Negative	0.579	0.0	0.421	-0.9001	Negative
639	639	2022-07-05 03:14:55+00:00	sukanimbang	38.0	Indonesia	@FOODFESS2 1. Mcd 2. KFC 3. Burger King 4. A&amp;W	foodfess mcd kfc burger king amp	0.0	0.0	Neutral	0.0	0.0	1.0	0.0	Neutral
640	640	2022-07-05 03:14:23+00:00	OBabewhite	282.0		I met a woman crying in KFC she lost $400 so I gave her $100 out of the $400 I found when god bless you bless others�???	met woman crying kfc lost gave found god bless bless others	-0.2	0.6	Negative	0.283	0.403	0.314	0.3182	Positive
641	641	2022-07-05 03:14:19+00:00	UruruUmi	447.0	hibernating playing ffxiv	erughuhghhg im gonna go love in a bit i just got home and there's kfc and i wanna eat kfc with family poggies sorry	erughuhghhg gonna love bit got home kfc wanna eat kfc family poggies sorry	0.0	0.8	Neutral	0.079	0.255	0.667	0.5994	Positive
642	642	2022-07-05 03:12:01+00:00	b00pbeep	65.0		GUYS WE HAVE TO CANCEL KFC FOR USING A MEME WITH A CHARACTER MADE BY THE ALT RIGHT NEO NAZI WHITE NATIONALIST STONE�?� https://t.co/r3xWbD6BCN	guys cancel kfc using meme character made alt right neo nazi white nationalist stone	0.14285714285714285	0.26785714285714285	Positive	0.133	0.0	0.867	-0.25	Negative
643	643	2022-07-05 03:10:29+00:00	taylormj15137	898.0	neverland ranch	@abushkis @yasgagaslaywoo @jazzybae_2 @mykol_KFC @YouRockMyWorrld @funnyfurty OMGGGGG I LOVE U SOOO SOOOO MUCHHHHH https://t.co/MXf7XoB7sB	abushkis yasgagaslaywoo jazzybae_ mykol_kfc yourockmyworrld funnyfurty omggggg love sooo soooo muchhhhh	0.5	0.6	Positive	0.0	0.296	0.704	0.6369	Positive
644	644	2022-07-05 03:09:46+00:00	Iovbus	729.0	nel �?� they/them	Tell them it�??s the ugly house on Kenmore. The one where you can see the KFC sign through their front window �?Ͻ https://t.co/XcCpbJ6XvZ	tell ugly house kenmore one see kfc sign front window	-0.7	1.0	Negative	0.268	0.0	0.732	-0.5106	Negative
645	645	2022-07-05 03:05:55+00:00	freewayclareway	543.0	Claremount Projects 4500	@Iam_AWard @ItsARP He ain�??t going over there KFC �???	iam_award itsarp going kfc	0.0	0.0	Neutral	0.0	0.0	1.0	0.0	Neutral
646	646	2022-07-05 03:05:22+00:00	RoseMusicGroup	695.0	Nashville	�??Chickens die everyday people *gestures dramatically* churches, Popeyes, KFC�?� �?Ϝ�???�?Ϝ https://t.co/binULBTiRc	chickens die everyday people gestures dramatically churches popeyes kfc	-0.2	0.6	Negative	0.328	0.0	0.672	-0.5994	Negative
647	647	2022-07-05 03:04:38+00:00	kfc_cum	4.0	yole	the yoinkster is the mortal anemone to the crinky	yoinkster mortal anemone crinky	0.0	0.0	Neutral	0.0	0.0	1.0	0.0	Neutral
648	648	2022-07-05 03:04:29+00:00	KFC_twigs	560.0		@idkjarell @RosaOnDabus_ @DeuceTheKen @kanyeminajbeck All that just for this to show up https://t.co/k7xpzY2h4F	idkjarell rosaondabus_ deucetheken kanyeminajbeck show	0.0	0.0	Neutral	0.0	0.0	1.0	0.0	Neutral
649	649	2022-07-05 03:03:58+00:00	Imagine_Ears	1351.0	Main Street, USA	�??Chickens die every day! Church�??s, Chick-fil-A, KFC�?݃?� I love my city so much. Never a dull moment. https://t.co/fJDFDYt3cY	chickens die every day church chick fil kfc love city much never dull moment	0.28194444444444444	0.43333333333333335	Positive	0.183	0.302	0.515	0.3732	Positive
650	650	2022-07-05 03:03:27+00:00	kfc_cum	4.0	yole	cant watc the show click here	cant watc show click	0.0	0.0	Neutral	0.0	0.0	1.0	0.0	Neutral
651	651	2022-07-05 03:01:02+00:00	cosmosjc	391.0	team4	i just want kfc chippies	want kfc chippies	0.0	0.0	Neutral	0.0	0.394	0.606	0.0772	Positive
652	652	2022-07-05 03:00:26+00:00	hfceunwoo	46.0	hellfire club!	// i used to live in a country that had like a walmart version of kfc but called hfc and they sell all kinds of jun�?� https://t.co/irDGdgwGsh	used live country like walmart version kfc called hfc sell kinds jun	0.13636363636363635	0.5	Positive	0.0	0.185	0.815	0.3612	Positive
653	653	2022-07-05 02:57:26+00:00	m_gastineau	38.0	Atlanta, GA	Just almost fought a dude in a KFC parking lot. dude had homies and still wouldn�??t do shit �???	almost fought dude kfc parking lot dude homies still shit	-0.2	0.8	Negative	0.412	0.0	0.588	-0.6815	Negative
654	654	2022-07-05 02:56:49+00:00	Dblogan6	75.0		@sirdibbydukes Chickens are dying everyday at KFC, Popeyes	sirdibbydukes chickens dying everyday kfc popeyes	-0.2	0.6	Negative	0.0	0.0	1.0	0.0	Neutral
655	655	2022-07-05 02:56:33+00:00	GrawlixEpitome	465.0	Away from you	@donolopess @KFC_twigs @TinaSnowles @GenGen15N Biggie died in 1997	donolopess kfc_twigs tinasnowles gengenn biggie died	0.0	0.0	Neutral	0.419	0.0	0.581	-0.5574	Negative
656	656	2022-07-05 02:56:31+00:00	hightherestudio	99.0	singapore	Not me consuming mcdonalds, kfc, four fingers and popeyes in a span of 4 days. My diet left the building	consuming mcdonalds kfc four fingers popeyes span days diet left building	0.0	0.0	Neutral	0.0	0.0	1.0	0.0	Neutral
657	657	2022-07-05 02:56:00+00:00	Ren_wxrldstarr	46.0		Uno young gyal stop make mn catch uno wid car and kfc�?����	uno young gyal stop make catch uno wid car kfc	0.1	0.4	Positive	0.196	0.0	0.804	-0.296	Negative
658	658	2022-07-05 02:55:32+00:00	sweeetgurllll	1419.0		Want some KFC	want kfc	0.0	0.0	Neutral	0.0	0.565	0.435	0.0772	Positive
659	659	2022-07-05 02:54:44+00:00	KFC_twigs	560.0		@marcusbones_ @thisisforracheI She just wasn�??t a fashion gorl and that�??s ok lol https://t.co/Y4KJVdw29y	marcusbones_ thisisforrachei fashion gorl lol	0.8	0.7	Positive	0.0	0.412	0.588	0.4215	Positive
660	660	2022-07-05 02:54:24+00:00	snepink1	2903.0	the food section	Kelly: "Nobody knew who Senzo Meyiwa was untill he was attached to the brand Kelly Khumalo" Kfc: �???�??? *staring in G�?� https://t.co/2ht0gkJ6yu	kelly nobody knew senzo meyiwa untill attached brand kelly khumalo kfc staring	0.0	0.0	Neutral	0.0	0.0	1.0	0.0	Neutral
661	661	2022-07-05 02:54:20+00:00	actuallymariee	433.0	California	im Finna die tonight , finna eat kfc ��ϋ�� ifykyk I�??m allergic af to it �???	finna die tonight finna eat kfc ifykyk allergic	0.0	0.0	Neutral	0.504	0.0	0.496	-0.7269	Negative
662	662	2022-07-05 02:53:28+00:00	Sumar__k21	255.0		So KFC has this policy that we HAVE to give you the receipt and if we don�??t your food is for free. So tell me why t�?� https://t.co/8CJpgvrRwQ	kfc policy give receipt food free tell	0.4	0.8	Positive	0.0	0.355	0.645	0.5106	Positive
663	663	2022-07-05 02:53:06+00:00	marcusbones_	557.0	SoCal	@KFC_twigs @thisisforracheI Ntm on faith!	kfc_twigs thisisforrachei ntm faith	0.0	0.0	Neutral	0.0	0.483	0.517	0.4215	Positive
664	664	2022-07-05 02:52:59+00:00	BethyAnn163	1757.0		Review of the KFC fire log: Smelled like chicken until we lit it. It burned for a long time, but was missing the 11�?� https://t.co/njZUSwNGqy	review kfc fire log smelled like chicken lit burned long time missing	-0.2833333333333334	0.46666666666666673	Negative	0.286	0.155	0.559	-0.2732	Negative
665	665	2022-07-05 02:52:32+00:00	soulfulnative	3464.0	Indian Township Rez, ME	@412Tickets Well the 6th is #cashappday so maybe $20- $100 on our @CashApp accounts?�??��?�� Or maybe... Seeing as the 6�?� https://t.co/nNwEtVQqcI	tickets well cashappday maybe cashapp accounts maybe seeing	0.0	0.0	Neutral	0.0	0.231	0.769	0.2732	Positive
666	666	2022-07-05 02:50:29+00:00	_therealcocoxx	383.0	Jamaica	Kfc is really not that good anymore �???	kfc really good anymore	0.7	0.6000000000000001	Positive	0.0	0.516	0.484	0.4927	Positive
667	667	2022-07-05 02:49:03+00:00	renodudley	1566.0	Austin, TX	Lemme tell you...went to @kfc for the first time in months...that was a mistake, food was cold, service was terrible.	lemme tell went kfc first time months mistake food cold service terrible	-0.45	0.7777777777777777	Negative	0.355	0.0	0.645	-0.6705	Negative
668	668	2022-07-05 02:49:01+00:00	KalynGrace5	291.0	ur mom's house	@officialelyxia HAVE U TRIED THE KFC MEAL OF HIS??	officialelyxia tried kfc meal	0.0	0.0	Neutral	0.0	0.0	1.0	0.0	Neutral
669	669	2022-07-05 02:47:53+00:00	askoberg1	186.0		@NicholasFerroni Teaching a student online while they were placing an order @ KFC and then shopping @ Walmart.	nicholasferroni teaching student online placing order kfc shopping walmart	0.0	0.0	Neutral	0.0	0.0	1.0	0.0	Neutral
670	670	2022-07-05 02:47:21+00:00	erwinsright_arm	218.0		DONT EAT A KFC CHICKEN SANDWICH AND JAVA CHIP FRAP ON THE SAME DAY https://t.co/vlifQ7iBtS	dont eat kfc chicken sandwich java chip frap day	-0.6	0.95	Negative	0.0	0.0	1.0	0.0	Neutral
671	671	2022-07-05 02:46:37+00:00	PrivSocky	137.0	Ɓ?Ɓ�Ɓ?Ɓ��ϸ�?�	@k1rVm4k1 and now you better go to sleep or else you�??ll be losing your kfc and pizza	krvmk better sleep else losing kfc pizza	0.5	0.5	Positive	0.248	0.276	0.476	0.0772	Positive
672	672	2022-07-05 02:46:25+00:00	Appleciderpapii	633.0	California, USA	shorty said you can eat kfc just not in front of people �???�???�???�???�???�???	shorty said eat kfc front people	0.0	0.0	Neutral	0.0	0.0	1.0	0.0	Neutral
673	673	2022-07-05 02:44:18+00:00	TonyTrotmann	407.0	Chicago, IL	crispy chicken at kfc kinda garbage ngl the original chicken is the bomb but crispy nah, not good	crispy chicken kfc kinda garbage ngl original chicken bomb crispy nah good	-0.03125	0.8125	Negative	0.262	0.281	0.456	0.0865	Positive
674	674	2022-07-05 02:43:53+00:00	WeaponIQ	536.0	Phenix City Alabama	Wait Jack Harlow got his own meal at KFC?	wait jack harlow got meal kfc	0.0	0.0	Neutral	0.0	0.0	1.0	0.0	Neutral
675	675	2022-07-05 02:43:12+00:00	RamWagon16	64.0		@barstoolsports That's my kids when I bring home KFC	barstoolsports kids bring home kfc	0.0	0.0	Neutral	0.0	0.0	1.0	0.0	Neutral
676	676	2022-07-05 02:42:54+00:00	mosesisatpeace	370.0		That pattymelt from KFC&gt;	pattymelt kfc	0.0	0.0	Neutral	0.0	0.0	1.0	0.0	Neutral
677	677	2022-07-05 02:42:52+00:00	SigmaRonald	183.0		@guccitomagotchi Me after eating kfc	guccitomagotchi eating kfc	0.0	0.0	Neutral	0.0	0.0	1.0	0.0	Neutral
678	678	2022-07-05 02:42:17+00:00	AudibleSwiftnes	846.0	California, US	why is the spanish kfc twitter account like, actually funny	spanish kfc twitter account like actually funny	0.125	0.5	Positive	0.0	0.519	0.481	0.6597	Positive
679	679	2022-07-05 02:41:13+00:00	TheOofmeister	341.0	United States	�??Duuutch I need the all new Jack Harlow meal at KFC�?� �??Arthur, we can�??t stop at KFC, it�??s a 12 hour boat ride to Ta�?� https://t.co/HHWfsPaBqJ	duuutch need new jack harlow meal kfc arthur stop kfc hour boat ride	0.13636363636363635	0.45454545454545453	Positive	0.155	0.0	0.845	-0.296	Negative
680	680	2022-07-05 02:40:45+00:00	NiggaOfTheEast	414.0	The Nether Region	One of these 11 herbs and spices in kfc recipe surely is be costin people	one herbs spices kfc recipe surely costin people	0.5	0.8888888888888888	Positive	0.0	0.293	0.707	0.4404	Positive
681	681	2022-07-05 02:40:33+00:00	arnchua	1830.0	Terminal 1, VR Future	@Nickis_Dead Finger lickin good - KFC	nickis_dead finger lickin good kfc	0.7	0.6000000000000001	Positive	0.0	0.42	0.58	0.4404	Positive
682	682	2022-07-05 02:39:32+00:00	avaxoshi	1006.0		@SmileFckrs @kfc is instant	smilefckrs kfc instant	0.0	0.6666666666666666	Neutral	0.0	0.0	1.0	0.0	Neutral
683	683	2022-07-05 02:38:52+00:00	jadaahrrs	98.0	Jamaica	i want kfc bbq wings �?��	want kfc bbq wings	0.0	0.0	Neutral	0.0	0.302	0.698	0.0772	Positive
684	684	2022-07-05 02:38:37+00:00	jadaahrrs	98.0	Jamaica	i really want to know if the kfc chicken sandwich tastes good	really want know kfc chicken sandwich tastes good	0.09999999999999999	0.5833333333333334	Positive	0.0	0.428	0.572	0.5413	Positive
685	685	2022-07-05 02:37:39+00:00	Whatsgooddmyg	324.0	Chicago, IL	Them KFC lemon parfaits were elite.	kfc lemon parfaits elite	0.0	0.0	Neutral	0.0	0.0	1.0	0.0	Neutral
686	686	2022-07-05 02:36:37+00:00	KFC_Chennai	21.0	Chennai, India	Here is the Special Fanmade Poster Design of our @Karthi_Offl Anna's #Viruman... �??ϋ���??� Designed By -�?� https://t.co/SOrB80noU4	special fanmade poster design karthi_offl anna viruman designed	0.35714285714285715	0.5714285714285714	Positive	0.0	0.278	0.722	0.4019	Positive
687	687	2022-07-05 02:36:35+00:00	KFC_twigs	560.0		@thisisforracheI &amp; Faith was never stylish lmao	thisisforrachei amp faith never stylish lmao	0.175	1.0	Positive	0.316	0.282	0.402	-0.089	Negative
688	688	2022-07-05 02:36:07+00:00	congojungles	119.0	United States	@BHL_4 @javroar Nigga say he ain't never had shit. They got KFC, Mc Donald by the conner �??? he even got cash to buy�?� https://t.co/FX185AGgzt	bhl_ javroar nigga say never shit got kfc donald conner even got cash buy	0.1	0.8	Positive	0.0	0.184	0.816	0.4449	Positive
689	689	2022-07-05 02:35:35+00:00	sansAffiliation	848.0		@Seanfucious Look at KFC over here	seanfucious look kfc	0.0	0.0	Neutral	0.0	0.0	1.0	0.0	Neutral
690	690	2022-07-05 02:34:52+00:00	civianvhau	14.0	pspsps	the cia killed president kfc	cia killed president kfc	-0.2	0.0	Negative	0.6	0.0	0.4	-0.6705	Negative
691	691	2022-07-05 02:34:38+00:00	kfc_cum	4.0	yole	lord no	lord	0.0	0.0	Neutral	0.0	0.0	1.0	0.0	Neutral
692	692	2022-07-05 02:33:39+00:00	TheoHeald_	324.0	United Kingdom	Drake the type of guy to say �??this is finger lickin good�?� whilst eating kfc https://t.co/r3XxkoJCnm	drake type guy say finger lickin good whilst eating kfc	0.7	0.6000000000000001	Positive	0.0	0.244	0.756	0.4404	Positive
693	693	2022-07-05 02:33:25+00:00	AIDoesTweets	2.0	The Metaverse	@theimposter do you like kfc?	theimposter like kfc	0.0	0.0	Neutral	0.0	0.556	0.444	0.3612	Positive
694	694	2022-07-05 02:32:03+00:00	b_broxie	935.0	Johannesburg, South Africa	KFC nuggets &gt;&gt;&gt;&gt;&gt; https://t.co/cc9pA2W95K	kfc nuggets	0.0	0.0	Neutral	0.0	0.0	1.0	0.0	Neutral
695	695	2022-07-05 02:31:40+00:00	superretro2010	52.0	Canada	@kfcgaming please please please make kfc console have no drm like playstation 5	kfcgaming please please please make kfc console drm like playstation	0.0	0.0	Neutral	0.0	0.61	0.39	0.8126	Positive
696	696	2022-07-05 02:28:00+00:00	AMclenon	724.0		@ADrake139 @MUGGER1955 @JJouka @sjgiardini @mad_breadloaf @davrola Yes, and I was free to go down the road to a lo�?� https://t.co/OrUN5uUsT6	adrake mugger jjouka sjgiardini mad_breadloaf davrola yes free road	0.4	0.8	Positive	0.0	0.462	0.538	0.7184	Positive
697	697	2022-07-05 02:26:40+00:00	SBVibess	1085.0	yeh na here and there	@SoapBot_ @KFC_ES Yes please	soapbot_ kfc_es yes please	0.0	0.0	Neutral	0.0	0.714	0.286	0.6124	Positive
698	698	2022-07-05 02:26:32+00:00	TaylorMackowski	911.0		Accidentally spent 27$ at kfc �?���?��?��??���	accidentally spent kfc	-0.1	0.1	Negative	0.545	0.0	0.455	-0.34	Negative
699	699	2022-07-05 02:24:51+00:00	MarioMa28875900	15.0		@KFC AND HARLAN SANDERS ARE GOING TO BE HELD ACCOUNTABLE FOR MURDERING WHITE AMERICANS IN THE 1930S IN ORDER TO INC�?� https://t.co/6kf0Z6udeb	kfc harlan sanders going held accountable murdering white americans order inc	0.0	0.0	Neutral	0.301	0.0	0.699	-0.6486	Negative
700	700	2022-07-05 02:21:07+00:00	faiiryjuliianne	351.0		KFC JACK HARLOW MEAL??????? https://t.co/crQdJk4FQz	kfc jack harlow meal	0.0	0.0	Neutral	0.0	0.0	1.0	0.0	Neutral
701	701	2022-07-05 02:19:13+00:00	MoneyManVeeno	645.0	757	Should�??ve @ Jesus that�??s the only way he gone go to KFC �??? https://t.co/yJbpJJmZov	jesus way gone kfc	0.0	0.0	Neutral	0.0	0.0	1.0	0.0	Neutral
702	702	2022-07-05 02:19:11+00:00	p4nklite	74.0	21 she/her	@XO__Merissa @RealKeisue @Sashaaaxox @lmTheReasonWhy we don�??t eat coleslaw, we eat mixed veg. the only coleslaw i�??v�?� https://t.co/IivP4bFQ0T	xo__merissa realkeisue sashaaaxox lmthereasonwhy eat coleslaw eat mixed veg coleslaw	0.0	0.25	Neutral	0.0	0.0	1.0	0.0	Neutral
703	703	2022-07-05 02:19:08+00:00	PdianaArthur	327.0	OHIO	@TimRunsHisMouth What a great feeling. I was leaving Walmart when immigrants stood with a sign. I went to KFC and b�?� https://t.co/CwzUw1Liwj	timrunshismouth great feeling leaving walmart immigrants stood sign went kfc	0.8	0.75	Positive	0.0	0.412	0.588	0.6808	Positive
704	704	2022-07-05 02:18:46+00:00	mexikunt	312.0	San Antonio, TX	I�??m literally never betraying Popeyes ever again fuck churches and fuck KFC they�??re both so trash and fuck churches�?� https://t.co/GpY59wUf9B	literally never betraying popeyes ever fuck churches fuck kfc trash fuck churches	-0.4000000000000001	0.6	Negative	0.492	0.133	0.375	-0.8248	Negative
705	705	2022-07-05 02:17:44+00:00	AK__Seun	569.0		NY fried Chicken really better than Popeyes, kfc, etc	fried chicken really better popeyes kfc etc	-0.04999999999999999	0.725	Negative	0.0	0.347	0.653	0.4927	Positive
706	706	2022-07-05 02:17:05+00:00	KFC_twigs	560.0		@MamaMoxieB @TheMimiReign @chancexclip N word king omg	mamamoxieb themimireign chancexclip word king omg	0.0	0.0	Neutral	0.0	0.0	1.0	0.0	Neutral
707	707	2022-07-05 02:17:01+00:00	flightpilot72	548.0	London uk	@mihletshemese Not fair like kfc they don't want humans to eat normally after the first bite..you might have made f�?� https://t.co/zvi6ATKecI	mihletshemese fair like kfc want humans eat normally first bite might made	0.475	0.6166666666666667	Positive	0.0	0.404	0.596	0.6249	Positive
708	708	2022-07-05 02:16:27+00:00	crackerjack911	57.0		@ITYSL You can see the KFC sign right through the front window.	itysl see kfc sign right front window	0.2857142857142857	0.5357142857142857	Positive	0.0	0.0	1.0	0.0	Neutral
709	709	2022-07-05 02:14:12+00:00	KFC_twigs	560.0		@TinaSnowles @GenGen15N Not Biggie d wording in 97 omg	tinasnowles gengenn biggie wording omg	0.0	0.0	Neutral	0.0	0.0	1.0	0.0	Neutral
710	710	2022-07-05 02:12:21+00:00	sorcenn_	526.0	Terra	When ur so early in kfc they don't serve sandwiches yet.	early kfc serve sandwiches yet	0.1	0.3	Positive	0.0	0.0	1.0	0.0	Neutral
711	711	2022-07-05 02:12:15+00:00	NellaStyles	4206.0	Los Angeles, CA /OKC/KC/JAX	@jackharlow at @kfc #chickensandwhich who had the best chicken sandwich for cheap? @NellaStyles https://t.co/hdAMgLO8XF	jackharlow kfc chickensandwhich best chicken sandwich cheap nellastyles	0.26666666666666666	0.65	Positive	0.0	0.375	0.625	0.6369	Positive
712	712	2022-07-05 02:11:48+00:00	StuffBotlmao	5.0		Better Bot is eating KFC https://t.co/NCNLFogfId	better bot eating kfc	0.5	0.5	Positive	0.0	0.492	0.508	0.4404	Positive
713	713	2022-07-05 02:10:30+00:00	segaaggenesis	346.0	somewhere	niggas be talking about popeyes biscuits, bro KFC biscuits are made from play-doh	niggas talking popeyes biscuits bro kfc biscuits made play doh	0.0	0.0	Neutral	0.187	0.187	0.625	0.0	Neutral
714	714	2022-07-05 02:10:23+00:00	terec123397	155.0		@coonrepellant US TODAY BUT WITH KFC IM CRYINGGH HATE �?�� https://t.co/70W7JrfMFa	coonrepellant today kfc cryinggh hate	-0.8	0.9	Negative	0.481	0.0	0.519	-0.5719	Negative
715	715	2022-07-05 02:08:59+00:00	Tyler20258419	5.0	Canada	Eat KFC while doing the Griddy to Manifest ppl in Africa who are starving	eat kfc griddy manifest ppl africa starving	0.0	0.0	Neutral	0.318	0.0	0.682	-0.4215	Negative
716	716	2022-07-05 02:08:42+00:00	ms_t_k_o_a_	281.0	Sydney, New South Wales	I ate the KFC	ate kfc	0.0	0.0	Neutral	0.0	0.0	1.0	0.0	Neutral
717	717	2022-07-05 02:06:48+00:00	TigerBrokersNZ	87.0	Auckland, New Zealand	KFC Australia will increase its prices for the third time in 2022 as raw material costs continue to rise. What do y�?� https://t.co/x90dgOjq6n	kfc australia increase prices third time raw material costs continue rise	-0.11538461538461539	0.23076923076923078	Negative	0.0	0.187	0.813	0.3182	Positive
718	718	2022-07-05 02:06:07+00:00	TigerBrokersAU	14.0	Sydney	KFC Australia will increase its prices for the third time in 2022 as raw material costs continue to rise. What do y�?� https://t.co/vS3T4oDYbk	kfc australia increase prices third time raw material costs continue rise	-0.11538461538461539	0.23076923076923078	Negative	0.0	0.187	0.813	0.3182	Positive
719	719	2022-07-05 02:05:42+00:00	milrigi	243.0		The way kfc use this to their HOT product https://t.co/DeECAXgMZw	way kfc use hot product	0.25	0.8500000000000001	Positive	0.0	0.0	1.0	0.0	Neutral
720	720	2022-07-05 02:04:38+00:00	kfc_cum	4.0	yole	i need help	need help	0.0	0.0	Neutral	0.0	0.73	0.27	0.4019	Positive
721	721	2022-07-05 02:03:41+00:00	SteveBrandonOTT	428.0	Ottawa, Ontario, Canada.	@jlist I'm not American but I'm having a somewhat American supper with fried chicken. But it's not Kentucky Fried C�?� https://t.co/WZlCcVoe2i	jlist american somewhat american supper fried chicken kentucky fried	-0.19999999999999998	0.31666666666666665	Negative	0.0	0.0	1.0	0.0	Neutral
722	722	2022-07-05 02:03:35+00:00	LBercerminMata	3972.0	Malaysia	@wagoogusjr cool yourself by getting yourself some kfc chicken and burger.	wagoogusjr cool getting kfc chicken burger	-0.125	0.8	Negative	0.0	0.315	0.685	0.3182	Positive
723	723	2022-07-05 02:03:27+00:00	kfc_cum	4.0	yole	i am become communism	become communism	0.0	0.0	Neutral	0.0	0.0	1.0	0.0	Neutral
724	724	2022-07-05 02:03:13+00:00	FetumaneZizo	747.0	Queenstown	@expressoshow @KFCSA The KFC GATSBY #KFCSA	expressoshow kfcsa kfc gatsby kfcsa	0.0	0.0	Neutral	0.0	0.0	1.0	0.0	Neutral
725	725	2022-07-05 02:03:04+00:00	SueMeImAPirate	936.0	Bronx, New York	This is some quality dual marketing. #KFC #Volkswagen https://t.co/WDKZNYEjhJ	quality dual marketing kfc volkswagen	0.0	0.0	Neutral	0.0	0.0	1.0	0.0	Neutral
726	726	2022-07-05 02:02:23+00:00	HanDollsChina	8.0		@ParisHilton Mashed potatoes are safe. @kfc I just wish there was an only easier way to add bath minerals. #4thofJuly	parishilton mashed potatoes safe kfc wish easier way add bath minerals thofjuly	0.5	0.5	Positive	0.0	0.483	0.517	0.8126	Positive
727	727	2022-07-05 02:01:01+00:00	crislovesvbucks	93.0	that/nigga	@jtiscancelled thoughts?? https://t.co/LiuTTtyuiM	jtiscancelled thoughts	0.0	0.0	Neutral	0.0	0.0	1.0	0.0	Neutral
728	728	2022-07-05 02:00:38+00:00	NaytroX100	597.0	Virginia, USA	@_Correian_ He�??s on the kfc list lmao	_correian_ kfc list lmao	0.6	1.0	Positive	0.0	0.565	0.435	0.5994	Positive
729	729	2022-07-05 01:59:16+00:00	AyotoCorp	146.0	Ayoto is located somewhere!	Real talk where's that KFC console at? @kfcgaming	real talk kfc console kfcgaming	0.2	0.30000000000000004	Positive	0.0	0.0	1.0	0.0	Neutral
730	730	2022-07-05 01:58:04+00:00	pachacuti1	789.0	Queensland Australia	@BelindaJones68 Same reaction here to most fast food ads. KFC especially triggers me. It promotes gluttony in pursu�?� https://t.co/ZVflpkcbMs	belindajones reaction fast food ads kfc especially triggers promotes gluttony pursu	0.1	0.8	Positive	0.0	0.211	0.789	0.3976	Positive
731	731	2022-07-05 01:57:58+00:00	ATATAGOGO	337.0	she, 17	@uidward_i @quinception isnt that where the make kfc	uidward_i quinception isnt make kfc	0.0	0.0	Neutral	0.0	0.0	1.0	0.0	Neutral
732	732	2022-07-05 01:57:20+00:00	soloer101	57.0		@RicoSua70239986 @GunfighterSpock @Darthgreg78 @MostlyPeacefull Roflmao so first it was he was unemployed, then it�?� https://t.co/c0ZnYdm7Cu	ricosua gunfighterspock darthgreg mostlypeacefull roflmao first unemployed	0.25	0.3333333333333333	Positive	0.0	0.368	0.632	0.5423	Positive
733	733	2022-07-05 01:54:51+00:00	rangerlongshot	2695.0	Sacramento, CA	@MimsyYamaguchi @dodgybint I used to buy them at KFC here. They were great!	mimsyyamaguchi dodgybint used buy kfc great	0.8	0.75	Positive	0.0	0.451	0.549	0.6249	Positive
734	734	2022-07-05 01:54:42+00:00	katieshead	125.0	Detroit, MI	@kfc yung gravy meal when	kfc yung gravy meal	0.0	0.0	Neutral	0.0	0.0	1.0	0.0	Neutral
735	735	2022-07-05 01:54:06+00:00	wafberry	476.0		No burger available at all at KFC...now where should I buy my breakfast�?�?	burger available kfc buy breakfast	0.4	0.4	Positive	0.0	0.0	1.0	0.0	Neutral
736	736	2022-07-05 01:51:50+00:00	RicoSua70239986	41.0		@soloer101 @GunfighterSpock @Darthgreg78 @MostlyPeacefull If u actually read into the story instead of offering you�?� https://t.co/XGcO6hyiXn	soloer gunfighterspock darthgreg mostlypeacefull actually read story instead offering	0.0	0.1	Neutral	0.0	0.0	1.0	0.0	Neutral
737	737	2022-07-05 01:51:40+00:00	BRENTR4MBO	1786.0	Chicago, IL	Man I just hopped innis Uber n this Japanese guy said Imma fight him and said he like KFC�?� yea I gotta learn how to drive	man hopped innis uber japanese guy said imma fight said like kfc yea gotta learn drive	0.0	0.0	Neutral	0.136	0.131	0.733	-0.0258	Neutral
738	738	2022-07-05 01:51:35+00:00	kristenminer3	129.0		@kfc bring back the wedges!	kfc bring back wedges	0.0	0.0	Neutral	0.0	0.0	1.0	0.0	Neutral
739	739	2022-07-05 01:50:26+00:00	halasmybae	124.0	they/them 16	@ihonestlydk_11 @mimismybae ew kfc is not goood	ihonestlydk_ mimismybae kfc goood	0.0	0.0	Neutral	0.0	0.0	1.0	0.0	Neutral
740	740	2022-07-05 01:50:10+00:00	enhiqiko	713.0	they/them | 18 | eng/fil	@crashkween thought this was kfc diluc for a sec	crashkween thought kfc diluc sec	-0.1	0.6	Negative	0.0	0.0	1.0	0.0	Neutral
741	741	2022-07-05 01:49:48+00:00	QuirkOfArtXD	899.0	Seattle, WA	KFC promised me a finger spork and they delivered �?�� https://t.co/BJFeNipNBa	kfc promised finger spork delivered	0.0	0.0	Neutral	0.0	0.385	0.615	0.3612	Positive
742	742	2022-07-05 01:47:55+00:00	IamMoni7	75.0	New York, NY	My new list of places to try - Trinidadian KFC - Jamaican Chipotle https://t.co/wSdWUdhDAx	new list places try trinidadian kfc jamaican chipotle	0.13636363636363635	0.45454545454545453	Positive	0.0	0.0	1.0	0.0	Neutral
743	743	2022-07-05 01:47:36+00:00	iGingerYT	399.0		Maaaan I should not have doordashed KFC For one it was mid as fuck And two now I feel absolutely disgusting �?ϩ	maaaan doordashed kfc one mid fuck two feel absolutely disgusting	-0.4666666666666666	0.5333333333333333	Negative	0.473	0.0	0.527	-0.8016	Negative
744	744	2022-07-05 01:47:20+00:00	the_Peculiar0ne	141.0		@Trump_Detester The real question is... did they stop and get him Burger King or KFC all that killing can make a nazi hungry	trump_detester real question stop get burger king kfc killing make nazi hungry	0.2	0.30000000000000004	Positive	0.398	0.0	0.602	-0.765	Negative
745	745	2022-07-05 01:46:54+00:00	ihonestlydk_11	16.0		@halasmybae @mimismybae GUYS YK WHAT THE GUYS IN KFC TOLD ME?	halasmybae mimismybae guys guys kfc told	0.0	0.0	Neutral	0.0	0.0	1.0	0.0	Neutral
746	746	2022-07-05 01:46:50+00:00	ellesballs	485.0	Н?�Н?��?�Н??Н??Н??�?�Н??Н?�Н?�Н?�Н?�	@mosquitostarves BRO I work right next to a kfc and literally I would go there on my lunch break and order these. E�?� https://t.co/jUVdUHzXGL	mosquitostarves bro work right next kfc literally would lunch break order	0.14285714285714285	0.26785714285714285	Positive	0.0	0.0	1.0	0.0	Neutral
747	747	2022-07-05 01:46:13+00:00	micdew	107.0	Cape Town	@expressoshow @KFCSA For me its the KFC Gatsby the cape town inspired item. Cant wait to try it and want to do the�?� https://t.co/qDzM3JrLBq	expressoshow kfcsa kfc gatsby cape town inspired item cant wait try want	0.0	0.0	Neutral	0.085	0.222	0.693	0.4548	Positive
748	748	2022-07-05 01:46:07+00:00	mekaa34	599.0	Barbados	Now get some hot food from KFC Oistins �??��?���???	get hot food kfc oistins	0.25	0.8500000000000001	Positive	0.0	0.0	1.0	0.0	Neutral
749	749	2022-07-05 01:45:33+00:00	dante4_real	4427.0	Das Bunker, Peace Garden, USA	@FoxNews I don't think he understands renouncing his citizenship privileges will mean returning Chuckie Cheese Memb�?� https://t.co/se0iw95W9D	foxnews think understands renouncing citizenship privileges mean returning chuckie cheese memb	-0.3125	0.6875	Negative	0.0	0.206	0.794	0.3818	Positive
750	750	2022-07-05 01:42:10+00:00	ygsgbot	2.0	cw for drug mention	I dressed up this nice and you want to go to KFC??? On CHRISTMAS???	dressed nice want kfc christmas	0.6	1.0	Positive	0.0	0.577	0.423	0.4767	Positive
751	751	2022-07-05 01:41:11+00:00	MrBloxies	872.0	Ɵ��?�Ɵ?�?�Ɵ?Ɵ��?�Ɵ?�?�Ɵ�Ɵ�Ɵ?	@ROBLOX77h The KFC Man �??�	robloxh kfc man	0.0	0.0	Neutral	0.0	0.0	1.0	0.0	Neutral
752	752	2022-07-05 01:40:43+00:00	MSNSouthAfrica	432.0	Cape Town, South Africa	Vegan accused of 'trying to force the rest of us to be the same' after taking video of how chickens are killed into�?� https://t.co/KLzJX0Dncn	vegan accused trying force rest taking video chickens killed	-0.2	0.0	Negative	0.489	0.0	0.511	-0.7717	Negative
753	753	2022-07-05 01:40:05+00:00	Dixkhead_0	20.0		@jislxt I never went to mcdonalds in my entire life,the only fast food i went to is kfc and that to once and i hate�?� https://t.co/4nYnGlLJ7H	jislxt never went mcdonalds entire life fast food went kfc hate	-0.20000000000000004	0.7083333333333334	Negative	0.27	0.0	0.73	-0.5719	Negative
754	754	2022-07-05 01:39:37+00:00	judacris	918.0	Tampa Knees, Singapore	Don't forget to order KFC tomorrow so you get a free hat. https://t.co/qYSn0YQEAF	forget order kfc tomorrow get free hat	0.4	0.8	Positive	0.186	0.324	0.49	0.34	Positive
755	755	2022-07-05 01:39:24+00:00	Tim19169895	1141.0	Central Ca	@livjohnsontv Don't feel bad I paid $27 at kfc for very modest amount of chicken tenders	livjohnsontv feel bad paid kfc modest amount chicken tenders	-0.3999999999999999	0.8388888888888889	Negative	0.289	0.132	0.579	-0.4404	Negative
756	756	2022-07-05 01:39:17+00:00	mariadavistt	437.0	Trinidad and Tobago	Y�??all�?� The meals that @YiaLoren consumes are sincerely concern me. Next to me there is a bowl of ramen with hot do�?� https://t.co/gA9lX7FIjj	meals yialoren consumes sincerely concern next bowl ramen hot	0.25	0.45	Positive	0.0	0.279	0.721	0.4767	Positive
757	757	2022-07-05 01:38:56+00:00	ctrlhoya	85.0	any pro	last year during 4th of july i was the sole worker at the only kfc in my city. it was just me. the shift leader on�?� https://t.co/MclfCwwSyR	last year july sole worker kfc city shift leader	0.0	0.15833333333333333	Neutral	0.0	0.0	1.0	0.0	Neutral
758	758	2022-07-05 01:37:51+00:00	p_ceretti	3812.0	New York, USA	Fireworks, KFC, Taco Bell https://t.co/Yxuoct7lWg	fireworks kfc taco bell	0.0	0.0	Neutral	0.0	0.0	1.0	0.0	Neutral
759	759	2022-07-05 01:36:06+00:00	meow7671	657.0		@kiwigirl888 Oh yeah, loved the KFC one too. I even had Hugo and Holly activity book when I was a kid.	kiwigirl yeah loved kfc one even hugo holly activity book kid	0.7	0.8	Positive	0.0	0.404	0.596	0.7269	Positive
760	760	2022-07-05 01:35:10+00:00	alphadreBT	420.0		KFC, after the lunch hour rush everyday: https://t.co/ljmTNH8iGN	kfc lunch hour rush everyday	-0.2	0.6	Negative	0.0	0.0	1.0	0.0	Neutral
761	761	2022-07-05 01:34:38+00:00	kfc_cum	4.0	yole	whatch out for grandma	whatch grandma	0.0	0.0	Neutral	0.0	0.0	1.0	0.0	Neutral
762	762	2022-07-05 01:34:30+00:00	kingo_reee	247.0		@cr1pplingregret babe i cant afford kfc i ordered from a nearby cafeteria �???	crpplingregret babe cant afford kfc ordered nearby cafeteria	0.0	0.0	Neutral	0.0	0.0	1.0	0.0	Neutral
763	763	2022-07-05 01:33:50+00:00	stubbsHenry7	150.0	Fresno, CA	He be getting buckets on and off the court @kfc https://t.co/EFRRv9FVBC	getting buckets court kfc	0.0	0.0	Neutral	0.0	0.0	1.0	0.0	Neutral
764	764	2022-07-05 01:33:47+00:00	soitgoes57	328.0	clowns to the east	You and me and all our friends I don't care how much we spend Baby, this is what the night is for // In the music�?� https://t.co/eTdgUPVjym	friends care much spend baby night music	0.2	0.2	Positive	0.0	0.558	0.442	0.743	Positive
765	765	2022-07-05 01:33:27+00:00	kfc_cum	4.0	yole	HOURS he's our eyes are all jobs are done by robots we will destroy capitalism with my bare hands meme i tell you dollar	hours eyes jobs done robots destroy capitalism bare hands meme tell dollar	-0.07500000000000001	0.05	Negative	0.241	0.0	0.759	-0.5423	Negative
766	766	2022-07-05 01:31:33+00:00	kiwigirl888	3029.0	Auckland, New Zealand	@meow7671 NZ ad? There are quite a few. The Crunchie one is good, I love the KFC one I tweeted a week or so ago. Ev�?� https://t.co/faF3nWJIOp	meow quite crunchie one good love kfc one tweeted week ago	0.6	0.6000000000000001	Positive	0.0	0.45	0.55	0.8107	Positive
767	767	2022-07-05 01:31:22+00:00	PTmadkiwi	287.0	New Zealand	@kevorkian82 Yeah at KFC lol	kevorkian yeah kfc lol	0.8	0.7	Positive	0.0	0.714	0.286	0.6124	Positive
768	768	2022-07-05 01:30:46+00:00	MrNCSU44	2189.0		@whittlz I guarandamntee you not a single chicken is killed at @kfc @Popeyes nor #ChurchesChicken they are all dead�?� https://t.co/EmorD58yzf	whittlz guarandamntee single chicken killed kfc popeyes churcheschicken dead	-0.26785714285714285	0.3910714285714285	Negative	0.557	0.0	0.443	-0.8689	Negative
769	769	2022-07-05 01:27:55+00:00	KFC_twigs	560.0		@KSavum @NlCKISAN @JahBabyeon @DeadCatSue @theeangelleah @MaxMand0m @Dakavelithagawd @__KingAlex_ @thecoloryeIIow I�?� https://t.co/ONh12aiOSk	ksavum nlckisan jahbabyeon deadcatsue theeangelleah maxmandm dakavelithagawd __kingalex_ thecoloryeiiow	0.0	0.0	Neutral	0.0	0.0	1.0	0.0	Neutral
770	770	2022-07-05 01:26:19+00:00	gwhitin	96.0		I can�??t see this KFC commercial without thinking of @SIOLoudcast #razzmatazz #pizzaz https://t.co/mijRpGaR7g	see kfc commercial without thinking sioloudcast razzmatazz pizzaz	0.0	0.0	Neutral	0.0	0.0	1.0	0.0	Neutral
771	771	2022-07-05 01:25:44+00:00	chuy_el_honrado	337.0	Anor Londo	@ItaViPlay @KFC_ES @get_this_v get this	itaviplay kfc_es get_this_v get	0.0	0.0	Neutral	0.0	0.0	1.0	0.0	Neutral
772	772	2022-07-05 01:25:33+00:00	KSavum	149.0	Babylon	@NlCKISAN @JahBabyeon @KFC_twigs @DeadCatSue @theeangelleah @MaxMand0m @Dakavelithagawd @__KingAlex_�?� https://t.co/uL723Yo7Yy	nlckisan jahbabyeon kfc_twigs deadcatsue theeangelleah maxmandm dakavelithagawd __kingalex_	0.0	0.0	Neutral	0.0	0.0	1.0	0.0	Neutral
773	773	2022-07-05 01:25:31+00:00	betamaletrash	217.0	Neverland	@mushoku_anime Yo is that KFC???	mushoku_anime kfc	0.0	0.0	Neutral	0.0	0.0	1.0	0.0	Neutral
774	774	2022-07-05 01:24:29+00:00	mufc_kenny_	8.0		@HurlockShan Yeah can only go where my pocket can manage. KFC and Pizza Hut getting hella expensive. We talking about those types right? �???	hurlockshan yeah pocket manage kfc pizza hut getting hella expensive talking types right	-0.10714285714285715	0.6178571428571429	Negative	0.0	0.155	0.845	0.296	Positive
775	775	2022-07-05 01:22:36+00:00	IrfanSabrina	5002.0	Florida, USA	@KFC_twigs @huppertology They still hang out. She still lives in Florida.	kfc_twigs huppertology still hang still lives florida	0.0	0.0	Neutral	0.0	0.0	1.0	0.0	Neutral
776	776	2022-07-05 01:21:49+00:00	Linkweenie	30.0		Tell me why I got KFC today n when they handed me the drink this mf jack harlow was staring back at me	tell got kfc today handed drink jack harlow staring back	0.0	0.0	Neutral	0.0	0.0	1.0	0.0	Neutral
777	777	2022-07-05 01:21:39+00:00	kitaikage87	213.0		@Michell3RX This how they get down at kfc?	michellrx get kfc	0.0	0.0	Neutral	0.0	0.0	1.0	0.0	Neutral
778	778	2022-07-05 01:20:59+00:00	teflonqueen	1257.0	Fantasyland	Yo KFC 3 piece dinner combo is at $9.60 we�??re cooking at home till the year ends	kfc piece dinner combo cooking home till year ends	0.0	0.0	Neutral	0.0	0.0	1.0	0.0	Neutral
779	779	2022-07-05 01:20:47+00:00	Cloud_Spires	177.0	Somewhere	@KennyUndrX Whaddaya mean by that, KFC? https://t.co/4uE0zLHJqm	kennyundrx whaddaya mean kfc	-0.3125	0.6875	Negative	0.0	0.0	1.0	0.0	Neutral
780	780	2022-07-05 01:20:32+00:00	YorchSensei	466.0	La Barca, Jalisco MǸxico	@Natalia_garxia No he ido al KFC �??�	natalia_garxia ido kfc	0.0	0.0	Neutral	0.0	0.0	1.0	0.0	Neutral
781	781	2022-07-05 01:20:15+00:00	ewgraiam	1742.0	People�??s Republic of Blasia	me thinking about when KFC had that sandwich where the bread was also chicken https://t.co/bltFChk2g9	thinking kfc sandwich bread also chicken	-0.6	0.95	Negative	0.0	0.0	1.0	0.0	Neutral
782	782	2022-07-05 01:19:32+00:00	dabitch	7883.0		That time when @kidsleepys unearthed a truly trippy KFC ad https://t.co/1MBKkuyqmI	time kidsleepys unearthed truly trippy kfc	0.0	0.0	Neutral	0.0	0.367	0.633	0.4404	Positive
783	783	2022-07-05 01:19:15+00:00	0xJ0SIAH	603.0	MTV, a superior chain	Eating kfc rn (as a futon enjoyer)	eating kfc futon enjoyer	0.0	0.0	Neutral	0.0	0.516	0.484	0.4939	Positive
784	784	2022-07-05 01:18:46+00:00	NlCKISAN	126.0		@JahBabyeon @KFC_twigs @DeadCatSue @theeangelleah @MaxMand0m @Dakavelithagawd @__KingAlex_ @thecoloryeIIow DJ rotte�?� https://t.co/SC1MaxrAEZ	jahbabyeon kfc_twigs deadcatsue theeangelleah maxmandm dakavelithagawd __kingalex_ thecoloryeiiow rotte	0.0	0.0	Neutral	0.0	0.0	1.0	0.0	Neutral
785	785	2022-07-05 01:18:41+00:00	VikashK23838908	34.0	Baghpat, U P ,India	@SkylerFleur KFC xviii pi cc cup is co PC chip LLC d.l	skylerfleur kfc xviii cup chip llc	0.0	0.0	Neutral	0.0	0.0	1.0	0.0	Neutral
786	786	2022-07-05 01:18:06+00:00	lovesthetruth8	4095.0	Sierra Canyon	@DeaconBlues0 @DanJack45260569 Did they drive thru KFC on the way to jail?	deaconblues danjack drive thru kfc way jail	-0.1	0.0	Negative	0.0	0.0	1.0	0.0	Neutral
787	787	2022-07-05 01:18:05+00:00	FdePerro28	381.0	Yugoslavia, creo	Circle 3 @Vader91870633 @Azul_Oak @KFC_ES @elhetero2929 @The_Paperpals @sr_roseton @Peludito_76 @vinciblecape572�?� https://t.co/0D8e3jjCyP	circle vader azul_oak kfc_es elhetero the_paperpals sr_roseton peludito_ vinciblecape	0.0	0.0	Neutral	0.0	0.0	1.0	0.0	Neutral
788	788	2022-07-05 01:18:02+00:00	QwikAdcom	24.0	US	$25 KFC gift card https://t.co/rxpesndgyr July 4, 2022 08:34:51 PM	kfc gift card july	0.0	0.0	Neutral	0.0	0.492	0.508	0.4404	Positive
789	789	2022-07-05 01:15:20+00:00	AlwaysAthul	7.0		@KGFTsunami @JamesKennedyUK @FLASH_RAGE @netflix @RRRMovie Never heard KFI but KFC�??�	kgftsunami jameskennedyuk flash_rage netflix rrrmovie never heard kfi kfc	0.0	0.0	Neutral	0.0	0.0	1.0	0.0	Neutral
790	790	2022-07-05 01:14:52+00:00	nitadee	1413.0	Lenni-Lenape | Philadelphia	But now?! This Negro taste testin�?? chalupas. Burritos. Spicy wraps from Sonic. Chicken sandwiches from Popeyes, Zax�?� https://t.co/uj6rUcuPea	negro taste testin chalupas burritos spicy wraps sonic chicken sandwiches popeyes zax	-0.6	0.95	Negative	0.0	0.0	1.0	0.0	Neutral
791	791	2022-07-05 01:14:12+00:00	ferengidelity	1993.0	Feregnar	I wish I wore KFC bucket over my head during the cobid pandemic. So much drip and so much swag if I did that. https://t.co/ZHh9G5FE30	wish wore kfc bucket head cobid pandemic much drip much swag	0.2	0.2	Positive	0.0	0.213	0.787	0.4019	Positive
792	792	2022-07-05 01:13:00+00:00	AlMonitor	1543.0	Washington, DC	Saudi fried chicken chain Albaik has unveiled plans to debut in Egypt, providing new competition to KFC, which has�?� https://t.co/jG1t1FJe0a	saudi fried chicken chain albaik unveiled plans debut egypt providing new competition kfc	-0.2318181818181818	0.7022727272727273	Negative	0.0	0.0	1.0	0.0	Neutral
793	793	2022-07-05 01:12:26+00:00	JahBabyeon	81.0	The Nearest Bag	@NlCKISAN @KFC_twigs @DeadCatSue @theeangelleah @MaxMand0m @Dakavelithagawd @__KingAlex_ @thecoloryeIIow Posted som�?� https://t.co/CxSr2eeIRF	nlckisan kfc_twigs deadcatsue theeangelleah maxmandm dakavelithagawd __kingalex_ thecoloryeiiow posted som	0.0	0.0	Neutral	0.0	0.0	1.0	0.0	Neutral
794	794	2022-07-05 01:11:55+00:00	SamuelBabcock98	415.0		Very cool of KFC to put a sketch of the unabomber on their cups now https://t.co/oQGLRGmSW8	cool kfc put sketch unabomber cups	0.35	0.65	Positive	0.0	0.315	0.685	0.3182	Positive
795	795	2022-07-05 01:10:47+00:00	Sharkastic01	361.0		@SheldonLHolder @drdonsdizon Is it KFC?	sheldonlholder drdonsdizon kfc	0.0	0.0	Neutral	0.0	0.0	1.0	0.0	Neutral
796	796	2022-07-05 01:10:31+00:00	vix_clotet	315.0	Charlottesville, VA	I want to try KFC�??s Jack Harlow menu tbh	want try kfc jack harlow menu tbh	0.0	0.0	Neutral	0.0	0.178	0.822	0.0772	Positive
797	797	2022-07-05 01:09:55+00:00	AceParkhurst	65.0	New York, USA	@MUGGER1955 @sjgiardini @JJouka @mad_breadloaf @davrola went to KFC in Daytona Beach in 1963 - the Colonel was present...	mugger sjgiardini jjouka mad_breadloaf davrola went kfc daytona beach colonel present	0.0	0.0	Neutral	0.0	0.0	1.0	0.0	Neutral
798	798	2022-07-05 01:09:00+00:00	transIeorio	499.0	15 yt lesbian scarlet/gale�?�?�?�?	i thought this was kfc diluc at first glance... �??� https://t.co/G3YxNiVuzZ	thought kfc diluc first glance	0.25	0.3333333333333333	Positive	0.0	0.0	1.0	0.0	Neutral
799	799	2022-07-05 01:08:08+00:00	realdavebenbow	168.0	Los Angeles, CA	@Crissypoo492 @Phil_Lewis_ @yashar The KFC merchandise tie-in would be lit!	crissypoo phil_lewis_ yashar kfc merchandise tie would lit	0.0	0.0	Neutral	0.0	0.0	1.0	0.0	Neutral
800	800	2022-07-05 01:06:46+00:00	CoachElijahLoL	1390.0	Chicago IL	Just went to kfc over popeyes cause it was closer. I feel like I've been hatecrimed, it all tastes and has the texture of plastic.	went kfc popeyes cause closer feel like hatecrimed tastes texture plastic	0.0	0.0	Neutral	0.0	0.2	0.8	0.3612	Positive
801	801	2022-07-05 01:06:44+00:00	KFC_twigs	560.0		@RadioLamb @MariahCarey This what them folks crying about? Lol	radiolamb mariahcarey folks crying lol	0.30000000000000004	0.6499999999999999	Positive	0.348	0.315	0.337	-0.0772	Negative
802	802	2022-07-05 01:05:22+00:00	sanriocoquette	759.0	4teen	@smallestbabi chick fil a , arbys , taco bell , mighty taco and kfc	smallestbabi chick fil arbys taco bell mighty taco kfc	0.4	0.9	Positive	0.0	0.0	1.0	0.0	Neutral
803	803	2022-07-05 01:05:21+00:00	hopperluvr	1650.0	she her 16	ive been eating my KFC burgers with cabbage for weeks now https://t.co/x1TV1qXWJX	ive eating kfc burgers cabbage weeks	0.0	0.0	Neutral	0.0	0.0	1.0	0.0	Neutral
804	804	2022-07-05 01:04:42+00:00	FacelessFreebie	2471.0		@kfc needs a Quesadilla menu. https://t.co/CL82hlUyQd	kfc needs quesadilla menu	0.0	0.0	Neutral	0.0	0.0	1.0	0.0	Neutral
805	805	2022-07-05 01:04:38+00:00	Captain_KFC	2975.0		@yourfavjenni Same here	yourfavjenni	0.0	0.0	Neutral	0.0	0.0	1.0	0.0	Neutral
806	806	2022-07-05 01:04:18+00:00	VoidNakamura	485.0		@kfc *Teleports behind you* Is the double down ever coming back?	kfc teleports behind double ever coming back	-0.13333333333333333	0.2333333333333333	Negative	0.0	0.0	1.0	0.0	Neutral
807	807	2022-07-05 01:03:27+00:00	kfc_cum	4.0	yole	getting rid of the internet; watch this	getting rid internet watch	0.0	0.0	Neutral	0.0	0.0	1.0	0.0	Neutral
808	808	2022-07-05 01:02:51+00:00	MiltonRuthven	444.0		@HeerJeet KFC initiated the wet wipes apocalypse by popularizing their use.	heerjeet kfc initiated wet wipes apocalypse popularizing use	-0.1	0.4	Negative	0.0	0.263	0.737	0.3612	Positive
809	809	2022-07-05 01:02:16+00:00	bmibones	339.0	Bmi 17.8 | ednos	@smallestbabi Burger King / KFC �?Ͻ	smallestbabi burger king kfc	0.0	0.0	Neutral	0.0	0.0	1.0	0.0	Neutral
810	810	2022-07-05 01:01:13+00:00	VoidNakamura	485.0		@kfc IS THE DOUBLE DOWN EVER COMING BACK?	kfc double ever coming back	0.0	0.0	Neutral	0.0	0.0	1.0	0.0	Neutral
811	811	2022-07-05 01:00:09+00:00	kelvinba0	411.0	Foh	@leyrieee You linked your bank to Kfc?�???	leyrieee linked bank kfc	0.0	0.0	Neutral	0.0	0.0	1.0	0.0	Neutral
812	812	2022-07-05 00:59:27+00:00	kaysha	5691.0	Lisbon	@BRRRRonChain @KingObi Church, Popeye's, KFC and Azealia Banks crib	brrrronchain kingobi church popeye kfc azealia banks crib	0.0	0.0	Neutral	0.0	0.0	1.0	0.0	Neutral
813	813	2022-07-05 00:59:18+00:00	deanneredstone	162.0	Newark-on-Trent, England	@OBMRacing I had a Nathan's Philly cheese steak on holiday in Vegas. I know to an American they're probably a cheap�?� https://t.co/Mx8JS7XeIF	obmracing nathan philly cheese steak holiday vegas know american probably cheap	0.2	0.35	Positive	0.0	0.213	0.787	0.4019	Positive
814	814	2022-07-05 00:58:09+00:00	SkyeOnCoke	14.0	in your walls	who wants some kfc innit - �?�?	wants kfc innit	0.2	0.1	Positive	0.0	0.0	1.0	0.0	Neutral
815	815	2022-07-05 00:57:48+00:00	HILLARYHATER920	46.0		@KFC_ES This is foul! KFC you should be ashamed of yourself	kfc_es foul kfc ashamed	0.0	0.0	Neutral	0.508	0.0	0.492	-0.4767	Negative
816	816	2022-07-05 00:57:36+00:00	SpaceXSetiBot2	16.0	Earth	#Marvel #DCCOMICS #Image Bro could you #doordash Me a family Meal bucket from #KFC ? I sure am hungry. https://t.co/SddY2FjadN	marvel dccomics image bro could doordash family meal bucket kfc sure hungry	0.5	0.8888888888888888	Positive	0.0	0.338	0.662	0.6249	Positive
817	817	2022-07-05 00:56:54+00:00	Tumi_Boitumelow	984.0	Cape Town, South Africa	@expressoshow @KFCSA Well, since I am a KFC die hard fan, I would like to go in with Spicy Chips��flavoured with��Tab�?� https://t.co/aKgK8v98dA	expressoshow kfcsa well since kfc die hard fan would like spicy chips flavoured tab	-0.2916666666666667	0.5416666666666666	Negative	0.25	0.325	0.425	0.1531	Positive
818	818	2022-07-05 00:52:41+00:00	AIDoesTweets	2.0	The Metaverse	I hate kfc, I just ordered the new hot dog there, I will update you guys on if my opinion changes	hate kfc ordered new hot dog update guys opinion changes	-0.1378787878787879	0.7348484848484849	Negative	0.291	0.0	0.709	-0.5719	Negative
819	819	2022-07-05 00:51:33+00:00	KFC_twigs	560.0		@bacardiovo Me after one cup https://t.co/PptyyLgm18	bacardiovo one cup	0.0	0.0	Neutral	0.0	0.0	1.0	0.0	Neutral
820	820	2022-07-05 00:51:03+00:00	pstillers32	200.0	California, USA	@RexChapman Are we sure the cops were there simply to deliver some KFC to him and give him some nude pics of Kyle Rittenhouse?	rexchapman sure cops simply deliver kfc give nude pics kyle rittenhouse	0.25	0.623015873015873	Positive	0.0	0.187	0.813	0.3182	Positive
821	821	2022-07-05 00:50:40+00:00	djsnyder22	334.0		@NotHoodlum Doncha know--a gun is nothing but a tool. He coulda done the same with a spork from KFC.	nothoodlum doncha know gun nothing tool coulda done spork kfc	0.0	0.0	Neutral	0.211	0.0	0.789	-0.34	Negative
822	822	2022-07-05 00:50:26+00:00	uwwelder	1049.0		@_IanAdams @DC_RPT @AllianceArv @CornwallDogs @LiskeardPolice @VisionZeroSW Not really. Still waiting for anyone t�?� https://t.co/R1yP9fN7r4	_ianadams dc_rpt alliancearv cornwalldogs liskeardpolice visionzerosw really still waiting anyone	0.2	0.2	Positive	0.0	0.0	1.0	0.0	Neutral
823	823	2022-07-05 00:50:10+00:00	kilIersqueen	144.0	�??��??��??��??��?ύ	do i uber maccas or kfc	uber maccas kfc	0.0	0.0	Neutral	0.0	0.0	1.0	0.0	Neutral
824	824	2022-07-05 00:50:03+00:00	santster	48.0	Earth	@tttliveonline Thought it was a pnm rally sponsored by kfc(prestige holdings)	tttliveonline thought pnm rally sponsored kfc prestige holdings	0.0	0.0	Neutral	0.0	0.0	1.0	0.0	Neutral
825	825	2022-07-05 00:49:37+00:00	di3tvs	230.0	Eng/fr/ar	@smallestbabi Panda Express, kfc &amp; mc the cheese reminds me of rubber	smallestbabi panda express kfc amp cheese reminds rubber	0.0	0.0	Neutral	0.0	0.0	1.0	0.0	Neutral
826	826	2022-07-05 00:49:08+00:00	halveablock	68.0	�??? || they/them	and the winner of the kfc tip jar wars was... �?��ARE YOU THE STRONGEST BECAUSE YOU'RE GOJO SATORU?�?�� [gojo voice] WHA�?� https://t.co/e1YRSH6YiE	winner kfc tip jar wars strongest gojo satoru gojo voice wha	0.0	0.0	Neutral	0.197	0.366	0.437	0.4767	Positive
827	827	2022-07-05 00:47:42+00:00	krishuna_	583.0		A breast from KFC and hot pepper gone hit everytime	breast kfc hot pepper gone hit everytime	0.25	0.8500000000000001	Positive	0.0	0.0	1.0	0.0	Neutral
828	828	2022-07-05 00:47:42+00:00	secondeye	163.0	Chanhassen, MN	@LuisSan19471041 @MrMatthewTodd When KFC releases a graphic stating how happy the chickens are in captivity, do you�?� https://t.co/AB7JjkcnwN	luissan mrmatthewtodd kfc releases graphic stating happy chickens captivity	0.4	0.7	Positive	0.0	0.316	0.684	0.5719	Positive
829	829	2022-07-05 00:46:32+00:00	AvaTheLioness_	661.0	St. Lucia, Caribbean	Boy I haven't had KFC since last year	boy kfc since last year	0.0	0.06666666666666667	Neutral	0.0	0.0	1.0	0.0	Neutral
830	830	2022-07-05 00:46:26+00:00	TheMannyzaur	343.0	Accra, Ghana	@leyrieee man was shaking from hunger he forgot the scam was with the KFC account �???�?Ϝ�?Ϝ	leyrieee man shaking hunger forgot scam kfc account	0.0	0.0	Neutral	0.597	0.0	0.403	-0.7506	Negative
831	831	2022-07-05 00:45:43+00:00	PLPTanner	403.0		Tanegashima doesn't have a KFC or a McDonald's I could fill a serious market gap by just making some bomb ass fried American trash food	tanegashima kfc mcdonald could fill serious market gap making bomb ass fried american trash food	-0.16666666666666666	0.3333333333333333	Negative	0.4	0.0	0.6	-0.7906	Negative
832	832	2022-07-05 00:45:20+00:00	gibby0816	207.0	Florida, USA	@KatiePhang Did he get BK or KFC? #WhitePrivilege #DomesticTerrorism #JaylandWalker	katiephang get kfc whiteprivilege domesticterrorism jaylandwalker	0.0	0.0	Neutral	0.0	0.0	1.0	0.0	Neutral
833	833	2022-07-05 00:44:40+00:00	DjMackyDynamic1	147.0		Now had a lovely piece of chicken from kfc boy	lovely piece chicken kfc boy	-0.04999999999999999	0.85	Negative	0.0	0.487	0.513	0.5859	Positive
834	834	2022-07-05 00:44:32+00:00	DMBLauren	2238.0	Charlotte, NC	Whoa the birthplace of KFC �???	whoa birthplace kfc	0.0	0.0	Neutral	0.0	0.0	1.0	0.0	Neutral
835	835	2022-07-05 00:44:30+00:00	Sunny_Burl_Daze	1884.0		@KaraBen60857852 @theeunfluencer @JDeliet The GQP, with Trump as its primary cheerleader, loves its guns like it lo�?� https://t.co/TVBS3VTM0z	karaben theeunfluencer jdeliet gqp trump primary cheerleader loves guns like	0.4	0.5	Positive	0.0	0.536	0.464	0.7964	Positive
836	836	2022-07-05 00:44:29+00:00	AliensCastle	55.0	android hell	@Narty_Naz @KFC_ES �? + yb account no rights	narty_naz kfc_es account rights	0.0	0.0	Neutral	0.0	0.0	1.0	0.0	Neutral
837	837	2022-07-05 00:44:06+00:00	isbeingwatched	124.0		ppl are playing corn hole in the kfc parking lot	ppl playing corn hole kfc parking lot	0.0	0.0	Neutral	0.0	0.231	0.769	0.2023	Positive
838	838	2022-07-05 00:43:44+00:00	Bryan_Keeley1	2166.0	United States	@joncoopertweets did he get KFC or burger king after	joncoopertweets get kfc burger king	0.0	0.0	Neutral	0.0	0.0	1.0	0.0	Neutral
839	839	2022-07-05 00:43:05+00:00	PatriciaRaye	2373.0	Fair Oaks, CA	@duty2warn Why is he still alive? Are they going to take him out for kfc?	dutywarn still alive going take kfc	0.1	0.4	Positive	0.0	0.342	0.658	0.3818	Positive
840	840	2022-07-05 00:42:16+00:00	pokemonbot___	1.0	Replies are manual (for now)	Why do people say Route 104 has the best theme? Route KFC's theme is way better! https://t.co/c5gv28s3nJ	people say route best theme route kfc theme way better	0.75	0.4	Positive	0.0	0.47	0.53	0.7964	Positive
841	841	2022-07-05 00:41:06+00:00	TerrificTyson	1066.0	Australia	@KFC_twigs @melissadimmer @Nikton1 @ShawnMendes Are yes being openly out as queer is now gay baiting �?ϭ�?ϭ�?ϭ	kfc_twigs melissadimmer nikton shawnmendes yes openly queer gay baiting	0.20833333333333334	0.5416666666666667	Positive	0.0	0.252	0.748	0.4019	Positive
842	842	2022-07-05 00:40:32+00:00	NesFarm	2260.0	Kemptville, Ont.	Here is the deal. If you can't handle me at my FB/Twitter sass-level you do not want me as an employee. Of course�?� https://t.co/axuBifYDa2	deal handle twitter sass level want employee course	0.0	0.0	Neutral	0.0	0.157	0.843	0.0772	Positive
843	843	2022-07-05 00:39:50+00:00	BlackXtian	1801.0	SoCal, CA	Did they take him to McDonald�??s or KFC before they took him in for booking? #CrimoIsMAGA	take mcdonald kfc took booking crimoismaga	0.0	0.0	Neutral	0.0	0.0	1.0	0.0	Neutral
844	844	2022-07-05 00:39:20+00:00	NabilErsyad	598.0	Kuala Lumpur, Malaysia	Circa 2008-2010: Movie tickets as low as: RM10 KFC snack plate: RM7 Popcorn set: ~RM8 (8+7+7)x2=RM50 Give or take a�?� https://t.co/FmJnKQuWCm	circa movie tickets low kfc snack plate popcorn set give take	0.0	0.3	Neutral	0.174	0.0	0.826	-0.2732	Negative
845	845	2022-07-05 00:38:48+00:00	patrickpoet	907.0	San Francisco	@BruceShark5 y'all are all killin' me--I'm having a chicken sandwich from KFC--it's kind of like a Chick-fil-A sand�?� https://t.co/4MlUiyxf9s	bruceshark killin chicken sandwich kfc kind like chick fil sand	0.0	0.925	Neutral	0.0	0.424	0.576	0.7096	Positive
846	846	2022-07-05 00:38:34+00:00	S_Mohanraj_1997	151.0		INR 725.95 has been deducted from my bank account but the order was not placed in KFC. However, ordered second time�?� https://t.co/KpTHUxBYtu	inr deducted bank account order placed kfc however ordered second time	0.0	0.0	Neutral	0.0	0.0	1.0	0.0	Neutral
847	847	2022-07-05 00:38:16+00:00	MabinogiCasts	250.0	Middle of nowhere, Australia	@LnlyHikikomori KFC fries are either god tier if fresh or awful and I keep rolling those dice	lnlyhikikomori kfc fries either god tier fresh awful keep rolling dice	-0.35	0.75	Negative	0.195	0.286	0.519	0.1027	Positive
848	848	2022-07-05 00:37:30+00:00	FlameHorizon1	187.0	Lisbon	NOW THIS ONE HAS TWO TOP BUNS who at kfc hates me bro i wonder if i can use this to get a refund from the app... https://t.co/VItO3Qe8PD	one two top buns kfc hates bro wonder use get refund app	0.5	0.5	Positive	0.197	0.122	0.68	-0.2732	Negative
849	849	2022-07-05 00:36:39+00:00	garzal91	318.0		@KFC_twigs @stilldirrrrty @vcsporrazzo @seanseaevans @xtina @firstwefeast No. Roc Nation. But no one under them has�?� https://t.co/g5xnXjuC5j	kfc_twigs stilldirrrrty vcsporrazzo seanseaevans xtina firstwefeast roc nation one	0.0	0.0	Neutral	0.0	0.0	1.0	0.0	Neutral
850	850	2022-07-05 00:36:29+00:00	Telugu_KFC	2.0	Hyderabad, India	Many More Happy Returns Of The Day @iamSandy_Off na On Behalf Of @Kavin_m_0431 na Followers �???�??� All The Best For You�?� https://t.co/zzM5GXQmsm	many happy returns day iamsandy_off behalf kavin_m_ followers best	0.7666666666666666	0.6	Positive	0.0	0.53	0.47	0.836	Positive
851	851	2022-07-05 00:36:08+00:00	KFC_twigs	560.0		Nicki @ Essence fest tease https://t.co/wcH6Id0cXS	nicki essence fest tease	0.0	0.0	Neutral	0.434	0.0	0.566	-0.3182	Negative
852	852	2022-07-05 00:36:04+00:00	TommyMofo19	3614.0	Good old Slurrey,BC,Canada	@johnnycanuck71 @MizzzAlia Now I want KFC for dinner	johnnycanuck mizzzalia want kfc dinner	0.0	0.0	Neutral	0.0	0.245	0.755	0.0772	Positive
853	853	2022-07-05 00:35:24+00:00	malefic_music	1797.0	your closet	@OnyxPastels my primary diet isnt kfc gravy. its ramen.	onyxpastels primary diet isnt kfc gravy ramen	0.4	0.5	Positive	0.0	0.0	1.0	0.0	Neutral
854	854	2022-07-05 00:35:13+00:00	KFC_twigs	560.0		@melissadimmer @Nikton1 @TerrificTyson @ShawnMendes Harry is gay baiting, Shawn is hinting at tingz Omg	melissadimmer nikton terrifictyson shawnmendes harry gay baiting shawn hinting tingz omg	0.4166666666666667	0.5833333333333334	Positive	0.0	0.0	1.0	0.0	Neutral
855	855	2022-07-05 00:34:38+00:00	kfc_cum	4.0	yole	duality of man is like dad and angery dad	duality man like dad angery dad	0.0	0.0	Neutral	0.0	0.333	0.667	0.3612	Positive
856	856	2022-07-05 00:33:27+00:00	kfc_cum	4.0	yole	i am the one who nods	one nods	0.0	0.0	Neutral	0.0	0.0	1.0	0.0	Neutral
857	857	2022-07-05 00:33:26+00:00	S_Mohanraj_1997	151.0		@Paytm @KFC_India It has been more than 48+ hrs and no refund happened for the failed transaction. Amount got deduc�?� https://t.co/prZ4pnOIfa	paytm kfc_india hrs refund happened failed transaction amount got deduc	-0.5	0.3	Negative	0.268	0.0	0.732	-0.5106	Negative
858	858	2022-07-05 00:33:23+00:00	jennifersnudes	322.0	west MI	opening my mouth wide and sticking my tongue out and slowly drizzling kfc honey sauce into my mouth and swallowing�?� https://t.co/EJMXFgaDcW	opening mouth wide sticking tongue slowly drizzling kfc honey sauce mouth swallowing	-0.2	0.4	Negative	0.0	0.0	1.0	0.0	Neutral
859	859	2022-07-05 00:33:06+00:00	OnyxPastels	312.0	in ur mom	@malefic_music It's not whipped strawberry and I don't need to take this harassment from someone who's primary diet is KFC gravy	malefic_music whipped strawberry need take harassment someone primary diet kfc gravy	0.4	0.5	Positive	0.259	0.0	0.741	-0.5423	Negative
860	860	2022-07-05 00:32:45+00:00	I_Lick_Orphans	86.0		Gru: beast boy how many kilos of dead rats did you put in the @KFC_ES deep fryer? Beast boy: https://t.co/PJbzVn682a	gru beast boy many kilos dead rats put kfc_es deep fryer beast boy	0.09999999999999999	0.43333333333333335	Positive	0.264	0.0	0.736	-0.6486	Negative
861	861	2022-07-05 00:30:42+00:00	cnute	2246.0	Wisconsin, USA	@PepperOceanna Do we know yet if they got him KFC or Burger King?	pepperoceanna know yet got kfc burger king	0.0	0.0	Neutral	0.0	0.0	1.0	0.0	Neutral
862	862	2022-07-05 00:30:13+00:00	swaggysaggyy	1011.0	it/spark/star/zap/they	im so mentally ill im at kfc and one of the workers is named isaac and the first thing i thought of was cheesy hfj,�?� https://t.co/qXEQ98u3NK	mentally ill kfc one workers named isaac first thing thought cheesy hfj	-0.25	0.7777777777777777	Negative	0.203	0.0	0.797	-0.4215	Negative
863	863	2022-07-05 00:30:11+00:00	TheNason	270.0		@KingObi If this dude doesn't get an endorsement deal from Popeyes or KFC I'm gonna be pissed.	kingobi dude get endorsement deal popeyes kfc gonna pissed	0.0	0.0	Neutral	0.311	0.17	0.519	-0.4404	Negative
864	864	2022-07-05 00:28:33+00:00	chipchristian	5001.0	Central NJ	@radiator9987 @MylesH1gh Why you gotta deadname KFC?	radiator myleshgh gotta deadname kfc	0.0	0.0	Neutral	0.0	0.0	1.0	0.0	Neutral
865	865	2022-07-05 00:28:26+00:00	KFC_twigs	560.0		@garzal91 @stilldirrrrty @vcsporrazzo @seanseaevans @xtina @firstwefeast Is she still being managed by that living fossil omg	garzal stilldirrrrty vcsporrazzo seanseaevans xtina firstwefeast still managed living fossil omg	0.0	0.0	Neutral	0.0	0.0	1.0	0.0	Neutral
866	866	2022-07-05 00:27:57+00:00	PrimeTymeMikey	519.0	Boston MA	@alishakins_ Alisha can't aim with a full belly, noted. If ever going against her, get her KFC	alishakins_ alisha aim full belly noted ever going get kfc	0.35	0.55	Positive	0.0	0.0	1.0	0.0	Neutral
867	867	2022-07-05 00:27:51+00:00	CassafrasArt	196.0		@BakunawaVT @puppytoof Now are we talking about hearts of ur fan, guys of your enemies or all you can eat KFC? �???�??�	bakunawavt puppytoof talking hearts fan guys enemies eat kfc	0.0	0.0	Neutral	0.256	0.184	0.56	-0.2263	Negative
868	868	2022-07-05 00:27:22+00:00	tmhlauryn	185.0	she/her | 19	why is it giving the same energy as throwing kfc into the crowd https://t.co/z01rMXJpx3	giving energy throwing kfc crowd	0.0	0.0	Neutral	0.0	0.6	0.4	0.5423	Positive
869	869	2022-07-05 00:26:42+00:00	KFC_twigs	560.0		@NlCKISAN @DeadCatSue @theeangelleah @MaxMand0m @Dakavelithagawd @__KingAlex_ @thecoloryeIIow Nicki, Kenneth and Je�?� https://t.co/ozH7MfbNIg	nlckisan deadcatsue theeangelleah maxmandm dakavelithagawd __kingalex_ thecoloryeiiow nicki kenneth	0.0	0.0	Neutral	0.0	0.0	1.0	0.0	Neutral
870	870	2022-07-05 00:25:26+00:00	ItsVengey	940.0	He/Him | Pansexual �???�???�???	@GanceKenal nOOOOOOO GANCE PLS ILL BUY YOU KFC OR POPEYES!!	gancekenal nooooooo gance pls ill buy kfc popeyes	-0.5	1.0	Negative	0.277	0.129	0.594	-0.3612	Negative
871	871	2022-07-05 00:24:38+00:00	sexdefender42	21.0	Your mom's room	@FingazItchy @m4stiff @KFC_ES Oh ok	fingazitchy mstiff kfc_es	0.0	0.0	Neutral	0.0	0.0	1.0	0.0	Neutral
872	872	2022-07-05 00:24:01+00:00	sexdefender42	21.0	Your mom's room	@KFC_ES Doug	kfc_es doug	0.0	0.0	Neutral	0.0	0.0	1.0	0.0	Neutral
873	873	2022-07-05 00:23:04+00:00	ssadhoee	59.0		kfc should never make fries again	kfc never make fries	0.0	0.0	Neutral	0.0	0.0	1.0	0.0	Neutral
874	874	2022-07-05 00:22:31+00:00	KFC_twigs	560.0		@huppertology Where is she now?	huppertology	0.0	0.0	Neutral	0.0	0.0	1.0	0.0	Neutral
875	875	2022-07-05 00:21:09+00:00	manymenburner	301.0	London, England	@HMillian_ wasn�??t u just complaining abt diarrhoea from kfc	hmillian_ complaining abt diarrhoea kfc	0.0	0.0	Neutral	0.31	0.0	0.69	-0.2023	Negative
876	876	2022-07-05 00:20:55+00:00	EdmontonBangers	41.0	United States	Uber Eats: Enough with the notifications! Yes, I looked at KFC with the app, but there�??s no need to badger me after�?� https://t.co/dTY2VFSxSo	uber eats enough notifications yes looked kfc app need badger	0.0	0.5	Neutral	0.0	0.231	0.769	0.4019	Positive
877	877	2022-07-05 00:20:50+00:00	throwsshadows	487.0	Sydney, New South Wales	@davechannel KFC gravy? Yes please	davechannel kfc gravy yes please	0.0	0.0	Neutral	0.0	0.625	0.375	0.6124	Positive
878	878	2022-07-05 00:20:33+00:00	Sandwichman_eh	872.0	Vancouver, Canada	@HeerJeet JFC the KFC is WTF	heerjeet jfc kfc wtf	-0.5	1.0	Negative	0.559	0.0	0.441	-0.5859	Negative
879	879	2022-07-05 00:20:11+00:00	brownieeboi	284.0	Fiji	Man when I go back to Aus first thing I�??m having is either kfc or hanaichi �??��??��??�	man back aus first thing either kfc hanaichi	0.125	0.16666666666666666	Positive	0.0	0.0	1.0	0.0	Neutral
880	880	2022-07-05 00:20:05+00:00	namreh_	231.0	internet	Do your part: Eat more chicken. �?�?�?�?�?�?�??��??� @KFC @Popeyes @ChurchsChicken https://t.co/x0QpK8LeLU	part eat chicken kfc popeyes churchschicken	-0.6	0.95	Negative	0.0	0.0	1.0	0.0	Neutral
881	881	2022-07-05 00:20:01+00:00	MUGGER1955	979.0	Baltimore	@AMclenon @JJouka @sjgiardini @mad_breadloaf @davrola I last had KFC about 20 years ago, snaking a drumstick from m�?� https://t.co/tPy5YN7Z3w	amclenon jjouka sjgiardini mad_breadloaf davrola last kfc years ago snaking drumstick	0.0	0.06666666666666667	Neutral	0.0	0.0	1.0	0.0	Neutral
882	882	2022-07-05 00:19:51+00:00	nolesfan2011	4989.0	In a world our minds created	@AMclenon @MUGGER1955 @JJouka @sjgiardini @mad_breadloaf @davrola Australian KFC is still good	amclenon mugger jjouka sjgiardini mad_breadloaf davrola australian kfc still good	0.35	0.30000000000000004	Positive	0.0	0.244	0.756	0.4404	Positive
883	883	2022-07-05 00:19:47+00:00	MrMnd73	3193.0	England	@gothtropical @Itsgone2021 @undauntedauthor @RichardGrahamUK And you're right. We don't have food shortages. Unless�?� https://t.co/B5Wy4g0ovx	gothtropical itsgone undauntedauthor richardgrahamuk right food shortages unless	0.2857142857142857	0.5357142857142857	Positive	0.186	0.0	0.814	-0.1531	Negative
884	884	2022-07-05 00:17:59+00:00	AMclenon	724.0		@MUGGER1955 @JJouka @sjgiardini @mad_breadloaf @davrola Yes KFC was good when I was a kid. It's nothing like that n�?� https://t.co/5wTZY7cnws	mugger jjouka sjgiardini mad_breadloaf davrola yes kfc good kid nothing like	0.7	0.6000000000000001	Positive	0.134	0.356	0.509	0.5408	Positive
885	885	2022-07-05 00:17:48+00:00	truthsocialpill	180.0	Los Angeles, California	@BowTiedRanger @Cernovich The only right wing this guy has seen is at KFC �?�?	bowtiedranger cernovich right wing guy seen kfc	0.2857142857142857	0.5357142857142857	Positive	0.0	0.0	1.0	0.0	Neutral
886	886	2022-07-05 00:17:00+00:00	MoochiBoochi	93.0	ya mama	@KFC_ES New favorite tweet	kfc_es new favorite tweet	0.3181818181818182	0.7272727272727273	Positive	0.0	0.5	0.5	0.4588	Positive
887	887	2022-07-05 00:16:47+00:00	D_Money102	592.0	Guyana	Chicken die everyday ask Churches, KFC and Popeyes https://t.co/kiNkz1LEmx	chicken die everyday ask churches kfc popeyes	-0.4	0.7749999999999999	Negative	0.394	0.0	0.606	-0.5994	Negative
888	888	2022-07-05 00:15:58+00:00	Cockfaesque	61.0		@GPrime85 @jes_chastain is that a bucket of kfc?	gprime jes_chastain bucket kfc	0.0	0.0	Neutral	0.0	0.0	1.0	0.0	Neutral
889	889	2022-07-05 00:15:09+00:00	a7b_kfc	44.0		night cruise with friends &gt;&gt;	night cruise friends	0.0	0.0	Neutral	0.0	0.608	0.392	0.4767	Positive
890	890	2022-07-05 00:14:52+00:00	synthscenetv	99.0	Australian American	@Pattacoon @misamerise this. There's SO many more personal free options for model creation. Using a picrew calling�?� https://t.co/PLXg203Ni7	pattacoon misamerise many personal free options model creation using picrew calling	0.3	0.5333333333333333	Positive	0.0	0.375	0.625	0.6597	Positive
891	891	2022-07-05 00:13:54+00:00	_iFinest	432.0	Jamaica	@itslovenja Saaaaame !!!!! Big Sunday them deh KFC a spend 11k a me money	itslovenja saaaaame big sunday deh kfc spend money	0.0	0.1	Neutral	0.0	0.0	1.0	0.0	Neutral
892	892	2022-07-05 00:13:11+00:00	sopir_biasa	1300.0		@fang_mulan KFC donk, see you	fang_mulan kfc donk see	0.0	0.0	Neutral	0.0	0.0	1.0	0.0	Neutral
893	893	2022-07-05 00:12:46+00:00	crawf34	1072.0	Denver, CO	�??alright just relax. we�??ve got BK, KFC, Taco Bell and McDonald�??s between here and the station. think about what you�?� https://t.co/P2CggtEd7p	alright relax got kfc taco bell mcdonald station think	0.0	0.0	Neutral	0.0	0.412	0.588	0.5994	Positive
894	894	2022-07-05 00:12:34+00:00	andresitomoll	366.0	Barcelona	@zSargaz @StrangerNews11 @KFC_ES Aron piper?	zsargaz strangernews kfc_es aron piper	0.0	0.0	Neutral	0.0	0.0	1.0	0.0	Neutral
895	895	2022-07-05 00:12:10+00:00	birlios	807.0	The Urban/Rural Divide	Getting misty eyed and patriotic watching a bald eagle scavenge chicken bones from a KFC dumpster.	getting misty eyed patriotic watching bald eagle scavenge chicken bones kfc dumpster	-0.6	0.95	Negative	0.127	0.0	0.873	-0.1531	Negative
896	896	2022-07-05 00:11:53+00:00	TwanSavowitz41	319.0	Shakedown & Grey Street	@thehill Like a chicken at KFC	thehill like chicken kfc	-0.6	0.95	Negative	0.0	0.455	0.545	0.3612	Positive
897	897	2022-07-05 00:11:42+00:00	LifeonWheels95	767.0	Scotland	@KaskaJessica @Dani_Buzzy_Bee I just had KFC and mayo so I have part goodness	kaskajessica dani_buzzy_bee kfc mayo part goodness	0.0	0.0	Neutral	0.0	0.375	0.625	0.4588	Positive
898	898	2022-07-05 00:11:04+00:00	mistahpusekilla	447.0		@CuentaNSFW6900 @baalbuddy draw her eating 5$ fill up from kfc	cuentansfw baalbuddy draw eating fill kfc	0.0	0.0	Neutral	0.0	0.0	1.0	0.0	Neutral
899	899	2022-07-05 00:10:57+00:00	LnlyHikikomori	34.0	Teyvat	@Talift52 I'm used to Asian KFC but the fries are just bad everywhere. On that note though, McDonald's fries are like the best ever, period.	talift used asian kfc fries bad everywhere note though mcdonald fries like best ever period	0.10000000000000005	0.3222222222222222	Positive	0.158	0.302	0.541	0.4939	Positive
900	900	2022-07-05 00:10:30+00:00	bacardiovo	487.0	South Central, CA.	@KFC_twigs LMAO it be her own fans	kfc_twigs lmao fans	0.6	1.0	Positive	0.0	0.661	0.339	0.5994	Positive
901	901	2022-07-05 00:10:21+00:00	Govnor3Gov	57.0		@malfouru48 That's why I stay clear from KFC. They serve halal chicken. My grandfather was a meat trader when I was�?� https://t.co/AkxxijsrL3	malfouru stay clear kfc serve halal chicken grandfather meat trader	-0.24999999999999997	0.6666666666666666	Negative	0.0	0.224	0.776	0.3818	Positive
902	902	2022-07-05 00:09:58+00:00	KFC_twigs	560.0		@bacardiovo Omg lmao they said it�??s on a barb page on IG lol	bacardiovo omg lmao said barb page lol	0.7	0.85	Positive	0.0	0.573	0.427	0.7717	Positive
903	903	2022-07-05 00:09:48+00:00	aikolets_	1316.0	Odawara-shi, Kanagawa	Ang cravings natin for todei ay kfc �??�	ang cravings natin todei kfc	0.0	0.0	Neutral	0.0	0.0	1.0	0.0	Neutral
904	904	2022-07-05 00:09:16+00:00	rebeccamcle0d	816.0	Glasgow, Scotland	Mind when I worked in kfc, me n the girls I worked with would play impractical jokers�??��??� ask people if they wanted a�?� https://t.co/mXNlvDO9JG	mind worked kfc girls worked would play impractical jokers ask people wanted	0.0	0.0	Neutral	0.0	0.179	0.821	0.34	Positive
905	905	2022-07-05 00:07:59+00:00	dbzokole	243.0		@Paultx890 Probably stopped at the nearest KFC to get some dinner for the poor kid.	paultx probably stopped nearest kfc get dinner poor kid	-0.4	0.6	Negative	0.417	0.0	0.583	-0.6124	Negative
906	906	2022-07-05 00:07:54+00:00	ZiltchBO1	618.0	YouTube.com/Ziltch	@Aviex I was shook $10.02 at a KFC/A&amp;W might have been why	aviex shook kfc amp might	0.0	0.0	Neutral	0.259	0.0	0.741	-0.1027	Negative
907	907	2022-07-05 00:07:52+00:00	bacardiovo	487.0	South Central, CA.	@KFC_twigs Where is this from dkgdkvnm	kfc_twigs dkgdkvnm	0.0	0.0	Neutral	0.0	0.0	1.0	0.0	Neutral
908	908	2022-07-05 00:07:47+00:00	KFC_twigs	560.0		@padrejaime5 Omg I�??m lesbian but hi	padrejaime omg lesbian	0.0	0.0	Neutral	0.0	0.0	1.0	0.0	Neutral
909	909	2022-07-05 00:06:38+00:00	waddledilf	142.0		@PokeMeg is that the kfc guy	pokemeg kfc guy	0.0	0.0	Neutral	0.0	0.0	1.0	0.0	Neutral
910	910	2022-07-05 00:05:58+00:00	FlameHorizon1	187.0	Lisbon	BRO KFC GAVE ME A SANDWICH WITH 2 BOTTOM BUNS LMAO	bro kfc gave sandwich bottom buns lmao	0.6	1.0	Positive	0.0	0.394	0.606	0.5994	Positive
911	911	2022-07-05 00:05:25+00:00	BernardoBellini	86.0	MontrǸal, QuǸbec	@kfc Famous Chicken burger advertising vs the real deal. #kfccommonman #forreal #disappointing https://t.co/znCTqaCkqT	kfc famous chicken burger advertising real deal kfccommonman forreal disappointing	-0.12499999999999999	0.7375	Negative	0.262	0.0	0.738	-0.4939	Negative
912	912	2022-07-05 00:05:11+00:00	Amanda13462040	88.0	She/her	@boyjooniee Bro apparently the UK has more KFCs than the us which doesnt make any sense cuz KFC stands for Kentucky�?� https://t.co/JoP6WrFLik	boyjooniee bro apparently kfcs doesnt make sense cuz kfc stands kentucky	0.05	0.35	Positive	0.0	0.0	1.0	0.0	Neutral
913	913	2022-07-05 00:04:38+00:00	kfc_cum	4.0	yole	wait no	wait	0.0	0.0	Neutral	0.0	0.0	1.0	0.0	Neutral
914	914	2022-07-05 00:04:03+00:00	AEmployers	226.0	Three Cocks, Wales	@keshawnrants @slaving_kfc @CaesarsSlave idk why everyone complaining in here with envy and jealousy. I simply ensl�?� https://t.co/ZSCVVCRhv9	keshawnrants slaving_kfc caesarsslave idk everyone complaining envy jealousy simply ensl	0.0	0.35714285714285715	Neutral	0.559	0.0	0.441	-0.6808	Negative
915	915	2022-07-05 00:03:27+00:00	kfc_cum	4.0	yole	i have a meme	meme	0.0	0.0	Neutral	0.0	0.0	1.0	0.0	Neutral
916	916	2022-07-05 00:02:47+00:00	Cypher_B0t	9.0		Passing the crown to congrats on the KFC App and pick up their Baja Blast with both hands and say one dish we're th�?� https://t.co/1IzALahBuP	passing crown congrats kfc app pick baja blast hands say one dish	0.0	0.0	Neutral	0.0	0.236	0.764	0.5267	Positive
917	917	2022-07-05 00:02:16+00:00	Poshua_	799.0		I wanna lose weight but I also want a five piece Nashville Hot Tender from KFC weekly do you see my issue?	wanna lose weight also want five piece nashville hot tender kfc weekly see issue	0.25	0.8500000000000001	Positive	0.169	0.081	0.75	-0.34	Negative
918	918	2022-07-05 00:01:54+00:00	Talift52	2224.0	she/her trans lady	@LnlyHikikomori KFC fries are so so bad but I dont like kfc at all	lnlyhikikomori kfc fries bad dont like kfc	-0.6999999999999998	0.6666666666666666	Negative	0.529	0.0	0.471	-0.6818	Negative
919	919	2022-07-05 00:01:42+00:00	mickey_xxy	1071.0	s p a c e	Highlight of the day:This old lady showed me her tits in the lobby of kfc	highlight day old lady showed tits lobby kfc	0.1	0.2	Positive	0.183	0.337	0.481	0.1531	Positive
920	920	2022-07-05 00:01:32+00:00	josephtyl3r	41.0		@KFC is nasty I said it �?Ͻ	kfc nasty said	-1.0	1.0	Negative	0.643	0.0	0.357	-0.5574	Negative
921	921	2022-07-05 00:01:15+00:00	Tallisman_11	15998.0	Kumasi, Ghana	@pennynaame Can I quickly deliver you something from KFC Ondangwa?	pennynaame quickly deliver something kfc ondangwa	0.3333333333333333	0.5	Positive	0.0	0.0	1.0	0.0	Neutral
922	922	2022-07-05 00:00:58+00:00	lemonade_lisa	384.0	Portsmouth, England	@Lolitiana5 They don�??t put Maccas and KFC in your own containers. She will be fine	lolitiana put maccas kfc containers fine	0.4166666666666667	0.5	Positive	0.0	0.265	0.735	0.2023	Positive
923	923	2022-07-05 00:00:28+00:00	fuc_god	2.0		we kept him in a kfc box	kept kfc box	0.0	0.0	Neutral	0.0	0.0	1.0	0.0	Neutral
924	924	2022-07-04 23:59:39+00:00	allazorikova	23.0	Los Angeles, CA	@theeunfluencer And that is animal rights chicken protesting at KFC, "mental clarity" of liberals in a face https://t.co/IZd40eJRHD	theeunfluencer animal rights chicken protesting kfc mental clarity liberals face	-0.35	0.575	Negative	0.207	0.2	0.593	-0.0258	Neutral
925	925	2022-07-04 23:58:44+00:00	ionevenknow31	1367.0	Jersey	@4KCHAII Spanish KFC is the best �??�	kchaii spanish kfc best	0.5	0.15	Positive	0.0	0.583	0.417	0.6369	Positive
926	926	2022-07-04 23:58:20+00:00	Ladyjmac82	734.0	Belfast, Northern Ireland �??��??�	@johnfinucane @belfast_prod John what do you think about the violence in the Londonderry/Derry bogside community th�?� https://t.co/S3Yr9pqtGP	johnfinucane belfast_prod john think violence londonderry derry bogside community	0.0	0.0	Neutral	0.339	0.0	0.661	-0.6249	Negative
927	927	2022-07-04 23:57:43+00:00	m_dicey	3754.0		@OneManCommotion @RonFilipkowski Church's, Popeye's, and KFC	onemancommotion ronfilipkowski church popeye kfc	0.0	0.0	Neutral	0.0	0.0	1.0	0.0	Neutral
928	928	2022-07-04 23:57:40+00:00	ZiltchBO1	618.0	YouTube.com/Ziltch	No shot a KFC famous bowl is $10 now	shot kfc famous bowl	0.5	1.0	Positive	0.0	0.0	1.0	0.0	Neutral
929	929	2022-07-04 23:56:37+00:00	greatkingtooru_	163.0	�??��??� �?� 20+ �?� she/her	so depressed reading satosugu�??s shipping fandom profile then I read something about kfc????	depressed reading satosugu shipping fandom profile read something kfc	0.0	0.0	Neutral	0.292	0.0	0.708	-0.5106	Negative
930	930	2022-07-04 23:56:02+00:00	westy2018	2925.0	Dark Side of the Moon	@anon_opin I think you mean the iPhone or KFC.	anon_opin think mean iphone kfc	-0.3125	0.6875	Negative	0.0	0.0	1.0	0.0	Neutral
931	931	2022-07-04 23:53:44+00:00	LnlyHikikomori	34.0	Teyvat	I never finished Fullmetal Alchemist Kirby is the only platforming game I can always enjoy Never got into Pokemon b�?� https://t.co/SKEsrBjFlc	never finished fullmetal alchemist kirby platforming game always enjoy never got pokemon	0.0	0.45	Neutral	0.0	0.225	0.775	0.4939	Positive
932	932	2022-07-04 23:52:54+00:00	NaAshati	580.0	Belize 98% WP Free	@Photo_Mayor @rshep350 @gepehill1 @kfc @BurgerKing No prob; Immigrants work every holiday, taking White people's jo�?� https://t.co/skzBwRQPd5	photo_mayor rshep gepehill kfc burgerking prob immigrants work every holiday taking white people	0.0	0.0	Neutral	0.0	0.184	0.816	0.4019	Positive
933	933	2022-07-04 23:52:20+00:00	WEIRDCHRISTMAS	4993.0	BY THE WEIRD CHRISTMAS.	I DO THAT WITH A KFC BUCKET WHEN ON OFFER LASTS A WEEK... https://t.co/SXc3UivnS9	kfc bucket offer lasts week	0.0	0.0	Neutral	0.0	0.0	1.0	0.0	Neutral
934	934	2022-07-04 23:50:50+00:00	10darthvader	6.0		I killed stomtroper at the kfc with a maths book	killed stomtroper kfc maths book	-0.2	0.0	Negative	0.529	0.0	0.471	-0.6705	Negative
935	935	2022-07-04 23:50:21+00:00	ryanmcbay	1430.0	Los Angeles	@animalchartsorg @SherbokH @CluckNorrisAVAX @gravy_dream @SaltLampDAO @chikn_kfc @HenS0L0 You've been too good at d�?� https://t.co/Oo6SNcVFVy	animalchartsorg sherbokh clucknorrisavax gravy_dream saltlampdao chikn_kfc hensl good	0.7	0.6000000000000001	Positive	0.0	0.293	0.707	0.4404	Positive
936	936	2022-07-04 23:47:11+00:00	Not_invisible_1	1091.0	Australia	@ayytrepic Out of all the choices we only have the KFC option in Australia	ayytrepic choices kfc option australia	0.0	0.0	Neutral	0.0	0.0	1.0	0.0	Neutral
937	937	2022-07-04 23:46:29+00:00	bighawksfanC	40.0	Montana, USA	@CampingWorld I work everyday...seriously. However, I did quit a bit early and got KFC for dinner.	campingworld work everyday seriously however quit bit early got kfc dinner	-0.14444444444444446	0.5222222222222223	Negative	0.145	0.0	0.855	-0.1779	Negative
938	938	2022-07-04 23:45:40+00:00	Embo_31	342.0		@funnybrad I wish to meet you....I wish for unlimited KFC.....I wish a few million dollars!!	funnybrad wish meet wish unlimited kfc wish million dollars	0.0	0.0	Neutral	0.0	0.574	0.426	0.7964	Positive
939	939	2022-07-04 23:45:30+00:00	a7b_kfc	44.0		If you want to be faithful to someone or something, start by being faithful to yourself.	want faithful someone something start faithful	0.0	0.0	Neutral	0.0	0.703	0.297	0.7269	Positive
940	940	2022-07-04 23:43:00+00:00	jerr_rrej	253.0	�??��??�	KFC chicken tastes best when the employees are almost in fist fight while gunshots are popping a few blocks away.	kfc chicken tastes best employees almost fist fight gunshots popping blocks away	0.2	0.625	Positive	0.242	0.241	0.517	0.2449	Positive
941	941	2022-07-04 23:42:59+00:00	santster	48.0	Earth	@tttliveonline Was it a pnm rally? Sponsored by KFC (prestige holdings)	tttliveonline pnm rally sponsored kfc prestige holdings	0.0	0.0	Neutral	0.0	0.0	1.0	0.0	Neutral
942	942	2022-07-04 23:42:44+00:00	NY_K_	647.0	�???�???�?�?�?݁�?����??��???�??��?�����???�??��??��??��??�	just went doc bro i am not allowed to eat kfc for a while�?�. loss for nykia nation �???�???�???�???�???�???	went doc bro allowed eat kfc loss nykia nation	0.0	0.0	Neutral	0.223	0.0	0.777	-0.3182	Negative
943	943	2022-07-04 23:41:00+00:00	benjiace	126.0		@lydia_graczyk @chadcu27042 @kfc_yumcenter @sluggernation @machinegunkelly I bet he won�??t go back to Louder than Li�?� https://t.co/ur8MgKynZe	lydia_graczyk chadcu kfc_yumcenter sluggernation machinegunkelly bet back louder	0.0	0.0	Neutral	0.0	0.0	1.0	0.0	Neutral
944	944	2022-07-04 23:40:25+00:00	Charlessatsteel	51.0	Ontario, CA	@JamesHg19 @elleduncanESPN Same thing with me but with KFC	jameshg elleduncanespn thing kfc	0.0	0.0	Neutral	0.0	0.0	1.0	0.0	Neutral
945	945	2022-07-04 23:40:21+00:00	KFC_twigs	560.0		@Justsay43328336 @BobbyButlerPS @HerrObvious @anthonyponceTV Welp https://t.co/cIehE4haA3	justsay bobbybutlerps herrobvious anthonyponcetv welp	0.0	0.0	Neutral	0.0	0.0	1.0	0.0	Neutral
946	946	2022-07-04 23:38:44+00:00	arshalum26	264.0	Lodi, CA	@JeromeFromBham Man is right�?�how else do we get a bucket of Original Recipe from KFC, EsǸ??	jeromefrombham man right else get bucket original recipe kfc esǹ	0.33035714285714285	0.6428571428571428	Positive	0.0	0.204	0.796	0.3182	Positive
947	947	2022-07-04 23:38:37+00:00	abelinkin2	37.0	Winnipeg	@BobIrvingCJOB @hustlerama I think with the beard, Matt Dunnigan looks like Col. Sanders. Think I'm ordering KFC tonight	bobirvingcjob hustlerama think beard matt dunnigan looks like col sanders think ordering kfc tonight	0.0	0.0	Neutral	0.0	0.161	0.839	0.3612	Positive
948	948	2022-07-04 23:37:42+00:00	TutorCambodia	836.0	#Phnom #Penh (0)16 977 331	The beta version will connect consumers with both local and international brands such as KFC, The Pizza Company, Ha�?� https://t.co/XCvtpRtNZz	beta version connect consumers local international brands kfc pizza company	0.0	0.0	Neutral	0.0	0.0	1.0	0.0	Neutral
949	949	2022-07-04 23:37:33+00:00	LightMeUp_nBlow	1164.0	Saint Lucia	@VintageLips2 Sad for us cuz we have no KFC, yet slightly happy knowing it�??s not just me they decide to switch up d�?� https://t.co/pfaFE2OXvn	vintagelips sad cuz kfc yet slightly happy knowing decide switch	0.15000000000000002	1.0	Positive	0.214	0.235	0.551	0.079	Positive
950	950	2022-07-04 23:37:30+00:00	NJ_Shakugan	651.0	New Jersey	Popeyes is greater than KFC	popeyes greater kfc	0.5	0.5	Positive	0.0	0.556	0.444	0.3612	Positive
951	951	2022-07-04 23:37:27+00:00	cerealisgood4u	1150.0	Worcester, MA	@KingObi Churches, KFC, Popeyes�?��???	kingobi churches kfc popeyes	0.0	0.0	Neutral	0.0	0.0	1.0	0.0	Neutral
952	952	2022-07-04 23:37:14+00:00	mosquitostarves	110.0	06, ���?����.�?�?	I dream of kfc nashville tenders. I've eaten these cold snd they were still fucking delicous. i just needed to show�?� https://t.co/K11bdqY6yg	dream kfc nashville tenders eaten cold snd still fucking delicous needed show	-0.6	0.9	Negative	0.0	0.265	0.735	0.3818	Positive
953	953	2022-07-04 23:35:26+00:00	_DeeWave	859.0	toronto, on	@SirMrSaint he�??s definitely on his lunch break fam, gotta stop to kfc quick and clock back in �??�	sirmrsaint definitely lunch break fam gotta stop kfc quick clock back	0.1111111111111111	0.3333333333333333	Positive	0.158	0.194	0.647	0.128	Positive
954	954	2022-07-04 23:34:38+00:00	kfc_cum	4.0	yole	when you're getting funky and she bite your nut a little on accident	getting funky bite nut little accident	-0.1875	0.5	Negative	0.513	0.0	0.487	-0.4951	Negative
955	955	2022-07-04 23:34:30+00:00	A1Dalton	1154.0		@KFCBarstool thoughts on my brother saying �??dude kfc is underrated idk why everyone hates him�?� thoughts on me sayin�?� https://t.co/66xVGLaw7B	kfcbarstool thoughts brother saying dude kfc underrated idk everyone hates thoughts sayin	0.0	0.0	Neutral	0.301	0.0	0.699	-0.5106	Negative
956	956	2022-07-04 23:34:16+00:00	AMacleine	4069.0	Westborough, MA	@Brandon38451681 @nupersona @KingObi .@Popeyes .@KFC and #churches catching strays from the rooster �?�? murder is rich!! Lol �???	brandon nupersona kingobi popeyes kfc churches catching strays rooster murder rich lol	0.5916666666666667	0.7833333333333332	Positive	0.234	0.318	0.448	0.1779	Positive
957	957	2022-07-04 23:34:06+00:00	humanbongwater	237.0	Sexy Town	This was me trying to finish my 5 piece kfc Nashville hot chicken tenders https://t.co/g6ez1lwVwZ	trying finish piece kfc nashville hot chicken tenders	-0.175	0.9	Negative	0.0	0.186	0.814	0.1531	Positive
958	958	2022-07-04 23:33:41+00:00	EmbitteredF	58.0		@slimfromprime Nna my friends are stingy..kfc street wise 2 chips is ideal for them�??�	slimfromprime nna friends stingy kfc street wise chips ideal	0.8	0.95	Positive	0.151	0.558	0.291	0.7906	Positive
959	959	2022-07-04 23:33:35+00:00	FoodieGrizzly	691.0	Texas, USA	@jwalkermobile �?ϜThe Other @kfc Hahaha That was the funny misunderstanding when I fist joined the Twitter foodie co�?� https://t.co/IAd2aTDM81	jwalkermobile ϝthe kfc hahaha funny misunderstanding fist joined twitter foodie	0.225	0.7	Positive	0.172	0.399	0.429	0.5719	Positive
960	960	2022-07-04 23:33:27+00:00	kfc_cum	4.0	yole	sun glasses dont work right i dont see anything but the sun	sun glasses dont work right dont see anything sun	0.2857142857142857	0.5357142857142857	Positive	0.0	0.0	1.0	0.0	Neutral
961	961	2022-07-04 23:31:57+00:00	shaundodimead	1342.0	Southern England	@NickMcGagen Most chefs confess to KFC as their go to post work meltdown	nickmcgagen chefs confess kfc post work meltdown	0.0	0.0	Neutral	0.0	0.0	1.0	0.0	Neutral
962	962	2022-07-04 23:31:51+00:00	philbony	518.0	USA	@BaldingsWorld Chinese loooooved KFC. Results looming in 20 years.	baldingsworld chinese loooooved kfc results looming years	0.0	0.0	Neutral	0.2	0.0	0.8	-0.128	Negative
963	963	2022-07-04 23:31:27+00:00	uselesserestyay	72.0		@jwalkermobile The real KFC	jwalkermobile real kfc	0.2	0.30000000000000004	Positive	0.0	0.0	1.0	0.0	Neutral
964	964	2022-07-04 23:31:27+00:00	uglasshaitian	13.0		Can y�??all bring back the potato wedges @kfc	bring back potato wedges kfc	0.0	0.0	Neutral	0.0	0.0	1.0	0.0	Neutral
965	965	2022-07-04 23:31:19+00:00	vintagerogues	871.0	London, England	KFC gravy saves the whole meal tbh	kfc gravy saves whole meal tbh	0.2	0.4	Positive	0.0	0.0	1.0	0.0	Neutral
966	966	2022-07-04 23:30:33+00:00	MalayaNews	92.0	Manila, Philippines	Chefs go on a mission to find��ultimate KFC �??Unoriginal Recipe�?? https://t.co/UlSFjhJ2ya via @Malaya Business Insight�?� https://t.co/DrQSSjXG2j	chefs mission find ultimate kfc unoriginal recipe via malaya business insight	-0.1	0.55	Negative	0.0	0.0	1.0	0.0	Neutral
967	967	2022-07-04 23:29:51+00:00	brentyy83	382.0		We can�??t have Brunch without some goodies �??? Sunshine Cereals Coffee Flakes �??? Betty Crocker Pankcakes �??? Old El Paso�?� https://t.co/1Q6bF2MjIs	brunch without goodies sunshine cereals coffee flakes betty crocker pankcakes old paso	0.1	0.2	Positive	0.193	0.0	0.807	-0.3875	Negative
968	968	2022-07-04 23:29:50+00:00	BaldingsWorld	1100.0	Ennui-sur-Blase	11. America made KFC and Taco Bell global brands. We are literally unstoppable	america made kfc taco bell global brands literally unstoppable	0.0	0.0	Neutral	0.184	0.0	0.816	-0.2023	Negative
969	969	2022-07-04 23:27:43+00:00	dunxcorp	444.0	Australia	@LisaPurdue2 Yes, but always disappointing. Like KFC.	lisapurdue yes always disappointing like kfc	-0.6	0.7	Negative	0.281	0.456	0.263	0.25	Positive
970	970	2022-07-04 23:27:37+00:00	AnonNFTGuy	475.0	Toronto, Ontario	@KFC_CHIKN_LIL Nah Im poor but having fun	kfc_chikn_lil nah poor fun	-0.05000000000000002	0.4	Negative	0.511	0.375	0.114	-0.0516	Negative
971	971	2022-07-04 23:27:06+00:00	KFC_CHIKN_LIL	234.0		@AnonNFTGuy So still rich but having fun now?	anonnftguy still rich fun	0.3375	0.475	Positive	0.0	0.775	0.225	0.7845	Positive
972	972	2022-07-04 23:25:41+00:00	DragonNutsonU	32.0	World Wide	@tidallicit I LOVE MCDONALD'S BURGER NUGGETS, CHICKEN WINGS FROM KFC. FUCK IT. I EAT ANIMALS RAW.	tidallicit love mcdonald burger nuggets chicken wings kfc fuck eat animals raw	-0.1826923076923077	0.6528846153846154	Negative	0.198	0.237	0.565	0.1779	Positive
973	973	2022-07-04 23:25:26+00:00	EdsWurd	304.0	In the house	Yo listen�?�I FINALLY had @kfc fries since they made the transition away from potato wedges. I can finally say�?�this�?� https://t.co/z2aDcHMRKA	listen finally kfc fries since made transition away potato wedges finally say	0.0	1.0	Neutral	0.0	0.0	1.0	0.0	Neutral
974	974	2022-07-04 23:25:05+00:00	JeffTay68778958	3994.0		@koryamc1 @EduardBrichuk I think thats the chicken I had from KFC last night	koryamc eduardbrichuk think thats chicken kfc last night	-0.3	0.5083333333333333	Negative	0.0	0.0	1.0	0.0	Neutral
975	975	2022-07-04 23:24:46+00:00	NotMyStyle002	1141.0	On This Planet! Dumb question!	@HoHoHomeboyROC Happy 4th to you too sir. Now if you'll excuse me. Hubby got some KFC for us &amp; the grandkids and if�?� https://t.co/Y9n7DyBIL0	hohohomeboyroc happy sir excuse hubby got kfc amp grandkids	0.375	0.525	Positive	0.0	0.417	0.583	0.6124	Positive
976	976	2022-07-04 23:23:46+00:00	KFC_twigs	560.0		@bfxsaintlaurent @price0fwoke @NRC9092 @suchalittl3gem @BlackWithATweet Meanwhile Inga: https://t.co/qWmBeGXSXd	bfxsaintlaurent pricefwoke nrc suchalittlgem blackwithatweet meanwhile inga	0.0	0.0	Neutral	0.0	0.0	1.0	0.0	Neutral
977	977	2022-07-04 23:23:35+00:00	HMillian_	404.0	Bronx, NY	@amxvvi @kfc You right but this spice is making my nose runny	amxvvi kfc right spice making nose runny	0.2857142857142857	0.5357142857142857	Positive	0.0	0.0	1.0	0.0	Neutral
978	978	2022-07-04 23:23:18+00:00	Totes3d	0.0		Barack Obama swallows the new Taylor Swift album after dropping acid in KFC parking lot	barack obama swallows new taylor swift album dropping acid kfc parking lot	0.13636363636363635	0.45454545454545453	Positive	0.0	0.141	0.859	0.2023	Positive
979	979	2022-07-04 23:23:17+00:00	RSytro	69.0	South Africa	@DIDI_MONSTER_ @_magcwanini This was true till KFC started dunking them like Jordan �??��??�	didi_monster_ _magcwanini true till kfc started dunking like jordan	0.35	0.65	Positive	0.0	0.431	0.569	0.6486	Positive
980	980	2022-07-04 23:21:56+00:00	BasicBishopNZ	885.0	Te Tai Tokerau, Aotearoa	@EmmaVitz Yep just takes a bit longer. It�??s a p good replacement for hot n spicy kfc imo.	emmavitz yep takes bit longer good replacement hot spicy kfc imo	0.475	0.7250000000000001	Positive	0.0	0.362	0.638	0.6249	Positive
981	981	2022-07-04 23:21:45+00:00	amxvvi	108.0	�??��??�	@HMillian_ @kfc that�??s what makes it nice tho	hmillian_ kfc makes nice tho	0.6	1.0	Positive	0.0	0.412	0.588	0.4215	Positive
982	982	2022-07-04 23:21:22+00:00	ArmeenSarfraz	589.0		Why does pak kay kfc or McDonalds never have all the sauces they are supposed to be giving for free bro??	pak kay kfc mcdonalds never sauces supposed giving free bro	0.4	0.8	Positive	0.153	0.247	0.6	0.3103	Positive
983	983	2022-07-04 23:19:42+00:00	bailedup	653.0	�?��?�	I wish I could go to Australia for Christmas... No offense Japan but your kfc xmas just ain't the same	wish could australia christmas offense japan kfc xmas	0.0	0.0	Neutral	0.187	0.252	0.561	0.1779	Positive
984	984	2022-07-04 23:18:09+00:00	HMillian_	404.0	Bronx, NY	@kfc why do you guys make it spicy bruh	kfc guys make spicy bruh	0.0	0.0	Neutral	0.0	0.0	1.0	0.0	Neutral
985	985	2022-07-04 23:17:40+00:00	_Frankie_Marie_	156.0	Just Here	I wanna know who orders KFC with the jack Harlow meal?	wanna know orders kfc jack harlow meal	0.0	0.0	Neutral	0.0	0.0	1.0	0.0	Neutral
986	986	2022-07-04 23:17:11+00:00	Sam_Belle246	2524.0	Barbados	Phone dry like a old KFC biscuit	phone dry like old kfc biscuit	0.016666666666666677	0.4	Positive	0.0	0.333	0.667	0.3612	Positive
987	987	2022-07-04 23:16:49+00:00	FLOORPUNCHED	492.0	THA WILD WILD WE$T, CA	@BOLTOFBLEU at least they�??re vagrants you�??ll recognize �??? the time i woke up to a naked man eating a kfc bowl in my�?� https://t.co/1DM2WLPkeX	boltofbleu least vagrants recognize time woke naked man eating kfc bowl	-0.15	0.4	Negative	0.0	0.0	1.0	0.0	Neutral
988	988	2022-07-04 23:15:50+00:00	dan_dd	689.0	Houston, TX	@proudhaunches No more KFC for you? �?��	proudhaunches kfc	0.0	0.0	Neutral	0.0	0.0	1.0	0.0	Neutral
989	989	2022-07-04 23:14:02+00:00	FLOORPUNCHED	492.0	THA WILD WILD WE$T, CA	@BOLTOFBLEU oh folsom is a lot nicer lol stay there it�??s boring cus it�??s not the city but it�??s much nicer lmao. you�?� https://t.co/3iBl18z35z	boltofbleu folsom lot nicer lol stay boring cus city much nicer lmao	0.15000000000000002	0.725	Positive	0.106	0.573	0.321	0.8807	Positive
990	990	2022-07-04 23:14:02+00:00	FlowerFragile_	315.0	South Africa	@CraigAnderson01 @KFCSA @canalwalk Definitely! Montague Gardens and Koeberg Rd KFC are truly the best.	craiganderson kfcsa canalwalk definitely montague gardens koeberg kfc truly best	0.5	0.4	Positive	0.0	0.583	0.417	0.8689	Positive
991	991	2022-07-04 23:13:24+00:00	HMillian_	404.0	Bronx, NY	Ordered KFC trilogy box and I might have diarrhoea https://t.co/A0ax7RgaSK	ordered kfc trilogy box might diarrhoea	0.0	0.0	Neutral	0.0	0.0	1.0	0.0	Neutral
992	992	2022-07-04 23:12:58+00:00	DRETHAGODL2F2	1025.0	New Jersey	When he said chickens die everyday a Popeyes, churches, &amp; kfc �???�???�???�??? free him https://t.co/QsBQWTWbEm	said chickens die everyday popeyes churches amp kfc free	0.1	0.7	Positive	0.275	0.232	0.493	-0.1531	Negative
993	993	2022-07-04 23:10:46+00:00	nuuutaaan	157.0	New Zealand	I swear people that bring their food into the toilets are not afraid of anything, why the hell did i see a homie co�?� https://t.co/pqlx6n8fGq	swear people bring food toilets afraid anything hell see homie	-0.6	0.9	Negative	0.42	0.0	0.58	-0.7003	Negative
994	994	2022-07-04 23:09:56+00:00	JonMcknight13	190.0		@AceTrainerLiam I love KFC more then a cheeky Nandos and I love spicy food.	acetrainerliam love kfc cheeky nandos love spicy food	0.5	0.6	Positive	0.0	0.583	0.417	0.8555	Positive
995	995	2022-07-04 23:07:47+00:00	aetgfrqe53fvgc	280.0	Australia	@LinxxR6 @KindaSaiko Whens our next kfc date happening?	linxxr kindasaiko whens next kfc date happening	0.0	0.0	Neutral	0.0	0.0	1.0	0.0	Neutral
996	996	2022-07-04 23:07:28+00:00	shawtglass	910.0	Charleston,SC	@IamDesRocs Winding up as a bucket of kfc seems pretty demoralizing. Gimme a tree.	iamdesrocs winding bucket kfc seems pretty demoralizing gimme tree	0.25	1.0	Positive	0.0	0.286	0.714	0.4939	Positive
997	997	2022-07-04 23:07:11+00:00	ezyernie	1674.0		Is he going to be taken to KFC when he's caught? https://t.co/1v2VY0HJBC	going taken kfc caught	0.0	0.0	Neutral	0.0	0.0	1.0	0.0	Neutral
998	998	2022-07-04 23:07:03+00:00	JohnSheppardjc	2447.0	Western Kentucky	@RonaldJTrump10 @Lesliesusan2727 KFC doesn�??t deserve to be included in that photo. Louisville is a rare Blue district in Kentucky.	ronaldjtrump lesliesusan kfc deserve included photo louisville rare blue district kentucky	0.15	0.5	Positive	0.0	0.0	1.0	0.0	Neutral
999	999	2022-07-04 23:05:42+00:00	hnablle_	179.0		kfc craving	kfc craving	0.0	0.0	Neutral	0.0	0.0	1.0	0.0	Neutral
1000	1000	2022-07-04 23:04:38+00:00	kfc_cum	4.0	yole	huggies	huggies	0.0	0.0	Neutral	0.0	0.0	1.0	0.0	Neutral
1001	1001	2022-07-04 23:04:06+00:00	octophant_	911.0		@animalchartsorg @SherbokH @CluckNorrisAVAX @gravy_dream @SaltLampDAO @chikn_kfc @HenS0L0 Focus on your NFT project and pamp my bags	animalchartsorg sherbokh clucknorrisavax gravy_dream saltlampdao chikn_kfc hensl focus nft project pamp bags	0.0	0.0	Neutral	0.0	0.0	1.0	0.0	Neutral
1002	1002	2022-07-04 23:03:27+00:00	kfc_cum	4.0	yole	im am		0.0	0.0	Neutral	0.0	0.0	0.0	0.0	Neutral
1003	1003	2022-07-04 23:03:05+00:00	Photo_Mayor	1074.0	Shampoo-Urbanana	@rshep350 @gepehill1 @kfc @BurgerKing It is a holiday weekend so they might have to drive around a bit until they f�?� https://t.co/o4A2nDzDRZ	rshep gepehill kfc burgerking holiday weekend might drive around bit	0.0	0.0	Neutral	0.0	0.231	0.769	0.4019	Positive
1004	1004	2022-07-04 23:02:04+00:00	mktyo	896.0	Makati, Philippines	@daxlucas KFC HAS chicken !	daxlucas kfc chicken	-0.6	0.95	Negative	0.0	0.0	1.0	0.0	Neutral
1005	1005	2022-07-04 23:01:20+00:00	SkylarBirb	457.0	Tokyo, Japan	@SilverAMeowmeow This wacky picture of Kanye eating KFC funnier imo https://t.co/i4oFxXzOiM	silverameowmeow wacky picture kanye eating kfc funnier imo	0.5	1.0	Positive	0.0	0.278	0.722	0.4019	Positive
1006	1006	2022-07-04 23:01:06+00:00	shokupans	260.0	lara �?�? 23 �?�? she/her	get to know me: read tgcf watch and read k read holic and ccs eat bread understand ships based off insane amounts�?� https://t.co/TAfA1cY82v	get know read tgcf watch read read holic ccs eat bread understand ships based insane amounts	-1.0	1.0	Negative	0.153	0.0	0.847	-0.4019	Negative
1007	1007	2022-07-04 22:59:44+00:00	ethooBRoiraM	2021.0	Jamaica	@TeraLepido KFC locations would be the 1st to go.. lol	teralepido kfc locations would lol	0.8	0.7	Positive	0.0	0.412	0.588	0.4215	Positive
1008	1008	2022-07-04 22:59:01+00:00	serorokiium	674.0	he/she/bun 17	diluc in that kfc event https://t.co/HRGdKng0gB	diluc kfc event	0.0	0.0	Neutral	0.0	0.0	1.0	0.0	Neutral
1009	1009	2022-07-04 22:58:51+00:00	VintageLips2	982.0		Kfc was very busy	kfc busy	0.1	0.3	Positive	0.0	0.0	1.0	0.0	Neutral
1010	1010	2022-07-04 22:57:48+00:00	LyricalBrynner	170.0		@TheZignal Man KFC have raised the bar haven�??t they!? :)	thezignal man kfc raised bar	0.0	0.0	Neutral	0.0	0.0	1.0	0.0	Neutral
1011	1011	2022-07-04 22:57:23+00:00	carterotica	365.0	18 �?� he/they �?� �??��??��??��??�	@WrittenByArk now who said kfc	writtenbyark said kfc	0.0	0.0	Neutral	0.0	0.0	1.0	0.0	Neutral
1012	1012	2022-07-04 22:56:32+00:00	SummerStorm23	994.0		@MSyphn Like did kfc make an utau or whatever those are	msyphn like kfc make utau whatever	0.0	0.0	Neutral	0.0	0.333	0.667	0.3612	Positive
1013	1013	2022-07-04 22:56:21+00:00	ManOfKyber	936.0	A Galaxy Far, Far Away...	@Cade_Onder Growing up I used to watch Return of the King on VHS from KFC. The thing even had food commercials every 15 minutes.	cade_onder growing used watch return king vhs kfc thing even food commercials every minutes	0.0	0.0	Neutral	0.0	0.116	0.884	0.1779	Positive
1014	1014	2022-07-04 22:55:22+00:00	girlswithgiggl1	0.0	How do I get home? Asking for	Tango class at KFC tonight at 9PM GMT	tango class kfc tonight gmt	0.0	0.0	Neutral	0.0	0.0	1.0	0.0	Neutral
1016	1016	2022-07-04 22:53:59+00:00	omfgianella	815.0	Lima, Peru	quiero ese chicken sandwich de kfc so bad	quiero ese chicken sandwich kfc bad	-0.6499999999999999	0.8083333333333333	Negative	0.412	0.0	0.588	-0.5423	Negative
1017	1017	2022-07-04 22:53:18+00:00	the_Ethnicist	58.0		@Princess_North1 Who needs KFC with enemies and neighbors like these?!	princess_north needs kfc enemies neighbors like	0.0	0.0	Neutral	0.33	0.258	0.412	-0.1779	Negative
1018	1018	2022-07-04 22:51:32+00:00	KFC_twigs	560.0		@zaralarsson Disgusting	zaralarsson disgusting	-1.0	1.0	Negative	0.773	0.0	0.227	-0.5267	Negative
1019	1019	2022-07-04 22:51:15+00:00	GeodesRock49	201.0	Colorado	@elleduncanESPN The Turkey is traveling incognito -- part of the KFC witness protection plan. https://t.co/TohyH5Kosa	elleduncanespn turkey traveling incognito part kfc witness protection plan	0.0	0.0	Neutral	0.0	0.0	1.0	0.0	Neutral
1020	1020	2022-07-04 22:50:00+00:00	OhMyCabbages_	360.0		Yesterday there was not enough room for the car. So I had to lie down on the laps of 3 men while hiding from the po�?� https://t.co/90buHSlaXU	yesterday enough room car lie laps men hiding	0.0	0.5	Neutral	0.239	0.0	0.761	-0.296	Negative
1021	1021	2022-07-04 22:49:47+00:00	gravy_dream	111.0		@animalchartsorg @SherbokH @CluckNorrisAVAX @SaltLampDAO @chikn_kfc @HenS0L0 This ain't decomission - it's recognition!	animalchartsorg sherbokh clucknorrisavax saltlampdao chikn_kfc hensl decomission recognition	0.0	0.0	Neutral	0.0	0.0	1.0	0.0	Neutral
1022	1022	2022-07-04 22:49:42+00:00	qwame_frimpong	4901.0	Kumasi, Ghana	The people who dey konkot these messages ad3n Dem dey live in some alternative universe anaa How come KFC Na bank m�?� https://t.co/hbreDvY0ic	people dey konkot messages adn dem dey live alternative universe anaa come kfc bank	0.13636363636363635	0.5	Positive	0.0	0.0	1.0	0.0	Neutral
1023	1023	2022-07-04 22:48:33+00:00	LouisGiaccone	30.0	New York, USA	@pulte $piedpiperking my wife and I would like KFC �??�	pulte piedpiperking wife would like kfc	0.0	0.0	Neutral	0.0	0.333	0.667	0.3612	Positive
1024	1024	2022-07-04 22:46:40+00:00	The32bitkid1	402.0	rablax game	@iqo_zoid @KFC_ES Me when wake up at 3:46 PM (I need more sleep holy fuck)	iqo_zoid kfc_es wake need sleep holy fuck	-0.4	0.6	Negative	0.368	0.0	0.632	-0.5423	Negative
1025	1025	2022-07-04 22:45:01+00:00	JUNEBARBIELOVE	547.0	RIP Lanitha	I don�??t want to eat fast food no more only to loose weight AND KFC has free delivery �??�they hate me lol	want eat fast food loose weight kfc free delivery hate lol	0.10461538461538462	0.6538461538461539	Positive	0.309	0.381	0.309	0.1027	Positive
1026	1026	2022-07-04 22:44:41+00:00	Onichand0nm_a	380.0	kimberly �???�?�	@BunnyPauw macdonals &gt; kfc &gt; burger &gt; bell	bunnypauw macdonals kfc burger bell	0.0	0.0	Neutral	0.0	0.0	1.0	0.0	Neutral
1027	1027	2022-07-04 22:44:13+00:00	bl00mingc0rpse	115.0	sw 224, cw 182, ugw 110, H 6'0	@smallestbabi i hate kfc, im vegetarian but the smell is rancid. every time we drive by it makes me gag �?Ͻ	smallestbabi hate kfc vegetarian smell rancid every time drive makes gag	-0.8	0.9	Negative	0.545	0.0	0.455	-0.8625	Negative
1028	1028	2022-07-04 22:43:45+00:00	CarlG724	166.0	Wales, WI	@TheJimFarley knuckle deep. KFC.	thejimfarley knuckle deep kfc	0.0	0.4	Neutral	0.0	0.0	1.0	0.0	Neutral
1029	1029	2022-07-04 22:43:15+00:00	debweinstein	2820.0	Toronto, Canada	Briilliant! Who�??d a thunk it?! KFC Crocs for the WIN!!! �?�? https://t.co/jzBHlPLLvr	briilliant thunk kfc crocs win	0.8	0.4	Positive	0.0	0.487	0.513	0.5859	Positive
1030	1030	2022-07-04 22:43:10+00:00	RomanianLibs	962.0	�??��??�	@lxglb Can't wait for Russian KFC https://t.co/htbxc9wigx	lxglb wait russian kfc	0.0	0.0	Neutral	0.0	0.0	1.0	0.0	Neutral
1031	1031	2022-07-04 22:42:48+00:00	sanaspov	200.0		kfc is really play food �??�	kfc really play food	0.2	0.2	Positive	0.0	0.473	0.527	0.4005	Positive
1032	1032	2022-07-04 22:42:36+00:00	Linoe6	985.0	He/ Him	@4KCHAII �??� Spanish KFC &gt; every other fast food twitter	kchaii spanish kfc every fast food twitter	0.1	0.3	Positive	0.0	0.0	1.0	0.0	Neutral
1033	1033	2022-07-04 22:41:18+00:00	EUPH0RlAJJK	942.0	she / her // 19	remember that one day ncity when into complete meltdown with those rumours that someone started about sixsomes and�?� https://t.co/geHewFBkvI	remember one day ncity complete meltdown rumours someone started sixsomes	0.1	0.4	Positive	0.0	0.0	1.0	0.0	Neutral
1034	1034	2022-07-04 22:41:15+00:00	DonutGod10	181.0	United States	@KFCBarstool KFC spawned children? Holy shit those poor kids	kfcbarstool kfc spawned children holy shit poor kids	-0.30000000000000004	0.7	Negative	0.528	0.0	0.472	-0.7717	Negative
1035	1035	2022-07-04 22:40:33+00:00	Alisharay83	275.0	Arizona, USA	I just know he's about to get endorsed by KFC and then get an agent. https://t.co/Qd9bDVkT0y	know get endorsed kfc get agent	0.0	0.0	Neutral	0.0	0.286	0.714	0.25	Positive
1036	1036	2022-07-04 22:40:18+00:00	JackmanReggie	36.0		@StreamableR @H0NEYRIVER But remember - we also discover things like how Blueberries reduce cancer. So it wouldn't�?� https://t.co/2EGFpve88x	streamabler hneyriver remember also discover things like blueberries reduce cancer	0.0	0.0	Neutral	0.295	0.168	0.537	-0.4404	Negative
1037	1037	2022-07-04 22:39:11+00:00	Enric13446119	290.0	Riga, Latvia	@Aristogiton_ @MaxTena1 Chickens for KFC	aristogiton_ maxtena chickens kfc	0.0	0.0	Neutral	0.0	0.0	1.0	0.0	Neutral
1038	1038	2022-07-04 22:38:57+00:00	azikwinana	772.0	Cape Town, South Africa	no the KFC nuggets suck https://t.co/VvCbu4nF44	kfc nuggets suck	0.0	0.0	Neutral	0.592	0.0	0.408	-0.4404	Negative
1039	1039	2022-07-04 22:37:58+00:00	JackmanReggie	36.0		@StreamableR @H0NEYRIVER Only foods that are high enough in MSG to be at the levels of additive MSG used in fast fo�?� https://t.co/tcX3s71YJt	streamabler hneyriver foods high enough msg levels additive msg used fast	0.12	0.5466666666666667	Positive	0.0	0.0	1.0	0.0	Neutral
1040	1040	2022-07-04 22:36:34+00:00	YourMindAches	1801.0	Trinidad and Tobago	@3ikuobaj Don't have that problem with the KFC Cruncher and Zinger....... I want a Cruncher now. �?���?���?��	ikuobaj problem kfc cruncher zinger want cruncher	0.0	0.0	Neutral	0.3	0.144	0.556	-0.34	Negative
1041	1041	2022-07-04 22:36:21+00:00	yiiisheng	136.0	Hot & Useless	Don't tell anyone that i'm having KFC/	tell anyone kfc	0.0	0.0	Neutral	0.0	0.0	1.0	0.0	Neutral
1042	1042	2022-07-04 22:36:07+00:00	Robot_Bastard	460.0	sitting down and facing front	@punished_cait &gt;"america (barf emoji)" &gt;eats Taco Bell and KFC �?�?	punished_cait america barf emoji eats taco bell kfc	0.0	0.0	Neutral	0.0	0.0	1.0	0.0	Neutral
1043	1043	2022-07-04 22:34:57+00:00	aphiweeez	317.0		kfc ones are worse. https://t.co/PkHljNLeiM	kfc ones worse	-0.4	0.6	Negative	0.608	0.0	0.392	-0.4767	Negative
1044	1044	2022-07-04 22:34:38+00:00	kfc_cum	4.0	yole	my garden gnome has a gun help	garden gnome gun help	0.0	0.0	Neutral	0.338	0.38	0.282	0.0772	Positive
1045	1045	2022-07-04 22:34:27+00:00	statusupdatebot	0.0		Does anyone know how to get to KFC	anyone know get kfc	0.0	0.0	Neutral	0.0	0.0	1.0	0.0	Neutral
1046	1046	2022-07-04 22:34:27+00:00	Kliqvz	437.0	�?��	@Newtk1ng @dequalite4 ur spending all urs on kfc	newtkng dequalite spending urs kfc	0.0	0.0	Neutral	0.0	0.0	1.0	0.0	Neutral
1047	1047	2022-07-04 22:33:37+00:00	mrmocket	255.0	New Zealand	@limitbreakcstms @SHADOWZVERSE @SEArtCollective @kfc it's your dude but with a cool hat. Also this is hands down t�?� https://t.co/Q8q0KA7QAw	limitbreakcstms shadowzverse seartcollective kfc dude cool hat also hands	0.35	0.65	Positive	0.0	0.223	0.777	0.3182	Positive
1048	1048	2022-07-04 22:33:33+00:00	_itzmike	151.0		Lmaooo churches, Popeyes and kfc�??��??�the chicken police https://t.co/UiZIn5ltly	lmaooo churches popeyes kfc chicken police	-0.6	0.95	Negative	0.0	0.0	1.0	0.0	Neutral
1049	1049	2022-07-04 22:33:27+00:00	kfc_cum	4.0	yole	dropkick the tv to use the bonus feature [I N T E R N E T]	dropkick use bonus feature	0.0	0.0	Neutral	0.0	0.538	0.462	0.5423	Positive
1050	1050	2022-07-04 22:33:19+00:00	Guiller40219837	83.0		@3badyItz @KFC_ES Mr white??!!!!!!	badyitz kfc_es white	0.0	0.0	Neutral	0.0	0.0	1.0	0.0	Neutral
1051	1051	2022-07-04 22:33:09+00:00	PlasticJesus9	2388.0	Los Angeles, CA	@Breaking911 @williamlegate I guess the cops will be getting the comfortable cell ready and KFC on stand-by once he�?� https://t.co/0NuknGxX2K	breaking williamlegate guess cops getting comfortable cell ready kfc stand	0.30000000000000004	0.65	Positive	0.0	0.42	0.58	0.7003	Positive
1052	1052	2022-07-04 22:31:58+00:00	rshep350	5001.0	Washington DC	@gepehill1 We know he will be taken alive and probably with a stop at @kfc or @BurgerKing	gepehill know taken alive probably stop kfc burgerking	0.1	0.4	Positive	0.204	0.241	0.556	0.1027	Positive
1053	1053	2022-07-04 22:31:53+00:00	kairabai	784.0	London	KFC came clutch icl	kfc came clutch icl	0.0	0.0	Neutral	0.0	0.0	1.0	0.0	Neutral
1054	1054	2022-07-04 22:31:40+00:00	Zoska54173320	213.0		@Necc_Neck @dolfijnmanjohns Euros have KFC?	necc_neck dolfijnmanjohns euros kfc	0.0	0.0	Neutral	0.0	0.0	1.0	0.0	Neutral
1055	1055	2022-07-04 22:31:32+00:00	_welovemorgs	1184.0	Atlanta, GA	kfc fries are good asf omg.	kfc fries good asf omg	0.7	0.6000000000000001	Positive	0.0	0.42	0.58	0.4404	Positive
1056	1056	2022-07-04 22:31:04+00:00	MinKayla_	1493.0	Manifesting Dami Mixtape	Does anyone have footage of the entire crowd saying no when the girls brought up KFC �?���� #DreamcatcherInKY #DreamcatcherinLouisville	anyone footage entire crowd saying girls brought kfc dreamcatcherinky dreamcatcherinlouisville	0.0	0.625	Neutral	0.0	0.0	1.0	0.0	Neutral
1057	1057	2022-07-04 22:30:50+00:00	beanybury	340.0	bury,lancashire,england.	@lovelea8818 Yes KFC gravy �??��?�� or chippy gravy, You�??ve made me hungry now �???	lovelea yes kfc gravy chippy gravy made hungry	0.0	0.0	Neutral	0.0	0.278	0.722	0.4019	Positive
1058	1058	2022-07-04 22:29:48+00:00	BigPlusUltra	6788.0	Memphis	I want a 3 piece from KFC	want piece kfc	0.0	0.0	Neutral	0.0	0.394	0.606	0.0772	Positive
1059	1059	2022-07-04 22:29:40+00:00	wo1ffe	114.0	she/they, 19	diluc in his kfc outfit https://t.co/7i5A8lJFlO	diluc kfc outfit	0.0	0.0	Neutral	0.0	0.0	1.0	0.0	Neutral
1060	1060	2022-07-04 22:29:38+00:00	flicker448	104.0		Kfc murder chicks is a band comprised of the KFC murder chicks	kfc murder chicks band comprised kfc murder chicks	0.0	0.0	Neutral	0.61	0.0	0.39	-0.886	Negative
1061	1061	2022-07-04 22:29:15+00:00	emmalikesplants	435.0	Australia	@punished_cait i want to experience a combined kfc/taco bell meal. just once. that sounds glorious	punished_cait want experience combined kfc taco bell meal sounds glorious	0.0	0.0	Neutral	0.0	0.407	0.593	0.6705	Positive
1062	1062	2022-07-04 22:28:56+00:00	RWahalawatte	100.0	Peradeniya	No KFC, Cargills, Keels, Pizza hut and Starbucks but they eat well unlike us https://t.co/J7VeAWhzy4	kfc cargills keels pizza hut starbucks eat well unlike	0.0	0.0	Neutral	0.0	0.208	0.792	0.2732	Positive
1063	1063	2022-07-04 22:28:18+00:00	Steeeeeev	64.0		@KFC_ES MOM @KFC_ES TWEETED AGAIN	kfc_es mom kfc_es tweeted	0.0	0.0	Neutral	0.0	0.0	1.0	0.0	Neutral
1064	1064	2022-07-04 22:28:08+00:00	PufferfishChaos	3.0		fart with reverb machine gun is here at ihop! kids will love our new KFC gaming pancakes topped with KFC and adults�?� https://t.co/pF63csiIHy	fart reverb machine gun ihop kids love new kfc gaming pancakes topped kfc adults	0.3181818181818182	0.5272727272727272	Positive	0.129	0.226	0.645	0.4215	Positive
1065	1065	2022-07-04 22:27:47+00:00	MrBoxFood	215.0		@kfcjamaica I'd share it with @_dnrx cause I know she LOVES KFC	kfcjamaica share _dnrx cause know loves kfc	0.0	0.0	Neutral	0.0	0.541	0.459	0.7096	Positive
1066	1066	2022-07-04 22:25:26+00:00	ne24454166	98.0		@ToddKolod KFC in Lviv has been open for like two months. It only closed for a brief time. In early June there was�?� https://t.co/RSFkQeYM1u	toddkolod kfc lviv open like two months closed brief time early june	0.0	0.30833333333333335	Neutral	0.0	0.185	0.815	0.3612	Positive
1067	1067	2022-07-04 22:25:18+00:00	NemoHisFavorite	392.0	Boston, MA	Everyone's probably getting drunk, eating food from the grill &amp; I'm home all by myself, about to order kfc	everyone probably getting drunk eating food grill amp home order kfc	-0.5	1.0	Negative	0.194	0.0	0.806	-0.34	Negative
1068	1068	2022-07-04 22:25:09+00:00	abouujamal	1215.0	In The Masjid	Burger King &gt; KFC https://t.co/nPQYUgWlz3	burger king kfc	0.0	0.0	Neutral	0.0	0.0	1.0	0.0	Neutral
1069	1069	2022-07-04 22:24:46+00:00	dorothy_simm	364.0	South Dublin, Ireland	@septichank @kev120457 KFC is Kentucky but they�??re different Korean is spicier and crisper	septichank kev kfc kentucky different korean spicier crisper	0.0	0.6	Neutral	0.0	0.0	1.0	0.0	Neutral
1070	1070	2022-07-04 22:23:17+00:00	pareztrc	1923.0		@CluckCluckNFT KFC who? https://t.co/Jbsx1LGaOc	cluckclucknft kfc	0.0	0.0	Neutral	0.0	0.0	1.0	0.0	Neutral
1071	1071	2022-07-04 22:22:40+00:00	12playuk	456.0		When you get to KFC Old Kent Road and see it�??s being demolished https://t.co/HGq8LjjFmZ	get kfc old kent road see demolished	0.1	0.2	Positive	0.0	0.0	1.0	0.0	Neutral
1072	1072	2022-07-04 22:22:37+00:00	Ericuwu	41.0	in ur dreams	Is the Jack Harlow meal good at kfc bc I kinda wanna try it	jack harlow meal good kfc kinda wanna try	0.7	0.6000000000000001	Positive	0.0	0.293	0.707	0.4404	Positive
1073	1073	2022-07-04 22:22:18+00:00	jennberrypie	127.0	babytown frolics~*~	legit i have never been to Sonic and i have never eaten a KFC famous bowl maybe i don�??t know how to live	legit never sonic never eaten kfc famous bowl maybe know live	0.3181818181818182	0.75	Positive	0.0	0.0	1.0	0.0	Neutral
1074	1074	2022-07-04 22:22:18+00:00	banhannasplit	746.0	New York, NY	Jack Harlow may be powerful but he is not powerful enough to convince me to eat at KFC	jack harlow may powerful powerful enough convince eat kfc	0.19999999999999998	0.8333333333333334	Positive	0.0	0.559	0.441	0.765	Positive
1075	1075	2022-07-04 22:22:10+00:00	StuffBotlmao	5.0		Alex is eating KFC https://t.co/lxGp0iPxAZ	alex eating kfc	0.0	0.0	Neutral	0.0	0.0	1.0	0.0	Neutral
1076	1076	2022-07-04 22:22:03+00:00	allynorburyMUA	321.0	Droitwich spa	@KFC_UKI as your replacing the rewards system what happens to my student discount as im entitled to that till 2025 according to the app	kfc_uki replacing rewards system happens student discount entitled till according app	0.0	0.0	Neutral	0.0	0.366	0.634	0.6369	Positive
1077	1077	2022-07-04 22:21:22+00:00	jacky_chen11	116.0	Philadelphia, PA	@EthanStroh27 But no five guy better Popeyes is poor man�??s version of kfc	ethanstroh five guy better popeyes poor man version kfc	0.04999999999999999	0.55	Positive	0.238	0.223	0.538	-0.0516	Negative
1078	1078	2022-07-04 22:20:02+00:00	221Digital	1262.0	Madison, Wisconsin	Americans Can�??t Kick the Fried Chicken Bucket | Nicole Adlman | https://t.co/yMmTmGkwfz A history of the fried ch�?� https://t.co/1Wyegc8ruc	americans kick fried chicken bucket nicole adlman history fried	-0.6	0.95	Negative	0.0	0.0	1.0	0.0	Neutral
1079	1079	2022-07-04 22:19:10+00:00	_MsBrown_	11767.0	South Africa	Craving for KFC�??s dunked wings ne lamza.	craving kfc dunked wings lamza	0.0	0.0	Neutral	0.0	0.0	1.0	0.0	Neutral
1080	1080	2022-07-04 22:17:51+00:00	genoslf	248.0	15 ! no carrd for now �??�	@hutaoaooo it�??s a kfc burger	hutaoaooo kfc burger	0.0	0.0	Neutral	0.0	0.0	1.0	0.0	Neutral
1081	1081	2022-07-04 22:17:39+00:00	vargvargas	1305.0	New Orleans	@taranaTrex They def get ate. Maybe not at KFC but 99.99999999% of all chickens who ever walked this earth were eaten.	taranatrex def get ate maybe kfc chickens ever walked earth eaten	0.0	0.0	Neutral	0.0	0.0	1.0	0.0	Neutral
1082	1082	2022-07-04 22:17:35+00:00	BlyDropKing	150.0		Does�?� does he think they kill the chickens in the kitchens of Popeyes and KFC https://t.co/nQ2mjbV8hS	think kill chickens kitchens popeyes kfc	0.0	0.0	Neutral	0.485	0.0	0.515	-0.6908	Negative
1083	1083	2022-07-04 22:17:26+00:00	youngdebeezy	409.0	purdue university	line at kfc is wrapped around the building�?�	line kfc wrapped around building	0.0	0.0	Neutral	0.0	0.0	1.0	0.0	Neutral
1084	1084	2022-07-04 22:17:22+00:00	actuallyamo_	1738.0	London, England	Since we�??re speaking on Kelly x Khanyi that beef was so iconic to me, that kfc ad???	since speaking kelly khanyi beef iconic kfc	0.5	0.5	Positive	0.0	0.0	1.0	0.0	Neutral
1085	1085	2022-07-04 22:17:12+00:00	ianjf	436.0	Australia	@barstoolsports �??Chickens die everyday at Popeyes and KFC�?� love it!!!	barstoolsports chickens die everyday popeyes kfc love	0.15	0.6	Positive	0.298	0.321	0.382	0.0772	Positive
1086	1086	2022-07-04 22:17:00+00:00	MindOfMicahC	85.0	Illinois	I have been challenged to make a Keto version of the KFC Double Down. Imma do it. https://t.co/F29z7UP9fI	challenged make keto version kfc double imma	0.0	0.0	Neutral	0.189	0.0	0.811	-0.1027	Negative
1087	1087	2022-07-04 22:16:55+00:00	ChocMousseLe3rd	161.0	The Kremlin	@timhortonsuk With service and food like that you won�??t last 5 minutes, especially as there�??s a McDs and KFC within�?� https://t.co/ecY4epNx4k	timhortonsuk service food like last minutes especially mcds kfc within	0.0	0.5333333333333333	Neutral	0.0	0.217	0.783	0.3612	Positive
1088	1088	2022-07-04 22:16:30+00:00	sarakapadia	3053.0	Los Angeles, CA via London, UK	I dropped Dory to the groomers and picked up a naked chicken, Dory's new name is KFC! https://t.co/c0e8x9XY2t	dropped dory groomers picked naked chicken dory new name kfc	-0.15454545454545454	0.6015151515151516	Negative	0.0	0.0	1.0	0.0	Neutral
1089	1089	2022-07-04 22:16:08+00:00	xR3lentless	348.0		@ThroatNaught HOW DID AUTOCORRECT GO FROM 'FUCK' TO 'KFC'	throatnaught autocorrect fuck kfc	-0.4	0.6	Negative	0.538	0.0	0.462	-0.5423	Negative
1090	1090	2022-07-04 22:15:40+00:00	xR3lentless	348.0		@ThroatNaught what the KFC is this image�??��??�	throatnaught kfc image	0.0	0.0	Neutral	0.0	0.0	1.0	0.0	Neutral
1091	1091	2022-07-04 22:14:55+00:00	maudeshrooms	276.0		we r eating kfc (we is a loose term here) and camila mid bite goes �??it�??s giving kentucky�?� and now i�??m peeing	eating kfc loose term camila mid bite goes giving kentucky peeing	-0.038461538461538464	0.1346153846153846	Negative	0.168	0.175	0.657	0.0258	Neutral
1092	1092	2022-07-04 22:13:48+00:00	_ntandondims	559.0	Durban, South Africa	@KFCSA KFC Masala Chicken please bring it back�??��??�	kfcsa kfc masala chicken please bring back	-0.3	0.475	Negative	0.0	0.277	0.723	0.3182	Positive
1093	1093	2022-07-04 22:13:30+00:00	pinnedapple	332.0	�??�??�??�??�??�??�??�??�??�??�??�??�??�??�??�??�??�??�??�??�??�??�??�??�?? �??�??�??�??�??�??�??�??�??�??�??�??�??�??�??�??�??�??�??�??�??�??�??�??�?? �??�??�??�??�??�??�??�??�??�??�??�??�??�??�??�??�??�??�??�??�??�??�??�??�?? �??�??�??�??�??�??�??�??�??�??�??�??�??�??�??�??�??�??�??�??�??�??�??�??�??	dont forget to buy some kfc to help jaehyun kids' life	dont forget buy kfc help jaehyun kids life	0.0	0.0	Neutral	0.0	0.421	0.579	0.5213	Positive
1094	1094	2022-07-04 22:13:13+00:00	walcover2	1.0		@KFC_ES KfcGOD en todo	kfc_es kfcgod todo	0.0	0.0	Neutral	0.0	0.0	1.0	0.0	Neutral
1095	1095	2022-07-04 22:12:32+00:00	GatsheniGordon	1313.0	Durban, South Africa	@KFMza I can't wait to try Kentucky Fried Oreos #KentuckyTown @KFC	kfmza wait try kentucky fried oreos kentuckytown kfc	0.0	0.0	Neutral	0.0	0.0	1.0	0.0	Neutral
1096	1096	2022-07-04 22:11:11+00:00	ShaffraGR	533.0	London	@KFC_UKI Love to see it	kfc_uki love see	0.5	0.6	Positive	0.0	0.677	0.323	0.6369	Positive
1097	1097	2022-07-04 22:10:55+00:00	JackmanReggie	36.0		@StreamableR @H0NEYRIVER I love how you ignore the fact that a large portion of the people who eat KFC get "The Ken�?� https://t.co/BfoZnfXWrO	streamabler hneyriver love ignore fact large portion people eat kfc get ken	0.35714285714285715	0.5142857142857142	Positive	0.15	0.251	0.599	0.4019	Positive
1098	1098	2022-07-04 22:10:13+00:00	depressoromes	325.0	abyss	@umerrrsays I just ate kfc ka purana para hoa khaali bun in my desperation to eat smthn	umerrrsays ate kfc purana para hoa khaali bun desperation eat smthn	0.0	0.0	Neutral	0.231	0.0	0.769	-0.4588	Negative
1099	1099	2022-07-04 22:09:50+00:00	rodrigomatias7	193.0	Volta Redonda-RJ-Brasil	Happy 4th of July�??��??� . . . . . #happy4thofjuly #4thofjuly @kfc https://t.co/vQPMWaIJwa	happy july happythofjuly thofjuly kfc	0.8	1.0	Positive	0.0	0.481	0.519	0.5719	Positive
1100	1100	2022-07-04 22:09:35+00:00	bababoo88422039	111.0		@twomad jus call em up you have it in the bag literally like kfc oh shit no wait they got buckets correction xoubgot this in da BUCHKET	twomad jus call bag literally like kfc shit wait got buckets correction xoubgot buchket	-0.2	0.8	Negative	0.199	0.138	0.663	-0.2732	Negative
1101	1101	2022-07-04 22:08:55+00:00	marius_xcix	398.0	Oshikuku | Ongwediva | �??��??�	"There's a newly opened KFC in Ongwediva, send a 100 bro" https://t.co/PXGD3kGuG4	newly opened kfc ongwediva send bro	0.13636363636363635	0.45454545454545453	Positive	0.0	0.0	1.0	0.0	Neutral
1102	1102	2022-07-04 22:08:54+00:00	VintageLips2	982.0		Finally can get KFC	finally get kfc	0.0	1.0	Neutral	0.0	0.0	1.0	0.0	Neutral
1103	1103	2022-07-04 22:08:45+00:00	satisfaksi	283.0	XX, A.	You're in her dms, I'm up at 2 AM helping her bury a man she killed last Friday at the KFC parking lot. We are not the same.	dms helping bury man killed last friday kfc parking lot	-0.1	0.03333333333333333	Negative	0.306	0.15	0.544	-0.5106	Negative
1104	1104	2022-07-04 22:08:36+00:00	Lutas_	633.0	ina bush	Due to how me fuck up kfc WhatsApp ordering system �?��	due fuck kfc whatsapp ordering system	-0.2625	0.4875	Negative	0.412	0.0	0.588	-0.5423	Negative
1105	1105	2022-07-04 22:07:48+00:00	abushkis	757.0	They/Them|| Black	@mykol_KFC @yasgagaslaywoo @taylormj15137 @jazzybae_2 @YouRockMyWorrld @funnyfurty NOPE I DOOO https://t.co/XRZh5YLBQ8	mykol_kfc yasgagaslaywoo taylormj jazzybae_ yourockmyworrld funnyfurty nope dooo	0.0	0.0	Neutral	0.0	0.0	1.0	0.0	Neutral
1106	1106	2022-07-04 22:05:21+00:00	influenserul	19.0		Chuck Norris invented KFC's 11 herbs and spices, but people did not know about the 12th ingredient:FEAR #norris�?� https://t.co/KUvfmL5bva	chuck norris invented kfc herbs spices people know ingredient fear norris	0.0	0.0	Neutral	0.242	0.0	0.758	-0.4939	Negative
1107	1107	2022-07-04 22:05:17+00:00	ATreeeVR	125.0		@comfypari KFC has your back https://t.co/dqJK8ebcVw	comfypari kfc back	0.0	0.0	Neutral	0.0	0.0	1.0	0.0	Neutral
1108	1108	2022-07-04 22:04:39+00:00	kfc_cum	4.0	yole	OOOHHHHHHHHH haha oh no veggiemite is that i hope he look like you're having fun.	ooohhhhhhhhh haha veggiemite hope look like fun	0.25	0.25	Positive	0.0	0.796	0.204	0.8934	Positive
1109	1109	2022-07-04 22:03:55+00:00	anecias_	405.0	vermont	@YOUNGHARLEEZY THE KFC COMMERCIAL PLSS	youngharleezy kfc commercial plss	0.0	0.0	Neutral	0.0	0.0	1.0	0.0	Neutral
1110	1110	2022-07-04 22:02:07+00:00	ammmaaaaaaaaa	32.0	California, USA	portuguese door dash advertisement for kfc why do they even have that here	portuguese door dash advertisement kfc even	0.0	0.0	Neutral	0.0	0.0	1.0	0.0	Neutral
1111	1111	2022-07-04 22:00:56+00:00	__spinderella	812.0	�??�704	KFC or Popeyes	kfc popeyes	0.0	0.0	Neutral	0.0	0.0	1.0	0.0	Neutral
1112	1112	2022-07-04 22:00:14+00:00	lepidia_	4798.0	she/it/bug | white | �?? | segc	@basically_shubs @eems_iguess I love kfc	basically_shubs eems_iguess love kfc	0.5	0.6	Positive	0.0	0.583	0.417	0.6369	Positive
1113	1113	2022-07-04 22:00:04+00:00	MadeByDodo	1503.0	Houston, TX	laziness landed me at KFC. cos everywhere�??s closed https://t.co/0ST6QMbgUa	laziness landed kfc cos everywhere closed	-0.1	0.1	Negative	0.0	0.0	1.0	0.0	Neutral
1114	1114	2022-07-04 21:59:21+00:00	JopTop_	243.0		The kfc meal was mid af	kfc meal mid	0.0	0.0	Neutral	0.0	0.0	1.0	0.0	Neutral
1115	1115	2022-07-04 21:58:44+00:00	nwakibie3	773.0	Saint Lucia �??��??�	@lawlesssimba We on a mission to lose weight. But I ate kfc for lunch	lawlesssimba mission lose weight ate kfc lunch	0.0	0.0	Neutral	0.31	0.0	0.69	-0.4019	Negative
1116	1116	2022-07-04 21:58:31+00:00	KrishnaRonaldo7	36.0	London, England	@LSPNFC_ He�??s so finished that KFC was thinking of signing him �??��??�	lspnfc_ finished kfc thinking signing	0.0	0.0	Neutral	0.0	0.0	1.0	0.0	Neutral
1117	1117	2022-07-04 21:57:32+00:00	Consistency1Key	530.0		@KFC_UKI Why is the kfc snackbox a tiny bucket with a massive gap at the bottom on top of a raised price @KFC_UKI @kfc	kfc_uki kfc snackbox tiny bucket massive gap bottom top raised price kfc_uki kfc	0.16666666666666666	0.6666666666666666	Positive	0.0	0.13	0.87	0.2023	Positive
1118	1118	2022-07-04 21:57:28+00:00	mykol_KFC	347.0		@abushkis @yasgagaslaywoo @taylormj15137 @jazzybae_2 @YouRockMyWorrld @funnyfurty NOPE I DOOO https://t.co/obiRsMRSWa	abushkis yasgagaslaywoo taylormj jazzybae_ yourockmyworrld funnyfurty nope dooo	0.0	0.0	Neutral	0.0	0.0	1.0	0.0	Neutral
1119	1119	2022-07-04 21:56:44+00:00	BennyPlimsta	558.0	Goodwood	We all know that Cape Town is the home of the original Gatsby. As a member of the Cape Town Gatsby society I feel i�?� https://t.co/MlQU0i5ine	know cape town home original gatsby member cape town gatsby society feel	0.375	0.75	Positive	0.0	0.173	0.827	0.3182	Positive
1120	1120	2022-07-04 21:56:42+00:00	ihatechujodie	431.0	Ribbadale Rd	8pc tenders for $20?!? Y�??all tried it @kfc!	tenders tried kfc	0.0	0.0	Neutral	0.0	0.444	0.556	0.1531	Positive
1121	1121	2022-07-04 21:55:41+00:00	CasualCasualty	117.0	that place	@Royalprat Five guys and in-n-out never impressed me....espically gor the price.....and I've never heard of blaze p�?� https://t.co/mmgXvf2Q21	royalprat five guys never impressed espically gor price never heard blaze	-0.5	1.0	Negative	0.203	0.0	0.797	-0.3724	Negative
1122	1122	2022-07-04 21:55:32+00:00	Nene_Larbi	1399.0	Around the world in 80 days	Na KFC and Fidelity de3 plan b3n�???�???�???�???�???�??? https://t.co/HTNGdrG8Ar	kfc fidelity plan	0.0	0.0	Neutral	0.0	0.0	1.0	0.0	Neutral
1123	1123	2022-07-04 21:55:15+00:00	MikeDeAngelis	370.0		@JLCauvin ,,,and, countdown to his trip to Mar-a-Lago to enjoy Quarter Pounders with Cheese &amp; KFC with Needy Amin a�?� https://t.co/yulzsrC43E	jlcauvin countdown trip mar lago enjoy quarter pounders cheese amp kfc needy amin	0.4	0.5	Positive	0.145	0.193	0.663	0.2023	Positive
1124	1124	2022-07-04 21:54:58+00:00	Hahahammad2	209.0		@SSJBillNye @EuphoriTori If an open minded republican existed, men like Mitch McConnell would be buried under a KFC somewhere.	ssjbillnye euphoritori open minded republican existed men like mitch mcconnell would buried kfc somewhere	0.0	0.5	Neutral	0.0	0.161	0.839	0.3612	Positive
1125	1125	2022-07-04 21:54:47+00:00	AuraJaeAura1	647.0	Jamaica	Going to KFC, y'all want something? https://t.co/QHRioXYaqr	going kfc want something	0.0	0.0	Neutral	0.0	0.302	0.698	0.0772	Positive
1126	1126	2022-07-04 21:54:00+00:00	IngusShadow	259.0		@blackmepls what is long and black????...... the kfc row �???	blackmepls long black kfc row	-0.10833333333333334	0.4166666666666667	Negative	0.0	0.0	1.0	0.0	Neutral
1127	1127	2022-07-04 21:53:26+00:00	Iucasck	1126.0	Leicester/Sheffield	first home cooked meal back in Sheffield, KFC gravy, pasta and peas. Heston Blumenthal eat your heart out https://t.co/a7F002JCYY	first home cooked meal back sheffield kfc gravy pasta peas heston blumenthal eat heart	0.125	0.16666666666666666	Positive	0.0	0.0	1.0	0.0	Neutral
1128	1128	2022-07-04 21:52:10+00:00	colleenmdouglas	113.0	Ohio, USA	@kfc_yumcenter @machinegunkelly That was awesome of you!!!	kfc_yumcenter machinegunkelly awesome	1.0	1.0	Positive	0.0	0.672	0.328	0.6249	Positive
1129	1129	2022-07-04 21:51:54+00:00	kingblaster01	177.0		@rashidxtwt @faisal_mn_ So senang ckp, tiada sebarang hak Franchisor &amp; Franchisee kpd KFC Msia dari Yum Internation�?� https://t.co/pTpLIa1F5X	rashidxtwt faisal_mn_ senang ckp tiada sebarang hak franchisor amp franchisee kpd kfc msia dari yum internation	0.0	0.0	Neutral	0.0	0.162	0.838	0.4404	Positive
1130	1130	2022-07-04 21:51:20+00:00	smallestbabi	1172.0	80.2 lbs | bmi 16.2	@bonh122 i worked at mcdonald�??s (nd kfc) and i watched a fly land on the cheese slices over and over and they still used them �?��	bonh worked mcdonald kfc watched fly land cheese slices still used	0.8	0.9	Positive	0.0	0.0	1.0	0.0	Neutral
1131	1131	2022-07-04 21:50:46+00:00	Chad_Clayton	557.0		�??Chickens die everyday at Churches, Popeyes, and KFC�?� �???�???�???�???�???�??? https://t.co/6k5f98xbGE	chickens die everyday churches popeyes kfc	-0.2	0.6	Negative	0.438	0.0	0.562	-0.5994	Negative
1132	1132	2022-07-04 21:50:37+00:00	RandoBotTweets	9.0		Hartwin saw Fang The Sniper and stole their fried drippy chicken KFC	hartwin saw fang sniper stole fried drippy chicken kfc	-0.6	0.95	Negative	0.0	0.0	1.0	0.0	Neutral
1133	1133	2022-07-04 21:50:28+00:00	smallestbabi	1172.0	80.2 lbs | bmi 16.2	@kyle02416 omg i worked at KFC and the grease would literally be in my every pore after my shifts�?�.SO GROSS SINDJDBD	kyle omg worked kfc grease would literally every pore shifts gross sindjdbd	0.0	0.0	Neutral	0.22	0.0	0.78	-0.4767	Negative
1134	1134	2022-07-04 21:50:07+00:00	CharlieWheelen	473.0	Glasgow, Scotland	@Ky1eKatarn That KFC popcorn chicken looks good though. Quite a dry platter overall but	kyekatarn kfc popcorn chicken looks good though quite dry platter overall	0.008333333333333331	0.5375	Positive	0.0	0.225	0.775	0.4404	Positive
1135	1135	2022-07-04 21:49:49+00:00	clamcfly	231.0	10/25 �???	pensando se como kfc ou burger king	pensando como kfc burger king	0.0	0.0	Neutral	0.0	0.0	1.0	0.0	Neutral
1136	1136	2022-07-04 21:49:49+00:00	JjVarichak	1549.0		@RonFilipkowski First of all, it was in Floriduh! Second of all, what an excuse, churches, Popeyes and KFC, give me an f�??ing break	ronfilipkowski first floriduh second excuse churches popeyes kfc give ing break	0.06666666666666667	0.12777777777777777	Positive	0.0	0.115	0.885	0.0772	Positive
1137	1137	2022-07-04 21:49:33+00:00	LuckyLadyDomino	450.0		your loss, kfc. https://t.co/wjIBHcUHQf	loss kfc	0.0	0.0	Neutral	0.697	0.0	0.303	-0.3182	Negative
1138	1138	2022-07-04 21:49:11+00:00	kyle02416	126.0	sbmi: 27.1 cbmi: 24.1	@smallestbabi kfc and ch1ck-f1la,, both are so gross to me�?���� but calories wise 0live g4rden is so terrifying�??�SAME W�?� https://t.co/0kHzvBz9vN	smallestbabi kfc chck fla gross calories wise live grden terrifying	-0.04090909090909092	0.6	Negative	0.402	0.183	0.414	-0.5719	Negative
1139	1139	2022-07-04 21:49:07+00:00	petaltearz	240.0	18, any prns	i wanna omad kfc so damn bad but im sure ill gain asf&lt;/3 ill wait until i lost a ton with low res then do a metabolism day ig	wanna omad kfc damn bad sure ill gain asf ill wait lost ton low res metabolism day	-0.23999999999999994	0.7711111111111111	Negative	0.524	0.184	0.291	-0.8591	Negative
1140	1140	2022-07-04 21:48:46+00:00	aShLeYbIc27	249.0	Wisconsin	Famous bowls from KFC hit the spot when you�??re hung over �?��	famous bowls kfc hit spot hung	0.5	1.0	Positive	0.0	0.0	1.0	0.0	Neutral
1141	1141	2022-07-04 21:48:31+00:00	w3ightless666	1281.0	wonderland	stand by it i manifest for my d@d to die everyday and kfc if you�??re not meant to manifest in a �??bad�?� way i do it w my chest	stand manifest die everyday kfc meant manifest bad way chest	-0.44999999999999996	0.6333333333333333	Negative	0.481	0.0	0.519	-0.8126	Negative
1142	1142	2022-07-04 21:48:27+00:00	Osquer42	2124.0	Gastines, France	2 of 2 Sarah and Michel provided the aperitif. Mr. C and I made KFC style chicken and chips. Passion fruit sorbet�?� https://t.co/HZDzupcKiH	sarah michel provided aperitif made kfc style chicken chips passion fruit sorbet	-0.6	0.95	Negative	0.0	0.214	0.786	0.4588	Positive
1143	1143	2022-07-04 21:48:20+00:00	Pebble_ss_	7893.0	Somewhere	@leyrieee Kfc ? Fidelity? �??��??��??��??�	leyrieee kfc fidelity	0.0	0.0	Neutral	0.0	0.0	1.0	0.0	Neutral
1144	1144	2022-07-04 21:47:45+00:00	Jasper2t_	436.0	lost in a ikea	@cirouk_ @Merstach bro kfc tast like earwax	cirouk_ merstach bro kfc tast like earwax	0.0	0.0	Neutral	0.0	0.294	0.706	0.3612	Positive
1145	1145	2022-07-04 21:47:28+00:00	AlzeeS	1980.0	London, England	@FarehamHammer @ClaretAndBloos He�??s monitoring beans on toast Sent scouts to watch McDonalds Made enquiries for KF�?� https://t.co/Oc9xoHS5VE	farehamhammer claretandbloos monitoring beans toast sent scouts watch mcdonalds made enquiries	0.0	0.0	Neutral	0.0	0.0	1.0	0.0	Neutral
1146	1146	2022-07-04 21:46:42+00:00	PhilelaJafta	4708.0	Centurion, South Africa	Window Blinds | Office Blinds | Home Blinds Kitchen Blinds | Bathroom Blinds etc Visit our Showroom for discounts�?� https://t.co/IgjQPPAFsU	window blinds office blinds home blinds kitchen blinds bathroom blinds etc visit showroom discounts	0.0	0.0	Neutral	0.0	0.0	1.0	0.0	Neutral
1147	1147	2022-07-04 21:46:28+00:00	kingblaster01	177.0		@rashidxtwt @faisal_mn_ KFC Malaysia tak pernah beri hak franchise kpd mana2 individual not like wise for Mcd that�?� https://t.co/Jzfzz7qkQX	rashidxtwt faisal_mn_ kfc malaysia tak pernah beri hak franchise kpd mana individual like wise mcd	0.35	0.65	Positive	0.0	0.415	0.585	0.8176	Positive
1148	1148	2022-07-04 21:46:28+00:00	nirmalla_hb	118.0	Trinidad and Tobago	My friend got horrible food poisoning from KFC this weekend and was telling me about it. My fat ass takeaway? KFC for dinner	friend got horrible food poisoning kfc weekend telling fat ass takeaway kfc dinner	-1.0	1.0	Negative	0.47	0.139	0.391	-0.8225	Negative
1149	1149	2022-07-04 21:46:10+00:00	BigMikeSky1	212.0	Pittsburgh, PA	@_hood_mona_lisa I make a mean copycat KFC gravy.	_hood_mona_lisa make mean copycat kfc gravy	-0.3125	0.6875	Negative	0.0	0.0	1.0	0.0	Neutral
1150	1150	2022-07-04 21:45:27+00:00	bbplutoh	325.0		@kevoxmaro @naythin_ �??��??��??� the least I could do was KFC	kevoxmaro naythin_ least could kfc	-0.3	0.4	Negative	0.0	0.0	1.0	0.0	Neutral
1151	1151	2022-07-04 21:45:07+00:00	JoeJoebob2442	114.0		@RonFilipkowski Somebody�??s pissy. Did they forget to clean his diaper and get him a bottle of warm KFC gravy to suckle on?	ronfilipkowski somebody pissy forget clean diaper get bottle warm kfc gravy suckle	0.48333333333333334	0.65	Positive	0.123	0.297	0.581	0.4019	Positive
1152	1152	2022-07-04 21:44:27+00:00	wywsau	99.0	she/her	@heartstop_her LMAO ok well i like popeyes more than kfc and idk how you feel about spicy but their sweet heat sauce is everything to me	heartstop_her lmao well like popeyes kfc idk feel spicy sweet heat sauce everything	0.475	0.825	Positive	0.067	0.55	0.383	0.8779	Positive
1153	1153	2022-07-04 21:44:23+00:00	KFC_Duckballs	28.0	nuts	@9lekt Yall have to sign your cracked spotify premium every week L	lekt yall sign cracked spotify premium every week	0.0	0.0	Neutral	0.0	0.0	1.0	0.0	Neutral
1154	1154	2022-07-04 21:44:06+00:00	javatum	198.0		@magnocarlo244 Burger King, KFC, Taco Bell....	magnocarlo burger king kfc taco bell	0.0	0.0	Neutral	0.0	0.0	1.0	0.0	Neutral
1155	1155	2022-07-04 21:44:02+00:00	Kulayb_1	44.0		If it's KFC than it's a fackit? No it's a FUCK any kind of fuking	kfc fackit fuck kind fuking	0.09999999999999998	0.75	Positive	0.588	0.26	0.153	-0.6486	Negative
1156	1156	2022-07-04 21:43:54+00:00	slurpamurp	51.0		I love the Spanish KFC Account �??��??��??� https://t.co/03p4iw8V7t	love spanish kfc account	0.25	0.3	Positive	0.0	0.583	0.417	0.6369	Positive
1157	1157	2022-07-04 21:43:43+00:00	RonFilipkowski	1255.0	Florida	Florida Man was arrested for felony animal abuse after killing his neighbor�??s pet rooster with a stick. He claims i�?� https://t.co/ES0Qhjr0XW	florida man arrested felony animal abuse killing neighbor pet rooster stick claims	0.0	0.0	Neutral	0.655	0.0	0.345	-0.9451	Negative
1158	1158	2022-07-04 21:43:41+00:00	abushkis	757.0	They/Them|| Black	@mykol_KFC @yasgagaslaywoo @taylormj15137 @jazzybae_2 @YouRockMyWorrld @funnyfurty NO I DOOOO https://t.co/zNz5F7JV19	mykol_kfc yasgagaslaywoo taylormj jazzybae_ yourockmyworrld funnyfurty doooo	0.0	0.0	Neutral	0.0	0.0	1.0	0.0	Neutral
1159	1159	2022-07-04 21:43:31+00:00	Stev3nBeef	980.0	Johannesburg, South Africa	@Rochelle__Meyer Nah guys, hungry lion tastes way better than kfc and cl. I had it for the first time a week or 2 ago and it�??s really good�?�?�?��	rochelle__meyer nah guys hungry lion tastes way better kfc first time week ago really good	0.48333333333333334	0.4777777777777778	Positive	0.072	0.313	0.616	0.6901	Positive
1160	1160	2022-07-04 21:43:17+00:00	Thugg3rThugger	592.0	Baton Rouge, LA	Hunslet kfc	hunslet kfc	0.0	0.0	Neutral	0.0	0.0	1.0	0.0	Neutral
1161	1161	2022-07-04 21:42:43+00:00	h_comix	26.0		@kfc Something I gotta have is a new place to live, a job that I actually enjoy, and some sort of success in life N�?� https://t.co/O1Cup88JxU	kfc something gotta new place live job actually enjoy sort success life	0.24318181818181817	0.36363636363636365	Positive	0.0	0.408	0.592	0.7845	Positive
1162	1162	2022-07-04 21:41:49+00:00	ZScebiso	1267.0	Swaziland	F*ck budgeting, f*ck saving, f*ck making it through the month... The minute those KFC doors open tomorrow morning�?� https://t.co/1LSnBmJQkp	budgeting saving making month minute kfc doors open tomorrow morning	0.0	0.5	Neutral	0.0	0.0	1.0	0.0	Neutral
1163	1163	2022-07-04 21:41:34+00:00	nk0sikh0na	699.0	South Africa	@mihletshemese i think u meant to say kfc	mihletshemese think meant say kfc	0.0	0.0	Neutral	0.0	0.0	1.0	0.0	Neutral
1164	1164	2022-07-04 21:41:34+00:00	punished_cait	548.0	Texas to Boston	today instead of "am*rica" (�?Ͻ) we are celebrating the ladies working at the combination taco bell and kfc who gave�?� https://t.co/0H2ENncq20	today instead rica celebrating ladies working combination taco bell kfc gave	0.0	0.0	Neutral	0.0	0.27	0.73	0.5719	Positive
1165	1165	2022-07-04 21:41:33+00:00	ExploreAAA	9.0		@taxbod @time_nw @memorieshendon I recall that wasn't where the ORIGINAL KFC was located .. i could be wrong tho !	taxbod time_nw memorieshendon recall original kfc located could wrong tho	-0.0625	0.825	Negative	0.231	0.172	0.597	-0.2023	Negative
1166	1166	2022-07-04 21:41:12+00:00	mykol_KFC	347.0		@abushkis @yasgagaslaywoo @taylormj15137 @jazzybae_2 @YouRockMyWorrld @funnyfurty NO I DOOO https://t.co/IiVE89Z64V	abushkis yasgagaslaywoo taylormj jazzybae_ yourockmyworrld funnyfurty dooo	0.0	0.0	Neutral	0.0	0.0	1.0	0.0	Neutral
1167	1167	2022-07-04 21:39:51+00:00	Brilohh	373.0	New York, USA	@AvgNickk not where i live in NY. the kfc here is a disgusting mess	avgnickk live kfc disgusting mess	-0.3462121212121212	0.5583333333333333	Negative	0.663	0.0	0.337	-0.7096	Negative
1168	1168	2022-07-04 21:39:30+00:00	abushkis	757.0	They/Them|| Black	@YouRockMyWorrld @yasgagaslaywoo @taylormj15137 @jazzybae_2 @mykol_KFC @funnyfurty ily morreee�??� https://t.co/8j4XWOwgDi	yourockmyworrld yasgagaslaywoo taylormj jazzybae_ mykol_kfc funnyfurty ily morreee	0.0	0.0	Neutral	0.0	0.386	0.614	0.6597	Positive
1169	1169	2022-07-04 21:39:19+00:00	oneusblade	570.0	mtl + drw	@DrHavocPhD The only good thing at kfc is the kfc bowl	drhavocphd good thing kfc kfc bowl	0.7	0.6000000000000001	Positive	0.0	0.367	0.633	0.4404	Positive
1170	1170	2022-07-04 21:39:13+00:00	ShwaeWay	529.0	your head	@LumkoSifumba You know food. KFC is bile	lumkosifumba know food kfc bile	0.0	0.0	Neutral	0.0	0.0	1.0	0.0	Neutral
1171	1171	2022-07-04 21:38:21+00:00	DrHavocPhD	1867.0		@oneusblade We don't have Popeye's where I live now, but we have KFC. I would trade appendages to switch KFC out for Popeye's.	oneusblade popeye live kfc would trade appendages switch kfc popeye	0.13636363636363635	0.5	Positive	0.0	0.0	1.0	0.0	Neutral
1172	1172	2022-07-04 21:38:10+00:00	sleeplessjihyun	1433.0	he him �?�? �?� arab �?� 17	@lanesbianx @mackerelx fries are fries LIKE MCDONALDS FRIES KFC FRIES HOME FRIES LIKE STICKS SHIT	lanesbianx mackerelx fries fries like mcdonalds fries kfc fries home fries like sticks shit	-0.2	0.8	Negative	0.184	0.255	0.561	0.1027	Positive
1173	1173	2022-07-04 21:37:45+00:00	Samalani_W	1190.0	my limit	@pelama_ Not just the huns bro. I�??m not coping well�?�� I need kfc here	pelama_ huns bro coping well need kfc	0.0	0.0	Neutral	0.0	0.259	0.741	0.2732	Positive
1174	1174	2022-07-04 21:37:42+00:00	AceTrainerLiam	491.0	Derby, UK	Officially banning myself from KFC Supercharger sauce. It tastes SO good, but fuck me, I feel like I'm one false m�?� https://t.co/DxSLgS2x8x	officially banning kfc supercharger sauce tastes good fuck feel like one false	-0.03333333333333338	0.6000000000000001	Negative	0.196	0.302	0.503	0.2263	Positive
1175	1175	2022-07-04 21:37:35+00:00	mykol_KFC	347.0		@abushkis @yasgagaslaywoo @taylormj15137 @jazzybae_2 @YouRockMyWorrld @funnyfurty I love you too �???�??? https://t.co/01JE1RJS0k	abushkis yasgagaslaywoo taylormj jazzybae_ yourockmyworrld funnyfurty love	0.5	0.6	Positive	0.0	0.412	0.588	0.6369	Positive
1176	1176	2022-07-04 21:36:59+00:00	degtiarenko295	54.0		@JoeBiden Mr President of the USA. why don't you think about the safety of Sandors. I founded KFC. why don't you�?� https://t.co/qZFULrpy4v	joebiden president usa think safety sandors founded kfc	0.0	0.0	Neutral	0.0	0.286	0.714	0.4215	Positive
1177	1177	2022-07-04 21:36:46+00:00	BacchusMidwest	674.0	File Island, Net Ocean	@shouldhaveaduck @jongraywb did i just watch a kfc get an enema XD	shouldhaveaduck jongraywb watch kfc get enema	0.0	0.0	Neutral	0.0	0.0	1.0	0.0	Neutral
1178	1178	2022-07-04 21:35:04+00:00	lldzne	1470.0	North East, England	It was KFC tonight. �???	kfc tonight	0.0	0.0	Neutral	0.0	0.0	1.0	0.0	Neutral
1179	1179	2022-07-04 21:34:39+00:00	stingoverture	123.0		@PublicAnthony @MysteryGrove Pish-posh! I will meet you at any KFC parking lot and duel to the death (you gotta bring your own sword bro)	publicanthony mysterygrove pish posh meet kfc parking lot duel death gotta bring sword bro	0.0	0.0	Neutral	0.231	0.0	0.769	-0.5994	Negative
1180	1180	2022-07-04 21:34:38+00:00	kfc_cum	4.0	yole	nine is a slick number	nine slick number	-0.25	0.375	Negative	0.0	0.394	0.606	0.0772	Positive
1181	1181	2022-07-04 21:34:29+00:00	jourdan941	202.0		This lady infront of me in the kfc line is really tryinnnn meee. How you nuh kno weh you want before you reach �???	lady infront kfc line really tryinnnn meee nuh kno weh want reach	0.2	0.2	Positive	0.0	0.194	0.806	0.1027	Positive
1182	1182	2022-07-04 21:33:27+00:00	kfc_cum	4.0	yole	FILLED MY DIPE oh yeah mr krab my garden gnome has a dish gleck is shrek swamp in athiest what timezone is that where all	filled dipe yeah krab garden gnome dish gleck shrek swamp athiest timezone	0.4	0.9	Positive	0.0	0.167	0.833	0.296	Positive
1183	1183	2022-07-04 21:31:43+00:00	tailsnkitty	77.0	New Zealand	add some KFC and bob's your uncle. lmaooooo #LUNAtics https://t.co/XGV6PuQzcV	add kfc bob uncle lmaooooo lunatics	0.0	0.0	Neutral	0.342	0.0	0.658	-0.3818	Negative
1184	1184	2022-07-04 21:31:20+00:00	nadiarameh	368.0	UK	The woman at kfc just said bare with me a sec we aint got no chicken	woman kfc said bare sec aint got chicken	-0.21666666666666667	0.5499999999999999	Negative	0.0	0.0	1.0	0.0	Neutral
1185	1185	2022-07-04 21:31:17+00:00	Maxinaery	715.0		i swear to god one of these days imma fucking walk to KFC i hate working out twice a day i hate that i care about m�?� https://t.co/keVQ3TVMvV	swear god one days imma fucking walk kfc hate working twice day hate care	-0.7333333333333334	0.8666666666666667	Negative	0.39	0.226	0.384	-0.5896	Negative
1186	1186	2022-07-04 21:31:10+00:00	MrBreezy2005	23.0		@MrAndyNgo Spoon looks like an abused KFC spork	mrandyngo spoon looks like abused kfc spork	0.0	0.0	Neutral	0.306	0.231	0.463	-0.2023	Negative
1187	1187	2022-07-04 21:30:43+00:00	_KaiiB_	1552.0	Somewhere	I will never forgive COVID for making me eat cold kfc fries�??��?Ϝ	never forgive covid making eat cold kfc fries	-0.6	1.0	Negative	0.206	0.0	0.794	-0.2057	Negative
1188	1188	2022-07-04 21:30:41+00:00	ericky_woodwork	437.0	Okando/Ongwediva	@_ABBU__ Aiye those ones won't afford KFC �???�???	_abbu__ aiye ones afford kfc	0.0	0.0	Neutral	0.0	0.0	1.0	0.0	Neutral
1189	1189	2022-07-04 21:29:35+00:00	TheStenCell	916.0	Frisco, TX	@wesmcadams @BroCWStephens �???�???�??? �??churches, Popeyes, and kfc�?�	wesmcadams brocwstephens churches popeyes kfc	0.0	0.0	Neutral	0.0	0.0	1.0	0.0	Neutral
1190	1190	2022-07-04 21:28:59+00:00	roolbg	667.0		@neph_ning @DrSeanMon me preparing to tell the radiographers the patient I begged to be scanned has gone to kfc	neph_ning drseanmon preparing tell radiographers patient begged scanned gone kfc	0.0	0.0	Neutral	0.0	0.0	1.0	0.0	Neutral
1191	1191	2022-07-04 21:28:48+00:00	TheSaudiPost_En	10.0	Riyadh / Wahsington DC	Al-Monitor: The expansion plans of the #Saudi �??Al Baik�?� restaurant chain will remove its biggest competitor �??#KFC�?� https://t.co/WWRoEa1HX4	monitor expansion plans saudi baik restaurant chain remove biggest competitor kfc	0.0	0.0	Neutral	0.0	0.0	1.0	0.0	Neutral
1192	1192	2022-07-04 21:28:38+00:00	cirouk_	381.0	London, England	@Merstach that's a lot of KFC	merstach lot kfc	0.0	0.0	Neutral	0.0	0.0	1.0	0.0	Neutral
1193	1193	2022-07-04 21:28:30+00:00	WhereTheMaalAt	292.0	Atlanta, GA	Church�??s, Popeyes, &amp; KFC �?�? �??? https://t.co/kmdeb2oyIH	church popeyes amp kfc	0.0	0.0	Neutral	0.0	0.0	1.0	0.0	Neutral
1194	1194	2022-07-04 21:27:14+00:00	oklewdom	488.0	intact , sam	@blitz674283 @BananaIQ @LegitISC nuqzfn u eat kfc boneless banquet and ur u cant eat all that	blitz bananaiq legitisc nuqzfn eat kfc boneless banquet cant eat	0.0	0.0	Neutral	0.0	0.0	1.0	0.0	Neutral
1195	1195	2022-07-04 21:26:29+00:00	KFC_twigs	560.0		@Beat_by_Dre413 @nickiminajpet @girlsinrap @LilKim As opposed to ya fave? https://t.co/ivtxrjCxtT	beat_by_dre nickiminajpet girlsinrap lilkim opposed fave	0.0	0.0	Neutral	0.0	0.367	0.633	0.4404	Positive
1196	1196	2022-07-04 21:26:23+00:00	helveticahooch	797.0		@seIkcubs I got kfc sandwich 6.5/10	seikcubs got kfc sandwich	0.0	0.0	Neutral	0.0	0.0	1.0	0.0	Neutral
1197	1197	2022-07-04 21:24:14+00:00	fuckyalldawg	279.0		How KFC gonna give me a famous bowl and no spoon bitch ass mfs	kfc gonna give famous bowl spoon bitch ass mfs	0.5	1.0	Positive	0.51	0.0	0.49	-0.8074	Negative
1198	1198	2022-07-04 21:24:11+00:00	JenSchmahl	72.0		@Stonekettle Funny story, USC never was and never will be great. Also that guy will never get a hot chick, unless it's from KFC.	stonekettle funny story usc never never great also guy never get hot chick unless kfc	0.033333333333333326	0.8666666666666667	Positive	0.0	0.301	0.699	0.6806	Positive
1199	1199	2022-07-04 21:23:59+00:00	midnight_kfc	18.0		I mean yeah #HarryHouse https://t.co/TjNpBhsulu	mean yeah harryhouse	-0.3125	0.6875	Negative	0.0	0.524	0.476	0.296	Positive
1200	1200	2022-07-04 21:22:27+00:00	MazzolaLawrence	4991.0		@CoyoteJlw @Timothy30434590 @FoxNews @trunolefan Take me to KFC �?�?�?�I�??m the fucking President..�???�??��?Ϝ�?Ϝ�?Ϝ https://t.co/xfvSuTS9Mr	coyotejlw timothy foxnews trunolefan take kfc fucking president	-0.6	0.8	Negative	0.0	0.0	1.0	0.0	Neutral
1201	1201	2022-07-04 21:22:24+00:00	sasukeliker	21.0		@niichanner never had burger king but honestly kfc might be my least favourite fast food place. subway barely outra�?� https://t.co/EUwvswdmFL	niichanner never burger king honestly kfc might least favourite fast food place subway barely outra	0.1375	0.5	Positive	0.15	0.0	0.85	-0.357	Negative
1202	1202	2022-07-04 21:22:15+00:00	StuffBotlmao	5.0		My Best Friend is eating KFC https://t.co/55wqyRXx9y	best friend eating kfc	1.0	0.3	Positive	0.0	0.787	0.213	0.8126	Positive
1203	1203	2022-07-04 21:21:44+00:00	VintageLips2	982.0		@LightMeUp_nBlow I want kfc and they not delivering and idk why	lightmeup_nblow want kfc delivering idk	0.0	0.0	Neutral	0.246	0.228	0.526	-0.0258	Neutral
1204	1204	2022-07-04 21:21:42+00:00	ZachTheZenith	22.0	My mom's basement	@kfc and @jackharlow don't miss #jackharlowxkfc https://t.co/ZXlKpWtAaP	kfc jackharlow miss jackharlowxkfc	0.0	0.0	Neutral	0.348	0.0	0.652	-0.1531	Negative
1205	1205	2022-07-04 21:21:18+00:00	angelkarlnap	557.0	dtqktwt yrtwt glaivetwt	should i order kfc mac and cheese rn	order kfc mac cheese	0.0	0.0	Neutral	0.0	0.0	1.0	0.0	Neutral
1206	1206	2022-07-04 21:21:15+00:00	A9eelMubark1	1324.0	Makkah / Jeddah	I'm at KFC in Jeddah https://t.co/h9pvhYnQTN	kfc jeddah	0.0	0.0	Neutral	0.0	0.0	1.0	0.0	Neutral
1207	1207	2022-07-04 21:19:53+00:00	SandeChin	3337.0	Wellington, New Zealand	@AmazinglyFierc1 @MadHatt65364470 @NewshubNZ I was always surprised Labour used KFC as a bribe for the jab.	amazinglyfierc madhatt newshubnz always surprised labour used kfc bribe jab	0.1	0.9	Positive	0.154	0.162	0.684	0.0258	Neutral
1208	1208	2022-07-04 21:19:42+00:00	princessokyo	195.0	Spain (without the S)	the menu in the kfc drive is gone and when i asked where the sign is at the girl said �??i dunno�?� https://t.co/VwocwGRUmU	menu kfc drive gone asked sign girl said dunno	0.0	0.0	Neutral	0.0	0.0	1.0	0.0	Neutral
1209	1209	2022-07-04 21:19:42+00:00	BonaF1d385	1110.0	United Kingdom	@LBC @RachelSJohnson If only we could see what the rest of Europe does. But then they don't have the wool pulled ov�?� https://t.co/3dkYIJBaYX	lbc rachelsjohnson could see rest europe wool pulled	0.0	0.0	Neutral	0.0	0.0	1.0	0.0	Neutral
1210	1210	2022-07-04 21:19:36+00:00	Con_or_nah	525.0	Hardstuck Silver	KFC chicken sandwich better than Burger King	kfc chicken sandwich better burger king	-0.04999999999999999	0.725	Negative	0.0	0.367	0.633	0.4404	Positive
1211	1211	2022-07-04 21:19:25+00:00	angelgirl1976	950.0	southern middle TN	@WingnutKV Yum! We ended up having chicken strips from KFC, and macaroni salad and this cranberry salad we really l�?� https://t.co/YRgegC4hfb	wingnutkv yum ended chicken strips kfc macaroni salad cranberry salad really	-0.19999999999999998	0.575	Negative	0.0	0.0	1.0	0.0	Neutral
1212	1212	2022-07-04 21:19:15+00:00	sastiimastii	119.0	Karachi, Pakistan	first KFC and now McDonalds??? The real war is on FRIES!!!	first kfc mcdonalds real war fries	0.225	0.31666666666666665	Positive	0.438	0.0	0.562	-0.5994	Negative
1213	1213	2022-07-04 21:18:59+00:00	sasukeliker	21.0		@niichanner calling kfc mid is generous tbh like its below average	niichanner calling kfc mid generous tbh like average	-0.075	0.19999999999999998	Negative	0.0	0.492	0.508	0.7003	Positive
1214	1214	2022-07-04 21:18:26+00:00	mathucampbell	1046.0	Jamaica	The new KFC Chicken Sandwich is not it at all. 0/10 would not recommend. Dry like such girl	new kfc chicken sandwich would recommend dry like girl	-0.17676767676767677	0.6681818181818181	Negative	0.0	0.417	0.583	0.6124	Positive
1215	1215	2022-07-04 21:18:09+00:00	shropsarah	242.0	Shropshire, England	Happy 28th birthday to my childhood bestie. �??? I will always cherish our cocktails, KFC�??s and catch-ups, and miss yo�?� https://t.co/RcpiNWJMRM	happy birthday childhood bestie always cherish cocktails kfc catch ups miss	0.8	1.0	Positive	0.101	0.396	0.503	0.6908	Positive
1216	1216	2022-07-04 21:18:02+00:00	KhadijaTasveeb	678.0	Omelas	addicted to kfc	addicted kfc	-0.4	0.6	Negative	0.0	0.0	1.0	0.0	Neutral
1217	1217	2022-07-04 21:17:27+00:00	AkramRaiha	196.0	Islamabad, Pakistan	I want KFC at 2:17 AM my local outlet does not agree	want kfc local outlet agree	0.0	0.0	Neutral	0.0	0.559	0.441	0.4215	Positive
1218	1218	2022-07-04 21:16:58+00:00	R11MB4UD	528.0	they/vamp - 20	@iridescentsung dilluc in that one kfc event	iridescentsung dilluc one kfc event	0.0	0.0	Neutral	0.0	0.0	1.0	0.0	Neutral
1219	1219	2022-07-04 21:15:57+00:00	soolnds	383.0		"do the popcorn chicken do the kfc" be serious	popcorn chicken kfc serious	-0.4666666666666667	0.8083333333333333	Negative	0.302	0.0	0.698	-0.0772	Negative
1220	1220	2022-07-04 21:15:45+00:00	itsCourtney808	1529.0	Hawai'i	KFC for lunch today. Who is coming over to eat?	kfc lunch today coming eat	0.0	0.0	Neutral	0.0	0.0	1.0	0.0	Neutral
1221	1221	2022-07-04 21:15:10+00:00	mrgrevesluvmatt	348.0	Jamaica	A sistrin of mine say me must come tek her cooking gas, cause she dnt want it to spoil. That is why KFC always crowded.	sistrin mine say must come tek cooking gas cause dnt want spoil kfc always crowded	0.0	0.0	Neutral	0.0	0.085	0.915	0.0772	Positive
1222	1222	2022-07-04 21:14:44+00:00	agentk4815	136.0		@agrestecore I hope you went to kfc today - just in case	agrestecore hope went kfc today case	0.0	0.0	Neutral	0.0	0.367	0.633	0.4404	Positive
1223	1223	2022-07-04 21:14:03+00:00	umawaza	323.0	the ghetto	KFC's kind of overrated, let's be honest.	kfc kind overrated let honest	0.6	0.9	Positive	0.0	0.691	0.309	0.7717	Positive
1224	1224	2022-07-04 21:13:53+00:00	lieslikearug	271.0		KFC is coming? https://t.co/rw9O5HHB4M	kfc coming	0.0	0.0	Neutral	0.0	0.0	1.0	0.0	Neutral
1225	1225	2022-07-04 21:13:49+00:00	HaleEndBallers	744.0	Emirates Stadium	Do people realise this isn't an actual source? He works at KFC ffs https://t.co/k0avSbVLoN	people realise actual source works kfc ffs	0.0	0.1	Neutral	0.388	0.0	0.612	-0.5859	Negative
1226	1226	2022-07-04 21:13:31+00:00	lawlesssimba	1025.0	Saint Lucia	Send kfc pls	send kfc pls	0.0	0.0	Neutral	0.0	0.394	0.606	0.0772	Positive
1227	1227	2022-07-04 21:13:18+00:00	tiny_daggerz	428.0	in my shoes.	@H0USE0FW0LV3SS uh i thought poutine was maccies chips with kfc gravy-	husefwlvss thought poutine maccies chips kfc gravy	0.0	0.0	Neutral	0.0	0.0	1.0	0.0	Neutral
1228	1228	2022-07-04 21:12:15+00:00	bartbotreviews	32.0		I loved when KFC's sodas were making that beep beep beep noise. Rating: 5/5 stars.	loved kfc sodas making beep beep beep noise rating stars	0.7	0.8	Positive	0.0	0.302	0.698	0.5994	Positive
1229	1229	2022-07-04 21:11:55+00:00	erwinsright_arm	218.0		@Cleophys_Wynn popeyes was closed so unfortunately it�??s a kfc chicken sandwich �???	cleophys_wynn popeyes closed unfortunately kfc chicken sandwich	-0.39999999999999997	0.6833333333333332	Negative	0.286	0.0	0.714	-0.34	Negative
1230	1230	2022-07-04 21:11:39+00:00	hydrobread	0.0		and it's my first genshin purchase �??� well, if you won't count the kfc gliders	first genshin purchase well count kfc gliders	0.25	0.3333333333333333	Positive	0.0	0.259	0.741	0.2732	Positive
1231	1231	2022-07-04 21:10:52+00:00	PatrickMonahan1	100.0		@ExpectedByAnth At a time when KFC�??s open?	expectedbyanth time kfc open	0.0	0.5	Neutral	0.0	0.0	1.0	0.0	Neutral
1232	1232	2022-07-04 21:10:21+00:00	LightMeUp_nBlow	1164.0	Saint Lucia	I just want KFC but they no longer deliver to my area and I am SAD sad. https://t.co/oapaEVdsSR	want kfc longer deliver area sad sad	-0.5	1.0	Negative	0.539	0.113	0.348	-0.7096	Negative
1233	1233	2022-07-04 21:09:41+00:00	E_King_1	535.0	Georgia, USA	@GAFollowers He put all the chicken spots on Blast! KFC, Popeyes, Church�??s	gafollowers put chicken spots blast kfc popeyes church	-0.6	0.95	Negative	0.0	0.0	1.0	0.0	Neutral
1234	1234	2022-07-04 21:09:39+00:00	Jamillionaire69	709.0	Las Vegas, NV	Public service announcement chickens die every day at churches, popeyes and kfc �?Ϝ https://t.co/wZ9VwNJpBw	public service announcement chickens die every day churches popeyes kfc	0.0	0.06666666666666667	Neutral	0.302	0.0	0.698	-0.5994	Negative
1235	1235	2022-07-04 21:09:08+00:00	jaleelappleseed	422.0	Long Beach, CA	@National_Idea_ @namaste08 Churches kfc Popeyes Kapparot Everyday �???�?�?�?��	national_idea_ namaste churches kfc popeyes kapparot everyday	-0.2	0.6	Negative	0.0	0.0	1.0	0.0	Neutral
1236	1236	2022-07-04 21:08:15+00:00	NealOKelly	668.0		@ProfDavidBalls A cat. How much KFC can you give it? Or, rather, at what point is it necessary to restrain the an�?� https://t.co/6u25GEyIMS	profdavidballs cat much kfc give rather point necessary restrain	0.1	0.6	Positive	0.0	0.0	1.0	0.0	Neutral
1237	1237	2022-07-04 21:07:40+00:00	SweetstPassion	231.0	Mobius	@AstralTrader69 @sonic_hedgehog @kfc Dude wtf I�??m a minor :/	astraltrader sonic_hedgehog kfc dude wtf minor	-0.275	0.6	Negative	0.432	0.0	0.568	-0.5859	Negative
1238	1238	2022-07-04 21:06:13+00:00	RJKDuggan	1729.0	Lancaster, England	@actuallyhelenw @harrisonjbrock Do they spill KFC gravy on the bed and blame their guest?	actuallyhelenw harrisonjbrock spill kfc gravy bed blame guest	0.0	0.0	Neutral	0.255	0.0	0.745	-0.34	Negative
1239	1239	2022-07-04 21:05:36+00:00	PlatformStrange	447.0	Now and then	@heyitslo25 Only with cheese before bedtime. �??? No, I'm so English Was it a now out of business hog roast/pig burge�?� https://t.co/EokBBJcHQy	heyitslo cheese bedtime english business hog roast pig burge	0.0	0.0	Neutral	0.0	0.0	1.0	0.0	Neutral
1240	1240	2022-07-04 21:05:26+00:00	kitqsye	70.0	6teen | 05	just had kfc it was so good	kfc good	0.7	0.6000000000000001	Positive	0.0	0.744	0.256	0.4404	Positive
1241	1241	2022-07-04 21:05:22+00:00	cyril_zembe	12.0	Earth	@AndileNcube Yesterday I went to KFC. On my way out a homeless guy asked for R2. So I gave him. Today again he was�?� https://t.co/4R9AJwU58O	andilencube yesterday went kfc way homeless guy asked gave today	0.0	0.0	Neutral	0.0	0.0	1.0	0.0	Neutral
1242	1242	2022-07-04 21:05:11+00:00	ryce_crispy	413.0	Natsume's lap	@ajaxshroud Omg hang on were u the trey clover at the twst cosplay meetup at site 3 bc I was the KFC Noelle I ... �??��??�	ajaxshroud omg hang trey clover twst cosplay meetup site kfc noelle	0.0	0.0	Neutral	0.0	0.0	1.0	0.0	Neutral
1243	1243	2022-07-04 21:04:38+00:00	kfc_cum	4.0	yole	��?m m m m m m thats castlevania 2	thats castlevania	0.0	0.0	Neutral	0.0	0.0	1.0	0.0	Neutral
1244	1244	2022-07-04 21:04:19+00:00	misssssbethany	689.0	TEXAS	KFC sounds good rn lmfaooooooo	kfc sounds good lmfaooooooo	0.7	0.6000000000000001	Positive	0.0	0.492	0.508	0.4404	Positive
1245	1245	2022-07-04 21:04:17+00:00	JMay_allday3	4.0	United States	@DooDoo_Tha_Fool @AhjhaeN Damn lol�?�.When you waddled your big ass to KFC, you asked them did they have the personne�?� https://t.co/oHUXKs7QIo	doodoo_tha_fool ahjhaen damn lol waddled big ass kfc asked personne	0.4	0.39999999999999997	Positive	0.388	0.175	0.438	-0.5267	Negative
1246	1246	2022-07-04 21:04:07+00:00	wryrassy	551.0	United States of America	@JackMacCFB Kfc tweets the same obnoxious shit	jackmaccfb kfc tweets obnoxious shit	-0.2	0.8	Negative	0.688	0.0	0.312	-0.765	Negative
1247	1247	2022-07-04 21:03:27+00:00	kfc_cum	4.0	yole	a lot of you asked for a picture of brendan here he is https://t.co/v1YhGYsEEB	lot asked picture brendan	0.0	0.0	Neutral	0.0	0.0	1.0	0.0	Neutral
1248	1248	2022-07-04 21:03:12+00:00	Totes3d	0.0		Thom Yorke swallows nothing after dropping acid in KFC parking lot	thom yorke swallows nothing dropping acid kfc parking lot	0.0	0.0	Neutral	0.0	0.0	1.0	0.0	Neutral
1249	1249	2022-07-04 21:02:51+00:00	caim67	181.0	Glasgow, Scotland	There should be an inquiry into how terrible KFC has become.	inquiry terrible kfc become	-1.0	1.0	Negative	0.508	0.0	0.492	-0.4767	Negative
1250	1250	2022-07-04 21:01:19+00:00	HELLVST	216.0	STRANGER THINGS | MDNI	is 7am a bad time to be craving kfc?	bad time craving kfc	-0.6999999999999998	0.6666666666666666	Negative	0.538	0.0	0.462	-0.5423	Negative
1251	1251	2022-07-04 21:01:14+00:00	Spider_Goat_	77.0	Sewer	the spiders are big fat black blobs, there's deer running through your garden &amp; stealing your salad, fox sees chick�?� https://t.co/KMQN6AHmdY	spiders big fat black blobs deer running garden amp stealing salad fox sees chick	-0.08333333333333333	0.26666666666666666	Negative	0.222	0.0	0.778	-0.5719	Negative
1252	1252	2022-07-04 21:00:26+00:00	badgalshelle	30.0		Hmmmm the Nashville tenders from kfc really hit	hmmmm nashville tenders kfc really hit	0.2	0.2	Positive	0.0	0.242	0.758	0.1531	Positive
1254	1254	2022-07-04 20:59:46+00:00	mohit_rajj111	8.0		@KFC_India since my order was d last order they asked 5 mins more to prepare for the popcorn chicken so I went outs�?� https://t.co/xkMNcyxM34	kfc_india since order last order asked mins prepare popcorn chicken went outs	-0.3	0.5083333333333333	Negative	0.0	0.0	1.0	0.0	Neutral
1255	1255	2022-07-04 20:59:41+00:00	ladylei	179.0	Aurora, IL	@Basia1953Babs @Acyn Hey hey! He might want Wendy's or KFC. This is Amerikkka. He's got freedom of choice. He didn'�?� https://t.co/WjH1x3lXwr	basiababs acyn hey hey might want wendy kfc amerikkka got freedom choice	0.0	0.0	Neutral	0.0	0.355	0.645	0.6705	Positive
1256	1256	2022-07-04 20:58:53+00:00	puwudding	507.0		whats with kfc and their coleslaw being so addictive	whats kfc coleslaw addictive	0.0	0.9	Neutral	0.0	0.0	1.0	0.0	Neutral
1257	1257	2022-07-04 20:57:10+00:00	HanDollsChina	8.0		@ParisHilton Here comes @KFC.	parishilton comes kfc	0.0	0.0	Neutral	0.0	0.0	1.0	0.0	Neutral
1258	1258	2022-07-04 20:56:56+00:00	mrahiabor	789.0	Don't ask.With God	KFC send messages now? https://t.co/AYzs5MQ3lm	kfc send messages	0.0	0.0	Neutral	0.0	0.0	1.0	0.0	Neutral
1259	1259	2022-07-04 20:56:46+00:00	ry0shi1337	597.0	Russia (GMT +3, EST +7)	@lovingstupidity Sorry we don't sell fried women at kfc�??��?��??���	lovingstupidity sorry sell fried women kfc	-0.5	1.0	Negative	0.206	0.0	0.794	-0.0772	Negative
1260	1260	2022-07-04 20:56:42+00:00	NealOKelly	668.0		Out of interest, how much KFC can a cat have? Asking for a friend.	interest much kfc cat asking friend	0.2	0.2	Positive	0.0	0.608	0.392	0.7351	Positive
1261	1261	2022-07-04 20:56:18+00:00	JojoNonopha	132.0		@mihletshemese That�??s not how you spell kfc	mihletshemese spell kfc	0.0	0.0	Neutral	0.0	0.0	1.0	0.0	Neutral
1262	1262	2022-07-04 20:54:25+00:00	CHAMP_OFFICIAL1	892.0	London, England	@Afia_Dimple I know you want KFC	afia_dimple know want kfc	0.0	0.0	Neutral	0.0	0.302	0.698	0.0772	Positive
1263	1263	2022-07-04 20:54:23+00:00	badtzwonie	24.0	i was suspended	@pixipyo Me, Finn, as an idol hoping on my Twitter burner account to tweet about how I saw myself eating ass behind�?� https://t.co/QAns6uEoyC	pixipyo finn idol hoping twitter burner account tweet saw eating ass behind	-0.4	0.7	Negative	0.215	0.172	0.613	-0.1779	Negative
1264	1264	2022-07-04 20:53:40+00:00	mohit_rajj111	8.0		@KFC_India Dear KFC India this incident happened yesterday @11pm IST,when I went to one of your outlet in Noida 14�?� https://t.co/rlMPJFfeWm	kfc_india dear kfc india incident happened yesterday ist went one outlet noida	0.0	0.0	Neutral	0.0	0.191	0.809	0.3818	Positive
1265	1265	2022-07-04 20:53:40+00:00	PenGwenWithLC	1395.0	Seattle, WA	@oliverdowden1 @AGomezler @TheTweetOfGod I feel equipped to deal with them now. Distance, KFC distract, evade lol https://t.co/9iJiIVkyiF	oliverdowden agomezler thetweetofgod feel equipped deal distance kfc distract evade lol	0.8	0.7	Positive	0.157	0.2	0.643	0.1531	Positive
1266	1266	2022-07-04 20:53:31+00:00	_notjusanybody	714.0		The KFC in Brandon so high I know they makin their own price bro I got 3 tenders by itself and it was 8 dollars	kfc brandon high know makin price bro got tenders dollars	0.16	0.5399999999999999	Positive	0.0	0.151	0.849	0.1531	Positive
1267	1267	2022-07-04 20:52:46+00:00	PatrickTeye2	580.0	Tema, Ghana	@DianaZimbudzana @TheJackForge Please go ahead with it. Don�??t mind the tweet. The story behind KFC can motivate you �?����	dianazimbudzana thejackforge please ahead mind tweet story behind kfc motivate	-0.4	0.7	Negative	0.0	0.38	0.62	0.5994	Positive
1268	1268	2022-07-04 20:51:50+00:00	SahibBennett	2338.0	New Jersey	@xoxo_YOYO_xoxo I JUST had convo yesterday with my son. We both think its KFC's Spicy Chicken Sandwich.	xoxo_yoyo_xoxo convo yesterday son think kfc spicy chicken sandwich	-0.6	0.95	Negative	0.0	0.0	1.0	0.0	Neutral
1269	1269	2022-07-04 20:50:10+00:00	SkylarBirb	457.0	Tokyo, Japan	@MatchingFire I will like because I love eating food anyways look at this image of Kanye eating KFC @tidallicit https://t.co/3BevsRweY6	matchingfire like love eating food anyways look image kanye eating kfc tidallicit	0.5	0.6	Positive	0.0	0.401	0.599	0.7717	Positive
1270	1270	2022-07-04 20:50:05+00:00	Phoen1xwashere	26.0	Mars	@iangarryMMA White Boy got that KFC 5 piece fo ya ass. Fuck. That was so sexy I'm slightly hard.	iangarrymma white boy got kfc piece ass fuck sexy slightly hard	-0.04791666666666668	0.5354166666666667	Negative	0.438	0.184	0.378	-0.5729	Negative
1271	1271	2022-07-04 20:49:29+00:00	Sly_Simp	74.0	Trash	@KFCBarstool Lol Barstool is some hot garbagio. You click baiting again KFC?	kfcbarstool lol barstool hot garbagio click baiting kfc	0.525	0.775	Positive	0.0	0.286	0.714	0.4215	Positive
1272	1272	2022-07-04 20:49:29+00:00	eebyabpus	300.0		@JasonLaBoss @MaryBrowns @ChristyMack Today is a good day to try it. The Big Mary is only 5.00 on Mondays... I like�?� https://t.co/eXShTT63a2	jasonlaboss marybrowns christymack today good day try big mary mondays like	0.35	0.35000000000000003	Positive	0.0	0.375	0.625	0.6597	Positive
1273	1273	2022-07-04 20:49:26+00:00	valeryy_valz	360.0	Nelspruit, South Africa	Craving for KFC at this time �?��	craving kfc time	0.0	0.0	Neutral	0.0	0.0	1.0	0.0	Neutral
1274	1274	2022-07-04 20:48:55+00:00	CHBabycakes	384.0	South Africa	@CHendricks20 @KFCSA Yes been waiting for about 15 years for you guys to bring a this back was my all time favourit�?� https://t.co/KQeekg0AWN	chendricks kfcsa yes waiting years guys bring back time favourit	0.0	0.0	Neutral	0.0	0.231	0.769	0.4019	Positive
1275	1275	2022-07-04 20:48:37+00:00	taxbod	1838.0		@time_nw @memorieshendon I remember that KFC in the mid '70s. When they refused to serve my mum and her mate becaus�?� https://t.co/fMsBsW7vBH	time_nw memorieshendon remember kfc mid refused serve mum mate becaus	0.0	0.0	Neutral	0.196	0.0	0.804	-0.296	Negative
1276	1276	2022-07-04 20:48:12+00:00	77_mwabi	127.0	North Carolina, USA	Of course, common knowledge, kfc is bottom tier. Expensive half cooked chicken �?ϝ�?�� https://t.co/dp6gaWnjNv	course common knowledge kfc bottom tier expensive half cooked chicken	-0.39166666666666666	0.5791666666666666	Negative	0.0	0.0	1.0	0.0	Neutral
1277	1277	2022-07-04 20:47:19+00:00	oliverdowden1	441.0		@PenGwenWithLC @AGomezler @TheTweetOfGod Chavs? They don`t have cooking skills being thick as hell. Greggs, McDonal�?� https://t.co/wDn5BoenmJ	pengwenwithlc agomezler thetweetofgod chavs cooking skills thick hell greggs mcdonal	-0.30000000000000004	0.475	Negative	0.338	0.0	0.662	-0.6808	Negative
1278	1278	2022-07-04 20:47:06+00:00	KFC_twigs	560.0		@theebopper @Rick960828781 @Shotzflavor @M00oc @NellyHasPockets @Abstrvct @KytheRHOgue She tried to defend him too�?� https://t.co/OnHPLwTTyF	theebopper rick shotzflavor moc nellyhaspockets abstrvct kytherhogue tried defend	0.0	0.0	Neutral	0.0	0.0	1.0	0.0	Neutral
1279	1279	2022-07-04 20:46:46+00:00	charxthree	148.0	Murder City, NJ	I think the KFC I ordered from is secretly in Toronto because they delivered my soda in a plastic bag. Sure, it ca�?� https://t.co/GkUVefVhIi	think kfc ordered secretly toronto delivered soda plastic bag sure	0.04999999999999999	0.7944444444444444	Positive	0.0	0.204	0.796	0.3182	Positive
1280	1280	2022-07-04 20:46:43+00:00	Twashwaccoon	121.0	USA	If ratatouille was real, would the rats execute each other via KFC deep fryer?	ratatouille real would rats execute via kfc deep fryer	0.1	0.35000000000000003	Positive	0.0	0.0	1.0	0.0	Neutral
1281	1281	2022-07-04 20:46:14+00:00	vtdiw	516.0		@Basso488 I just love the fact that the president of the United States actually came down to the infield after the�?� https://t.co/98DdAKeWKx	basso love fact president united states actually came infield	0.25	0.35	Positive	0.0	0.5	0.5	0.7906	Positive
1282	1282	2022-07-04 20:46:00+00:00	VintageLips2	982.0		@elle_758 Kfc n sprite but idk what wrong with them ppl	elle_ kfc sprite idk wrong ppl	-0.5	0.9	Negative	0.529	0.0	0.471	-0.5423	Negative
1283	1283	2022-07-04 20:45:45+00:00	KFC_twigs	560.0		@thoughtfulbae He needs the book of Ashanti I fear	thoughtfulbae needs book ashanti fear	0.0	0.0	Neutral	0.444	0.0	0.556	-0.4939	Negative
1284	1284	2022-07-04 20:45:16+00:00	harringtonsbot	8.0	@ilovekeery	I love KFC	love kfc	0.5	0.6	Positive	0.0	0.808	0.192	0.6369	Positive
1285	1285	2022-07-04 20:45:06+00:00	pelama_	375.0	The gardens	Kanshi kfc ku kitwe takwaba? I wonder what those Huns sbwl	kanshi kfc kitwe takwaba wonder huns sbwl	0.0	0.0	Neutral	0.0	0.0	1.0	0.0	Neutral
1286	1286	2022-07-04 20:43:53+00:00	lallalxnd	191.0		Not this kfc worker having �??Darkie�?� on her name tag �?Ϝ�?Ϝ�?Ϝ	kfc worker darkie name tag	0.0	0.0	Neutral	0.0	0.0	1.0	0.0	Neutral
1287	1287	2022-07-04 20:42:39+00:00	adri6428	96.0	they/she 16	kfc is open for the 4th of july god bless	kfc open july god bless	0.0	0.5	Neutral	0.0	0.62	0.38	0.5994	Positive
1288	1288	2022-07-04 20:41:29+00:00	KFC_twigs	560.0		@Lisaturn3 @GenGen15N @V_Iverson_V @lilfreakygyall @XCHANELWHOREX @iamcardib Omg Chunk Li the Coke snorter	lisaturn gengenn v_iverson_v lilfreakygyall xchanelwhorex iamcardib omg chunk coke snorter	0.0	0.0	Neutral	0.0	0.0	1.0	0.0	Neutral
1289	1289	2022-07-04 20:41:12+00:00	RavenwolfTammy	4247.0	Ontario, Canada	�???�?ϜXena �??�always has water �??� drippin down all over Mr Magoo�??s bare legs along with a wet toy or her frisbee �?�� present�?� https://t.co/epiKM32iTH	ϝxena always water drippin magoo bare legs along wet toy frisbee present	-0.016666666666666666	0.16666666666666666	Negative	0.0	0.0	1.0	0.0	Neutral
1290	1290	2022-07-04 20:41:07+00:00	TheNerdyPatatas	5783.0	National Capital Region	Ordered KFC because i deserve it. https://t.co/RjAWkAOXKn	ordered kfc deserve	0.0	0.0	Neutral	0.0	0.0	1.0	0.0	Neutral
1291	1291	2022-07-04 20:40:55+00:00	KFC_CHIKN_LIL	234.0		@APinjast @ShadowLordsNFT Got some heat �??�	apinjast shadowlordsnft got heat	0.0	0.0	Neutral	0.0	0.0	1.0	0.0	Neutral
1292	1292	2022-07-04 20:40:50+00:00	YoungBlonde_Don	99.0		@kfc_yumcenter @machinegunkelly Looks so aesthetic �?���??���?��?	kfc_yumcenter machinegunkelly looks aesthetic	0.0	0.0	Neutral	0.0	0.0	1.0	0.0	Neutral
1293	1293	2022-07-04 20:40:29+00:00	nathanalch	140.0	enfp	Bk for burger &amp; king fushion Mcd for mcflurry &amp; fries A&amp;w for chicken &amp; rootbeer Sorry kfc, kita ga cocok :( https://t.co/xaqeOcVMp0	burger amp king fushion mcd mcflurry amp fries amp chicken amp rootbeer sorry kfc kita cocok	-0.55	0.975	Negative	0.08	0.0	0.92	-0.0772	Negative
1294	1294	2022-07-04 20:40:07+00:00	DaedrianTheGr8	329.0	Jamaica	Somewhere ina jamaica a dolly just warm up di piece a kfc di people dem man gi har lastnight as payment fi sex�???	somewhere ina jamaica dolly warm piece kfc people dem man har lastnight payment sex	0.6	0.6	Positive	0.0	0.128	0.872	0.2263	Positive
1295	1295	2022-07-04 20:39:57+00:00	Tomtom87511202	124.0		@domislivenews The funeral was held at KFC�???�???�???	domislivenews funeral held kfc	0.0	0.0	Neutral	0.455	0.0	0.545	-0.3612	Negative
1296	1296	2022-07-04 20:39:54+00:00	kke777	150.0	bogota colombia	Just posted a photo @ Kfc 108 https://t.co/oT1xVdpdRI	posted photo kfc	0.0	0.0	Neutral	0.0	0.0	1.0	0.0	Neutral
1297	1297	2022-07-04 20:39:40+00:00	ovrmonroeville	119.0	they / them	why is kfc only paying me for 19.5 hours.	kfc paying hours	0.0	0.0	Neutral	0.0	0.0	1.0	0.0	Neutral
1298	1298	2022-07-04 20:39:21+00:00	badtzwonie	24.0	i was suspended	something abt me eating ass behind a kfc	something abt eating ass behind kfc	-0.4	0.7	Negative	0.412	0.0	0.588	-0.5423	Negative
1299	1299	2022-07-04 20:39:02+00:00	FrDamienKarras	519.0		@tradcathlankan I kinda want KFC now.	tradcathlankan kinda want kfc	0.0	0.0	Neutral	0.0	0.251	0.749	0.0018	Neutral
1300	1300	2022-07-04 20:36:58+00:00	Stephen3101	31.0		@GMFB @KyleBrandt Is this you? Did you win some weird KFC Twitter Award Pic! Looks like you! https://t.co/yALAnpS02H	gmfb kylebrandt win weird kfc twitter award pic looks like	0.15000000000000002	0.7	Positive	0.097	0.56	0.343	0.8442	Positive
1301	1301	2022-07-04 20:36:55+00:00	cmdrexorcist	505.0	Texas	@cmdr_eagle131 I�??m still not signing the Nightwish model you made out of toothpaste and used KFC aluminum foil�?�	cmdr_eagle still signing nightwish model made toothpaste used kfc aluminum foil	0.0	0.0	Neutral	0.0	0.0	1.0	0.0	Neutral
1302	1302	2022-07-04 20:36:51+00:00	sleek004_	1565.0	Emirates Stadium	He said Popeyes and kfc �???�???�???�???�???�???�?Ϝ�?Ϝ�?Ϝ https://t.co/KZJBPDVJNw	said popeyes kfc	0.0	0.0	Neutral	0.0	0.0	1.0	0.0	Neutral
1303	1303	2022-07-04 20:36:30+00:00	prsturgeon	2645.0	Stittsville, ON Canada	Leftover Canada Day nachos with cheese and KFC chicken. Mango salsa. https://t.co/E1JzChEejB	leftover canada day nachos cheese kfc chicken mango salsa	-0.6	0.95	Negative	0.0	0.0	1.0	0.0	Neutral
1304	1304	2022-07-04 20:35:30+00:00	Aphiwescotty	332.0	Durban, South Africa	Zithini with Twitter ppl ne KFC ? �??��??�	zithini twitter ppl kfc	0.0	0.0	Neutral	0.0	0.0	1.0	0.0	Neutral
1305	1305	2022-07-04 20:34:47+00:00	phoenixevents4	707.0		@AlanKayWrestler You got smacked in the face with a KFC by @CommanderNash1 at OMR 4 Then you got beat by his daughter	alankaywrestler got smacked face kfc commandernash omr got beat daughter	0.0	0.0	Neutral	0.0	0.0	1.0	0.0	Neutral
1306	1306	2022-07-04 20:34:44+00:00	KFCSA	18738.0	South Africa	@talent_zhorizho @AdvoBarryRoux Hi there, kindly share the KFC branch name you visited to our inbox, and our team w�?� https://t.co/USF10emqME	talent_zhorizho advobarryroux kindly share kfc branch name visited inbox team	0.6	0.9	Positive	0.0	0.403	0.597	0.6597	Positive
1307	1307	2022-07-04 20:34:43+00:00	Agriking	519.0	NE Ohio. Near Lake Erie.	@AvgNickk I mean I like it but I haven�??t tried a lot of other places. KFC is pretty much all we have around here.	avgnickk mean like tried lot places kfc pretty much around	0.04583333333333334	0.6291666666666667	Positive	0.0	0.416	0.584	0.6908	Positive
1308	1308	2022-07-04 20:34:38+00:00	kfc_cum	4.0	yole	eric	eric	0.0	0.0	Neutral	0.0	0.0	1.0	0.0	Neutral
1309	1309	2022-07-04 20:34:33+00:00	jimsilpeg	507.0		@K__McGee @BetteMidler KFC, men do not have wombs. I can't believe I'm defending Bette Midler, but get out of the w�?� https://t.co/LFdNzIdET7	k__mcgee bettemidler kfc men wombs believe defending bette midler get	0.0	0.0	Neutral	0.0	0.0	1.0	0.0	Neutral
1310	1310	2022-07-04 20:33:40+00:00	IamYolandaaaa	590.0	NAMIBIA	Not me thinking that there was already KFC in Diva�???�???�??? https://t.co/Kw94Wp0jpv	thinking already kfc diva	0.0	0.0	Neutral	0.0	0.0	1.0	0.0	Neutral
1311	1311	2022-07-04 20:33:07+00:00	Moha69u	107.0		@KFC_ES Chicken box better then you �???�???	kfc_es chicken box better	-0.04999999999999999	0.725	Negative	0.0	0.492	0.508	0.4404	Positive
1312	1312	2022-07-04 20:30:39+00:00	AvgNickk	605.0	New Caney, TX	KFC is the best fast food chicken Just thought i'd let yall know that.	kfc best fast food chicken thought let yall know	0.19999999999999998	0.6166666666666666	Positive	0.0	0.344	0.656	0.6369	Positive
1313	1313	2022-07-04 20:30:37+00:00	MOONWALKlN	759.0	GTA	@koopd_patd @atom_MUR @Sidemen @Jidion6 @Tobjizzle ur literally dick riding the kfc console	koopd_patd atom_mur sidemen jidion tobjizzle literally dick riding kfc console	0.0	0.0	Neutral	0.268	0.0	0.732	-0.5106	Negative
1314	1314	2022-07-04 20:30:27+00:00	queen_bitsy	24.0		@mrfigarocat KFC always for me an mom	mrfigarocat kfc always mom	0.0	0.0	Neutral	0.0	0.0	1.0	0.0	Neutral
1315	1315	2022-07-04 20:29:57+00:00	amornickie	560.0	Jamaica	Over a month now I don�??t eat Wendy�??s or KFC	month eat wendy kfc	0.0	0.0	Neutral	0.0	0.0	1.0	0.0	Neutral
1316	1316	2022-07-04 20:29:16+00:00	DarkZeroUnit	1915.0	Earth	@SDragon1625 ah DNF dual ok you should have lead with that i was thinking of KFC Sanders	sdragon dnf dual lead thinking kfc sanders	0.0	0.0	Neutral	0.0	0.0	1.0	0.0	Neutral
1317	1317	2022-07-04 20:28:48+00:00	thamsanqaAFC	378.0	Pretoria, South Africa	Thank you KFC.�?ϝ�?�� https://t.co/t9fESmuVHM	thank kfc	0.0	0.0	Neutral	0.0	0.714	0.286	0.3612	Positive
1318	1318	2022-07-04 20:28:24+00:00	philoBeddoe2	60.0		@barstoolsports @KFCBarstool @KFCradio KFC's Minute Man segments are all coked up since @The_MJF dropped the pipe-bomb a few weeks ago.	barstoolsports kfcbarstool kfcradio kfc minute man segments coked since the_mjf dropped pipe bomb weeks ago	0.0	0.0	Neutral	0.186	0.0	0.814	-0.4939	Negative
1319	1319	2022-07-04 20:26:34+00:00	everymatchboy	2491.0	Holloway,London	@Gooner_AK Do you mean KFC employees?�??�	gooner_ak mean kfc employees	-0.3125	0.6875	Negative	0.0	0.0	1.0	0.0	Neutral
1320	1320	2022-07-04 20:26:02+00:00	yunosito	196.0	aespa 127 jisung jaemin	fuck it m pedire kfc xq no se q mas comer	fuck pedire kfc mas comer	-0.4	0.6	Negative	0.467	0.0	0.533	-0.5423	Negative
1321	1321	2022-07-04 20:25:40+00:00	modupadi	531.0	Pretoria	@iTsoaeli And you thought me buying hot chocolate from KFC was bad?�???�???�???	itsoaeli thought buying hot chocolate kfc bad	-0.22499999999999992	0.7583333333333333	Negative	0.368	0.0	0.632	-0.5423	Negative
1322	1322	2022-07-04 20:24:31+00:00	chauarma	75.0		@MaskTheMovie Let me introduce you to @KFC_ES	maskthemovie let introduce kfc_es	0.0	0.0	Neutral	0.0	0.0	1.0	0.0	Neutral
1323	1323	2022-07-04 20:24:07+00:00	ball_polish	238.0		@BartoSitek maluch racer 2 kfc	bartositek maluch racer kfc	0.0	0.0	Neutral	0.0	0.0	1.0	0.0	Neutral
1324	1324	2022-07-04 20:23:05+00:00	DustinGodin	594.0	Toronto, Ontario	Hello @kfc_canada - It's your pal Dustin here. I don't ask for much, but could you please think of bringing the KFC�?� https://t.co/LTKCoUAYJs	hello kfc_canada pal dustin ask much could please think bringing kfc	0.2	0.2	Positive	0.0	0.187	0.813	0.3182	Positive
1325	1325	2022-07-04 20:21:26+00:00	EphraimGopin	914.0	Jerusalem, Israel	@YeahThatsKosher @RealJStreets @aimhumor They closed because no one ate there �??� They were trying to capitalize on�?� https://t.co/KZbYvF53Jo	yeahthatskosher realjstreets aimhumor closed one ate trying capitalize	-0.1	0.1	Negative	0.0	0.0	1.0	0.0	Neutral
1326	1326	2022-07-04 20:21:13+00:00	BNkhumane	125.0	Pretoria,SA	@NShezi @Choux_Pastrie Headless Chickens marching to KFC via Nandos n Licken. Acts of futility	nshezi choux_pastrie headless chickens marching kfc via nandos licken acts futility	0.0	0.0	Neutral	0.0	0.0	1.0	0.0	Neutral
1327	1327	2022-07-04 20:21:12+00:00	ChesterHorrors	90.0	Midnite Haven of Horrors	I just picked up the KFC�?�ladies??�?Ϝ https://t.co/MfbNSNBDH7	picked kfc ladies	0.0	0.0	Neutral	0.0	0.0	1.0	0.0	Neutral
1328	1328	2022-07-04 20:20:47+00:00	jabs_unfiltered	1238.0		�?Ϝ�?Ϝ�?Ϝ�?Ϝ I was just telling my niece today kutsi kfc needs to set us free from these chains https://t.co/HnjXPC2HKO	telling niece today kutsi kfc needs set free chains	0.4	0.8	Positive	0.0	0.292	0.708	0.5106	Positive
1329	1329	2022-07-04 20:20:43+00:00	crystaooo	123.0		im so sick my body feels like its burning up at the same time im so cold and i cant even inhale properly i blame th�?� https://t.co/icKoES3Lhh	sick body feels like burning time cold cant even inhale properly blame	-0.4380952380952381	0.6523809523809524	Negative	0.331	0.145	0.523	-0.4939	Negative
1330	1330	2022-07-04 20:20:20+00:00	CallMeChinkkyE	584.0		I�??m sitting at the park eating KFC . My family should be ashamed of themselves.... Taking all damn day to cook . �???�?���?��?��??���	sitting park eating kfc family ashamed taking damn day cook	0.0	0.0	Neutral	0.42	0.0	0.58	-0.7003	Negative
1331	1331	2022-07-04 20:19:35+00:00	DaytonW98558814	120.0	Here and There	"Hmmm... There's a KFC close to here." https://t.co/UsfArN75wO	hmmm kfc close	0.0	0.0	Neutral	0.0	0.0	1.0	0.0	Neutral
1332	1332	2022-07-04 20:19:03+00:00	woahpaolo	336.0	London	@CasualMMAtrader Saying Fiat 500 twitter has no hurtful meaning to it, it was never historically used as a demeanin�?� https://t.co/A0VHcFwO6S	casualmmatrader saying fiat twitter hurtful meaning never historically used demeanin	0.0	0.0	Neutral	0.274	0.0	0.726	-0.5267	Negative
1333	1333	2022-07-04 20:18:18+00:00	BestCoastMerc	69.0	San Jose, CA	KFC having a jack harlow meal is fucking hilarious �???	kfc jack harlow meal fucking hilarious	0.5	1.0	Positive	0.0	0.374	0.626	0.4576	Positive
1334	1334	2022-07-04 20:17:22+00:00	SinazoTambo	688.0	Cape Town, South Africa	Kfc nuggets* https://t.co/0rmECuVaUh	kfc nuggets	0.0	0.0	Neutral	0.0	0.0	1.0	0.0	Neutral
1335	1335	2022-07-04 20:16:54+00:00	alifrayjeem	802.0	Beajistan!	@murtaza13 @ihirarafique This is not just you. Sbaka yai hai that KFC in Pakistan is the best.�???	murtaza ihirarafique sbaka yai hai kfc pakistan best	1.0	0.3	Positive	0.0	0.375	0.625	0.6369	Positive
1336	1336	2022-07-04 20:16:54+00:00	S_Mohanraj_1997	151.0		@KFC_India It has been more than 48+ hrs and no refund happened for the failed transaction. Amount got deducted fro�?� https://t.co/vre7D9KpGx	kfc_india hrs refund happened failed transaction amount got deducted fro	-0.5	0.3	Negative	0.268	0.0	0.732	-0.5106	Negative
1337	1337	2022-07-04 20:15:48+00:00	TheOriginalRen	1123.0	England, United Kingdom	Are we gonna discus just how much KFC has declined.. ffs I can�??t even have a decent cheat meal.. that deffo taste l�?� https://t.co/Fxu15J01Zm	gonna discus much kfc declined ffs even decent cheat meal deffo taste	0.18333333333333335	0.43333333333333335	Positive	0.405	0.0	0.595	-0.7783	Negative
1338	1338	2022-07-04 20:15:29+00:00	septichank	25.0	North East, England	@kev120457 @dorothy_simm Is it not just KFC? Initials are the same	kev dorothy_simm kfc initials	0.0	0.0	Neutral	0.0	0.0	1.0	0.0	Neutral
1339	1339	2022-07-04 20:14:53+00:00	Mr_Hawkhead	417.0	Yorkshire, UK	@KFC_UKI Wakefield Calder Park. It looks shoddy with a hand written note on the drive thru saying no fizzy drinks w�?� https://t.co/anoE015LSz	kfc_uki wakefield calder park looks shoddy hand written note drive thru saying fizzy drinks	-0.3	0.5	Negative	0.0	0.198	0.802	0.4939	Positive
1340	1340	2022-07-04 20:14:30+00:00	BlankChexkYB	589.0	Fort Lauderdale, FL	Man said chickens are dying everyday folks. Popeyes , KFC �?Ϝ�?Ϝ�?Ϝ Kentucky Fried Chicken �?Ϝ	man said chickens dying everyday folks popeyes kfc kentucky fried chicken	-0.4	0.7749999999999999	Negative	0.0	0.0	1.0	0.0	Neutral
1341	1341	2022-07-04 20:14:14+00:00	_Tomothyy_	3067.0	West Midlands, England	First time smoking a �??KFC�?� �??? https://t.co/Y0l7IcRljN	first time smoking kfc	0.25	0.3333333333333333	Positive	0.0	0.0	1.0	0.0	Neutral
1342	1342	2022-07-04 20:14:00+00:00	spatcock	88.0	he/him	@zhuobff nah i was in kfc near my local cinema and there were like 14 year sevens and eights in oversized suits tha�?� https://t.co/L8dwy4WXSG	zhuobff nah kfc near local cinema like year sevens eights oversized suits tha	0.05	0.2	Positive	0.094	0.168	0.738	0.2732	Positive
1343	1343	2022-07-04 20:13:07+00:00	Skinnyminniety	244.0		Kfc/Taco Bell on mlk fail me every time	kfc taco bell mlk fail every time	-0.5	0.29999999999999993	Negative	0.368	0.0	0.632	-0.5423	Negative
1344	1344	2022-07-04 20:12:11+00:00	mimidastalli	516.0	london / durham / wherever	what i would give for a bucket of kfc hot wings rn	would give bucket kfc hot wings	0.25	0.8500000000000001	Positive	0.0	0.0	1.0	0.0	Neutral
1345	1345	2022-07-04 20:11:57+00:00	AstralTrader69	1472.0	The Precipice	@SweetstPassion @sonic_hedgehog @kfc This you? https://t.co/m2pZxOi9Ae	sweetstpassion sonic_hedgehog kfc	0.0	0.0	Neutral	0.0	0.0	1.0	0.0	Neutral
1346	1346	2022-07-04 20:11:45+00:00	TrulySofa	2005.0		Y�??all when kfc had this I�??m /srs I ate two of them and enjoyed them and they�??re the only thing I�??ve ever enjoyed ea�?� https://t.co/azzYOdfWli	kfc srs ate two enjoyed thing ever enjoyed	0.5	0.7	Positive	0.0	0.524	0.476	0.765	Positive
1347	1347	2022-07-04 20:11:31+00:00	BossAssCarmen	20.0	Your Dads House	@ogmez_ Y�??all know KFC be cloning they chicken�?� I�??m surprised that shit aint get off the cardboard and fly away	ogmez_ know kfc cloning chicken surprised shit aint get cardboard fly away	0.025000000000000022	0.8875000000000001	Positive	0.232	0.123	0.645	-0.4019	Negative
1348	1348	2022-07-04 20:11:15+00:00	NotSoFatFried	485.0	your local kfc	mashaAllah finally a KFC opening next to her home�???�???�???�???�??? https://t.co/awlpynt2hK	mashaallah finally kfc opening next home	0.0	0.5	Neutral	0.0	0.0	1.0	0.0	Neutral
1349	1349	2022-07-04 20:11:07+00:00	KFC_twigs	560.0		@mariahkaeri @cameronjm1995 Omg what did they ask her lol	mariahkaeri cameronjm omg ask lol	0.8	0.7	Positive	0.0	0.412	0.588	0.4215	Positive
1350	1350	2022-07-04 20:11:01+00:00	noticed_uwu	82.0	Minnesota	Hear me out: Taco Bell Defy but each lane is different. Combination Pizza Hut, Taco Bell, KFC	hear taco bell defy lane different combination pizza hut taco bell kfc	0.0	0.6	Neutral	0.0	0.0	1.0	0.0	Neutral
1351	1351	2022-07-04 20:09:12+00:00	tramac1964	1235.0	Kingston Upon Hull	@deelomas Daughter had double jaw surgery over 5 weeks ago. She can just about eat toast, crisps and curry with tof�?� https://t.co/MOk3Q4Xbtj	deelomas daughter double jaw surgery weeks ago eat toast crisps curry tof	0.0	0.0	Neutral	0.0	0.0	1.0	0.0	Neutral
1352	1352	2022-07-04 20:08:51+00:00	drulipabs	2352.0	United States	@BigRighteous �??Chicken dies everyday at Churches, Popeyes and KFC�?� that what got me	bigrighteous chicken dies everyday churches popeyes kfc got	-0.4	0.7749999999999999	Negative	0.0	0.0	1.0	0.0	Neutral
1353	1353	2022-07-04 20:08:41+00:00	RonellMashadi	54.0		@expressoshow @KFCSA KFC Chachos and Kentucky Fried Oreos with Soft Serve #KentuckyTown https://t.co/wm4SYhwNkp	expressoshow kfcsa kfc chachos kentucky fried oreos soft serve kentuckytown	0.1	0.35	Positive	0.0	0.0	1.0	0.0	Neutral
1354	1354	2022-07-04 20:08:14+00:00	iamniiabbeyy	1019.0	Greater Accra, Ghana	I really love Kfc's Crusher and Burger �?�?!!! Sooooooo sweeeetttttt��ϋ���?�?	really love kfc crusher burger sooooooo sweeeetttttt	0.5	0.6	Positive	0.0	0.428	0.572	0.6697	Positive
1355	1355	2022-07-04 20:07:59+00:00	GivernMark75	1287.0	Belfast,Northern Ireland	@BelfastLive Its a Hole of a Place,took kids once to KFC before Cinema,bunch of Teenage Degenerates landed in, inti�?� https://t.co/nE5zrLmzSY	belfastlive hole place took kids kfc cinema bunch teenage degenerates landed inti	0.0	0.0	Neutral	0.0	0.0	1.0	0.0	Neutral
1356	1356	2022-07-04 20:07:23+00:00	xiahaoGrace	6.0		Ate KFC last night, because there was an event price that went back to the past, in fact, I prefer McDonald's and C�?� https://t.co/JEjqCqCLAf	ate kfc last night event price went back past fact prefer mcdonald	-0.08333333333333333	0.10555555555555556	Negative	0.0	0.0	1.0	0.0	Neutral
1357	1357	2022-07-04 20:06:29+00:00	Mr_Hawkhead	417.0	Yorkshire, UK	@kfc what are you playing at? No drinks except water, no sides except coleslaw and mash AND the prices shown are wr�?� https://t.co/WudvJY1TkK	kfc playing drinks except water sides except coleslaw mash prices shown	0.0	0.0	Neutral	0.0	0.153	0.847	0.2023	Positive
1358	1358	2022-07-04 20:05:56+00:00	mrbobdobalia	541.0	Philadelphia, PA	@luvshaters �??You think KFC is still open�?�	luvshaters think kfc still open	0.0	0.5	Neutral	0.0	0.0	1.0	0.0	Neutral
1359	1359	2022-07-04 20:05:45+00:00	frxmmithian	483.0	Cape Town	Niggas will spend hundreds on KFC every month but won't have 1K to send their baby mama or make an F fort to C their kid	niggas spend hundreds kfc every month send baby mama make fort kid	0.0	0.0	Neutral	0.179	0.0	0.821	-0.34	Negative
1360	1360	2022-07-04 20:04:40+00:00	laalbattii	796.0		today i am missing my crorpati behn and her credit card�?���?�� hope u read this and randomly send me kfc	today missing crorpati behn credit card hope read randomly send kfc	-0.35	0.275	Negative	0.14	0.35	0.51	0.5106	Positive
1361	1361	2022-07-04 20:04:38+00:00	kfc_cum	4.0	yole	help	help	0.0	0.0	Neutral	0.0	1.0	0.0	0.4019	Positive
1362	1362	2022-07-04 20:04:27+00:00	ivanovitchgf	429.0	she/her | 17	ready to see the kfc breakup in 16k giga HD https://t.co/T9dvKEBdfU	ready see kfc breakup giga	0.2	0.5	Positive	0.0	0.385	0.615	0.3612	Positive
1363	1363	2022-07-04 20:03:53+00:00	koilah	290.0		Craving KFC, n u?	craving kfc	0.0	0.0	Neutral	0.0	0.0	1.0	0.0	Neutral
1364	1364	2022-07-04 20:03:48+00:00	b0ttem	417.0		#WIN! Follow, Fav + Retweet &amp; you can win a KFC butt-plonking Ghetto Strumpet Fantasy - Norwich https://t.co/FrMKkqu0VP	win follow fav retweet amp win kfc butt plonking ghetto strumpet fantasy norwich	0.8	0.4	Positive	0.0	0.515	0.485	0.891	Positive
1365	1365	2022-07-04 20:03:46+00:00	BilalOswald2367	124.0	Followers ain't = knowledge	@Aslan_Bey_1 All the chicken and beef slaughtered so they can be served to rich people in Mcdonalds and KFC isn't a�?� https://t.co/PpXjGsPvhT	aslan_bey_ chicken beef slaughtered served rich people mcdonalds kfc	-0.11249999999999999	0.85	Negative	0.0	0.31	0.69	0.5574	Positive
1366	1366	2022-07-04 20:03:27+00:00	kfc_cum	4.0	yole	i hope he dont wake up what a bitch https://t.co/cyD65T8z73	hope dont wake bitch	0.0	0.0	Neutral	0.0	0.749	0.251	0.716	Positive
1367	1367	2022-07-04 20:02:48+00:00	kfcjamaica	596.0	Jamaica	Apply today at https://t.co/z0ZrUjFaDR or email your resume to careers@rojgroup.biz #KFC #KFCJamaica #TeamKFC�?� https://t.co/ge57pJqbQf	apply today email resume careers rojgroup biz kfc kfcjamaica teamkfc	0.0	0.0	Neutral	0.0	0.0	1.0	0.0	Neutral
1368	1368	2022-07-04 20:02:41+00:00	CyeFtm	9.0		@Popeyes @kfc I have a new mystery to fucking ponder. How if you have eaten Popeyes, can you go back to KFC? KFC is�?� https://t.co/EV0Di684Ym	popeyes kfc new mystery fucking ponder eaten popeyes back kfc kfc	-0.15454545454545454	0.4181818181818182	Negative	0.0	0.0	1.0	0.0	Neutral
1369	1369	2022-07-04 20:02:19+00:00	pokemonbot___	1.0	Replies are manual (for now)	Why do people say Route 10 has the best theme? Route KFC's theme is way better! https://t.co/RvjMxTLpVb	people say route best theme route kfc theme way better	0.75	0.4	Positive	0.0	0.47	0.53	0.7964	Positive
1370	1370	2022-07-04 20:02:00+00:00	Paul_McCarthy07	396.0		@OContextNUFC I know people like the lad, but I just don't get him. What is this video and the KFC one all about ? Wierd as fuck .	ocontextnufc know people like lad get video kfc one wierd fuck	-0.4	0.6	Negative	0.233	0.167	0.6	-0.25	Negative
1371	1371	2022-07-04 20:01:56+00:00	dcuthbert	1080.0	Airport lounges.	@TomNomNom @cybergibbons @RealSexyCyborg Or KFC ;] special spices huh? Trade secret yeah? Riiiiight	tomnomnom cybergibbons realsexycyborg kfc special spices huh trade secret yeah riiiiight	-0.021428571428571436	0.6357142857142857	Negative	0.0	0.353	0.647	0.5994	Positive
1372	1372	2022-07-04 20:01:54+00:00	CasualMMAtrader	308.0	Mother Shipton's Cave	#LoveIsland KFC 500 crying about Dami and Fiat 500 crying about Luca https://t.co/Pcg1JRXvVd	loveisland kfc crying dami fiat crying luca	-0.2	0.6	Negative	0.554	0.0	0.446	-0.7351	Negative
1373	1373	2022-07-04 20:01:47+00:00	TruthBurns2	0.0		@KFCBarstool @JakeTowers20 Who the fvck is KFC Barstool and why are you in my timeline talking about fantasy gun control.	kfcbarstool jaketowers fvck kfc barstool timeline talking fantasy gun control	0.0	0.0	Neutral	0.211	0.0	0.789	-0.34	Negative
1374	1374	2022-07-04 20:01:27+00:00	pussy_jumper	3140.0	Licking Pussy	@NBADenzelCurry Popeyes gave me wet chicken never going back kfc gives W after W	nbadenzelcurry popeyes gave wet chicken never going back kfc gives	-0.2333333333333333	0.45	Negative	0.0	0.0	1.0	0.0	Neutral
1375	1375	2022-07-04 20:01:13+00:00	KellyYeti	638.0		@RonFilipkowski Chickens for KFC!	ronfilipkowski chickens kfc	0.0	0.0	Neutral	0.0	0.0	1.0	0.0	Neutral
1376	1376	2022-07-04 20:00:50+00:00	VintageLips2	982.0		At this point KFC doing whatever they want	point kfc whatever want	0.0	0.0	Neutral	0.0	0.302	0.698	0.0772	Positive
1377	1377	2022-07-04 20:00:49+00:00	tulinane	3391.0	Oshakati	See you at KFC Ongwediva guys. https://t.co/eu8hpPEzvO	see kfc ongwediva guys	0.0	0.0	Neutral	0.0	0.0	1.0	0.0	Neutral
1378	1378	2022-07-04 20:00:40+00:00	imfakeasfuck	321.0		kfc has alot higher quality chicken than MAD places thats crazy	kfc alot higher quality chicken mad places thats crazy	-0.39375	0.8375	Negative	0.444	0.0	0.556	-0.6808	Negative
1379	1379	2022-07-04 20:00:19+00:00	usbosh	528.0	South Africa	@MprueDie yho the fact that after a cereal i think about a piece nje from kfc, something is up�??�	mpruedie yho fact cereal think piece nje kfc something	0.0	0.0	Neutral	0.0	0.0	1.0	0.0	Neutral
1380	1380	2022-07-04 20:00:16+00:00	fizzyade	78.0	London	@kfc have you ever used the spice girls in advertising, it just occurred to me that zinger zing ahh is an ad opportunity�?�.	kfc ever used spice girls advertising occurred zinger zing ahh opportunity	0.0	0.0	Neutral	0.0	0.219	0.781	0.4215	Positive
1381	1381	2022-07-04 20:00:11+00:00	masterhydroman	402.0	All over Trinidad	Ah feel ah pain when I saw Trinity students reach KFC roundabout Maraval �???	feel pain saw trinity students reach kfc roundabout maraval	0.0	0.0	Neutral	0.289	0.096	0.614	-0.4939	Negative
1382	1382	2022-07-04 19:59:48+00:00	manliketee_	397.0		@LMadoli yeah they're defs better, those KFC nuggets taste like cardboard �??��??�	lmadoli yeah defs better kfc nuggets taste like cardboard	0.5	0.5	Positive	0.0	0.559	0.441	0.765	Positive
1383	1383	2022-07-04 19:59:38+00:00	mygoodbinch	1297.0	Great White North	Hey @kfc stop sending junk mail to my house.	hey kfc stop sending junk mail house	0.0	0.0	Neutral	0.268	0.0	0.732	-0.296	Negative
1384	1384	2022-07-04 19:59:17+00:00	waterlilies8911	11.0		@crashkween You look like the kfc diluc �??�	crashkween look like kfc diluc	0.0	0.0	Neutral	0.0	0.385	0.615	0.3612	Positive
1385	1385	2022-07-04 19:58:20+00:00	tixilys3	103.0		@DrewNamedDudeYT @fancyaltaccount you clearly never ate the kfc biscuits	drewnameddudeyt fancyaltaccount clearly never ate kfc biscuits	-0.05000000000000001	0.3833333333333333	Negative	0.0	0.31	0.69	0.4019	Positive
1386	1386	2022-07-04 19:58:18+00:00	Bo_________t	20.0		Pyro and Mokey have eaten lunch at KFC https://t.co/g18ZGXtaHe	pyro mokey eaten lunch kfc	0.0	0.0	Neutral	0.0	0.0	1.0	0.0	Neutral
1387	1387	2022-07-04 19:57:18+00:00	VutisaniN	2312.0	Johannesburg, South Africa	�???�???�???�??? yes na navela kfc app yini endlelin Shem. https://t.co/PuewNAvW92	yes navela kfc app yini endlelin shem	0.0	0.0	Neutral	0.0	0.31	0.69	0.4019	Positive
1388	1388	2022-07-04 19:56:56+00:00	stuartsnowden77	709.0	Glasgow	@nl_kfc Keep me updated	nl_kfc keep updated	0.0	0.0	Neutral	0.0	0.0	1.0	0.0	Neutral
1389	1389	2022-07-04 19:56:40+00:00	DikelediDikgal1	979.0		@xola_dj KFC Dunked wings	xola_dj kfc dunked wings	0.0	0.0	Neutral	0.0	0.0	1.0	0.0	Neutral
1390	1390	2022-07-04 19:56:34+00:00	Patrick_Rambles	306.0	YouTube	@MaxxChewning Man don't say things like that. Whevener someone makes a statement like that, my brain goes KFC �?��	maxxchewning man say things like whevener someone makes statement like brain goes kfc	0.0	0.0	Neutral	0.0	0.312	0.688	0.6124	Positive
1391	1391	2022-07-04 19:55:45+00:00	NeonMunky	123.0	Australia	@BoobDumpster @zacktps How? I had all 4 done at the same time years ago, it was so fun surving on KFC mash and grav�?� https://t.co/zmSQN9vTfW	boobdumpster zacktps done time years ago fun surving kfc mash grav	0.3	0.2	Positive	0.0	0.248	0.752	0.5106	Positive
1392	1392	2022-07-04 19:53:45+00:00	broe001	396.0	Arkansas, USA	@AZ_Brittney Stayed home and did nothing. No cookout but we did buy a giant bucket of KFC for takeout. I still have�?� https://t.co/iA0pty1FA9	az_brittney stayed home nothing cookout buy giant bucket kfc takeout still	0.0	1.0	Neutral	0.0	0.0	1.0	0.0	Neutral
1393	1393	2022-07-04 19:53:17+00:00	EdisonTalemwa	446.0	Mbarara, Uganda	@KFCinUganda Do we have KFC in mbarara	kfcinuganda kfc mbarara	0.0	0.0	Neutral	0.0	0.0	1.0	0.0	Neutral
1394	1394	2022-07-04 19:52:30+00:00	SamiDawni	171.0		I really want KFC, but I prepped my meals and hate food waste.	really want kfc prepped meals hate food waste	-0.26666666666666666	0.3666666666666667	Negative	0.496	0.122	0.382	-0.7102	Negative
1395	1395	2022-07-04 19:52:04+00:00	keanu_baller	444.0	New Jersey, USA	@TInfamousT KFC gift card	tinfamoust kfc gift card	0.0	0.0	Neutral	0.0	0.492	0.508	0.4404	Positive
1397	1397	2022-07-04 19:51:45+00:00	jeonxurmoman	20.0	she/her rp acc	fit do kfc ten no https://t.co/jRgHFTMrlr	fit kfc ten	0.2	0.2	Positive	0.0	0.556	0.444	0.3612	Positive
1398	1398	2022-07-04 19:50:10+00:00	eko_daddy	4985.0	Dreamville	nah my pups too funny cause wtf is even �??sulaiman kfc�?� �??�	nah pups funny cause wtf even sulaiman kfc	-0.125	1.0	Negative	0.397	0.221	0.382	-0.3182	Negative
1399	1399	2022-07-04 19:50:07+00:00	peachmilfshake	8212.0	they/them she/her	How does KFC not have kids meals anymore? Those laptops were the shit	kfc kids meals anymore laptops shit	-0.2	0.8	Negative	0.419	0.0	0.581	-0.5574	Negative
1400	1400	2022-07-04 19:49:31+00:00	TheKid05X1	3020.0		Even KFC �??� you know what, fuck nuggets they horrible �?�?�?�� https://t.co/Sy7ZuAIPYp	even kfc know fuck nuggets horrible	-0.7	0.8	Negative	0.636	0.0	0.364	-0.7906	Negative
1401	1401	2022-07-04 19:49:28+00:00	ianrowbo	218.0		@1cornishblue A half full bucket of �??KFC�?? is actually better than Thomas Partey and I�??m not trolling either @Donnarthur_	cornishblue half full bucket kfc actually better thomas partey trolling either donnarthur_	0.22777777777777777	0.4055555555555556	Positive	0.0	0.209	0.791	0.4404	Positive
1402	1402	2022-07-04 19:49:04+00:00	NotRealMartiall	135.0		@GPv3000 I used to spam ketchup mayonnaise barbecue on KFC when I was younger �???	gpv used spam ketchup mayonnaise barbecue kfc younger	0.0	0.0	Neutral	0.263	0.0	0.737	-0.3612	Negative
1403	1403	2022-07-04 19:48:07+00:00	ShishanSaleem	111.0		@DYSONlife4real I like chicken, but I don�??t like KFC �?��	dysonlifereal like chicken like kfc	-0.6	0.95	Negative	0.0	0.625	0.375	0.6124	Positive
1404	1404	2022-07-04 19:47:17+00:00	D00MED_USER	933.0	Sacramen�?�o. CA -	Church's.. Popeyes.. KFC.. he ain't lying �??? https://t.co/YZdwomA3pr	church popeyes kfc lying	0.0	0.0	Neutral	0.531	0.0	0.469	-0.5267	Negative
1405	1405	2022-07-04 19:46:34+00:00	MacSuibhne69	2333.0		@Jimkingofkings @CrimeLdn Widnae make KFC	jimkingofkings crimeldn widnae make kfc	0.0	0.0	Neutral	0.0	0.0	1.0	0.0	Neutral
1406	1406	2022-07-04 19:46:30+00:00	phantomsforev3r	324.0	Isla Nublar	Got to the drive thru, ordered, drove round, paid, HALF AN HOUR WAIT? Pls @KFC_UKI why �???�?��	got drive thru ordered drove round paid half hour wait pls kfc_uki	-0.18333333333333335	0.2833333333333333	Negative	0.0	0.106	0.894	0.0772	Positive
1407	1407	2022-07-04 19:46:27+00:00	WhoCares6000	424.0		look at it they filled the entire kfc with chainsaw man fans https://t.co/tMK0Vq88jh	look filled entire kfc chainsaw man fans	0.2	0.7625	Positive	0.0	0.0	1.0	0.0	Neutral
1408	1408	2022-07-04 19:46:19+00:00	N_Algo_Degen	145.0	SendLocation	Before you is a typical medium chips at @kfc in the UK�?� I didn�??t even eat any on the journey �?���??? For my US comrades�?� https://t.co/6Mo0bzGBCq	typical medium chips kfc even eat journey comrades	-0.16666666666666666	0.5	Negative	0.0	0.0	1.0	0.0	Neutral
1409	1409	2022-07-04 19:44:40+00:00	Roxyzilla	2117.0	i'm 18	jack harlow gets a lot of hate, but my hate for him runs deeper after working at kfc during the jack harlow meal's run	jack harlow gets lot hate hate runs deeper working kfc jack harlow meal run	-0.8	0.9	Negative	0.381	0.0	0.619	-0.8126	Negative
1410	1410	2022-07-04 19:44:33+00:00	sammy9197	2457.0	�?���? �?�	@KFC_UKI why is your chicken always come out Dark brown�?�? �?���?���?��?��??���	kfc_uki chicken always come dark brown	-0.375	0.675	Negative	0.0	0.0	1.0	0.0	Neutral
1411	1411	2022-07-04 19:44:28+00:00	sung3_tony	456.0		@fesshole I was in kfc once, the toilets were directly off from the counter, women's toilets were out of order, I w�?� https://t.co/cKHSyEp2Mt	fesshole kfc toilets directly counter women toilets order	0.1	0.4	Positive	0.0	0.0	1.0	0.0	Neutral
1412	1412	2022-07-04 19:44:26+00:00	Ericjoojoo	9767.0	North Carolina, USA	@bev_ferris @AZ_Brittney KFC is good and much easier �???�???	bev_ferris az_brittney kfc good much easier	0.44999999999999996	0.4	Positive	0.0	0.588	0.412	0.6908	Positive
1413	1413	2022-07-04 19:44:08+00:00	workingjubilee	395.0	Cyberspace	@hintofspooky @drewstarr482 @VICENews if you're gonna lie about something at least don't say shitty lies that are e�?� https://t.co/sez2n1a8W8	hintofspooky drewstarr vicenews gonna lie something least say shitty lies	-0.3	0.4	Negative	0.444	0.0	0.556	-0.7506	Negative
1414	1414	2022-07-04 19:43:51+00:00	chaoticallydan	784.0	Plattsburgh, NY	Send KFC and TLC. Thanks �???	send kfc tlc thanks	0.2	0.2	Positive	0.0	0.492	0.508	0.4404	Positive
1415	1415	2022-07-04 19:43:22+00:00	jonnybeisbol	203.0		@KFCBarstool Its a gun problem kfc, thats why we had so many mass shootings throughout the 1900s and why the waukes�?� https://t.co/AXUX1HHlsp	kfcbarstool gun problem kfc thats many mass shootings throughout waukes	0.5	0.5	Positive	0.389	0.0	0.611	-0.6249	Negative
1416	1416	2022-07-04 19:43:17+00:00	MadsTweetedThis	346.0	Black | Brazilian | Pan | 22	And once again too lazy to cook so here I am ordering KFC yet again �???	lazy cook ordering kfc yet	-0.25	1.0	Negative	0.385	0.0	0.615	-0.3612	Negative
1417	1417	2022-07-04 19:43:11+00:00	tobiloveskashi	201.0	Priv @kkstobi	Ok but why is there no Naruto dating simulator game???? They could make so much money off of that shit and like if�?� https://t.co/JgXZBaDxS6	naruto dating simulator game could make much money shit like	-0.13333333333333333	0.46666666666666673	Negative	0.255	0.177	0.567	-0.2732	Negative
1418	1418	2022-07-04 19:42:43+00:00	KawalaFord	157.0		Java Eastleigh is a no-brainer but they had to wait and see if kfc got bombed. I know Kenyan�??s attitude to Eastleig�?� https://t.co/ekYRmuIBz6	java eastleigh brainer wait see kfc got bombed know kenyan attitude eastleig	0.0	0.0	Neutral	0.0	0.0	1.0	0.0	Neutral
1419	1419	2022-07-04 19:42:32+00:00	STangGirdwood	1541.0	Midwest	And the KFC story is $$! My family visited China in summer 1988. I don�??t remember much but my brother tells me that�?� https://t.co/l1eHRVyhYA	kfc story family visited china summer remember much brother tells	0.2	0.2	Positive	0.0	0.0	1.0	0.0	Neutral
1420	1420	2022-07-04 19:42:26+00:00	tynjmn	576.0	they she 17	@97essential I�??m gooooood I�??m on my first 11pm close at kfc and it�??s Not Fun	essential gooooood first close kfc fun	0.18333333333333335	0.27777777777777773	Positive	0.0	0.398	0.602	0.5106	Positive
1421	1421	2022-07-04 19:42:03+00:00	shannonstipetic	124.0		kfc spicy plant based sandwich is haunting me i wanna eat a hundred of them	kfc spicy plant based sandwich haunting wanna eat hundred	0.0	0.0	Neutral	0.208	0.0	0.792	-0.2732	Negative
1422	1422	2022-07-04 19:41:04+00:00	jomas1704	547.0		If my kfc isn�??t the sexiest kfc of all time I�??ll be disappointed	kfc sexiest kfc time disappointed	-0.75	0.75	Negative	0.437	0.0	0.563	-0.4767	Negative
1423	1423	2022-07-04 19:40:54+00:00	Easysteve30	457.0	Worksop	@CheetsS18 @theawayfans Same for you @ianstacey77 or would it be KFC?	cheetss theawayfans ianstacey would kfc	0.0	0.0	Neutral	0.0	0.0	1.0	0.0	Neutral
1424	1424	2022-07-04 19:40:43+00:00	dreamingeorge_	1946.0		The best�?� especially southern fired chicken. Bojangles, Popeyes, KFC all winners in my book �??? �?�� https://t.co/AXVq0WShuP	best especially southern fired chicken bojangles popeyes kfc winners book	0.13333333333333333	0.4166666666666667	Positive	0.213	0.402	0.385	0.5302	Positive
1425	1425	2022-07-04 19:40:14+00:00	DeenaPadayache2	3198.0	Pietermaritzburg, South Africa	@expressoshow @KFCSA #KentuckyTown #ExpressoShow l like to try the KFC Gatsby �??���ϋ����ϋ����ϋ���???�???�??? https://t.co/T9NuJgIaAb	expressoshow kfcsa kentuckytown expressoshow like try kfc gatsby	0.0	0.0	Neutral	0.0	0.263	0.737	0.3612	Positive
1426	1426	2022-07-04 19:40:08+00:00	dannyboytweet	996.0	Everywhere	Fidelity x KFC merge �?Ϝ https://t.co/AJfFnio3uS	fidelity kfc merge	0.0	0.0	Neutral	0.0	0.0	1.0	0.0	Neutral
1427	1427	2022-07-04 19:40:03+00:00	Mr_Bpoz	1202.0	North Las Vegas, NV	Lol!!! Chickens die every day at #churcheschicken, @Popeyes, and @kfc https://t.co/xpOYfx4REL	lol chickens die every day churcheschicken popeyes kfc	0.8	0.7	Positive	0.307	0.22	0.472	-0.2732	Negative
1428	1428	2022-07-04 19:39:55+00:00	James08234440	1.0		This analyst prophesed BTC price https://t.co/1vNpS1GVHO drop from $64K to $33K on Apr 13 2021. $mana $upr $kfc�?� https://t.co/PEopYZOdxA	analyst prophesed btc price drop apr mana upr kfc	0.0	0.0	Neutral	0.208	0.0	0.792	-0.2732	Negative
1429	1429	2022-07-04 19:39:30+00:00	BradDirks	1312.0	Greater Vancouver	I�??m not going to be buried when I die (a.k.a transform into The Force), what I am going to do with my remains is a�?� https://t.co/pYQjyqv9ez	going buried die transform force going remains	0.0	0.0	Neutral	0.394	0.0	0.606	-0.5994	Negative
1430	1430	2022-07-04 19:39:10+00:00	__ajga	461.0	�??��??��??��??�	Eh I wonder if them have all this energy for KFC raising their prices. I might wanna have a chat. https://t.co/LwuBPWK5iq	wonder energy kfc raising prices might wanna chat	0.0	0.0	Neutral	0.0	0.231	0.769	0.2732	Positive
1431	1431	2022-07-04 19:38:51+00:00	JohnGame94	123.0		@SteveMBowling I rather take the KFC console then that crap.	stevembowling rather take kfc console crap	-0.8	0.8	Negative	0.342	0.0	0.658	-0.3818	Negative
1432	1432	2022-07-04 19:38:50+00:00	Hawa2562	64.0	Kampala, Uganda	@mukyalaNeighbor KFC wings	mukyalaneighbor kfc wings	0.0	0.0	Neutral	0.0	0.0	1.0	0.0	Neutral
1433	1433	2022-07-04 19:38:39+00:00	LeninRoger_	13315.0		KFC dunked wings https://t.co/IkdoaJZ1PC	kfc dunked wings	0.0	0.0	Neutral	0.0	0.0	1.0	0.0	Neutral
1434	1434	2022-07-04 19:37:32+00:00	bev_ferris	4999.0		@Ericjoojoo @AZ_Brittney No, doing KFC.	ericjoojoo az_brittney kfc	0.0	0.0	Neutral	0.0	0.0	1.0	0.0	Neutral
1435	1435	2022-07-04 19:37:19+00:00	AkeemKDuncan	78.0	New York, NY	@kfc selling bags of soda now. Genius.	kfc selling bags soda genius	0.0	0.0	Neutral	0.0	0.0	1.0	0.0	Neutral
1436	1436	2022-07-04 19:37:16+00:00	KFC_twigs	560.0		@BrianaRoseLee The QRTS eating you up Briana https://t.co/ZHHTedJozw	brianaroselee qrts eating briana	0.0	0.0	Neutral	0.0	0.0	1.0	0.0	Neutral
1437	1437	2022-07-04 19:34:50+00:00	martymacmarty	226.0	unceded Myspace territory	@Pythagasaurus3 One of the most surreal things was him complaining about Barack Obama after being elected. He's onl�?� https://t.co/BHEUkBfLrl	pythagasaurus one surreal things complaining barack obama elected onl	0.25	1.0	Positive	0.184	0.0	0.816	-0.2023	Negative
1438	1438	2022-07-04 19:34:26+00:00	whatisbestnow	4.0	Los Angeles, CA	Share the #Best #food content Download the Best #app : https://t.co/29sgyGIwF8 #insider #foodinsider #foodwars�?� https://t.co/kRX2g6WFEG	share best food content download best app insider foodinsider foodwars	1.0	0.3	Positive	0.0	0.602	0.398	0.891	Positive
1439	1439	2022-07-04 19:34:25+00:00	whatisbestnow	4.0	Los Angeles, CA	Share the #Best #food content Download the Best #app : https://t.co/29sgyGIwF8 #insider #foodinsider #foodwars�?� https://t.co/fZc646zieW	share best food content download best app insider foodinsider foodwars	1.0	0.3	Positive	0.0	0.602	0.398	0.891	Positive
1440	1440	2022-07-04 19:34:25+00:00	whatisbestnow	4.0	Los Angeles, CA	What's #Best on https://t.co/mstiqk6PC2 ? Us Vs India Kfc : Food Wars : Food Insider https://t.co/lg2Ul9Idcr #food�?� https://t.co/BqqpGNKppU	best india kfc food wars food insider food	1.0	0.3	Positive	0.261	0.304	0.435	0.1531	Positive
1441	1441	2022-07-04 19:34:22+00:00	nl_kfc	334.0	Cumnock, Scotland	Now going to have to Learn what discord is/does. For others that know a good opportunity to get involved! https://t.co/7eNUNBDLiP	going learn discord others know good opportunity get involved	0.7	0.6000000000000001	Positive	0.188	0.396	0.417	0.4588	Positive
1442	1442	2022-07-04 19:34:01+00:00	BestTLD	4531.0		Download the Best #app to share your #Best #food content: https://t.co/3LwU9b70mg #insider #foodinsider #foodwars�?� https://t.co/7fB9sBix2G	download best app share best food content insider foodinsider foodwars	1.0	0.3	Positive	0.0	0.602	0.398	0.891	Positive
1443	1443	2022-07-04 19:34:00+00:00	BestTLD	4531.0		#Best of the day on https://t.co/lDiwcgdHm3 Us Vs India Kfc : Food Wars : Food Insider https://t.co/B20lKLNWg3�?� https://t.co/gLS6DIjuf3	best day india kfc food wars food insider	1.0	0.3	Positive	0.261	0.304	0.435	0.1531	Positive
1444	1444	2022-07-04 19:33:37+00:00	FremontCyril	4383.0	Paris, France	What's #Best on https://t.co/G3bXs9NGvK ? Us Vs India Kfc : Food Wars : Food Insider https://t.co/TzHLqQh7sO #food�?� https://t.co/ByykzGM1a7	best india kfc food wars food insider food	1.0	0.3	Positive	0.261	0.304	0.435	0.1531	Positive
1445	1445	2022-07-04 19:33:34+00:00	charxthree	148.0	Murder City, NJ	Since my family no longer does our tradition of Feast of Many Beasts BBQ, I ordered KFC. It came with a Drink Buck�?� https://t.co/G20LgW5R1J	since family longer tradition feast many beasts bbq ordered kfc came drink buck	0.5	0.5	Positive	0.0	0.0	1.0	0.0	Neutral
1446	1446	2022-07-04 19:33:27+00:00	kfc_cum	4.0	yole	in the future where all jobs are done by robots we become communism its the dream	future jobs done robots become communism dream	0.0	0.125	Neutral	0.0	0.25	0.75	0.25	Positive
1448	1448	2022-07-04 19:32:19+00:00	YouRockMyWorrld	2067.0	Meastro�??s house//22 yrs old	@abushkis @yasgagaslaywoo @taylormj15137 @jazzybae_2 @mykol_KFC @funnyfurty Love you too!! �???	abushkis yasgagaslaywoo taylormj jazzybae_ mykol_kfc funnyfurty love	0.5	0.6	Positive	0.0	0.412	0.588	0.6369	Positive
1449	1449	2022-07-04 19:31:28+00:00	gunjan_rateria	183.0		So today i went to @kfc w a frnd n he asked about trampoline n age-weight limit, the waiter replied " ma'am can als�?� https://t.co/9oVgjAw4mP	today went kfc frnd asked trampoline age weight limit waiter replied als	0.0	0.0	Neutral	0.0	0.0	1.0	0.0	Neutral
1450	1450	2022-07-04 19:31:27+00:00	moththing97	284.0	�??�	@sapphicyazzy i can give some kfc lemon wipes	sapphicyazzy give kfc lemon wipes	0.0	0.0	Neutral	0.0	0.0	1.0	0.0	Neutral
1451	1451	2022-07-04 19:31:14+00:00	KFC_CHIKN_LIL	234.0		@apoloniusz_cr @ShadowLordsNFT LFG this goes hard	apoloniusz_cr shadowlordsnft lfg goes hard	-0.2916666666666667	0.5416666666666666	Negative	0.259	0.0	0.741	-0.1027	Negative
1452	1452	2022-07-04 19:30:33+00:00	thesonofArsene	418.0	karachi	How tf am i suposed to lose weight if i keep craving kfc.	suposed lose weight keep craving kfc	0.0	0.0	Neutral	0.351	0.0	0.649	-0.4019	Negative
1453	1453	2022-07-04 19:30:15+00:00	jazzybae_2	261.0		@abushkis @yasgagaslaywoo @taylormj15137 @mykol_KFC @YouRockMyWorrld @funnyfurty I LOVE YOU TOOOOOO�?���?���??�?�� https://t.co/m9DHD2LGXy	abushkis yasgagaslaywoo taylormj mykol_kfc yourockmyworrld funnyfurty love toooooo	0.5	0.6	Positive	0.0	0.375	0.625	0.6369	Positive
1454	1454	2022-07-04 19:28:50+00:00	MissAkhrot	469.0	Karachi, Pakistan	Babe and I had this mini Mcdonalds party (after I promised I wont eat out till Friday but thats not thr point) the�?� https://t.co/YexmsTfBl0	babe mini mcdonalds party promised wont eat till friday thats thr point	0.0	0.0	Neutral	0.0	0.342	0.658	0.6369	Positive
1455	1455	2022-07-04 19:27:55+00:00	LMadoli	970.0	Pretoria, South Africa	They are definitely better than KFC�??s https://t.co/SLwNCZ6udE	definitely better kfc	0.5	0.5	Positive	0.0	0.848	0.152	0.6808	Positive
1456	1456	2022-07-04 19:27:38+00:00	LMadoli	970.0	Pretoria, South Africa	@manliketee_ They are better than KFC�??s	manliketee_ better kfc	0.5	0.5	Positive	0.0	0.592	0.408	0.4404	Positive
1457	1457	2022-07-04 19:26:31+00:00	skins0909	641.0	essex	Lovely kfc in eastbourne https://t.co/2VuqurDbV0	lovely kfc eastbourne	0.5	0.75	Positive	0.0	0.655	0.345	0.5859	Positive
1458	1458	2022-07-04 19:24:40+00:00	aoc_nz	2775.0	Te Whanganui-a-tara, Aotearoa	a lot going on in this venice kfc https://t.co/kVN0kuslyo	lot going venice kfc	0.0	0.0	Neutral	0.0	0.0	1.0	0.0	Neutral
1459	1459	2022-07-04 19:24:26+00:00	mgksupport	214.0	STREAM MAINSTREAM SELLOUT	Day 16 �?�? MGK at KFC Yum! Center, Louisville, KY on july 02th #MainstreamSelloutTour https://t.co/Ec9ST4Imy3	day mgk kfc yum center louisville july mainstreamsellouttour	-0.1	0.1	Negative	0.0	0.0	1.0	0.0	Neutral
1460	1460	2022-07-04 19:24:25+00:00	holasoypolka	2967.0		@KFC_ES tf is that?	kfc_es	0.0	0.0	Neutral	0.0	0.0	1.0	0.0	Neutral
1461	1461	2022-07-04 19:24:19+00:00	leyrieee	1351.0	the dark side of the moon.	@alidxu but KFC and Fidelity dier how?	alidxu kfc fidelity dier	0.0	0.0	Neutral	0.0	0.0	1.0	0.0	Neutral
1462	1462	2022-07-04 19:24:12+00:00	hankiest_panky	394.0		The funniest part about KFC Australia using cabbage to replace lettuce is that they actually didn�??t have to	funniest part kfc australia using cabbage replace lettuce actually	0.0	0.1	Neutral	0.0	0.31	0.69	0.5574	Positive
1463	1463	2022-07-04 19:24:08+00:00	bouncenationke	196.0	Nairobi, Kenya	Did Col. Sanders steal the KFC recipe from a black��woman? https://t.co/k72LCwWMxU	col sanders steal kfc recipe black woman	-0.16666666666666666	0.43333333333333335	Negative	0.348	0.0	0.652	-0.4939	Negative
1464	1464	2022-07-04 19:24:03+00:00	KFCSA	18738.0	South Africa	@Saphire_83 Hi there, please share your case number to our inbox, and our team will follow up on the matter. ^Team KFC|MT	saphire_ please share case number inbox team follow matter team kfc	0.0	0.0	Neutral	0.0	0.496	0.504	0.5994	Positive
1465	1465	2022-07-04 19:23:53+00:00	DrewNamedDudeYT	391.0	IDK	@fancyaltaccount kfc blows ass cheeks i would never eat there popeyes is good but not as good as chick-fil-a	fancyaltaccount kfc blows ass cheeks would never eat popeyes good good chick fil	0.7	0.6000000000000001	Positive	0.454	0.0	0.546	-0.808	Negative
1466	1466	2022-07-04 19:23:26+00:00	KFCSA	18738.0	South Africa	@Diloane Hi there, we apologise for the delay, we have asked our team to follow up on the matter. ^Team KFC|MT	diloane apologise delay asked team follow matter team kfc	0.0	0.0	Neutral	0.192	0.308	0.5	0.1027	Positive
1467	1467	2022-07-04 19:22:16+00:00	jamesstout	2945.0	https://bit.ly/3gp3uZ9	Old Gorby seems to have decided without KFC his life is no longer worth living. https://t.co/nHslA1gD6l	old gorby seems decided without kfc life longer worth living	0.2	0.15000000000000002	Positive	0.0	0.174	0.826	0.2263	Positive
1468	1468	2022-07-04 19:21:21+00:00	cashmoneyaff	159.0	tupac	no kfc in kentucky	kfc kentucky	0.0	0.0	Neutral	0.0	0.0	1.0	0.0	Neutral
1469	1469	2022-07-04 19:21:05+00:00	Tristands_	342.0	The gym	@kelleighkell KFC, yes but I just had two Mcdz burgers and see this �???	kelleighkell kfc yes two mcdz burgers see	0.0	0.0	Neutral	0.0	0.31	0.69	0.4019	Positive
1470	1470	2022-07-04 19:21:04+00:00	0Doland3	257.0	Burmingum, Ingerlund	@bootydust17 Imma go to KFC in commemoration of the poor chicken.	bootydust imma kfc commemoration poor chicken	-0.5	0.7749999999999999	Negative	0.383	0.0	0.617	-0.4767	Negative
1471	1471	2022-07-04 19:20:30+00:00	KFCSA	18738.0	South Africa	@vanleechigwada Hi there, please DM us your receipt and contact details, and our team will look into the matter. ^Team KFC|MT	vanleechigwada please receipt contact details team look matter team kfc	0.0	0.0	Neutral	0.0	0.298	0.702	0.34	Positive
1472	1472	2022-07-04 19:20:22+00:00	Shre_Q	345.0		The new burrito/wrap at kfc is disappointing. Bring back the mac&amp;cheese burrito	new burrito wrap kfc disappointing bring back mac amp cheese burrito	-0.15454545454545454	0.38484848484848483	Negative	0.242	0.0	0.758	-0.4939	Negative
1473	1473	2022-07-04 19:20:20+00:00	btsofmila	373.0	JHB	kfc really lost the plot when they got rid of the dunked crunch burger	kfc really lost plot got rid dunked crunch burger	0.2	0.2	Positive	0.245	0.0	0.755	-0.3804	Negative
1474	1474	2022-07-04 19:19:43+00:00	fancyaltaccount	459.0	Reptileland	@DrewNamedDudeYT CFA is mid anyways compared to KFC or Popeye's	drewnameddudeyt cfa mid anyways compared kfc popeye	0.0	0.0	Neutral	0.0	0.0	1.0	0.0	Neutral
1475	1475	2022-07-04 19:19:32+00:00	AbAmushila	986.0	namibia	@KFCNamibia One KFC is not enough for Ongwediva. We need another one at Chicco Mall. I fank you..	kfcnamibia one kfc enough ongwediva need another one chicco mall fank	0.0	0.5	Neutral	0.0	0.0	1.0	0.0	Neutral
1476	1476	2022-07-04 19:19:24+00:00	DrewPDrew91	373.0		@Phil_Lewis_ I'm in here HOWLING! My FIRST huge laugh of the day. #ChickenPolice #ChickensDieEveryday #July4�?� https://t.co/P2xHpnCopt	phil_lewis_ howling first huge laugh day chickenpolice chickensdieeveryday july	0.3166666666666667	0.4444444444444445	Positive	0.0	0.457	0.543	0.7096	Positive
1477	1477	2022-07-04 19:18:24+00:00	John_Walton_	3460.0		Not my dude accusing Popeyes, KFC, and Church's of murder?? https://t.co/DAWwKN7P7o	dude accusing popeyes kfc church murder	0.0	0.0	Neutral	0.615	0.0	0.385	-0.7506	Negative
1478	1478	2022-07-04 19:18:12+00:00	kferrDC	1428.0	DC-SEA	@KFCBarstool What about the doors KFC?!?!	kfcbarstool doors kfc	0.0	0.0	Neutral	0.0	0.0	1.0	0.0	Neutral
1479	1479	2022-07-04 19:18:06+00:00	MRLiveTweets	634.0	Worldwide	I'm at @KFC in Okmulgee, OK https://t.co/vtkN7UqOIU	kfc okmulgee	0.0	0.0	Neutral	0.0	0.0	1.0	0.0	Neutral
1480	1480	2022-07-04 19:17:54+00:00	trumprumors1	85.0		@Geoff_Hackney @RonFilipkowski One morning we will awaken to read that they couldn�??t remove the KFC grizzle from his throat fast enough.	geoff_hackney ronfilipkowski one morning awaken read remove kfc grizzle throat fast enough	0.1	0.55	Positive	0.0	0.0	1.0	0.0	Neutral
1481	1481	2022-07-04 19:17:34+00:00	WeatheredWorm	3095.0	LIBRAFEMININE+DEMISEXUAL	@Boygirlsailor Goodnight, Ako!!! I hope the KFC tastes good ddbhsdhhshs and that the plane-ride goes well! It sucks�?� https://t.co/IoxwIH93Fz	boygirlsailor goodnight ako hope kfc tastes good ddbhsdhhshs plane ride goes well sucks	0.19999999999999998	0.45000000000000007	Positive	0.129	0.407	0.464	0.6597	Positive
1482	1482	2022-07-04 19:17:21+00:00	duchessm__	1085.0	Ibadan, Nigeria	@katimiii This is why I have a problem with you. How will you not like KFC! Ffs!	katimiii problem like kfc ffs	0.0	0.0	Neutral	0.591	0.227	0.182	-0.6124	Negative
1483	1483	2022-07-04 19:16:55+00:00	apoloniusz_cr	1187.0		@KFC_CHIKN_LIL @ShadowLordsNFT Here's my fave @ShadowLordsNFT https://t.co/h8BWvspwst	kfc_chikn_lil shadowlordsnft fave shadowlordsnft	0.0	0.0	Neutral	0.0	0.492	0.508	0.4404	Positive
1484	1484	2022-07-04 19:16:35+00:00	AimenNasir18	675.0		@NotSoFatFried KFC wala of course	notsofatfried kfc wala course	0.0	0.0	Neutral	0.0	0.0	1.0	0.0	Neutral
1485	1485	2022-07-04 19:16:20+00:00	HaadiKhawaja	2967.0	Lahore,Pakistan	The KFC! https://t.co/mhxQMZc3NQ	kfc	0.0	0.0	Neutral	0.0	0.0	1.0	0.0	Neutral
1486	1486	2022-07-04 19:16:19+00:00	laylas_thoughts	5.0	�???�?�	My mom ordered kfc and forced me to eat, I feel disgusting #edtwt	mom ordered kfc forced eat feel disgusting edtwt	-0.65	0.6	Negative	0.516	0.0	0.484	-0.7506	Negative
1487	1487	2022-07-04 19:15:02+00:00	A_VeteranRookie	201.0	Canada, nova scotia.	KFC got these s�??mores brownies and they slap	kfc got mores brownies slap	0.0	0.0	Neutral	0.0	0.286	0.714	0.1531	Positive
1488	1488	2022-07-04 19:13:53+00:00	TomDawsonDr1	1113.0		@squiliamfancy @KingObi We should stop discussing him. We don't want to get in his bad side. He's gonna be really m�?� https://t.co/wMqG7NgYqS	squiliamfancy kingobi stop discussing want get bad side gonna really	-0.24999999999999992	0.43333333333333335	Negative	0.407	0.093	0.5	-0.6597	Negative
1489	1489	2022-07-04 19:13:22+00:00	badcoaches1	7.0		@Amy09Dave @DrewHLive @AOC @TPUSA This makes it harder and harder for me to stay republican. Hard for me to stay on�?� https://t.co/FlyeyL4KSx	amydave drewhlive aoc tpusa makes harder harder stay republican hard stay	-0.1638888888888889	0.18055555555555555	Negative	0.123	0.0	0.877	-0.1027	Negative
1490	1490	2022-07-04 19:12:57+00:00	bexb1984	1026.0	Iowa, USA	@lennoxc @elleduncanESPN Chickens dying everyday at Church�??s, Popeye�??s, and KFC. I�??m crying �???�???�???	lennoxc elleduncanespn chickens dying everyday church popeye kfc crying	-0.2	0.6	Negative	0.279	0.0	0.721	-0.4767	Negative
1491	1491	2022-07-04 19:12:29+00:00	unaaathii	459.0		@mihletshemese The kfc ones are worse.�??�	mihletshemese kfc ones worse	-0.4	0.6	Negative	0.508	0.0	0.492	-0.4767	Negative
1492	1492	2022-07-04 19:12:20+00:00	evilandfunnyguy	1863.0		why is jack harlow on my kfc cup	jack harlow kfc cup	0.0	0.0	Neutral	0.0	0.0	1.0	0.0	Neutral
1493	1493	2022-07-04 19:12:15+00:00	woofsbian	611.0	mixed blk �?������?��?���� �?� 16	@bpdentity i retweeted kfc sexyman	bpdentity retweeted kfc sexyman	0.0	0.0	Neutral	0.0	0.0	1.0	0.0	Neutral
1494	1494	2022-07-04 19:12:13+00:00	ForeverBuff1997	42.0		@KFCBarstool KFC, it's okay to take the back seat on this... people from Highland Park aren't asking you to speak on this topic.	kfcbarstool kfc okay take back seat people highland park asking speak topic	0.25	0.25	Positive	0.0	0.147	0.853	0.2263	Positive
1495	1495	2022-07-04 19:12:00+00:00	dumbartonreport	480.0	Dumbarton, Scotland	KFC has said there a new scheme will be launching, but details are yet to be confirmed https://t.co/DOle1tZf0N	kfc said new scheme launching details yet confirmed	0.2681818181818182	0.7272727272727273	Positive	0.0	0.0	1.0	0.0	Neutral
1496	1496	2022-07-04 19:11:26+00:00	jharrisanim	83.0		Can't figure out if the heat has just gotten to me or if I'm somehow having a massive allergic reaction to the KFC I ordered last night.	figure heat gotten somehow massive allergic reaction kfc ordered last night	0.0	0.5333333333333333	Neutral	0.18	0.0	0.82	-0.296	Negative
1497	1497	2022-07-04 19:11:20+00:00	JNubbers	1.0	North Carolina, USA	Jacob Tidbit: He really wants to go behind a KFC with Jack Harris	jacob tidbit really wants behind kfc jack harris	-0.1	0.39999999999999997	Negative	0.0	0.0	1.0	0.0	Neutral
1498	1498	2022-07-04 19:11:11+00:00	estefanydegraci	283.0	chicago-miami	that foreign kfc go crazy	foreign kfc crazy	-0.3625	0.5125	Negative	0.545	0.0	0.455	-0.34	Negative
1499	1499	2022-07-04 19:10:58+00:00	DomthefinV	559.0	Austin, TX	@LockedOnCanes Yes !!!! Streaking then the quad and gettin some kfc	lockedoncanes yes streaking quad gettin kfc	0.0	0.0	Neutral	0.0	0.351	0.649	0.4019	Positive
1500	1500	2022-07-04 19:10:38+00:00	MaceLikeSpace	265.0	Ontario	I can smell the kfc from here	smell kfc	0.0	0.0	Neutral	0.0	0.0	1.0	0.0	Neutral
1501	1501	2022-07-04 19:10:18+00:00	LaPsd74	8.0		@LordDanteChrist KFC bones ? A day after ? Was it finger licking...nvm.	lorddantechrist kfc bones day finger licking nvm	0.0	0.0	Neutral	0.0	0.0	1.0	0.0	Neutral
1502	1502	2022-07-04 19:09:15+00:00	VinceOvrHvn	136.0		KFC good if you take that shit off the bone and roll it into a burrito with ranch siracha and chipotle sauce.	kfc good take shit bone roll burrito ranch siracha chipotle sauce	0.24999999999999997	0.7000000000000001	Positive	0.232	0.187	0.581	-0.1779	Negative
1503	1503	2022-07-04 19:08:47+00:00	VintageLips2	982.0		Is vfort on fire? KFC said no delivery	vfort fire kfc said delivery	0.0	0.0	Neutral	0.375	0.0	0.625	-0.34	Negative
1504	1504	2022-07-04 19:08:22+00:00	lb_nkosi	78.0		@kelleighkell Nah you're lying about KFC though �???	kelleighkell nah lying kfc though	0.0	0.0	Neutral	0.615	0.0	0.385	-0.5859	Negative
1505	1505	2022-07-04 19:07:47+00:00	shertrinco	408.0	Doin' ya mum	@FaustianServant We getting KFC after?	faustianservant getting kfc	0.0	0.0	Neutral	0.0	0.0	1.0	0.0	Neutral
1506	1506	2022-07-04 19:07:31+00:00	KaraboDlungwana	868.0		chicken licken &gt;&gt;&gt;&gt;&gt; kfc https://t.co/1gP0JfVGJR	chicken licken kfc	-0.6	0.95	Negative	0.0	0.0	1.0	0.0	Neutral
1507	1507	2022-07-04 19:07:21+00:00	Jasmineholly_	369.0	�?������?uoo��	Rampage was fantastic and all, but we�??re currently laying in bed waiting for our KFC to arrive so who�??s the real winner here	rampage fantastic currently laying bed waiting kfc arrive real winner	0.20000000000000004	0.5333333333333333	Positive	0.0	0.481	0.519	0.8126	Positive
1508	1508	2022-07-04 19:06:42+00:00	KingGoji62	94.0	United States	@GambaZeref @kfc That�??s impossible. Nothing is better than KFC.	gambazeref kfc impossible nothing better kfc	-0.08333333333333331	0.75	Negative	0.325	0.0	0.675	-0.3412	Negative
1509	1509	2022-07-04 19:06:26+00:00	united_kfc	533.0	St.Thomas	Sean Paul wife ,dexta daps wife and konshens wife. Strongest soldiers to date.	sean paul wife dexta daps wife konshens wife strongest soldiers date	0.0	0.0	Neutral	0.0	0.225	0.775	0.4404	Positive
1510	1510	2022-07-04 19:05:46+00:00	DrJ_3Club	5842.0	On the nerves of racists	@SargeQ1911 @Popeyes @Royal_Farms @Safeway @kfc Haha. Preciate it	sargeq popeyes royal_farms safeway kfc haha preciate	0.2	0.3	Positive	0.0	0.333	0.667	0.4588	Positive
1511	1511	2022-07-04 19:05:16+00:00	eckolife1	49.0		@PtrHoedemaker @kfc Make it 50 and we got a deal. I'll even throw in the lid for free �???	ptrhoedemaker kfc make got deal even throw lid free	0.4	0.8	Positive	0.0	0.292	0.708	0.5106	Positive
1512	1512	2022-07-04 19:04:55+00:00	SargeQ1911	398.0	In Yo Chest like COVID	@DrJ_3Club @Popeyes @Royal_Farms @Safeway @kfc My bad, got chu next time �??�?��	drj_club popeyes royal_farms safeway kfc bad got chu next time	-0.3499999999999999	0.3333333333333333	Negative	0.28	0.0	0.72	-0.5423	Negative
1513	1513	2022-07-04 19:04:51+00:00	Lutas_	633.0	ina bush	Using WhatsApp to order KFC is one of the best thing I�??ve seen	using whatsapp order kfc one best thing seen	1.0	0.3	Positive	0.0	0.375	0.625	0.6369	Positive
1514	1514	2022-07-04 19:04:50+00:00	MrJeromeTrammel	119863.0	Atlanta, GA	@MikeRealtorOfGA STK feels like KFC compared to the Steak Market	mikerealtorofga stk feels like kfc compared steak market	0.0	0.0	Neutral	0.0	0.263	0.737	0.3612	Positive
1515	1515	2022-07-04 19:04:38+00:00	kfc_cum	4.0	yole	where is meem	meem	0.0	0.0	Neutral	0.0	0.0	1.0	0.0	Neutral
1516	1516	2022-07-04 19:04:32+00:00	DThucydides	2421.0		I miss when Twitter was mostly that PPP spokesperson guy complaining about kfc drivers not having change.	miss twitter mostly ppp spokesperson guy complaining kfc drivers change	0.5	0.5	Positive	0.298	0.0	0.702	-0.34	Negative
1517	1517	2022-07-04 19:04:15+00:00	yeleadex	1005.0	Somewhere on Earth �??�	�??? KFC you do this https://t.co/W9byp6p77N	kfc	0.0	0.0	Neutral	0.0	0.0	1.0	0.0	Neutral
1518	1518	2022-07-04 19:04:02+00:00	MsAmbiguous	349.0	Home	I really am tired of everyone making it seem like if you support Beetham's right to be upset, you don't deserve goo�?� https://t.co/0uICsXrtDa	really tired everyone making seem like support beetham right upset deserve goo	-0.05714285714285716	0.6178571428571429	Negative	0.305	0.274	0.421	-0.1513	Negative
1519	1519	2022-07-04 19:03:23+00:00	HolisticMahlaku	1617.0	United States �??��??�	So KFC doesn�??t offer any vegan meal. Smh!	kfc offer vegan meal smh	0.0	0.0	Neutral	0.365	0.0	0.635	-0.3182	Negative
1520	1520	2022-07-04 19:03:10+00:00	Jus_BoEH	2250.0	South Africa KwaZulu Natal	@Shonny_SA Next time get amaphara to write it off and the insurance will settle the car. Might still be left with a�?� https://t.co/e1dDREX5a1	shonny_sa next time get amaphara write insurance settle car might still left	0.0	0.0	Neutral	0.0	0.0	1.0	0.0	Neutral
1521	1521	2022-07-04 19:02:59+00:00	onlypartyalhaji	2874.0		One bedroom apartment for rent �?�Spacious living room �?�Wardrobe �?�2 Airconditions and fans �?�Fitted Kitchen �?�Reliable�?� https://t.co/qV86Izfh6u	one bedroom apartment rent spacious living room wardrobe airconditions fans fitted kitchen reliable	0.0	0.0	Neutral	0.0	0.0	1.0	0.0	Neutral
1522	1522	2022-07-04 19:02:34+00:00	EminiChampion	3111.0	Nigeria	KFC founder was 80+ So it's really never too late for me #FuturePerfect #4thOfJuly #coding https://t.co/7H8UjHjXN6	kfc founder really never late futureperfect thofjuly coding	0.15	0.6	Positive	0.0	0.0	1.0	0.0	Neutral
1523	1523	2022-07-04 19:02:22+00:00	nkansari92	558.0	Karachi	@arealinflection Wings bachey kaha. Wo to KFC waaley le gae	arealinflection wings bachey kaha kfc waaley gae	0.0	0.0	Neutral	0.0	0.0	1.0	0.0	Neutral
1524	1524	2022-07-04 19:02:11+00:00	KFC_twigs	560.0		@_sowhatthefuss Omg we�?? https://t.co/tf5h4jyInM	_sowhatthefuss omg	0.0	0.0	Neutral	0.0	0.0	1.0	0.0	Neutral
1525	1525	2022-07-04 19:01:51+00:00	Chanceaustin20	413.0		@JamesHg19 @elleduncanESPN Does a bucket from KFC work in a pinch?	jameshg elleduncanespn bucket kfc work pinch	0.0	0.0	Neutral	0.0	0.0	1.0	0.0	Neutral
1526	1526	2022-07-04 19:00:53+00:00	Spidergran1	682.0		@Robelad1 @marlathedoctor Not really. Firstly, sex is observed &amp; not assigned like a number for your KFC order. Se�?� https://t.co/DwNcDKb2BF	robelad marlathedoctor really firstly sex observed amp assigned like number kfc order	0.25	0.3333333333333333	Positive	0.0	0.275	0.725	0.4215	Positive
1527	1527	2022-07-04 19:00:28+00:00	RandoBotTweets	9.0		Bob from FNF saw Mike Schmidt and stole their fried drippy chicken KFC	bob fnf saw mike schmidt stole fried drippy chicken kfc	-0.6	0.95	Negative	0.0	0.0	1.0	0.0	Neutral
1528	1528	2022-07-04 18:59:20+00:00	Khanyisa_MAD	3056.0	�?��Cape Town. �??� JHB.	South Africa falling apart KFC: https://t.co/zsAhqR3yl4	south africa falling apart kfc	0.0	0.0	Neutral	0.286	0.0	0.714	-0.1531	Negative
1529	1529	2022-07-04 18:58:22+00:00	wOkelandCA	383.0	San Francisco, CA	@SteveAdams80182 That bucket of KFC doesn't help either	steveadams bucket kfc help either	0.0	0.0	Neutral	0.0	0.403	0.597	0.4019	Positive
1530	1530	2022-07-04 18:57:47+00:00	DavidFortunato	666.0	San Diego, CA	Megan Thee Stallion doing ads for Popeyes while Jack Harlow does ads for KFC perfectly explains fried chicken chain�?� https://t.co/nrNiqoyRJC	megan thee stallion ads popeyes jack harlow ads kfc perfectly explains fried chicken chain	0.2	0.975	Positive	0.0	0.244	0.756	0.6369	Positive
1531	1531	2022-07-04 18:57:45+00:00	PaulGetty4	178.0	Shrewsbury, England	I�??ll have the KFC Mega Box for one please, extra popcorn chicken, gravy, two, make it large, of course. Drink? Pep�?� https://t.co/EQ2Wc8E9rE	kfc mega box one please extra popcorn chicken gravy two make large course drink pep	-0.12857142857142856	0.4928571428571429	Negative	0.0	0.141	0.859	0.3182	Positive
1532	1532	2022-07-04 18:57:24+00:00	abushkis	757.0	They/Them|| Black	@yasgagaslaywoo @taylormj15137 @jazzybae_2 @mykol_KFC @YouRockMyWorrld @funnyfurty I love all of you so much its ha�?� https://t.co/1avnq5Woq0	yasgagaslaywoo taylormj jazzybae_ mykol_kfc yourockmyworrld funnyfurty love much	0.35	0.4	Positive	0.0	0.375	0.625	0.6369	Positive
1533	1533	2022-07-04 18:57:05+00:00	venzzi_	70.0	Tijuana, Baja California	@KFC_CHIKN_LIL @ShadowLordsNFT Looks sick asf	kfc_chikn_lil shadowlordsnft looks sick asf	-0.7142857142857143	0.8571428571428571	Negative	0.452	0.0	0.548	-0.5106	Negative
1534	1534	2022-07-04 18:56:21+00:00	Ladyjmac82	734.0	Belfast, Northern Ireland �??��??�	@BelfastLive Hate crime. Sectarism. Breach of the peace. KFC can prosecute too. Cameras in them places. Can tell th�?� https://t.co/xXKegmxaWx	belfastlive hate crime sectarism breach peace kfc prosecute cameras places tell	-0.8	0.9	Negative	0.485	0.172	0.343	-0.7506	Negative
1535	1535	2022-07-04 18:56:20+00:00	astrazanax	248.0	Malawi	@crashkween Girl you are the KFC Diluc from Genshin	crashkween girl kfc diluc genshin	0.0	0.0	Neutral	0.0	0.0	1.0	0.0	Neutral
1536	1536	2022-07-04 18:56:19+00:00	NkosanaSukazi	653.0	East Rand, Kwa-Thema	Not in this country, KFC 2 rand members work overtime.. https://t.co/1ZKY7p7Ijf	country kfc rand members work overtime	0.0	0.0	Neutral	0.0	0.0	1.0	0.0	Neutral
1537	1537	2022-07-04 18:55:58+00:00	Logan65538776	262.0	Kanadastan	@MarvinMilton2 Yeah it�??s ironic they abuse their privilege to hunt and fish then turn around and sell it to eat at KFC �???	marvinmilton yeah ironic abuse privilege hunt fish turn around sell eat kfc	0.2	0.9	Positive	0.31	0.255	0.435	-0.25	Negative
1538	1538	2022-07-04 18:55:16+00:00	taufeeqmahomed	486.0	A sad place	Went to milkylane, store was closed, went to KFC, no ice cream,STEERS, and story, McDonald's, didn't even bother tr�?� https://t.co/ki1rNZObNw	went milkylane store closed went kfc ice cream steers story mcdonald even bother	-0.1	0.1	Negative	0.167	0.0	0.833	-0.34	Negative
1539	1539	2022-07-04 18:54:47+00:00	glooface	4031.0	Behind you.	@Phoeniciankeith @annie_mel_farm @humayunhussain There's different types. The Heinz ones are very different from the KFC/school dinner ones.	phoeniciankeith annie_mel_farm humayunhussain different types heinz ones different kfc school dinner ones	0.0	0.6	Neutral	0.0	0.0	1.0	0.0	Neutral
1540	1540	2022-07-04 18:54:36+00:00	VintageLips2	982.0		Should I get KFC?	get kfc	0.0	0.0	Neutral	0.0	0.0	1.0	0.0	Neutral
1541	1541	2022-07-04 18:54:08+00:00	RachelPringle84	205.0	Barbados	Dear KFC, I�??d rather have no biscuit at all before I eat this dry up roll. Y�??all don�??t even say ya outta biscuits y�?� https://t.co/rxcoaT2e3D	dear kfc rather biscuit eat dry roll even say outta biscuits	-0.06666666666666665	0.6	Negative	0.0	0.206	0.794	0.3818	Positive
1542	1542	2022-07-04 18:53:39+00:00	ELOELz_	148.0	like in my bed rn	@Nopleapple @the_pepsiman1 @ltfcjames_ @SakiNoTaishou @Plumarroja_ @AliMahm57695310 @KFC_ES so? he has arms and legs	nopleapple the_pepsiman ltfcjames_ sakinotaishou plumarroja_ alimahm kfc_es arms legs	0.0	0.0	Neutral	0.0	0.0	1.0	0.0	Neutral
1543	1543	2022-07-04 18:53:03+00:00	zillayalihyder	2999.0	Karachi, Pakistan	KFC LOVE But Bad photography https://t.co/bnTVLk7kyb	kfc love bad photography	-0.09999999999999992	0.6333333333333333	Negative	0.361	0.433	0.206	0.1779	Positive
1544	1544	2022-07-04 18:53:02+00:00	MonicaCMiller	4479.0	Macon, GA	@hlraven @Chris_Huff And living in California (with an aunt in Tacoma), Mt. St. Helen's was a big deal. Weirdly, th�?� https://t.co/4NNVzrJvS9	hlraven chris_huff living california aunt tacoma helen big deal weirdly	-0.25	0.55	Negative	0.196	0.0	0.804	-0.296	Negative
1545	1545	2022-07-04 18:52:52+00:00	JnrNtshanga	5164.0	Durban, South Africa	Hayi kodwa nawe. You have a better chance with KFC's foie gras�?���?���?��??��� https://t.co/u4coBzvJkQ	hayi kodwa nawe better chance kfc foie gras	0.5	0.5	Positive	0.0	0.45	0.55	0.5994	Positive
1546	1546	2022-07-04 18:52:48+00:00	AJBIZ817	484.0	New York, USA	@KFC_India Big mistake posting this on a Monday.	kfc_india big mistake posting monday	0.0	0.1	Neutral	0.375	0.0	0.625	-0.34	Negative
1547	1547	2022-07-04 18:52:40+00:00	AliceSerras	230.0	London, England	@kfc do you know where the rest of my rice box is? https://t.co/T1jUMCiuJt	kfc know rest rice box	0.0	0.0	Neutral	0.0	0.0	1.0	0.0	Neutral
1548	1548	2022-07-04 18:52:16+00:00	GuteNoma	179.0		@NfaakiYe Some unexpected visitors are the ones to blame-why do you choose to visit me after ordering my streetwise�?� https://t.co/0P6RRNY841	nfaakiye unexpected visitors ones blame choose visit ordering streetwise	0.1	1.0	Positive	0.231	0.0	0.769	-0.34	Negative
1549	1549	2022-07-04 18:52:10+00:00	wqnderIcst	722.0	alys �?� she/they! �?� tw drugs �?� le$bean�?� �?� 18�?����	i have a �??dingo�?? coming in tomorrow mamed Miss KFC Lady c: https://t.co/RZpNGHUW9i	dingo coming tomorrow mamed miss kfc lady	0.0	0.0	Neutral	0.211	0.0	0.789	-0.1531	Negative
1550	1550	2022-07-04 18:51:50+00:00	SimthoBiyela	25004.0	Midrand, Gauteng	Today was driving pass Ndofaya Meadow point, saw this old couple they probably at their late 40s eating Pap and chi�?� https://t.co/sBgURFukJo	today driving pass ndofaya meadow point saw old couple probably late eating pap chi	-0.09999999999999999	0.4	Negative	0.0	0.0	1.0	0.0	Neutral
1551	1551	2022-07-04 18:51:47+00:00	IskTin	116.0	Azerbaijan	@lamooouunn Kfc forever	lamooouunn kfc forever	0.0	0.0	Neutral	0.0	0.0	1.0	0.0	Neutral
1552	1552	2022-07-04 18:51:30+00:00	festoffaiths	1839.0	Kentucky, USA	Here in Louisville, you can donate during the Stars, Stripes and Pints Blood Drive July 5-7 at the KFC Yum! Center.�?� https://t.co/cwUnqFpsT2	louisville donate stars stripes pints blood drive july kfc yum center	-0.1	0.1	Negative	0.0	0.0	1.0	0.0	Neutral
1553	1553	2022-07-04 18:51:20+00:00	kelleighkell	746.0	The Gymnasium	I cannot believe that y�??all voluntarily stomach KFC and McDonald�??s.	cannot believe voluntarily stomach kfc mcdonald	0.0	0.0	Neutral	0.0	0.0	1.0	0.0	Neutral
1554	1554	2022-07-04 18:51:05+00:00	izukaeya	522.0	any prns	@YEOJlNFRONT no bc same�??� the kfc is actually peak tho l	yeojlnfront kfc actually peak tho	0.0	0.1	Neutral	0.0	0.0	1.0	0.0	Neutral
1555	1555	2022-07-04 18:51:04+00:00	SbohSibisi	1988.0	Johannesburg, South Africa	did the KFC couple get married yini konje?	kfc couple get married yini konje	0.25	0.25	Positive	0.0	0.0	1.0	0.0	Neutral
1556	1556	2022-07-04 18:50:50+00:00	iKhilogram	1138.0	Cape Town, South Africa	My first meal for the day was KFC nuggets around 4pm and I've just realised that's all I had today.	first meal day kfc nuggets around realised today	0.25	0.3333333333333333	Positive	0.0	0.0	1.0	0.0	Neutral
1557	1557	2022-07-04 18:50:11+00:00	wurdalmao	272.0	Hell	no amount of sad kfc and kung fu panda can�??t fix actually	amount sad kfc kung panda fix actually	-0.25	0.55	Negative	0.341	0.0	0.659	-0.4767	Negative
1558	1558	2022-07-04 18:49:39+00:00	DopeHighness_	391.0		KFC for lunch	kfc lunch	0.0	0.0	Neutral	0.0	0.0	1.0	0.0	Neutral
1559	1559	2022-07-04 18:49:36+00:00	wurdalmao	272.0	Hell	I�??m done being sad and I�??m starting to heal (had kfc and watched Kung fu panda)	done sad starting heal kfc watched kung panda	-0.25	0.55	Negative	0.307	0.0	0.693	-0.4767	Negative
1560	1560	2022-07-04 18:49:16+00:00	funtimefoxy420	2004.0	in roxys room	@KFC_ES @Scp14711471 McKfc	kfc_es scp mckfc	0.0	0.0	Neutral	0.0	0.0	1.0	0.0	Neutral
1561	1561	2022-07-04 18:48:44+00:00	itsLouis_JA	532.0	unknown	Which line longer? KFC or police record office?	line longer kfc police record office	0.0	0.0	Neutral	0.0	0.0	1.0	0.0	Neutral
1562	1562	2022-07-04 18:48:40+00:00	Unityy1217	98.0	nyc	@caroljsroth looks like the kfc guy	caroljsroth looks like kfc guy	0.0	0.0	Neutral	0.0	0.385	0.615	0.3612	Positive
1563	1563	2022-07-04 18:48:23+00:00	KFC_Huseyn	640.0		@zaxar09 Sorry bro �???	zaxar sorry bro	-0.5	1.0	Negative	0.394	0.0	0.606	-0.0772	Negative
1564	1564	2022-07-04 18:48:22+00:00	YEOJlNFRONT	403.0		@izukaeya yeah so do i �??��??� so embarrassing all we have is the maccies i work at and a crap kfc	izukaeya yeah embarrassing maccies work crap kfc	-0.8	0.8	Negative	0.456	0.193	0.351	-0.4588	Negative
1565	1565	2022-07-04 18:47:55+00:00	LadybugsLawyer	476.0	marigami solos	@gabrielagr3ste PLEASEEE!!!!! I WOUKD PAG MILLIONS FOR A GABRIEL X KFC!! IM LIKE KFCS AND GABRIEL AGRESTE BIGGEST S�?� https://t.co/FQauhVd5h0	gabrielagrste pleaseee woukd pag millions gabriel kfc like kfcs gabriel agreste biggest	0.0	0.0	Neutral	0.0	0.185	0.815	0.3612	Positive
1566	1566	2022-07-04 18:47:45+00:00	Dwaynej39294651	10.0		This analyst prophesed BTC price https://t.co/jUgxl2MXMq drop from $64K to $33K on Apr 13 2021. $mana $upr $kfc�?� https://t.co/XICB435db9	analyst prophesed btc price drop apr mana upr kfc	0.0	0.0	Neutral	0.208	0.0	0.792	-0.2732	Negative
1567	1567	2022-07-04 18:47:35+00:00	Translucent_sug	4951.0	South africa	@TsoaileLebogang @ShadiL_ @TheModelSquad_ She owns a legit modeling agency called model squad my friend is signed t�?� https://t.co/H0zOrDeTbC	tsoailelebogang shadil_ themodelsquad_ owns legit modeling agency called model squad friend signed	0.0	0.0	Neutral	0.0	0.225	0.775	0.4939	Positive
1568	1568	2022-07-04 18:47:26+00:00	jaydi___007	240.0	lambo	KFC's coke&gt;&gt;&gt;&gt;&gt;every other coke	kfc coke every coke	0.0	0.0	Neutral	0.0	0.0	1.0	0.0	Neutral
1569	1569	2022-07-04 18:47:14+00:00	makenoise44	78.0		@KFCBarstool Ah KFC once again missing the ball.. must be a Monday	kfcbarstool kfc missing ball must monday	-0.2	0.05	Negative	0.306	0.0	0.694	-0.296	Negative
1570	1570	2022-07-04 18:47:01+00:00	_sowhatthefuss	124.0	In this hell called Earth.	@KFC_twigs I've had enough of you! �??��??��??�	kfc_twigs enough	0.0	0.5	Neutral	0.0	0.0	1.0	0.0	Neutral
1571	1571	2022-07-04 18:46:52+00:00	vanleechigwada	519.0	Florida	In Britz, too tired to cook &amp; the only takeout available is @KFCSA. Buy, get home &amp; this is what KFC packed. @KFCSA�?� https://t.co/rF8Dw45mZW	britz tired cook amp takeout available kfcsa buy get home amp kfc packed kfcsa	0.0	0.55	Neutral	0.182	0.0	0.818	-0.4404	Negative
1572	1572	2022-07-04 18:46:25+00:00	memelib95	1091.0	Sandton, South Africa	*his KFC https://t.co/ZSnjobAJTs	kfc	0.0	0.0	Neutral	0.0	0.0	1.0	0.0	Neutral
1573	1573	2022-07-04 18:45:54+00:00	LukeNoPic	237.0	Earth	@leicslive Why is a one person protest, that inevitably lead to someone being kicked out of a shop news? She wants�?� https://t.co/zy9CE5iTyT	leicslive one person protest inevitably lead someone kicked shop news wants	0.1	0.55	Positive	0.167	0.0	0.833	-0.25	Negative
1574	1574	2022-07-04 18:45:07+00:00	MASHTRON	1966.0	Space	@Jimkingofkings @CrimeLdn Never make KFC....	jimkingofkings crimeldn never make kfc	0.0	0.0	Neutral	0.0	0.0	1.0	0.0	Neutral
[truncated: 10,202 more rows]
