# Supplementary material for: What people think about fast food: opinions analysis and LDA modeling on fast food restaurants using unstructured tweets
Source: PeerJ Comput Sci. 2023 Jan 13;9:e1193. doi: 10.7717/peerj-cs.1193 (PMC10280231; doi:10.7717/peerj-cs.1193)
Supplement: Supplemental Information 1 [file peerj-cs-09-1193-s001.zip › food/sentiments_mcdonalds.csv]

	Unnamed: 0	Date	user_name	user_friends	user_location	text	cleanText	Sentiment Score	Subjectivity	Textblob_sentiment	Negative Score	Positive Score	Neutral Score	Compound Score	Vader Sentiment
0	0	2022-07-01 23:59:55+00:00	debsoon	2370	down the rabbit hole	4/ Second, I have the utmost respect for my fellow party/event planners last week. I don't know how we did it, but… https://t.co/VaTJxOf3zx	second utmost respect fellow party event planners last week know	0.0	0.03333333333333333	Neutral	0.0	0.42	0.58	0.7003	Positive
1	1	2022-07-01 23:59:54+00:00	iamwlaw	306	🏡Detroit |📍Los Angeles	A large fry from McDonald’s is almost $5. Highway robbery.	large fry mcdonald almost highway robbery	0.21428571428571427	0.42857142857142855	Positive	0.0	0.0	1.0	0.0	Neutral
2	2	2022-07-01 23:59:47+00:00	ford4us	92	Palm Springs, CA	@CaddieNetwork @harryhiggs1991 @DUDEwipes McDonald's everybody would hate it.	caddienetwork harryhiggs dudewipes mcdonald everybody would hate	-0.8	0.9	Negative	0.381	0.0	0.619	-0.5719	Negative
4	4	2022-07-01 23:59:04+00:00	Erich_K8	508	North Carolina, USA	@lucifader People should have been concerned when McDonald's pulled out of Russia. It sounds stupid but that was on… https://t.co/r19zv9EKhG	lucifader people concerned mcdonald pulled russia sounds stupid	-0.7999999999999999	1.0	Negative	0.327	0.0	0.673	-0.5267	Negative
5	5	2022-07-01 23:58:55+00:00	Couldbeso	2357	Enjoying the spring weather.	@_KeepRockAlive_ McDonald's.1973.Been hooked ever https://t.co/4IWSESvTOY food manna from Heaven. https://t.co/d6wiacMxpi	_keeprockalive_ mcdonald hooked ever food manna heaven	0.0	0.0	Neutral	0.0	0.355	0.645	0.5106	Positive
6	6	2022-07-01 23:58:46+00:00	azzurec	440	Philadelphia, PA	y’all burning this McDonald’s stuff out. let it go. 😒	burning mcdonald stuff let	0.0	0.0	Neutral	0.0	0.0	1.0	0.0	Neutral
8	9	2022-07-01 23:58:07+00:00	slim3puppy	200	24 she/her 🌈omnivorous🌈	@leylanocontext if steve told me he wanted 6 nuggets i would pull over at a McDonald's drive thru	leylanocontext steve told wanted nuggets would pull mcdonald drive thru	0.0	0.0	Neutral	0.0	0.0	1.0	0.0	Neutral
9	10	2022-07-01 23:58:02+00:00	Jasem_said_	165	📍	McDonald’s gotta do all them black commercials again… They are really missing out at the moment	mcdonald gotta black commercials really missing moment	-0.18333333333333335	0.24166666666666667	Negative	0.294	0.0	0.706	-0.3597	Negative
12	13	2022-07-01 23:56:35+00:00	virgoberries_	898	25 | she/they/it	Idk what kind of chemicals they’re putting in McDonald’s burgers but I love them	idk kind chemicals putting mcdonald burgers love	0.55	0.75	Positive	0.108	0.585	0.308	0.802	Positive
15	16	2022-07-01 23:56:07+00:00	hoodniggaguillo	696	B	My son eating the McDonald's i bought for him in front of them broke ahh half siblings	son eating mcdonald bought front broke ahh half siblings	-0.16666666666666666	0.16666666666666666	Negative	0.259	0.0	0.741	-0.4215	Negative
16	17	2022-07-01 23:55:56+00:00	OdlandDame	145	New Mexico, USA	@madbeatboy @teapartytempest @brettblackham @Iamsock @AOC I shouldn't have to fund anyone's "life choice" but mine… https://t.co/7xkolYhRqv	madbeatboy teapartytempest brettblackham iamsock aoc fund anyone life choice mine	0.0	0.0	Neutral	0.0	0.0	1.0	0.0	Neutral
20	21	2022-07-01 23:54:49+00:00	TLActivist	1150	The Local Dollar Tree	@StaceDiva I’m just glad y’all ain’t reached the McDonald’s fiasco level up to this point lol	stacediva glad reached mcdonald fiasco level point lol	0.65	0.85	Positive	0.228	0.497	0.276	0.4404	Positive
22	23	2022-07-01 23:54:20+00:00	maniskhalid	442	wakanda	vindicated and now we're getting McDonald's https://t.co/SKwxpWfypc https://t.co/TcQ019oTHD	vindicated getting mcdonald	0.0	0.0	Neutral	0.0	0.583	0.417	0.4215	Positive
23	24	2022-07-01 23:54:06+00:00	CharaGodOfTime	722	mun is 18+	Worked at McDonald’s for a short time. Yeah, it’s nothing unusual https://t.co/T982fltIAD	worked mcdonald short time yeah nothing unusual	0.1	0.65	Positive	0.0	0.268	0.732	0.296	Positive
24	25	2022-07-01 23:53:59+00:00	Triggamoment	87	New York, USA	All this for some McDonald’s✨ https://t.co/X9MZk4iW4c	mcdonald	0.0	0.0	Neutral	0.0	0.0	1.0	0.0	Neutral
25	26	2022-07-01 23:53:35+00:00	ChakaFlockaa	727	Texas, USA	I’m craving McDonald’s spicy nuggets idk why lol I’m mad they don’t have them	craving mcdonald spicy nuggets idk lol mad	0.08750000000000002	0.85	Positive	0.404	0.246	0.351	-0.2023	Negative
26	27	2022-07-01 23:53:34+00:00	Shooter905	104	toronto	@XO4lyfe__ the burgers at burger king are better, mcdonald’s better at everything else	xolyfe__ burgers burger king better mcdonald better everything else	0.5	0.5	Positive	0.0	0.453	0.547	0.7003	Positive
27	28	2022-07-01 23:53:29+00:00	mmmaaaatt	7129	art ⚡️ 👉🏻	Imagine posting “smoking weed and buying NFTs” from your Android while you’re on your shift break at McDonald’s.	imagine posting smoking weed buying nfts android shift break mcdonald	0.0	0.0	Neutral	0.0	0.0	1.0	0.0	Neutral
28	29	2022-07-01 23:53:05+00:00	nelozr	543	富	@pamismd You are so gorgeous I would fight 20 mountain lions in a McDonald’s handicap bathroom stall with my hands… https://t.co/BGgCuXTLAB	pamismd gorgeous would fight mountain lions mcdonald handicap bathroom stall hands	0.7	0.9	Positive	0.268	0.244	0.488	0.1531	Positive
29	30	2022-07-01 23:52:52+00:00	heyitsKingAlex	133	Abuja, Nigeria	@Jujuforest1 @Ozone_Okoli @johncfc_ Lol he’ll tell you he bought the McDonald’s franchise for $300k but where he ge… https://t.co/Rk6zQDPrmm	jujuforest ozone_okoli johncfc_ lol tell bought mcdonald franchise	0.8	0.7	Positive	0.0	0.286	0.714	0.4215	Positive
30	31	2022-07-01 23:52:51+00:00	Canoe	2052	Canada	Girl, 14, accused of murdering sis allegedly said she'd have killed sooner 'for McDonald's' https://t.co/OiEEJD2kp2	girl accused murdering sis allegedly said killed sooner mcdonald	-0.15000000000000002	0.05	Negative	0.647	0.0	0.353	-0.9001	Negative
31	32	2022-07-01 23:52:50+00:00	Hironus_	743	UK (unfortunately)	@golddvstwoman I hope he went to Taco Bell or McDonald’s or something similar in that fit afterwards that’s the only way he could top it	golddvstwoman hope went taco bell mcdonald something similar fit afterwards way could top	0.3	0.43333333333333335	Positive	0.0	0.419	0.581	0.7351	Positive
32	33	2022-07-01 23:52:46+00:00	nodoubtdetmers	1980	Arte Moreno's Head, West T.O.	McDonald’s mistakes be like https://t.co/XKrra9rBE5	mcdonald mistakes like	0.0	0.0	Neutral	0.417	0.417	0.167	0.0	Neutral
33	34	2022-07-01 23:52:44+00:00	KeepUpPod	325	Queens, NY	Tik Tok McDonald’s Baby Momma Drama ALL VIDEOS-Real or Staged ? Comment ... https://t.co/aQKwcSnXxt via @YouTube	tik tok mcdonald baby momma drama videos real staged comment via youtube	0.2	0.30000000000000004	Positive	0.0	0.0	1.0	0.0	Neutral
34	35	2022-07-01 23:52:30+00:00	FocusCDS	5005	United States/Worldwide	Tik Tok McDonald’s Baby Momma Drama ALL VIDEOS-Real or Staged ? Comment ... https://t.co/nZDJtEx2H0 via @YouTube	tik tok mcdonald baby momma drama videos real staged comment via youtube	0.2	0.30000000000000004	Positive	0.0	0.0	1.0	0.0	Neutral
35	36	2022-07-01 23:52:30+00:00	macblackk	30	the moon	just ate a 4pc from mcdonald’s &amp; washed it down with dusse. if u can’t tell what type of time i’m on tonight, idk what to tell u	ate mcdonald amp washed dusse tell type time tonight idk tell	0.0	0.0	Neutral	0.123	0.0	0.877	-0.1027	Negative
36	37	2022-07-01 23:52:16+00:00	vtpca	1818	Fortaleza, Brasil	McDonald's R https://t.co/MCfuSKBvUb	mcdonald	0.0	0.0	Neutral	0.0	0.0	1.0	0.0	Neutral
38	39	2022-07-01 23:51:19+00:00	theyoungSavage_	631	PHL	I’m only having 1 child so I can just avoid the having multiple baby daddies &amp; McDonald’s situation all together 😂	child avoid multiple baby daddies amp mcdonald situation together	0.0	0.0	Neutral	0.216	0.0	0.784	-0.296	Negative
39	40	2022-07-01 23:50:59+00:00	Shaunt23	57	New Jersey	Some McDonald's franchisees are abandoning dollar drinks as inflation eats away at profits #SmartNews McDonald’s is… https://t.co/h1xnOzrR2f	mcdonald franchisees abandoning dollar drinks inflation eats away profits smartnews mcdonald	0.0	0.0	Neutral	0.179	0.2	0.621	0.0772	Positive
40	41	2022-07-01 23:50:56+00:00	adabagcompany	543	Brasil	Hygiene ratings for the McDonald’s restaurants in Bolton https://t.co/RuLgHJ0n9g	hygiene ratings mcdonald restaurants bolton	0.0	0.0	Neutral	0.0	0.0	1.0	0.0	Neutral
41	42	2022-07-01 23:50:29+00:00	markpopham	1008	Brooklyn, NY	just watched a pair of new yorks finest, the five oh, the boys in blue scream through a red light, flashers on, so… https://t.co/1eafG7zIOY	watched pair new yorks finest five boys blue scream red light flashers	0.1340909090909091	0.3136363636363636	Positive	0.197	0.0	0.803	-0.4019	Negative
43	44	2022-07-01 23:50:14+00:00	DKimballSmith14	620	Oregon, USA	@itsTimHell If you don’t want to share with the other kids then just feed your kid AT McDonald’s	itstimhell want share kids feed kid mcdonald	0.0	0.0	Neutral	0.0	0.412	0.588	0.3612	Positive
45	46	2022-07-01 23:50:08+00:00	FoxWyngs	1977	Bellingham, WA	@Werethrope I don't remember them in relation to my position. You just have to tell me if I take a right or a left… https://t.co/gSRxxSLcN5	werethrope remember relation position tell take right left	0.14285714285714285	0.26785714285714285	Positive	0.0	0.0	1.0	0.0	Neutral
47	48	2022-07-01 23:49:42+00:00	woodiablo	2387	Maryland USA	@Kwardin2 @MyCorrectness @ScottPresler @AmericaDialogue Antifa fills up empty McDonald's cups with wet cement and l… https://t.co/hb8OmngiCd	kwardin mycorrectness scottpresler americadialogue antifa fills empty mcdonald cups wet cement	-0.1	0.45	Negative	0.153	0.0	0.847	-0.2023	Negative
48	49	2022-07-01 23:49:28+00:00	BitchdollJolie	1217	Kratos, BabyMama	Cause he might be shit but, he gone send that McDonald’s money 😭	cause might shit gone send mcdonald money	-0.2	0.8	Negative	0.375	0.0	0.625	-0.5574	Negative
49	50	2022-07-01 23:49:19+00:00	magicmoseph	218	Houston, TX	your old ass can literally “PARDON” people like it’s in the job description. you sound like a mcdonald’s employee t… https://t.co/HeVqK1r82i	old ass literally pardon people like job description sound like mcdonald employee	0.25	0.30000000000000004	Positive	0.186	0.388	0.426	0.4215	Positive
50	51	2022-07-01 23:49:11+00:00	princepepperoni	70	California, USA	I got my kid McDonald’s and my BM kids Arbys.	got kid mcdonald kids arbys	0.0	0.0	Neutral	0.0	0.0	1.0	0.0	Neutral
51	52	2022-07-01 23:49:03+00:00	BitchdollJolie	1217	Kratos, BabyMama	Thank God I only gotta expect McDonald’s money from one nigga !!😂😭 https://t.co/23w4XcSBSX	thank god gotta expect mcdonald money one nigga	0.0	0.0	Neutral	0.0	0.434	0.566	0.5574	Positive
52	53	2022-07-01 23:48:27+00:00	eL_Differenter	665	Jigs Nation	me pulling up to my bm’s house with McDonald’s for my kid cuz his siblings are vegan. https://t.co/x0GOEM5VSV	pulling house mcdonald kid cuz siblings vegan	0.0	0.0	Neutral	0.0	0.0	1.0	0.0	Neutral
53	54	2022-07-01 23:48:20+00:00	Jae_TheFlash	144	SS Liv4Brutality 🚢	@phenomenalliv This is why McDonald’s and Wendy’s got better fast food fries 🍟	phenomenalliv mcdonald wendy got better fast food fries	0.35	0.55	Positive	0.0	0.293	0.707	0.4404	Positive
54	55	2022-07-01 23:47:54+00:00	FNCALEB	406	SATX	@gxnvenchy eating mcdonald’s breakfast as the sun came up…🫣	gxnvenchy eating mcdonald breakfast sun came	0.0	0.0	Neutral	0.0	0.0	1.0	0.0	Neutral
56	57	2022-07-01 23:47:40+00:00	Doodie_e	2803	Detroit, MI	I couldn't work at McDonald's I'd be walking around with Nuggies in my pocket	work mcdonald walking around nuggies pocket	0.0	0.0	Neutral	0.0	0.0	1.0	0.0	Neutral
57	58	2022-07-01 23:47:30+00:00	GMaxzy	122	Laguna Hills, CA	@LisaBoo026 Is at McDonald’s	lisaboo mcdonald	0.0	0.0	Neutral	0.0	0.0	1.0	0.0	Neutral
58	59	2022-07-01 23:46:53+00:00	_naebaeee	1941	Atlanta, GA	When McDonald’s stop service breakfast all day ?? I been tryna get a McGriddle since 11am, I’m so mad.	mcdonald stop service breakfast day tryna get mcgriddle since mad	-0.625	1.0	Negative	0.403	0.0	0.597	-0.6597	Negative
59	60	2022-07-01 23:46:32+00:00	vonvuton	1372	artist	She threw her kid McDonald’s on the ground and y’all behind her… life is crazy	threw kid mcdonald ground behind life crazy	-0.5	0.8	Negative	0.286	0.0	0.714	-0.34	Negative
62	63	2022-07-01 23:45:20+00:00	Puhpoose	440	God’s ballsack	Ten minute rant about the wages you make at McDonald’s. At least her grandma turned off Fox News	ten minute rant wages make mcdonald least grandma turned fox news	-0.15	0.2	Negative	0.194	0.0	0.806	-0.34	Negative
63	64	2022-07-01 23:45:06+00:00	fairyt3t3	587	16 ♡ multi ♡♏️ ♡ editing carrd	mcdonald’s is never gonna want me https://t.co/opIYmYOwag	mcdonald never gonna want	0.0	0.0	Neutral	0.289	0.0	0.711	-0.0572	Negative
64	65	2022-07-01 23:44:59+00:00	walkingriver	466	Central Florida, USA	Woo hoo! That's enough to buy a quarter pounder w/cheese meal at my local McDonald's! https://t.co/pUBmJXRvar	woo hoo enough buy quarter pounder cheese meal local mcdonald	0.0	0.25	Neutral	0.0	0.256	0.744	0.4767	Positive
65	66	2022-07-01 23:44:58+00:00	Captainnfteth	1148	Asgard	@matthewesp Work at McDonald's and flip my way to work at chick- fil-a	matthewesp work mcdonald flip way work chick fil	0.0	0.0	Neutral	0.0	0.0	1.0	0.0	Neutral
66	67	2022-07-01 23:44:57+00:00	HC_Exvangelical	232	Hill Country, TX	Younger generations: oh good! Pizza rolls! Ouch my mouth! So much burn! My Generation: oh goodie! McDonald's apple… https://t.co/YZEbC5KETl	younger generations good pizza rolls ouch mouth much burn generation goodie mcdonald apple	0.3	0.26666666666666666	Positive	0.0	0.195	0.805	0.4404	Positive
67	68	2022-07-01 23:44:21+00:00	DeaconForecast	1567	At the Center of Grace	I bet Calvin can pay for all your kids to eat McDonald's	bet calvin pay kids eat mcdonald	0.0	0.0	Neutral	0.219	0.0	0.781	-0.1027	Negative
69	70	2022-07-01 23:43:26+00:00	tommyisonline	195	NYC	McDonald’s is a company	mcdonald company	0.0	0.0	Neutral	0.0	0.0	1.0	0.0	Neutral
70	71	2022-07-01 23:43:12+00:00	1amdonny	542	United States	McDonald’s literally is battery acid	mcdonald literally battery acid	0.0	0.0	Neutral	0.0	0.0	1.0	0.0	Neutral
72	73	2022-07-01 23:42:52+00:00	maklucarelli	705	she/they • ohio	@casertanick mcdonald’s gave me a girl toy	casertanick mcdonald gave girl toy	0.0	0.0	Neutral	0.0	0.0	1.0	0.0	Neutral
75	76	2022-07-01 23:41:42+00:00	Olavefor6	811	Houston, TX	@JMXico_ Looks like the ice cream from McDonald’s lmaoo	jmxico_ looks like ice cream mcdonald lmaoo	0.0	0.0	Neutral	0.0	0.294	0.706	0.3612	Positive
76	77	2022-07-01 23:41:33+00:00	obsessedjay	307	Miami, FL	i really wish mcdonald’s didn’t use such microscopic pieces of onion on their burgers bc when they accidentally put… https://t.co/5XvLXHsvMj	really wish mcdonald use microscopic pieces onion burgers accidentally put	0.2	0.2	Positive	0.179	0.223	0.597	0.1513	Positive
80	81	2022-07-01 23:40:57+00:00	waymoflydenuu	1637	Miami, FL | Atlanta, GA	Nope cause McDonald’s BM born July 17th https://t.co/LcrmSiM0Z2	nope cause mcdonald born july	0.0	0.0	Neutral	0.0	0.0	1.0	0.0	Neutral
82	83	2022-07-01 23:40:54+00:00	_MMMjr	886	Riverdale, Bronx	idk what they put in McDonald’s fries but it’s just too damn good	idk put mcdonald fries damn good	0.7	0.6000000000000001	Positive	0.41	0.29	0.3	-0.0516	Negative
83	84	2022-07-01 23:40:53+00:00	LumpiaLiker	2639	ScaredOfVaginasville	@VinnyTheUHHH BK has sucked every time I've been there. McDonald's is too expensive for what it is now. Wendy's is the best option here.	vinnytheuhhh sucked every time mcdonald expensive wendy best option	0.25	0.5	Positive	0.211	0.296	0.493	0.296	Positive
84	85	2022-07-01 23:40:19+00:00	klassalle	428	Jefferson, LA	Russian Reporter Says Rebranded McDonald's Smells and Tastes Different https://t.co/qArqlIIA2N	russian reporter says rebranded mcdonald smells tastes different	0.0	0.3	Neutral	0.0	0.0	1.0	0.0	Neutral
85	86	2022-07-01 23:39:37+00:00	ToriGoatBot	5	Your mother	Getting a happy meal for everyone at McDonald's (no toy for Asgore because he killed six children)	getting happy meal everyone mcdonald toy asgore killed six children	0.30000000000000004	0.5	Positive	0.278	0.228	0.494	-0.2023	Negative
86	87	2022-07-01 23:39:27+00:00	Timg555	1849	The Dude	@neco_nt Good morning I hope you have a nice day. All I've done today is watch anime and got McDonald's for lunch.	neco_nt good morning hope nice day done today watch anime got mcdonald lunch	0.6499999999999999	0.8	Positive	0.0	0.462	0.538	0.8225	Positive
88	89	2022-07-01 23:38:50+00:00	TigerGamingFTWB	267	United States	@DEZk22_ @RisenMorning @malik2189 They had an ice cream machine but it was broken more than McDonald’s	dezk_ risenmorning malik ice cream machine broken mcdonald	-0.4	0.4	Negative	0.307	0.0	0.693	-0.4767	Negative
89	90	2022-07-01 23:38:29+00:00	SalemIsARat	73	Asian // They/Them // ⚣	I went to a place for dinner and they happened to be understaffed and me and my boyfriend didn’t know that and the… https://t.co/FpS8gqiBq4	went place dinner happened understaffed boyfriend know	0.0	0.0	Neutral	0.0	0.0	1.0	0.0	Neutral
90	91	2022-07-01 23:38:16+00:00	charcoalbrain	92	Vancouver, British Columbia	bringing the shabbos candles to mcdonald’s	bringing shabbos candles mcdonald	0.0	0.0	Neutral	0.0	0.0	1.0	0.0	Neutral
91	92	2022-07-01 23:38:13+00:00	JAKEnBAKE1	613	University of Cincinnati	@ochocinco 🤣 aye respect to you at McDonald’s U. But fr How’s a young bengals fan asking his favorite player for a picture a dumb question	ochocinco aye respect mcdonald young bengals fan asking favorite player picture dumb question	0.075	0.6333333333333333	Positive	0.159	0.406	0.435	0.6249	Positive
93	94	2022-07-01 23:36:50+00:00	TheDrifter__	865	New Jersey, USA	I’m sorry the jokes around the whole McDonald’s thing are hilarious.😭😭😭	sorry jokes around whole mcdonald thing hilarious	0.06666666666666667	0.7999999999999999	Positive	0.13	0.47	0.4	0.5267	Positive
94	95	2022-07-01 23:36:49+00:00	mc5starreview	2	600 N Clark	This new idea McDonald's was for 2 McDoubles and state of the store.	new idea mcdonald mcdoubles state store	0.13636363636363635	0.45454545454545453	Positive	0.0	0.0	1.0	0.0	Neutral
95	96	2022-07-01 23:36:43+00:00	MalamadreSpain	145	La Boheme	@PatriotSkinny8 @ACTBrigitte PD2: Yes, you are FREE to choose between Walmart / Target, Burger King /McDonald´s, Co… https://t.co/xrRyopJyK6	patriotskinny actbrigitte yes free choose walmart target burger king mcdonald	0.4	0.8	Positive	0.0	0.429	0.571	0.7184	Positive
97	98	2022-07-01 23:36:15+00:00	anarchoBTC	240	deep in the forest	@CrazilOG @TazerFaceINC McDonald’s packets 😭	crazilog tazerfaceinc mcdonald packets	0.0	0.0	Neutral	0.0	0.0	1.0	0.0	Neutral
98	99	2022-07-01 23:36:15+00:00	coderbun	57	𝐙𝐎𝐄	Was feeling a little down today and my girlfriend bought me McDonald’s. I love her to bits, she’s amazing. 😭 https://t.co/vMmFS9LQDr	feeling little today girlfriend bought mcdonald love bits amazing	0.3041666666666667	0.6666666666666666	Positive	0.0	0.613	0.387	0.8591	Positive
99	100	2022-07-01 23:35:32+00:00	irdcwtvr	67	kissing my boo	like I just saw a video where this nigga only bought his son McDonald’s and danced in front of the other 3 kids… li… https://t.co/a20kCtWg6b	like saw video nigga bought son mcdonald danced front kids	0.0	0.0	Neutral	0.0	0.217	0.783	0.3612	Positive
100	101	2022-07-01 23:35:25+00:00	GreenEyedSuge	582	The DMV	@Super70sSports I worked at McDonald’s back in the day. You could cook CRACK in those thermonuclear microwaves!	superssports worked mcdonald back day could cook crack thermonuclear microwaves	0.0	0.0	Neutral	0.0	0.0	1.0	0.0	Neutral
101	102	2022-07-01 23:35:22+00:00	El_JMart	1031	Duckd Off	I’ll buy the McDonald’s but her baby daddy gone have to cash app me afterwards.	buy mcdonald baby daddy gone cash app afterwards	0.0	0.0	Neutral	0.0	0.0	1.0	0.0	Neutral
102	103	2022-07-01 23:35:21+00:00	LowResDream	317	St Augustine, FL	@TheConsciousLee If this is about the whole McDonald’s thing he aint in the wrong. Hes taking care of his. Why does… https://t.co/9s6B61ke3D	theconsciouslee whole mcdonald thing aint wrong hes taking care	-0.15	0.65	Negative	0.0	0.451	0.549	0.696	Positive
105	106	2022-07-01 23:34:53+00:00	GabeShepperd	3240	Australia	@Sarah_McDonald_ That's a lovely thing the teachers have done but the union the should be pooling together money fo… https://t.co/ibxiLXNEk4	sarah_mcdonald_ lovely thing teachers done union pooling together money	0.5	0.75	Positive	0.0	0.322	0.678	0.5859	Positive
106	107	2022-07-01 23:34:44+00:00	iamMacTheDJ	2938	Miami, FL	McDonald’s couldn’t pay for this kinda promotion	mcdonald pay kinda promotion	0.0	0.0	Neutral	0.318	0.0	0.682	-0.1027	Negative
107	108	2022-07-01 23:34:18+00:00	HonoYoRu_	247	Arizona	God forbid McDonald's ice cream machine works when I'm suffering from Covid and just want something cold to sooth m… https://t.co/1ptC3FkVUK	god forbid mcdonald ice cream machine works suffering covid want something cold sooth	-0.6	1.0	Negative	0.303	0.191	0.506	-0.4588	Negative
110	111	2022-07-01 23:33:55+00:00	idreamofky	775	Atlanta	I pray I don’t end up with someone arguing over bringing the kids McDonald’s	pray end someone arguing bringing kids mcdonald	0.0	0.0	Neutral	0.291	0.223	0.485	-0.1779	Negative
111	112	2022-07-01 23:33:37+00:00	BEYSMUGLER	1041	ﾒ𝟶 | abel’s pants	@enelalmita @omarapollo you stronger than me cause if I met him in a McDonald’s I would’ve pull through into the car 💀	enelalmita omarapollo stronger cause met mcdonald would pull car	0.0	0.0	Neutral	0.0	0.245	0.755	0.3818	Positive
112	113	2022-07-01 23:33:33+00:00	Joe97Perez	304	Massachusetts, USA	Lil homie said McDonald’s sprite tastes like water and gasoline 💀💀	lil homie said mcdonald sprite tastes like water gasoline	0.0	0.0	Neutral	0.0	0.238	0.762	0.3612	Positive
113	114	2022-07-01 23:32:53+00:00	theindielegend	481	St. Petersburg, FL	lol no way the McDonald’s mom is a real person … huge L	lol way mcdonald mom real person huge	0.46666666666666673	0.6333333333333333	Positive	0.0	0.505	0.495	0.6249	Positive
114	115	2022-07-01 23:32:38+00:00	TellemTwice234	356	Ukwa,Nkporo	Why y’all only buying McDonald’s	buying mcdonald	0.0	0.0	Neutral	0.0	0.0	1.0	0.0	Neutral
115	116	2022-07-01 23:32:36+00:00	BenS_MTG	590	South Florida	The biggest delta in all of fast food is the Unsweet tea at McDonald's (nut high) and at Burger King (nut low).	biggest delta fast food unsweet tea mcdonald nut high burger king nut low	0.12	0.48	Positive	0.149	0.0	0.851	-0.2732	Negative
117	118	2022-07-01 23:32:23+00:00	spursnxt	468	San Antonio, TX	@thehalestone Stop letting the McDonald’s video that was planted by the government distract you	thehalestone stop letting mcdonald video planted government distract	0.0	0.0	Neutral	0.423	0.0	0.577	-0.5267	Negative
118	119	2022-07-01 23:32:12+00:00	IoB_NewsHour	694	Des Moines, Iowa	The business news headlines: Some manufacturing news. Lilly Tomlin, Ford and dead pigs. The Russia rebranded McDona… https://t.co/yuoFl1N6Ig	business news headlines manufacturing news lilly tomlin ford dead pigs russia rebranded mcdona	-0.2	0.4	Negative	0.264	0.0	0.736	-0.6486	Negative
121	122	2022-07-01 23:31:42+00:00	mmithmichelle	474	she/her • lhh’s gf | anti	@demonxIimbs mcdonald’s was my only answer 🫡	demonxiimbs mcdonald answer	0.0	0.0	Neutral	0.0	0.0	1.0	0.0	Neutral
122	123	2022-07-01 23:31:41+00:00	JPapamorris075	538	Florida	@AssusReamus McDonald’s	assusreamus mcdonald	0.0	0.0	Neutral	0.0	0.0	1.0	0.0	Neutral
125	126	2022-07-01 23:31:01+00:00	Mr_C_is_me	395	San Antonio, TX	@PortsideSully Somebody did a Billy jack impression upside a ronald Mcdonald statue outside a McD's whilst on 3 day… https://t.co/Os784WSHYg	portsidesully somebody billy jack impression upside ronald mcdonald statue outside mcd whilst day	0.0	0.05	Neutral	0.0	0.137	0.863	0.2263	Positive
126	127	2022-07-01 23:30:58+00:00	cE_Nocturne	80	Washington	@BluthCapital @SirRX_0 @therobotjames Nobody gonna go home halfway through the day to brew coffee bro McDonald’s el… https://t.co/hPWyqNgsEs	bluthcapital sirrx_ therobotjames nobody gonna home halfway day brew coffee bro mcdonald	0.0	0.0	Neutral	0.0	0.0	1.0	0.0	Neutral
128	129	2022-07-01 23:30:42+00:00	1KingRoss_	965	Delaware, USA	Women stress us tf out, we rarely get checked on, and y’all want McDonald’s for all y’all kids that ain’t ours. Tha… https://t.co/51c0DJazus	women stress rarely get checked want mcdonald kids tha	0.3	0.9	Positive	0.365	0.0	0.635	-0.4628	Negative
129	130	2022-07-01 23:30:40+00:00	gIassIippers	36	fl : ooc	I LOVE YOU im gonna DoorDash u McDonald’s sprite when u see this	love gonna doordash mcdonald sprite see	0.5	0.6	Positive	0.0	0.457	0.543	0.6369	Positive
131	132	2022-07-01 23:30:36+00:00	columbusbiz1st	4707	Columbus, Ohio	Central Ohio’s value proposition comes down to three factors, McDonald said: talent, value and amenities. That va… https://t.co/tCs7Bv5XsF	central ohio value proposition comes three factors mcdonald said talent value amenities	0.0	0.25	Neutral	0.0	0.458	0.542	0.765	Positive
132	133	2022-07-01 23:30:31+00:00	KiPpyVuitton	363	Everywhere	I know y’all like them Rick Owens shoes but it’s really giving Ronald McDonald. 🫣🥴	know like rick owens shoes really giving ronald mcdonald	0.2	0.2	Positive	0.0	0.426	0.574	0.6361	Positive
134	135	2022-07-01 23:30:21+00:00	PikaChonk	46	sus amogus	Mfs at anime expo smell like they sleep in their car and shower with no soap in the McDonald's sink I swear	mfs anime expo smell like sleep car shower soap mcdonald sink swear	0.0	0.0	Neutral	0.088	0.182	0.73	0.3182	Positive
135	136	2022-07-01 23:30:00+00:00	manilabulletin	213	Manila, Philippines	This coming July 1-10 will be the perfect time to dine out with friends because the McDonald’s App is giving you ex… https://t.co/SsruWTjfK7	coming july perfect time dine friends mcdonald app giving	1.0	1.0	Positive	0.0	0.605	0.395	0.8481	Positive
138	139	2022-07-01 23:29:09+00:00	cinestercharlie	3021	Tucson, AZ	I don't like how you can't buy McDonald's Sweet and Sour sauce in stores. Dropping the ball @McDonalds	like buy mcdonald sweet sour sauce stores dropping ball mcdonalds	0.09999999999999998	0.375	Positive	0.0	0.407	0.593	0.6705	Positive
140	141	2022-07-01 23:29:00+00:00	ItsWasaBee	2292	valley of rememberance	Joey was too much of a Karen to get hired by McDonald’s.	joey much karen get hired mcdonald	0.2	0.2	Positive	0.0	0.0	1.0	0.0	Neutral
141	142	2022-07-01 23:28:45+00:00	gstell97	286	Canton, OH	I tried McDonald’s Sprite and It tastes the same as any other Sprite. I don’t understand the hype	tried mcdonald sprite tastes sprite understand hype	0.0	0.0	Neutral	0.0	0.0	1.0	0.0	Neutral
143	144	2022-07-01 23:28:24+00:00	FeezleMania	358	Federal Way, WA	I can’t post on TikTok til Monday because I called the petty McDonald’s mom “ugly”	post tiktok til monday called petty mcdonald mom ugly	-0.7	1.0	Negative	0.421	0.0	0.579	-0.6249	Negative
144	145	2022-07-01 23:28:19+00:00	cowgirIrryy	571	crissy	when did mcdonald’s become so camp https://t.co/rnAc6jirBg	mcdonald become camp	0.0	0.0	Neutral	0.0	0.0	1.0	0.0	Neutral
145	146	2022-07-01 23:27:55+00:00	inner_hoseok	1884	𝗯𝗹𝗮𝗰𝗸 𝘀𝘄𝗮𝗻 방탄소년단 | 21	after concert McDonald’s about to hot ngl	concert mcdonald hot ngl	0.25	0.8500000000000001	Positive	0.0	0.0	1.0	0.0	Neutral
146	147	2022-07-01 23:27:51+00:00	sidcansay	554	Unceded Kaurna Country	@Sarah_McDonald_ It’s not over either. Term 3 will be even worse. I hope that your dad has a lovely and safe ti… https://t.co/SYiqurpnGg	sarah_mcdonald_ either term even worse hope dad lovely safe	0.19999999999999998	0.6166666666666667	Positive	0.175	0.542	0.282	0.7579	Positive
147	148	2022-07-01 23:27:51+00:00	MyPolaroidStory	272	Somewhere on PCT 🇲🇽➡️🇨🇦	hellooo this hikertrash got some loaner clothes, is doing laundry at a laundromat with a McDonald's nextdoor so I h… https://t.co/oqCvt7yrrP	hellooo hikertrash got loaner clothes laundry laundromat mcdonald nextdoor	0.0	0.0	Neutral	0.0	0.0	1.0	0.0	Neutral
148	149	2022-07-01 23:27:35+00:00	thehalestone	1719	In Your Head	Five customers order in the drive thru, are asked to park and an employee will bring it out to them, but there are… https://t.co/47LRaK4sk2	five customers order drive thru asked park employee bring	0.0	0.0	Neutral	0.0	0.0	1.0	0.0	Neutral
149	150	2022-07-01 23:27:33+00:00	DjE_lectrik10	2987	ATL📍	This McDonald’s convo got everybody acting out I ain’t never seen the line this long 🥴😅	mcdonald convo got everybody acting never seen line long	-0.025	0.2	Negative	0.0	0.0	1.0	0.0	Neutral
150	151	2022-07-01 23:26:57+00:00	IsothermalJFK	2377	under the bed	Y’all if I door dash McDonald’s they won’t include a frosted Coke and I’m dying fuhhhhhhh	door dash mcdonald include frosted coke dying fuhhhhhhh	0.0	0.0	Neutral	0.0	0.0	1.0	0.0	Neutral
151	152	2022-07-01 23:26:17+00:00	AngelicFusion	3975	California, USA	Russian Reporter Says Rebranded McDonald's Smells and Tastes Different https://t.co/bOh0yN8GCh	russian reporter says rebranded mcdonald smells tastes different	0.0	0.3	Neutral	0.0	0.0	1.0	0.0	Neutral
152	153	2022-07-01 23:26:10+00:00	calszonee	659	Cal▪︎21▪︎🏳️‍🌈▪︎Black▪︎He/Him	The bar is in hell for McDonald’s and they grabbed shovel	bar hell mcdonald grabbed shovel	0.0	0.0	Neutral	0.535	0.0	0.465	-0.6808	Negative
155	156	2022-07-01 23:25:40+00:00	Kevkellam	1696	Chicago, IL	Ronald McDonald who is not even in the match runs, totally pushes Wendy of Wendy's off the top of the ladder and sh… https://t.co/cKdzs356AZ	ronald mcdonald even match runs totally pushes wendy wendy top ladder	0.25	0.625	Positive	0.0	0.153	0.847	0.2023	Positive
156	157	2022-07-01 23:25:33+00:00	slvthughes	374	w ur mom/he•him/afab	i ate mcdonald’s and i regret it #slayed	ate mcdonald regret slayed	0.0	0.0	Neutral	0.483	0.0	0.517	-0.4215	Negative
157	158	2022-07-01 23:25:20+00:00	keepspeak	153	Los Angeles	@ElySpears @timheidecker Someone mentioned Kevin McDonald earlier, but this seems perfect for a bizarro version of… https://t.co/ZnUHTf4OMe	elyspears timheidecker someone mentioned kevin mcdonald earlier seems perfect bizarro version	0.5	0.75	Positive	0.0	0.27	0.73	0.5719	Positive
158	159	2022-07-01 23:25:02+00:00	AminahSheikh	998	Toronto + Minneapolis	Haaaaaaaaaaaa what about McDonald’s Sunday https://t.co/ongNa7kN2j	haaaaaaaaaaaa mcdonald sunday	0.0	0.0	Neutral	0.0	0.0	1.0	0.0	Neutral
161	162	2022-07-01 23:24:37+00:00	heartstop_her	631	She/They | 19 | 🌈	getting mcdonald’s and groceries with my dad and then i’m going to write the next chapter!!!	getting mcdonald groceries dad going write next chapter	0.0	0.0	Neutral	0.0	0.0	1.0	0.0	Neutral
162	163	2022-07-01 23:24:31+00:00	jlsprinkleiii	93	Stokes County, NC	My wife likes McDonald’s fries better than any other fast food chain’s. Would be a real bummer to trek to Moscow th… https://t.co/hShjvxaggO	wife likes mcdonald fries better fast food chain would real bummer trek moscow	0.3	0.46666666666666673	Positive	0.142	0.311	0.546	0.4767	Positive
163	164	2022-07-01 23:24:09+00:00	IsaiahRaheem7	491	Atlanta, GA	what’s the best fast food restaurant? mines is mcdonald’s ngl🤭	best fast food restaurant mines mcdonald ngl	0.6	0.44999999999999996	Positive	0.0	0.412	0.588	0.6369	Positive
164	165	2022-07-01 23:24:02+00:00	veganposters	818	Compassionsville	If you're worried about "vegan propaganda", here's your daily reminder that McDonald's spends... - Nic NZ #vegan https://t.co/chXba8gUqh	worried vegan propaganda daily reminder mcdonald spends nic vegan	-0.05	0.05	Negative	0.375	0.0	0.625	-0.4939	Negative
165	166	2022-07-01 23:23:58+00:00	_miss_liz__	4498	North Carolina	We’re so fat 🥺 REVEALED: Three spoonfuls of Sweet Baby Ray's Buffalo Wing sauce contains as much salt as THREE bags… https://t.co/FTpN5Rrktp	fat revealed three spoonfuls sweet baby ray buffalo wing sauce contains much salt three bags	0.275	0.42500000000000004	Positive	0.0	0.176	0.824	0.4588	Positive
167	168	2022-07-01 23:22:48+00:00	JPierreDavis	539	Houston, TX	I’ve gotten little to no work done today. See reason #1 👇🏾. He’s not getting a Happy Meal with my other kids. I got… https://t.co/E9TVCTgmEg	gotten little work done today see reason getting happy meal kids got	0.30625	0.75	Positive	0.0	0.252	0.748	0.5719	Positive
168	169	2022-07-01 23:22:37+00:00	wado1	160	Atlanta	@SadeLaSoul Yeah, dude had a BM and his BM had other kids besides his. He brought McDonald's for his kid, and not t… https://t.co/3gErGiLrPk	sadelasoul yeah dude kids besides brought mcdonald kid	0.0	0.0	Neutral	0.0	0.239	0.761	0.296	Positive
169	170	2022-07-01 23:22:24+00:00	j_cooperwood	402	Memphis,TN	I’m surprised Krystal ain’t tried to make money off all this McDonald’s stuff. “Gotta feed some other nigga kids AN… https://t.co/Rc5aAvNGSB	surprised krystal tried make money mcdonald stuff gotta feed nigga kids	0.1	0.9	Positive	0.0	0.16	0.84	0.2263	Positive
172	173	2022-07-01 23:21:07+00:00	YikesInTheYard	115	Washington, USA	dude the mcdonald’s girls are so cute; this like the third time they’ve called me pretty in the drive thru	dude mcdonald girls cute like third time called pretty drive thru	0.25	0.6666666666666666	Positive	0.0	0.521	0.479	0.8271	Positive
173	174	2022-07-01 23:20:57+00:00	bigd_o_cycler	819	Stolen Cheyenne/Arapahoe land	As mature as I try to be...this 'McDonald's Daddy Challenges' shit is hysterical	mature try mcdonald daddy challenges shit hysterical	-0.3666666666666667	0.6333333333333333	Negative	0.398	0.347	0.254	-0.1531	Negative
174	175	2022-07-01 23:20:49+00:00	Gmen_NC	653	North Carolina, USA	@gatsby_Kate @Pollypa42774377 @kimguilfoyle Lol I don’t even think that McDonald’s burgers have enough meat in them… https://t.co/ibM5UyxD19	gatsby_kate pollypa kimguilfoyle lol even think mcdonald burgers enough meat	0.4	0.6	Positive	0.0	0.237	0.763	0.4215	Positive
175	176	2022-07-01 23:20:40+00:00	HusATM	363	København, Danmark	@pamismd You are so gorgeous I would fight 3 mountain lions in a McDonald’s handicap bathroom stall with my hands t… https://t.co/loeX1gJQbE	pamismd gorgeous would fight mountain lions mcdonald handicap bathroom stall hands	0.7	0.9	Positive	0.268	0.244	0.488	0.1531	Positive
177	178	2022-07-01 23:20:22+00:00	Mawluno	392	Orlando, FL	Shorty would have cash apped me that money for McDonald’s 🤣🤣	shorty would cash apped money mcdonald	0.0	0.0	Neutral	0.0	0.0	1.0	0.0	Neutral
179	180	2022-07-01 23:19:46+00:00	mxmsworld	1124	South London	McDonald’s has me by the NECK	mcdonald neck	0.0	0.0	Neutral	0.0	0.0	1.0	0.0	Neutral
180	181	2022-07-01 23:19:43+00:00	Coneycutt	399	DTX//Amarillo	I’m lying btw McDonald’s is a perfect distraction	lying btw mcdonald perfect distraction	1.0	1.0	Positive	0.513	0.316	0.171	-0.3182	Negative
182	183	2022-07-01 23:19:09+00:00	ohmbo	148	Michigan, USA	@Super70sSports McDonald’s still serves fried apple pies in Europe	superssports mcdonald still serves fried apple pies europe	0.0	0.0	Neutral	0.0	0.0	1.0	0.0	Neutral
183	184	2022-07-01 23:18:29+00:00	ssarahmichaelss	373	emb	@just96raw69 @3500Steven Especially at McDonald’s. BBQ sauce with the fries tho 👀👀 McDonald’s got it all backwards and I’m here for it 😩	justraw steven especially mcdonald bbq sauce fries tho mcdonald got backwards	0.0	1.0	Neutral	0.0	0.0	1.0	0.0	Neutral
184	185	2022-07-01 23:18:22+00:00	niklasmitkk	813	Bremen, Deutschland	mcdonald’s wann vegane nuggets??	mcdonald wann vegane nuggets	0.0	0.0	Neutral	0.0	0.0	1.0	0.0	Neutral
185	186	2022-07-01 23:18:20+00:00	gloryg1rl	287	LLLEX💔LLN8💔LLYRAIDA💔LLNENE	The McDonald’s collabs be pissing me off cus why are designer brands collabing with bottom of the barrel brands ? Like fr	mcdonald collabs pissing cus designer brands collabing bottom barrel brands like	0.0	0.0	Neutral	0.19	0.176	0.634	-0.0516	Negative
186	187	2022-07-01 23:18:18+00:00	TheNewDomShow	2067	A vaccination centre	Right, who wants to bring me McDonald's?	right wants bring mcdonald	0.24285714285714285	0.31785714285714284	Positive	0.0	0.0	1.0	0.0	Neutral
189	190	2022-07-01 23:17:42+00:00	russjay12	884	Quebec, Canada	Jollibee’s Peach Mango Pie &gt;&gt;&gt;&gt; McDonald’s Apple Pie #StrangerThings4 in the background🫣 https://t.co/wRPYMNhRDH	jollibee peach mango pie mcdonald apple pie strangerthings background	0.0	0.0	Neutral	0.0	0.0	1.0	0.0	Neutral
192	193	2022-07-01 23:16:40+00:00	LogycThaLion	573	Houston, TX	$MCD McDonald’s Dollar Drinks Deal Fades in the Face of Inflation - The Wall Street Journal https://t.co/zISkBKmidZ	mcd mcdonald dollar drinks deal fades face inflation wall street journal	0.0	0.0	Neutral	0.0	0.0	1.0	0.0	Neutral
193	194	2022-07-01 23:16:34+00:00	anglotradboy	339	Trans-Allegheny Virginia	Olive Garden is the McDonalds of Italian food but like the McDonald’s of McDonald’s, I’ll still eat it	olive garden mcdonalds italian food like mcdonald mcdonald still eat	0.0	0.0	Neutral	0.0	0.217	0.783	0.3612	Positive
194	195	2022-07-01 23:16:34+00:00	vmincrumb	295	tay🔅late 20s🔅any pronouns	@vmindramatics @pjiminluvr Linds and Jill two months ago: we’re only eating McDonald’s from now on	vmindramatics pjiminluvr linds jill two months ago eating mcdonald	0.0	0.0	Neutral	0.0	0.0	1.0	0.0	Neutral
195	196	2022-07-01 23:16:28+00:00	knQwledge	34	ₐₗₗ ₚₒᵢₙₜₛ ᵢₙ ₛₚₐcₑ ₐₙd ₜᵢₘₑ	I'M CURIOUS AS TO WHEN THE MEDIA IS GOING TO TELL PEOPLE NOT TO EAT MCDONALD'S, SMOKE CIGARETTES, CONSUME ALCOHOL O… https://t.co/xJKVPmKHN8	curious media going tell people eat mcdonald smoke cigarettes consume alcohol	-0.1	1.0	Negative	0.0	0.187	0.813	0.3182	Positive
196	197	2022-07-01 23:16:18+00:00	breaking2morrow	230	Auburn, NY	@RogueWPA Also, McDonald's is a excellent source of strong boxes	roguewpa also mcdonald excellent source strong boxes	0.7166666666666667	0.8666666666666667	Positive	0.0	0.583	0.417	0.7906	Positive
197	198	2022-07-01 23:16:10+00:00	theimanirenee	1615	soufside atl	tap in just came on the radio and all i can think about is us pulling up to mcdonald’s and aniya saying “hello tap tap tap in” 😹😹😹😹😹😹	tap came radio think pulling mcdonald aniya saying hello tap tap tap	0.0	0.0	Neutral	0.0	0.0	1.0	0.0	Neutral
198	199	2022-07-01 23:16:07+00:00	TwoDeerPines	1062	United States	@Wisco Service dogs at work? What about flight attendants, pilots, Uber drivers, McDonald's employees?	wisco service dogs work flight attendants pilots uber drivers mcdonald employees	0.0	0.0	Neutral	0.0	0.0	1.0	0.0	Neutral
199	200	2022-07-01 23:15:52+00:00	damnitshim	817	In the wind	@YSLjunkie613 McDonald’s hits sometimes better than groceries…. Take this down	ysljunkie mcdonald hits sometimes better groceries take	0.5	0.5	Positive	0.0	0.326	0.674	0.4404	Positive
200	201	2022-07-01 23:15:42+00:00	stevebarone	25	minneapolis	@karlJo85 @MitchTweets2022 @ElectionWiz Everyone knows the worst day was when McDonald’s discontinued the McDLT.	karljo mitchtweets electionwiz everyone knows worst day mcdonald discontinued mcdlt	-1.0	1.0	Negative	0.313	0.0	0.687	-0.6249	Negative
203	204	2022-07-01 23:15:23+00:00	MaceofMolagBal	1202	Dublin	The elder wizard hands me the $125 hi-point and asks me if I'm ready to kill again. I spit on the ground and say fu… https://t.co/5PHFQEXOrO	elder wizard hands point asks ready kill spit ground say	0.2	0.5	Positive	0.309	0.164	0.526	-0.4939	Negative
204	205	2022-07-01 23:14:53+00:00	KyleDHouse	1042	Pennsylvania, USA	@Nuecents37 @BSP_TDESIGN Careful. Pretty sure McDonald's Sprite is Force sensitive... Might be in for a shock. https://t.co/NY5Cn5k4bz	nuecents bsp_tdesign careful pretty sure mcdonald sprite force sensitive might shock	0.1875	0.9472222222222222	Positive	0.156	0.425	0.419	0.5423	Positive
207	208	2022-07-01 23:13:20+00:00	geoffpilkington	2482	Los Angeles	Kanye West gives McDonald's burger box understated redesign https://t.co/8ETBH4zG2J	kanye west gives mcdonald burger box understated redesign	0.0	0.0	Neutral	0.0	0.0	1.0	0.0	Neutral
208	209	2022-07-01 23:13:08+00:00	maIIowmaIIow	213	tw ed nsfw sh !!	yes, McDonald's is scrumdiddlyumpious https://t.co/w5AP3zQ92j	yes mcdonald scrumdiddlyumpious	0.0	0.0	Neutral	0.0	0.574	0.426	0.4019	Positive
210	211	2022-07-01 23:12:36+00:00	garbitchman	380	Philadelphia 🔔	Why do people who look like they one sip of McDonald’s Sprite away from being in a Coma the ones who wanna mansplain to me how drugs work???	people look like one sip mcdonald sprite away coma ones wanna mansplain drugs work	-0.1	0.0	Negative	0.0	0.161	0.839	0.3612	Positive
211	212	2022-07-01 23:12:12+00:00	djinbeat	186	Nottingham, England	McDonald's party ad	mcdonald party	0.0	0.0	Neutral	0.0	0.73	0.27	0.4019	Positive
212	213	2022-07-01 23:11:54+00:00	Caden00772578	166	Oklee, MN	@rloewe65 @SenTedCruz 1, not every job should have a “living wage”, you shouldn’t be able to support a family off a… https://t.co/bW37oe3tYp	rloewe sentedcruz every job living wage able support family	0.5	0.625	Positive	0.0	0.252	0.748	0.4019	Positive
213	214	2022-07-01 23:11:45+00:00	SmallTownTitans	944	York, Pennsylvania	Ben on eating his McDonald’s today: “This is a very delicious pile of shit”.	ben eating mcdonald today delicious pile shit	0.4	0.9	Positive	0.293	0.301	0.407	0.0258	Neutral
214	215	2022-07-01 23:11:33+00:00	DoodleHetch	2291	GACHA HELL	@PochiLucky I'm at McDonald's right now. 1 stop away from AX.	pochilucky mcdonald right stop away	0.2857142857142857	0.5357142857142857	Positive	0.355	0.0	0.645	-0.296	Negative
217	218	2022-07-01 23:11:15+00:00	kinsley303	346	Far away from here	McDonald’s on hard scrabble &amp; Clemson sooo ghetto man😭	mcdonald hard scrabble amp clemson sooo ghetto man	-0.2916666666666667	0.5416666666666666	Negative	0.167	0.0	0.833	-0.1027	Negative
218	219	2022-07-01 23:11:01+00:00	UniteFN_	179	Iowa, USA	@charllparkes You are so gorgeous I would fight 3 mountain lions in a McDonald’s handicap bathroom stall with my ha… https://t.co/FaTTjuIPuv	charllparkes gorgeous would fight mountain lions mcdonald handicap bathroom stall	0.7	0.9	Positive	0.286	0.26	0.455	0.1531	Positive
219	220	2022-07-01 23:10:59+00:00	sonicgott	1311	Twin Cities, MN	Okay, real question: McDonald’s Sprite OR Taco Bell Mountain Dew Baja Blast? https://t.co/763sRH8sW2	okay real question mcdonald sprite taco bell mountain dew baja blast	0.35	0.4	Positive	0.0	0.16	0.84	0.2263	Positive
220	221	2022-07-01 23:10:53+00:00	cmonneyy1	345	Chicago, IL	Y’all making me want McDonald’s and ion even eat that shit😂 this been good promo for McDonald’s https://t.co/PrGAXfEbNB	making want mcdonald ion even eat shit good promo mcdonald	0.24999999999999997	0.7000000000000001	Positive	0.243	0.284	0.473	-0.1027	Negative
221	222	2022-07-01 23:10:44+00:00	vhs_kitten	1462	Los Angeles	Elder Millennial Girl, only know few thing. McDonald’s. Charge she phone. Twerk. Eat hot chip. Lie. 😘😜🖤 https://t.co/bRPoG2QWJA	elder millennial girl know thing mcdonald charge phone twerk eat hot chip lie	0.25	0.8500000000000001	Positive	0.0	0.0	1.0	0.0	Neutral
223	224	2022-07-01 23:10:17+00:00	ontheyellowbus	194	within vibration	@WiggenClan @tylerPutitOn Sure life ain’t fair but that has no business being a “lesson” for children when it’s reg… https://t.co/g9ImCXjXWs	wiggenclan tylerputiton sure life fair business lesson children reg	0.6	0.8944444444444444	Positive	0.0	0.397	0.603	0.5574	Positive
225	226	2022-07-01 23:09:30+00:00	OK_HONEY_BEE	195	Oklahoma, USA	@SpiritfulLlama Lol ribs. At least McDonald's can make a Mc rib look kinda rib looking.	spiritfulllama lol ribs least mcdonald make rib look kinda rib looking	0.25	0.55	Positive	0.0	0.219	0.781	0.4215	Positive
227	228	2022-07-01 23:08:58+00:00	TootiePeggy	2970	Michigan, USA	@andrewzimmern @emc_mcdonald It’s always that way. 😔	andrewzimmern emc_mcdonald always way	0.0	0.0	Neutral	0.0	0.0	1.0	0.0	Neutral
230	231	2022-07-01 23:08:19+00:00	Spongebot2000	25	Freedom,FL	@GelbartMarkus @bamudge @MiloD07 @GeraldoRivera Id rather not give the Taliban millions worth of guns ammo and plan… https://t.co/TMZV1YYGXd	gelbartmarkus bamudge milod geraldorivera rather give taliban millions worth guns ammo plan	0.3	0.1	Positive	0.0	0.147	0.853	0.2263	Positive
232	233	2022-07-01 23:07:42+00:00	oneCR_15	1166	Va, GA to Europe	Bro what day are we on talking about this McDonald’s shit	bro day talking mcdonald shit	-0.2	0.8	Negative	0.474	0.0	0.526	-0.5574	Negative
234	235	2022-07-01 23:07:21+00:00	Coneycutt	399	DTX//Amarillo	Ladies get you somebody who will bring ALL your kids McDonald’s. Not me, but somebody	ladies get somebody bring kids mcdonald somebody	0.0	0.0	Neutral	0.0	0.0	1.0	0.0	Neutral
235	236	2022-07-01 23:07:19+00:00	scottevanjenk	2838	Everywhere I go, there I am.	@THEAndyHarris Your dad and I were in the back of The Beast when a 300 pound sociopath lost his shit about getting… https://t.co/rItHeHVN30	theandyharris dad back beast pound sociopath lost shit getting	-0.1	0.4	Negative	0.457	0.0	0.543	-0.7096	Negative
236	237	2022-07-01 23:07:08+00:00	TXNewsLopez	4240	Indianapolis, IN	When I worked at McDonald’s, we’d put ‘em in a coffee cup and pour vanilla ice cream on top, it was amazing. https://t.co/Xfire7dHRZ	worked mcdonald put coffee cup pour vanilla ice cream top amazing	0.55	0.7	Positive	0.0	0.384	0.616	0.6808	Positive
237	238	2022-07-01 23:07:03+00:00	Margrnwjr	1247	Youngstown, OH	@_Tom_Henderson_ @JezCorden Works great to keep McDonald’s pies warm lol	_tom_henderson_ jezcorden works great keep mcdonald pies warm lol	0.7333333333333334	0.6833333333333332	Positive	0.0	0.595	0.405	0.8316	Positive
239	240	2022-07-01 23:06:47+00:00	HOLLYandherEGO	3093	S.T.L 💎Collecting Beards	I just want a man who won’t ever complain about feeding the kids McDonald’s.	want man ever complain feeding kids mcdonald	0.0	0.0	Neutral	0.284	0.148	0.568	-0.296	Negative
240	241	2022-07-01 23:06:38+00:00	beeeangelique	222	Atlanta, GA	With everything happening in the world right now why tf are we speaking on shit that don’t matter like r Kelly , so… https://t.co/vpS8y2jmkQ	everything happening world right speaking shit matter like kelly	0.042857142857142844	0.6678571428571429	Positive	0.273	0.273	0.455	-0.25	Negative
242	243	2022-07-01 23:06:25+00:00	AuthorofAbsurd	3799	Virginia Beach, VA	McDonald's worker praised for kicking 'entitled' customer out of drive-thru https://t.co/hFcY018Niu	mcdonald worker praised kicking entitled customer drive thru	0.0	0.0	Neutral	0.0	0.469	0.531	0.6486	Positive
243	244	2022-07-01 23:06:23+00:00	MLiamMcCollum	2311	Laurel, MT	@stevenightgolf @MAJTOURE It’s actually three cases. Spooner is mentioned once in Heller and twice in McDonald. Bla… https://t.co/BLCgQyBAQ8	stevenightgolf majtoure actually three cases spooner mentioned heller twice mcdonald bla	0.0	0.1	Neutral	0.0	0.0	1.0	0.0	Neutral
244	245	2022-07-01 23:06:11+00:00	Margrnwjr	1247	Youngstown, OH	@JezCorden Works great to keep the hot pies from McDonald’s warm while your gaming	jezcorden works great keep hot pies mcdonald warm gaming	0.5499999999999999	0.7333333333333334	Positive	0.0	0.462	0.538	0.7184	Positive
245	246	2022-07-01 23:06:09+00:00	1andDon3	157	Please Do Not Follow. Please.	@Sophia_Nyx I'm still haunted by my memory of the jalapeno mcdouble. Just the right mix of savory and spicy. McDona… https://t.co/0LkNevRQG2	sophia_nyx still haunted memory jalapeno mcdouble right mix savory spicy mcdona	0.2857142857142857	0.5357142857142857	Positive	0.237	0.0	0.763	-0.4767	Negative
246	247	2022-07-01 23:05:59+00:00	MyTime94e	632	Waffle	My sister is bringing me a Mcdonald 😌 it's 1 am 😅 will certainly helps with the stream :3 https://t.co/4reuqzgDJX	sister bringing mcdonald certainly helps stream	0.21428571428571427	0.5714285714285714	Positive	0.0	0.556	0.444	0.6124	Positive
248	249	2022-07-01 23:05:53+00:00	wallaceleighmia	585	Oldham, England	McDonald’s is so shit but I will order it every single time I’m drunk without question, lu maccies x	mcdonald shit order every single time drunk without question maccies	-0.2571428571428572	0.6714285714285714	Negative	0.429	0.0	0.571	-0.7184	Negative
249	250	2022-07-01 23:05:51+00:00	schwartzbruder	436	California, USA	Where are all the McDonald's bags and Amazon boxes though? https://t.co/UuVV2q71gl	mcdonald bags amazon boxes though	0.0	0.0	Neutral	0.0	0.298	0.702	0.1779	Positive
253	254	2022-07-01 23:05:06+00:00	Bournemouthecho	3352	Bournemouth	Hygiene ratings for every McDonald's in Bournemouth https://t.co/p9MiIxugCK	hygiene ratings every mcdonald bournemouth	0.0	0.0	Neutral	0.0	0.0	1.0	0.0	Neutral
255	256	2022-07-01 23:04:53+00:00	joeterlaje	588	13N 114E	McDonald’s has some of the best rice. And I rarely eat rice	mcdonald best rice rarely eat rice	0.65	0.6	Positive	0.0	0.457	0.543	0.6369	Positive
256	257	2022-07-01 23:04:42+00:00	gaethjehusband	646	REMI💗	@blessedlicious1 @a1priv_ Yay 🥰 put on your tux alfie we’re going to mcdonald’s	blessedlicious apriv_ yay put tux alfie going mcdonald	0.0	0.0	Neutral	0.0	0.327	0.673	0.5267	Positive
257	258	2022-07-01 23:04:40+00:00	PhysicsBoyt	1322	Natchitoches, LA	@daveleedwnundr When you ask to carry the McDonald’s bag inside, and you immediately drop it and its contents.	daveleedwnundr ask carry mcdonald bag inside immediately drop contents	0.0	0.0	Neutral	0.208	0.0	0.792	-0.2732	Negative
259	260	2022-07-01 23:04:39+00:00	vidal_espinoza	663	Austin, TX/Hamunaptra	@Super70sSports Norm McDonald gets revenge and meets a Saigon whore who bites off Chris Farley’s nose.	superssports norm mcdonald gets revenge meets saigon whore bites chris farley nose	0.0	0.0	Neutral	0.435	0.0	0.565	-0.8271	Negative
262	263	2022-07-01 23:04:09+00:00	GeeManInKC	544	THE Kansas City, Missouri	@Super70sSports @RexChapman Oh, yeah…that McDonald’s pie…yes! https://t.co/ME7Y2qKOnx	superssports rexchapman yeah mcdonald pie yes	0.0	0.0	Neutral	0.0	0.551	0.449	0.5994	Positive
263	264	2022-07-01 23:04:02+00:00	_thatskinnyguy	143	Louisiana	just had the worst customer service at this mcdonald’s in new orleans. i’m laughing that’s how had it was	worst customer service mcdonald new orleans laughing	-0.4318181818181818	0.7272727272727273	Negative	0.333	0.26	0.407	-0.2263	Negative
264	265	2022-07-01 23:03:55+00:00	ohgoditsbobby	459	Scotland, United Kingdom	in Paris, you can buy a Burger King in McDonald's	paris buy burger king mcdonald	0.0	0.0	Neutral	0.0	0.0	1.0	0.0	Neutral
265	266	2022-07-01 23:03:43+00:00	S0L0_R0B0	99	BLM-PRIDE-TRANSRIGHTS	What kind of McDonald's wifi is this https://t.co/8hAqk2fXJ7	kind mcdonald wifi	0.6	0.9	Positive	0.0	0.63	0.37	0.5267	Positive
266	267	2022-07-01 23:03:33+00:00	howlett_leanne	4235	Warwick, England	This evening at McDonald’s my 2 year old wanted to play on the climbing frame although she’s too small for it. A lo… https://t.co/3Bm9Z9CaNF	evening mcdonald year old wanted play climbing frame although small	-0.075	0.30000000000000004	Negative	0.0	0.211	0.789	0.34	Positive
268	269	2022-07-01 23:03:18+00:00	Vf80Viper	216	Web: WWII navy research	@Guitarist_Mag He usually takes most credit for Steely Dan and The Doobie Brothers fame. Including getting Michael… https://t.co/BaZUZizX6o	guitarist_mag usually takes credit steely dan doobie brothers fame including getting michael	-0.25	0.25	Negative	0.0	0.355	0.645	0.6705	Positive
269	270	2022-07-01 23:02:35+00:00	jadegamez5	155	leifs house	need a mcdonald's halloween bucket rn	need mcdonald halloween bucket	0.0	0.0	Neutral	0.0	0.0	1.0	0.0	Neutral
272	273	2022-07-01 23:02:18+00:00	milyworms	315	luv u 2 the🌛 & to 🪐	if i know that eating mcdonald’s will make me so very physically ill then why do i keep ordering it and then crying… https://t.co/OWiqjZxcp6	know eating mcdonald make physically ill keep ordering crying	-0.35	0.8	Negative	0.457	0.0	0.543	-0.7096	Negative
273	274	2022-07-01 23:01:39+00:00	jsky_crypto	1574	Meta	@vanilla_sol I think it's worth taking a risk for a McDonald's breakfast 😁 It's not even scary to die for fresh McMuffin😂	vanilla_sol think worth taking risk mcdonald breakfast even scary die fresh mcmuffin	0.033333333333333326	0.5333333333333333	Positive	0.451	0.206	0.343	-0.7184	Negative
274	275	2022-07-01 23:01:32+00:00	rachelhavenn	324	Southern MO	Does anyone else get anxiety when McDonald’s have two drive thru lines? Just me.. okay	anyone else get anxiety mcdonald two drive thru lines okay	0.5	0.5	Positive	0.147	0.164	0.69	0.0516	Positive
275	276	2022-07-01 23:01:21+00:00	alucardsphatass	1	drowning in pierre's piss	An Uno card game contest is being hosted at McDonald's! The contestants are Darnell, Damien, Alucard, Alucard and Damien! Place your bets!	uno card game contest hosted mcdonald contestants darnell damien alucard alucard damien place bets	-0.4	0.4	Negative	0.0	0.0	1.0	0.0	Neutral
278	279	2022-07-01 23:01:04+00:00	prettygirlneicy	508	Where the Queens sit 👸🏽	People be like “why do people eat McDonald’s?” Bc sometimes that shit really be good lol 🤷🏽‍♀️ when it’s made right.	people like people eat mcdonald sometimes shit really good lol made right	0.39642857142857146	0.6589285714285714	Positive	0.177	0.431	0.393	0.6335	Positive
279	280	2022-07-01 23:00:43+00:00	KRMGtulsa	562	Tulsa, OK	Officer Foster decided to go to McDonald’s and get the family some dinner and she noticed it seemed like they hadn’… https://t.co/NoKeQJAzqS	officer foster decided mcdonald get family dinner noticed seemed like	0.0	0.0	Neutral	0.0	0.217	0.783	0.3612	Positive
280	281	2022-07-01 23:00:27+00:00	legend0fmads	240	Free	Waited at the drive thru window for 10 minutes at McDonald’s and straight up got ignored. I wanted to cry lmao it t… https://t.co/amvUSKnwPh	waited drive thru window minutes mcdonald straight got ignored wanted cry lmao	0.4	0.7	Positive	0.281	0.302	0.417	0.1027	Positive
282	283	2022-07-01 23:00:14+00:00	Julio_Rosas11	652	U.S.A.	Chicago Police say a 17 year old woman was shot next to a McDonald’s in Little Village by someone on a bike. https://t.co/064Rmimm4g	chicago police say year old woman shot next mcdonald little village someone bike	-0.029166666666666664	0.2333333333333333	Negative	0.0	0.0	1.0	0.0	Neutral
283	284	2022-07-01 23:00:12+00:00	BattleBornProg	3759	Las Vegas, NV	Just your weekend reminder that Nevada GOP Chairman Michael McDonald's phone is likely STILL in the custody of the… https://t.co/wwMjzjlzM0	weekend reminder nevada gop chairman michael mcdonald phone likely still custody	0.0	1.0	Neutral	0.0	0.0	1.0	0.0	Neutral
284	285	2022-07-01 23:00:04+00:00	PenguWingu	788	My socials 👉	@pamismd You are so gorgeous I would fight 3 mountain lions in a McDonald’s handicap bathroom stall with my hands t… https://t.co/Dehg6kyhYQ	pamismd gorgeous would fight mountain lions mcdonald handicap bathroom stall hands	0.7	0.9	Positive	0.268	0.244	0.488	0.1531	Positive
285	286	2022-07-01 23:00:01+00:00	jmebrackney	2003	Tualatin, OR	@sparemetheBS @JudgeJoeBrownTV If he just wanted to get his kid McDonald’s, they could have eaten it in a parking l… https://t.co/D4qmpDaesx	sparemethebs judgejoebrowntv wanted get kid mcdonald could eaten parking	0.0	0.0	Neutral	0.0	0.0	1.0	0.0	Neutral
286	287	2022-07-01 23:00:01+00:00	7News	1163	Boston	A Vermont corporation that operates as a McDonald’s restaurant franchisee has been ordered to pay $1.6 million in d… https://t.co/rdXOh1SAMC	vermont corporation operates mcdonald restaurant franchisee ordered pay million	0.0	0.0	Neutral	0.149	0.0	0.851	-0.1027	Negative
287	288	2022-07-01 22:59:51+00:00	ImYungRonin	296	TheNewerNewYork	Nah cause why she ain’t make them kids just share that McDonald’s 😂	nah cause make kids share mcdonald	0.0	0.0	Neutral	0.184	0.289	0.526	0.2023	Positive
291	292	2022-07-01 22:59:33+00:00	thequaymillerr	1137	Hobbs, NM	@desscasass mine better not try, he don’t even buy his own McDonald’s 😂	desscasass mine better try even buy mcdonald	0.5	0.5	Positive	0.0	0.326	0.674	0.4404	Positive
292	293	2022-07-01 22:59:04+00:00	HylianBean97	1154	Hyrule!! 18+ please, thanks	Might head to McDonald's tomorrow for lunch by myself as I rarely go into McDonald's that's just down the road from my flat 🥲	might head mcdonald tomorrow lunch rarely mcdonald road flat	0.13749999999999998	0.5125	Positive	0.0	0.0	1.0	0.0	Neutral
294	295	2022-07-01 22:58:56+00:00	ebikeadvocate	3154	New Orleans, LA	@HoumaQ @misbeehvn_ Small chicken tenders at McDonald's is $5 I'm not sure about your chicken cost	houmaq misbeehvn_ small chicken tenders mcdonald sure chicken cost	-0.2375	0.7972222222222223	Negative	0.0	0.358	0.642	0.4404	Positive
297	298	2022-07-01 22:58:20+00:00	kedamfnbrat	1436	somewhere with you	why y’all think that man wrong for not buying all her kids food ?😭 mcdonald’s or not , he don’t gotta feed them damn kids.	think man wrong buying kids food mcdonald gotta feed damn kids	-0.5	0.9	Negative	0.392	0.0	0.608	-0.7003	Negative
298	299	2022-07-01 22:58:00+00:00	DorianOldham	2310	Kansas City, MO	It’s hotter than the filling of a McDonald’s Apple Pie in the 1980’s https://t.co/ydUi1I53UY	hotter filling mcdonald apple pie	0.0	0.0	Neutral	0.0	0.0	1.0	0.0	Neutral
299	300	2022-07-01 22:57:53+00:00	afcevans	688	Elneny’s bedroom	@thfcNP You are so gorgeous I would fight 3 mountain lions in a McDonald’s handicap bathroom stall with my hands t… https://t.co/822W3ELnuh	thfcnp gorgeous would fight mountain lions mcdonald handicap bathroom stall hands	0.7	0.9	Positive	0.268	0.244	0.488	0.1531	Positive
301	302	2022-07-01 22:57:31+00:00	vanilla_sol	902	McDonald's	@jsky_crypto I am just planning to go out for buying a McDonald's breakfast 😂😂😂🌪️	jsky_crypto planning buying mcdonald breakfast	0.0	0.0	Neutral	0.0	0.0	1.0	0.0	Neutral
302	303	2022-07-01 22:57:31+00:00	KBrooks_MX	3969	Austin, TX	@Jim_Jordan ... when he said he eats McDonald's hamberders. He lied about everything else and committed so many fel… https://t.co/l2hf692fad	jim_jordan said eats mcdonald hamberders lied everything else committed many fel	0.5	0.5	Positive	0.19	0.153	0.657	-0.128	Negative
304	305	2022-07-01 22:57:21+00:00	pazmagod	465	Sweden	@pamismd You are so gorgeous I would fight 3 mountain lions in a McDonald’s handicap bathroom stall with my hands t… https://t.co/Rhz2I9TQPj	pamismd gorgeous would fight mountain lions mcdonald handicap bathroom stall hands	0.7	0.9	Positive	0.268	0.244	0.488	0.1531	Positive
306	307	2022-07-01 22:56:44+00:00	demonbabyyyyyy	905	El Paso, TX	At McDonald’s what y’all kids want	mcdonald kids want	0.0	0.0	Neutral	0.0	0.394	0.606	0.0772	Positive
307	308	2022-07-01 22:56:35+00:00	dener987	2357	Texas	Am I the only one that didn't notice McDonald's increased their drink price to $1.49? 😭	one notice mcdonald increased drink price	0.0	0.0	Neutral	0.0	0.296	0.704	0.2732	Positive
308	309	2022-07-01 22:56:27+00:00	tonidawn_xo	232	Canada, eh	I want Wendy's chicken with McDonald's fries😤	want wendy chicken mcdonald fries	-0.6	0.95	Negative	0.0	0.245	0.755	0.0772	Positive
309	310	2022-07-01 22:55:43+00:00	CharEnjoyFood	3	Requests open!	Mark Zuckerberg &amp; Banica are enjoying a McDonald's value menu double cheeseburger. https://t.co/uH7rYWIbP4	mark zuckerberg amp banica enjoying mcdonald value menu double cheeseburger	0.25	0.3	Positive	0.0	0.42	0.58	0.7003	Positive
310	311	2022-07-01 22:55:23+00:00	ajsplaine	554	Leicester, MA	Nesmith, Theis and some lukewarm McDonald’s fries… masterclass. https://t.co/2DZ8Lr9SKz	nesmith theis lukewarm mcdonald fries masterclass	0.0	0.0	Neutral	0.0	0.0	1.0	0.0	Neutral
311	312	2022-07-01 22:55:18+00:00	AmericaInTheMi1	808	Memphis, TN	@J595Maurice @TalbertSwan “There is no general murder charge under federal law that would apply. Federal prosecuto… https://t.co/Poz6JrE4I2	jmaurice talbertswan general murder charge federal law would apply federal prosecuto	0.05000000000000002	0.5	Positive	0.32	0.0	0.68	-0.6908	Negative
312	313	2022-07-01 22:55:12+00:00	frankdaniels_	699	Los Angeles, CA	@itsrichhh Like at McDonald’s!? 😂💀	itsrichhh like mcdonald	0.0	0.0	Neutral	0.0	0.556	0.444	0.3612	Positive
315	316	2022-07-01 22:54:51+00:00	MartinMShally1	229	Namibia	If we were a brand I’ll be Nike and you’ll be McDonald’s cause I’ll be doing it and you would be loving it	brand nike mcdonald cause would loving	0.6	0.95	Positive	0.0	0.438	0.562	0.5994	Positive
317	318	2022-07-01 22:54:20+00:00	fnkraziee	223	Norway	@pamismd You are so gorgeous I would fight 3 mountain lions in a McDonald’s handicap bathroom stall with my hands t… https://t.co/E2IdHDkQPz	pamismd gorgeous would fight mountain lions mcdonald handicap bathroom stall hands	0.7	0.9	Positive	0.268	0.244	0.488	0.1531	Positive
319	320	2022-07-01 22:54:10+00:00	WeyersK	5003	Green Bay, WI	@Jim_Jordan Yes, McDonald’s has the best hamberders	jim_jordan yes mcdonald best hamberders	1.0	0.3	Positive	0.0	0.697	0.303	0.7845	Positive
320	321	2022-07-01 22:54:05+00:00	PistonsHustle	979	Detroit, MI	Don’t quit your McDonald’s job cuz ain’t nobody taking L’s over here clown https://t.co/mQ5e8pxw2I	quit mcdonald job cuz nobody taking clown	0.0	0.0	Neutral	0.0	0.0	1.0	0.0	Neutral
321	322	2022-07-01 22:53:53+00:00	IAMDJVirgoB	5000	Boston, MA	Y’all about to make McDonald’s rich	make mcdonald rich	0.375	0.75	Positive	0.0	0.643	0.357	0.5574	Positive
322	323	2022-07-01 22:53:50+00:00	THEWALLY32	527	Oakland Gunnafornia 510	@Moms_Fav_Ninja Smh it’s easier to get some weed than McDonald’s out here	moms_fav_ninja smh easier get weed mcdonald	0.0	0.0	Neutral	0.253	0.308	0.44	0.128	Positive
324	325	2022-07-01 22:53:26+00:00	HOPress	3261	Philadelphia, PA	@Numbers28 I am sure a #mcdonald’s in #texas would agree to a viewing at their drive thru	numbers sure mcdonald texas would agree viewing drive thru	0.5	0.8888888888888888	Positive	0.0	0.407	0.593	0.5859	Positive
325	326	2022-07-01 22:53:21+00:00	DeMarkeshea	563	North Louisiana, USA	McDonald’s playing games	mcdonald playing games	0.0	0.0	Neutral	0.0	0.474	0.526	0.2023	Positive
326	327	2022-07-01 22:53:18+00:00	msvvby	214	23 | she/they	I got McDonald’s sprite pray for me	got mcdonald sprite pray	0.0	0.0	Neutral	0.0	0.434	0.566	0.3182	Positive
327	328	2022-07-01 22:52:58+00:00	fnaxyfnbr	971	Sweden	@pamismd ou are so gorgeous I would fight 3 mountain lions in a McDonald’s handicap bathroom stall with my hands ti… https://t.co/MP8eoGv5P6	pamismd gorgeous would fight mountain lions mcdonald handicap bathroom stall hands	0.7	0.9	Positive	0.268	0.244	0.488	0.1531	Positive
328	329	2022-07-01 22:52:55+00:00	ArtieTheQuizzer	356	Ireland	@AgentSchmith Going in seamlessly behind your car is an alien manoeuvre to buck eejits like that. They are the ones… https://t.co/Nhjo3hqb9U	agentschmith going seamlessly behind car alien manoeuvre buck eejits like ones	-0.325	0.725	Negative	0.0	0.2	0.8	0.3612	Positive
330	331	2022-07-01 22:52:20+00:00	ariannaxox_	147	jersey	thinking ab the mcwraps from mcdonald’s on this friday evening	thinking mcwraps mcdonald friday evening	0.0	0.0	Neutral	0.0	0.0	1.0	0.0	Neutral
333	334	2022-07-01 22:52:12+00:00	sarbearsc	2171	Utah, USA	@AVIR1 BK burger with McDonald’s fries. I’m not above stopping twice to ensure the most delicious experience.	avir burger mcdonald fries stopping twice ensure delicious experience	1.0	1.0	Positive	0.115	0.453	0.432	0.6908	Positive
334	335	2022-07-01 22:52:07+00:00	rezonay_	1665	I will be champion one day.	@pamismd You are so gorgeous I would fight 3 mountain lions in a McDonald’s handicap bathroom stall with my hands t… https://t.co/ZQUrz46VXK	pamismd gorgeous would fight mountain lions mcdonald handicap bathroom stall hands	0.7	0.9	Positive	0.268	0.244	0.488	0.1531	Positive
335	336	2022-07-01 22:51:54+00:00	Mistressofmist	187	The back of your mind	Mans out here buying McDonald's for HIS kid only?? Hell no, I live by the principle of "I eat, WE eating"..that vi… https://t.co/eds2wjviGu	mans buying mcdonald kid hell live principle eat eating	0.13636363636363635	0.5	Positive	0.365	0.0	0.635	-0.6808	Negative
336	337	2022-07-01 22:51:50+00:00	BuckRussell9	5573	Georgia, USA	@TowingMikes I remember when a McDonald's hamburger was $.17 and fries were $.12.	towingmikes remember mcdonald hamburger fries	0.0	0.0	Neutral	0.0	0.0	1.0	0.0	Neutral
337	338	2022-07-01 22:51:47+00:00	f1nal_heav3n	901	fox girl	@MaverickToaster @Jakikins we will not so long as we eat mcdonald’s breakfast in the vehicle all will be well	mavericktoaster jakikins long eat mcdonald breakfast vehicle well	-0.05	0.4	Negative	0.0	0.231	0.769	0.2732	Positive
339	340	2022-07-01 22:51:08+00:00	hespennylane	340	she/her | 21	this is so serious everyone please which should i get from mcdonald’s	serious everyone please get mcdonald	-0.3333333333333333	0.6666666666666666	Negative	0.197	0.348	0.455	0.25	Positive
341	342	2022-07-01 22:51:00+00:00	DeathNYC	684	NYC🕺💫	@pamismd You are so gorgeous I would fight 3 mountain lions in a McDonald’s handicap bathroom stall with my hands t… https://t.co/vZvCxroeGJ	pamismd gorgeous would fight mountain lions mcdonald handicap bathroom stall hands	0.7	0.9	Positive	0.268	0.244	0.488	0.1531	Positive
343	344	2022-07-01 22:50:31+00:00	LeagueOfLauryn	364	Dallas, TX	The snack wrap is alive and well at McDonald’s UK and that’s why I’m never leaving	snack wrap alive well mcdonald never leaving	0.1	0.4	Positive	0.0	0.485	0.515	0.5719	Positive
346	347	2022-07-01 22:50:01+00:00	TPostMillennial	1784	Canada	Teen accused of murdering sister says she "would have killed someone sooner" to get McDonald's breakfast: police https://t.co/aQur6cPMtt	teen accused murdering sister says would killed someone sooner get mcdonald breakfast police	-0.1	0.0	Negative	0.524	0.0	0.476	-0.9001	Negative
347	348	2022-07-01 22:49:55+00:00	RickMcghee8	897	Amarillo Texas	Whataburger tomorrow maybe f*** McDonald's	whataburger tomorrow maybe mcdonald	0.0	0.0	Neutral	0.0	0.0	1.0	0.0	Neutral
348	349	2022-07-01 22:49:41+00:00	sugaringjas	817	she/her blk 26 kenia chee 💙	McDonald's needs to start adding desserts to their meals 🤔	mcdonald needs start adding desserts meals	0.0	0.0	Neutral	0.0	0.0	1.0	0.0	Neutral
349	350	2022-07-01 22:49:15+00:00	truthKnowr	20	Virgin Islands, U.S.	@oliviacpaschal @_whitneywebb findom scolding her paypigs for not buying her McDonald’s lunch	oliviacpaschal _whitneywebb findom scolding paypigs buying mcdonald lunch	0.0	0.0	Neutral	0.0	0.0	1.0	0.0	Neutral
350	351	2022-07-01 22:49:15+00:00	bemifeb6	806	edtwt not fatphobic bmi 19	it’s funny how my omads go from stir fry vegetables and rice to mcdonald’s im never consistent	funny omads stir fry vegetables rice mcdonald never consistent	0.0625	0.625	Positive	0.0	0.266	0.734	0.4404	Positive
351	352	2022-07-01 22:49:08+00:00	schmidtsoot	282	he/him	the mcdonald’s cashier pointed at my sweatshirt and said “IS THAT A BIG TIME RUSH SWEATSHIRT?!” and he was so excit… https://t.co/K2po7f2422	mcdonald cashier pointed sweatshirt said big time rush sweatshirt excit	0.0	0.1	Neutral	0.0	0.0	1.0	0.0	Neutral
352	353	2022-07-01 22:48:41+00:00	ghostdumplin	132	texas	wearing one of my SG shirts and the girl in the McDonald's drive thru sees agust d on the sleeve and quietly squeaks at me 'you like bts?'	wearing one shirts girl mcdonald drive thru sees agust sleeve quietly squeaks like bts	0.0	0.3333333333333333	Neutral	0.0	0.161	0.839	0.3612	Positive
353	354	2022-07-01 22:48:26+00:00	ZTVzeee	638	East Baltimore to Los Angeles	First half of the week niggas was mad at the baby father McDonald’s situation lol now yaw mad at shor for takin care of her man.	first half week niggas mad baby father mcdonald situation lol yaw mad shor takin care man	-0.07333333333333332	0.64	Negative	0.341	0.233	0.426	-0.4215	Negative
354	355	2022-07-01 22:48:23+00:00	jmebrackney	2003	Tualatin, OR	@JudgeJoeBrownTV Okay first, you know darn it well he did it on purpose. I believe she’d mentioned that before he a… https://t.co/S9BnFZEcOy	judgejoebrowntv okay first know darn well purpose believe mentioned	0.375	0.41666666666666663	Positive	0.0	0.364	0.636	0.4588	Positive
357	358	2022-07-01 22:47:52+00:00	Dflaire	354	Chicago, IL	Remember when grandma would feed literally ALL your friends you brought over? Even when they weren't hungry? No? T… https://t.co/H6XVSFqd7M	remember grandma would feed literally friends brought even hungry	0.0	0.0	Neutral	0.0	0.279	0.721	0.4767	Positive
358	359	2022-07-01 22:47:50+00:00	Shawna_Speaks	11	Baltimore, MD	These McDonald’s memes are too hilarious 🤣🤣	mcdonald memes hilarious	0.5	1.0	Positive	0.0	0.574	0.426	0.4019	Positive
359	360	2022-07-01 22:47:41+00:00	CINCOxBINCO	171	Cleveland, OH	@Sol_Kal91 @GamingWithAce85 @JoeMiller101 Bro did you just compare going back to McDonald’s to video game replayabi… https://t.co/deALfboZDW	sol_kal gamingwithace joemiller bro compare going back mcdonald video game replayabi	-0.2	0.2	Negative	0.0	0.0	1.0	0.0	Neutral
361	362	2022-07-01 22:47:34+00:00	_mbrelle	774	PG County, Muurrrland	y’all been making me want McDonald’s like crazy 😭	making want mcdonald like crazy	-0.6	0.9	Negative	0.293	0.463	0.244	0.1027	Positive
362	363	2022-07-01 22:46:58+00:00	12uCobras	37	Omaha, NE	@POTUS time to grow some balls and put little Putin in his place.. instead you’re too busy worrying about killing u… https://t.co/tSSduFZLod	potus time grow balls put little putin place instead busy worrying killing	-0.04375	0.4	Negative	0.405	0.0	0.595	-0.7783	Negative
363	364	2022-07-01 22:46:49+00:00	TheMrWulff12	973	Cuyahoga Falls, OH	@RHippie420 What do people want then? Where they happy before he took office? Did they like the embarrassment of th… https://t.co/gXXwFN0RiB	rhippie people want happy took office like embarrassment	0.8	1.0	Positive	0.201	0.521	0.278	0.5574	Positive
364	365	2022-07-01 22:46:47+00:00	JHMedia_901	815	Fort Campbell, KY	Do them kids got McDonald’s money? 🤨🤨🤨	kids got mcdonald money	0.0	0.0	Neutral	0.0	0.0	1.0	0.0	Neutral
365	366	2022-07-01 22:46:43+00:00	Dotterman31	383	Miami, FL	McDonald’s lol https://t.co/Dik4aAbN4k	mcdonald lol	0.8	0.7	Positive	0.0	0.737	0.263	0.4215	Positive
366	367	2022-07-01 22:46:43+00:00	Sci_fi_gure	70	22	Man the kids in stranger things are stronger than me. If I was told I had to fight a literal super powered inter di… https://t.co/Iy0GpMXTMu	man kids stranger things stronger told fight literal super powered inter	0.3333333333333333	0.6666666666666666	Positive	0.152	0.38	0.468	0.5994	Positive
367	368	2022-07-01 22:46:35+00:00	ChlowihDecker	1987	Saint Lucia	@Ti_sean101 With the McDonald’s ?	ti_sean mcdonald	0.0	0.0	Neutral	0.0	0.0	1.0	0.0	Neutral
368	369	2022-07-01 22:46:16+00:00	JohnFriscia	585	Carlisle, PA	@TanookiKuribo I was a McDonald's defender my whole life. Then they shrunk the size of the McNuggets, and I had nev… https://t.co/c23wG7RDNr	tanookikuribo mcdonald defender whole life shrunk size mcnuggets nev	0.2	0.4	Positive	0.0	0.149	0.851	0.1027	Positive
370	371	2022-07-01 22:45:47+00:00	Soul_D_Nice	1070	Bridgeport,CT	@GapToofGawdess Yea McDonald’s app got a 1 up on everybody I still ain’t used any of my points though 😭😭	gaptoofgawdess yea mcdonald app got everybody still used points though	0.0	0.0	Neutral	0.0	0.0	1.0	0.0	Neutral
371	372	2022-07-01 22:45:47+00:00	hyunibunny	92	she/her	@straytegy mcdonald’s is better😭😭😭	straytegy mcdonald better	0.5	0.5	Positive	0.0	0.592	0.408	0.4404	Positive
372	373	2022-07-01 22:45:46+00:00	theejaysanders	215	Yo Daddy House INC	Girl what McDonald’s do that? Shit a 20 piece damn near $10 already https://t.co/5EkZxJ1lel	girl mcdonald shit piece damn near already	-0.05	0.6000000000000001	Negative	0.558	0.0	0.442	-0.743	Negative
373	374	2022-07-01 22:45:38+00:00	sims_err	156	West Midlands, England	@trash_nesss Damnn all I've had today is a berry muffin and a vanilla milkshake with double espresso from McDonald… https://t.co/LmMB09BaxR	trash_nesss damnn today berry muffin vanilla milkshake double espresso mcdonald	0.0	0.0	Neutral	0.0	0.0	1.0	0.0	Neutral
374	375	2022-07-01 22:45:03+00:00	okam150	145	Never telling	@GundamLet I had mcdonald's yesterday don't make me eat it again	gundamlet mcdonald yesterday make eat	0.0	0.0	Neutral	0.0	0.0	1.0	0.0	Neutral
375	376	2022-07-01 22:45:02+00:00	_HeyHeyRaeRae	430	Home	If you used to be a fan of McDonald’s snack wraps… run to Taco Bell rn and get one of the new crispy chicken tacos	used fan mcdonald snack wraps run taco bell get one new crispy chicken tacos	-0.2318181818181818	0.7022727272727273	Negative	0.0	0.15	0.85	0.3182	Positive
378	379	2022-07-01 22:44:10+00:00	steve_Owallas	173	Massachusetts, USA	Lmfaoo siiiikkkeee. McDonald’s only for your jit. Ain’t nobody buying food for other mofucka’s kids https://t.co/M2aOrdBonC	lmfaoo siiiikkkeee mcdonald jit nobody buying food mofucka kids	0.0	0.0	Neutral	0.0	0.0	1.0	0.0	Neutral
379	380	2022-07-01 22:44:10+00:00	Digvijapatil	1037	Goa	@Ravisutanjani I eat non veg and there is nothing wrong in that even Warren buffet and bill gets loved chicken burger from McDonald's	ravisutanjani eat non veg nothing wrong even warren buffet bill gets loved chicken burger mcdonald	-0.13333333333333333	0.8833333333333334	Negative	0.0	0.332	0.668	0.7546	Positive
380	381	2022-07-01 22:43:43+00:00	LaurenDaph	258	she/they	@kaihaaxo …because of the McDonald’s meme???	kaihaaxo mcdonald meme	0.0	0.0	Neutral	0.0	0.0	1.0	0.0	Neutral
384	385	2022-07-01 22:43:31+00:00	NinaByzantina	157	夢見る	@MidoriOshii Russia was ruled by the Pizza Hut and McDonald’s connoisseurs before this, so it’s not hard to compete. https://t.co/0D9YdFyens	midorioshii russia ruled pizza hut mcdonald connoisseurs hard compete	-0.2916666666666667	0.5416666666666666	Negative	0.149	0.0	0.851	-0.1027	Negative
385	386	2022-07-01 22:42:53+00:00	ssleepysapphic	432	21	@wattchooalmbout @SheridanLeeB @ArcherDominion @SaeedDiCaprio keep wasting money on mcdonald’s quality fake chicken… https://t.co/vQEVCPVue7	wattchooalmbout sheridanleeb archerdominion saeeddicaprio keep wasting money mcdonald quality fake chicken	-0.55	0.975	Negative	0.392	0.0	0.608	-0.7003	Negative
388	389	2022-07-01 22:42:24+00:00	jdsteinhauser	528	Huntsville, AL	My Carbon Copy: Hey guys, can we get some McDonald's for dinner? Me: Dude, I don't even have a job right now! Him:… https://t.co/dwGeboBup7	carbon copy hey guys get mcdonald dinner dude even job right	0.2857142857142857	0.5357142857142857	Positive	0.0	0.0	1.0	0.0	Neutral
389	390	2022-07-01 22:42:04+00:00	HOT1029	2070	Dayton	Kid Cudi Follows Kanye West, Travis Scott &amp; Saweetie To The McDonald’s Bag https://t.co/YgToNvU5cK	kid cudi follows kanye west travis scott amp saweetie mcdonald bag	0.0	0.0	Neutral	0.0	0.0	1.0	0.0	Neutral
391	392	2022-07-01 22:41:47+00:00	SparKLeShiNes	346	Bay Area	Facebook just found out about the McDonald’s	facebook found mcdonald	0.0	0.0	Neutral	0.0	0.0	1.0	0.0	Neutral
392	393	2022-07-01 22:41:38+00:00	AaminaIslam	1364	Wilmington, DE	They said so u expect Mariah Carey to buy McDonald’s for all nick cannons kids 😭😭😭😭😭😭😭	said expect mariah carey buy mcdonald nick cannons kids	0.0	0.0	Neutral	0.0	0.0	1.0	0.0	Neutral
394	395	2022-07-01 22:41:24+00:00	Wutangzombie	1017	Skrillafornia	I'm glad IDK the origin story to this McDonald's B.S. 🤣 https://t.co/Wt0BkesTWt	glad idk origin story mcdonald	0.5	1.0	Positive	0.189	0.405	0.405	0.3818	Positive
395	396	2022-07-01 22:41:21+00:00	Nicolyboo	979	New Jersey, USA	Mom livid that son's father won't buy McDonald's for her other kids https://t.co/jJFn3CUwEp via @YouTube	mom livid son father buy mcdonald kids via youtube	0.0	0.0	Neutral	0.304	0.0	0.696	-0.5423	Negative
396	397	2022-07-01 22:41:18+00:00	jellyjam77	849	be no one. be inauthentic	@quebecween You're the type of guy to blow up McDonald's because they forget to give you a nugget (i mean this as a compliment)	quebecween type guy blow mcdonald forget give nugget mean compliment	-0.3125	0.6875	Negative	0.146	0.238	0.615	0.296	Positive
397	398	2022-07-01 22:41:03+00:00	RNR_0	495	The Netherlands | Rotterdam	Sam acquiring all these companies so we don't have to work at McDonald's and instead work for his acquired companies as customer support.	sam acquiring companies work mcdonald instead work acquired companies customer support	0.0	0.0	Neutral	0.0	0.213	0.787	0.4019	Positive
399	400	2022-07-01 22:40:44+00:00	DoxxxyStocksy	383	Co-opted in comp seats	Ian Rotten vs. Madman Pondo aka the scissor match. Axl Rotten says some antisemitic and homophobic stuff I believe… https://t.co/NSnmwng7z3	ian rotten madman pondo aka scissor match axl rotten says antisemitic homophobic stuff believe	0.0	0.0	Neutral	0.355	0.0	0.645	-0.765	Negative
400	401	2022-07-01 22:40:40+00:00	uslimeballz	21	pdx	i’m in the car with 3 of my sisters friends and they prefer mcdonald’s to raising canes, pls someone tell me how to handle this situation	car sisters friends prefer mcdonald raising canes pls someone tell handle situation	0.0	0.0	Neutral	0.0	0.306	0.694	0.5267	Positive
401	402	2022-07-01 22:40:29+00:00	lmaosprinkles	56	nb/any pronouns	the only things that make me happy are looking at boobs and eating mcdonald’s	things make happy looking boobs eating mcdonald	0.8	1.0	Positive	0.0	0.381	0.619	0.5719	Positive
402	403	2022-07-01 22:40:24+00:00	moonsigils	84	ur mom haha	@Not_Titus what’s my mcdonald’s order	not_titus mcdonald order	0.0	0.0	Neutral	0.0	0.0	1.0	0.0	Neutral
403	404	2022-07-01 22:40:16+00:00	JoeGarcia515	571	San Diego, CA	@s0diplomatic There’s way better stuff than McDonald’s in the big city tho 🤔 lol	sdiplomatic way better stuff mcdonald big city tho lol	0.43333333333333335	0.4333333333333333	Positive	0.0	0.449	0.551	0.6908	Positive
404	405	2022-07-01 22:40:10+00:00	airiantanner	149	da cookout	i was so irritated.. zuri ain’t eating mcdonald’s no fucking more!	irritated zuri eating mcdonald fucking	-0.6	0.8	Negative	0.429	0.0	0.571	-0.4588	Negative
406	407	2022-07-01 22:39:44+00:00	RevParker89	59	Pitt	@McDonalds lol McDonald's what is this? https://t.co/socEI2dCYo	mcdonalds lol mcdonald	0.8	0.7	Positive	0.0	0.583	0.417	0.4215	Positive
407	408	2022-07-01 22:39:40+00:00	theebigbarrel	819	Texas, USA	@BarstoolMintzy McDonald’s	barstoolmintzy mcdonald	0.0	0.0	Neutral	0.0	0.0	1.0	0.0	Neutral
409	410	2022-07-01 22:39:30+00:00	TherroTheKid	907	Orange Mound, Memphis	That post about cern is hilarious, cause I knew when that McDonald's post went viral somebody was gone say " wHiLe… https://t.co/JjRfaLo3kw	post cern hilarious cause knew mcdonald post went viral somebody gone say	0.5	1.0	Positive	0.0	0.197	0.803	0.4019	Positive
410	411	2022-07-01 22:39:26+00:00	brokeBRIZ	541	South$ide Chicago.	The dirty ass McDonald’s on 79th and king don’t use the app and that’s the closest one to me smh https://t.co/sm5d1UThQo	dirty ass mcdonald king use app closest one smh	-0.6	0.8	Negative	0.592	0.0	0.408	-0.8271	Negative
412	413	2022-07-01 22:39:02+00:00	thatgirljcc	201	Atl	let’s wrap up the McDonald’s joke pls.	let wrap mcdonald joke pls	0.0	0.0	Neutral	0.0	0.538	0.462	0.3612	Positive
414	415	2022-07-01 22:38:39+00:00	dogemperor	355	somewhere in a literal heap	who is STILL trying to pawn off those bunches of Beanie Babies that they bought in 1989 that they literally made a… https://t.co/DJx5AJB5pa	still trying pawn bunches beanie babies bought literally made	0.0	0.0	Neutral	0.0	0.0	1.0	0.0	Neutral
415	416	2022-07-01 22:38:34+00:00	Bre143Flat	478	Downtown, Atlanta	ATP‼️For Advertising Purposes..McDonald’s Need To Pay The BD, BM, &amp; Kids.	atp advertising purposes mcdonald need pay amp kids	0.0	0.0	Neutral	0.167	0.0	0.833	-0.1027	Negative
416	417	2022-07-01 22:38:30+00:00	jamara__	3567	Dallas,Tx	I be wanting to go out to eat so bad. But all Nyla be wanting is McDonald’s and Ice cream 😑	wanting eat bad nyla wanting mcdonald ice cream	-0.6999999999999998	0.6666666666666666	Negative	0.333	0.0	0.667	-0.5423	Negative
417	418	2022-07-01 22:38:28+00:00	ForEvaGlam	448	New York, NY	I stayed out of the McDonald’s convo cuz the way people get so petty and corny once the relationship is over is rea… https://t.co/M9cLXQikMs	stayed mcdonald convo cuz way people get petty corny relationship rea	0.0	0.0	Neutral	0.153	0.0	0.847	-0.2023	Negative
418	419	2022-07-01 22:38:27+00:00	Dawkiemeech_	691	Richmond, VA	@BSP_TDESIGN @anyai_ Lmao ain’t nobody buying McDonald’s for all them kids THAT AINT MINE BUY YOUR OWN KIDS SUM TO… https://t.co/2KbrURgR5E	bsp_tdesign anyai_ lmao nobody buying mcdonald kids aint mine buy kids sum	0.6	1.0	Positive	0.0	0.262	0.738	0.5994	Positive
419	420	2022-07-01 22:38:25+00:00	rwmead	815	Bloomingdale NJ • New York NY	Why should an executive talk out of their ass when they could be talking into Ronald McDonald’s? https://t.co/mmv8xNrZAZ	executive talk ass could talking ronald mcdonald	0.0	0.0	Neutral	0.368	0.0	0.632	-0.5423	Negative
420	421	2022-07-01 22:37:37+00:00	SteveO_Capalot	1084	Chicago, Illinois	McDonald's app bussing yall sleep	mcdonald app bussing yall sleep	0.0	0.0	Neutral	0.0	0.0	1.0	0.0	Neutral
421	422	2022-07-01 22:37:36+00:00	1811Of	46	Louisiana, USA	@Globallyblack @TheBlackChannel Of course he was at a McDonald's event. That would be true to form.	globallyblack theblackchannel course mcdonald event would true form	0.35	0.65	Positive	0.0	0.286	0.714	0.4215	Positive
423	424	2022-07-01 22:36:47+00:00	techweev	135956	Canada	10 BIZARRE McDonald's Menu ITEMS From Around The World! https://t.co/gkKEy61Inn	bizarre mcdonald menu items around world	0.4	0.6	Positive	0.315	0.0	0.685	-0.3182	Negative
427	428	2022-07-01 22:35:14+00:00	EddieMobbin	13	Sacramento, CA	@paco_neymar10 Ong like should of just went to McDonald’s at that point	paco_neymar ong like went mcdonald point	0.0	0.0	Neutral	0.0	0.333	0.667	0.3612	Positive
428	429	2022-07-01 22:35:08+00:00	PLATINUMVOICEPR	24973	Dubuque, IA | Chicago| Atlanta	McDonald’s sets threshold for closing indoor dining, Americans want employee vaccine status shared in ads, and Star… https://t.co/w2jsspxg4i	mcdonald sets threshold closing indoor dining americans want employee vaccine status shared ads star	0.0	0.0	Neutral	0.0	0.236	0.764	0.4019	Positive
429	430	2022-07-01 22:35:04+00:00	toointohrry	515	22 || they/them	why is the playlist on mcdonald’s kinda good rn	playlist mcdonald kinda good	0.7	0.6000000000000001	Positive	0.0	0.465	0.535	0.3832	Positive
430	431	2022-07-01 22:34:34+00:00	jonatha76332931	2150	Livingston, NJ	@ayoo_noah 😹 he buys all her kids McDonald’s	ayoo_noah buys kids mcdonald	0.0	0.0	Neutral	0.0	0.0	1.0	0.0	Neutral
431	432	2022-07-01 22:34:21+00:00	gentrifighter	425	Hackney, London	McDonald's dalston is always a hellscape like god damn	mcdonald dalston always hellscape like god damn	0.0	0.0	Neutral	0.239	0.407	0.354	0.2263	Positive
432	433	2022-07-01 22:34:08+00:00	arriagaa444	172	en el desmadre	mcdonald’s has a chocolate pretzel mcflurry, bristol stool chart gonna be on 6 but worth it	mcdonald chocolate pretzel mcflurry bristol stool chart gonna worth	0.3	0.1	Positive	0.0	0.192	0.808	0.2263	Positive
433	434	2022-07-01 22:33:55+00:00	myovenpage	138	mdni	I’d think as an adult you’d have enough foresight to not put your child in situations where they have to understand… https://t.co/dZ82O01ksX	think adult enough foresight put child situations understand	0.05	0.4	Positive	0.0	0.0	1.0	0.0	Neutral
436	437	2022-07-01 22:32:21+00:00	ZIHNAYUH	101	PHL	@SteveO_Capalot you so deep in the trenches it don’t make sense, mf talmbout he got McDonald’s POINTS lmao	steveo_capalot deep trenches make sense talmbout got mcdonald points lmao	0.3	0.7	Positive	0.0	0.302	0.698	0.5994	Positive
439	440	2022-07-01 22:31:27+00:00	iamleilani_s	89	they/them/theirs	so basically i didn’t get the job bc my brother works there but the manager said (before i applied) i can apply and… https://t.co/VbeKceUHAD	basically get job brother works manager said applied apply	0.0	0.0	Neutral	0.0	0.0	1.0	0.0	Neutral
444	445	2022-07-01 22:30:34+00:00	tyrik216	226	Cleveland, OH	@mvjesty__ @_7even_5ive_ @Mr_Okays @BongzaMoscow @Mkhathini_03 Lmfao or just make sure your kids eat so they don’t… https://t.co/BKUiIrbf87	mvjesty__ _even_ive_ mr_okays bongzamoscow mkhathini_ lmfao make sure kids eat	0.5	0.8888888888888888	Positive	0.0	0.42	0.58	0.7003	Positive
446	447	2022-07-01 22:30:20+00:00	Hubertheuber	217		My sister said my cooking smelled like McDonald’s and I’ve never felt more insulted	sister said cooking smelled like mcdonald never felt insulted	0.0	0.0	Neutral	0.0	0.426	0.574	0.6372	Positive
447	448	2022-07-01 22:30:08+00:00	JohnRedundo	1	Los Angeles, CA	@magicwellies @Elissa_Abiraad @HieronymusScott @DrJewelKling @JuliaFiles @DrNatStrand @LisaLemond @AmyOxentenkoMD… https://t.co/V2BplwxKPB	magicwellies elissa_abiraad hieronymusscott drjewelkling juliafiles drnatstrand lisalemond amyoxentenkomd	0.0	0.0	Neutral	0.0	0.0	1.0	0.0	Neutral
448	449	2022-07-01 22:29:50+00:00	Infamousthedj	59099	Neptunes	Aye keep it up with the promo on McDonald’s 😂… keep pushing that stock up for a brother 😂😂	aye keep promo mcdonald keep pushing stock brother	0.0	0.0	Neutral	0.0	0.0	1.0	0.0	Neutral
449	450	2022-07-01 22:29:31+00:00	AVIR1	1152	In Gods Hands Chi City	McDonald's or Burger King?	mcdonald burger king	0.0	0.0	Neutral	0.0	0.0	1.0	0.0	Neutral
450	451	2022-07-01 22:29:15+00:00	DaveMcCreedy	0	Philadelphia, PA	@DarciSings @The1Theorist @espn @ESPNPlus Is this a sarcastic troll tweet, or do you really believe that a league t… https://t.co/T5BXqfVb2b	darcisings thetheorist espn espnplus sarcastic troll tweet really believe league	0.15000000000000002	0.5	Positive	0.182	0.0	0.818	-0.25	Negative
454	455	2022-07-01 22:28:44+00:00	SeanSheehanBA	950	Limerick, Ireland	My favourite thing about the PFL women's lightweight division is that like 90% of the competitors have Ronald McDon… https://t.co/jTzAcIWxAc	favourite thing pfl women lightweight division like competitors ronald mcdon	0.0	0.0	Neutral	0.0	0.217	0.783	0.3612	Positive
459	460	2022-07-01 22:27:12+00:00	playboybummer	334	COMIC NERD	@itscolehenry mcdonald’s	itscolehenry mcdonald	0.0	0.0	Neutral	0.0	0.0	1.0	0.0	Neutral
460	461	2022-07-01 22:27:10+00:00	OJPATTERSON	1825	West Covina, CA	"Welcome to McDonald’s" "Bienvenidos a McDonald’s" https://t.co/o0r0QnxXqu	welcome mcdonald bienvenidos mcdonald	0.8	0.9	Positive	0.0	0.5	0.5	0.4588	Positive
461	462	2022-07-01 22:27:08+00:00	MiaShellyMac	786	NOLA ✈️NYC ✈️ CLT	Somebody tell me what the McDonald's argument is about. I'm too lazy to research. Do I even wanna know?	somebody tell mcdonald argument lazy research even wanna know	-0.25	1.0	Negative	0.417	0.0	0.583	-0.6124	Negative
462	463	2022-07-01 22:27:03+00:00	drewmckevitt	2180	Shreveport, LA	America has a gun rights movement but no movement to bring back the original McDonald's fries cooked in beef lard. We used to be a country	america gun rights movement movement bring back original mcdonald fries cooked beef lard used country	0.1875	0.375	Positive	0.136	0.13	0.734	-0.0258	Neutral
465	466	2022-07-01 22:26:43+00:00	guyselga	1458	Long Beach, CA	If McDonald’s started selling this hat again they would make a trillion dollars https://t.co/8UxGgSROgD https://t.co/LFYdwAs35M	mcdonald started selling hat would make trillion dollars	0.0	0.0	Neutral	0.0	0.0	1.0	0.0	Neutral
466	467	2022-07-01 22:26:42+00:00	patriciak8191	4030	Louisiana, USA	A YouTuber journalist visiting a rebranded McDonald's in Russia says the air smells different, the buns aren't the… https://t.co/NqSGNS5LQI	youtuber journalist visiting rebranded mcdonald russia says air smells different buns	0.0	0.6	Neutral	0.0	0.0	1.0	0.0	Neutral
467	468	2022-07-01 22:26:38+00:00	TheKanyeCrest	1383	Aqui nomas	@wojespn Dont care announce Damion Lee to McDonald’s	wojespn dont care announce damion lee mcdonald	0.0	0.0	Neutral	0.305	0.0	0.695	-0.3875	Negative
468	469	2022-07-01 22:26:31+00:00	gunpolicy	5594	United States	@regalasshat @ThatHicks @ATFHQ That's not the test under Heller/McDonald/Bruen.	regalasshat thathicks atfhq test heller mcdonald bruen	0.0	0.0	Neutral	0.0	0.0	1.0	0.0	Neutral
470	471	2022-07-01 22:26:11+00:00	goldenboy9284	506	Texas, USA	@CDawgVA Well sucks that I’m in Colorado for the summer at a job at McDonald’s	cdawgva well sucks colorado summer job mcdonald	-0.3	0.3	Negative	0.26	0.219	0.521	-0.1027	Negative
471	472	2022-07-01 22:26:08+00:00	Xoxoo_Ashhh	100	Salinas, CA	Ok…… But all this McDonald’s talk makes me want McDonald’s 🤷🏾‍♀️😂	mcdonald talk makes want mcdonald	0.0	0.0	Neutral	0.0	0.245	0.755	0.0772	Positive
472	473	2022-07-01 22:26:07+00:00	HoodieMaybin	549	Him University	@TuckerToHOF @Jram2TBJ eat mcdonald’s	tuckertohof jramtbj eat mcdonald	0.0	0.0	Neutral	0.0	0.0	1.0	0.0	Neutral
473	474	2022-07-01 22:25:52+00:00	renodudley	1566	Austin, TX	The speed I would have given up my seat with for the bag...and still only bought my child McDonald's https://t.co/raN5Q8VgSF	speed would given seat bag still bought child mcdonald	0.0	0.0	Neutral	0.0	0.0	1.0	0.0	Neutral
474	475	2022-07-01 22:25:50+00:00	JoshRyza	310	New York	now she gotta buy McDonald’s for all the other kids 😂😂 https://t.co/MIImR1X333	gotta buy mcdonald kids	0.0	0.0	Neutral	0.0	0.0	1.0	0.0	Neutral
476	477	2022-07-01 22:25:34+00:00	HOLLYandherEGO	3093	S.T.L 💎Collecting Beards	Phoenix was dope it’s gives if LA and Vegas had a baby with McDonald’s money (definitely going back) https://t.co/p0EZiA1Ua9	phoenix dope gives vegas baby mcdonald money definitely going back	0.0	0.25	Neutral	0.0	0.231	0.769	0.4019	Positive
477	478	2022-07-01 22:25:05+00:00	MyGuySensei	286	Shelton, WA	@Young_Based_Rob @genmnz McDonald’s or homemade?	young_based_rob genmnz mcdonald homemade	0.0	0.0	Neutral	0.0	0.0	1.0	0.0	Neutral
478	479	2022-07-01 22:24:52+00:00	brentjnewell	553	Sonoma County	That ain't right. One only need to read the well reasoned dissent by Justice McDonald to see how Justice Waterman… https://t.co/iQPMgXb7KB	right one need read well reasoned dissent justice mcdonald see justice waterman	0.2857142857142857	0.5357142857142857	Positive	0.0	0.497	0.503	0.836	Positive
480	481	2022-07-01 22:24:35+00:00	_RadicalReality	2615	@jessiprincey: Associate🤍😍	Joseph Biden made a big achievement today, his supporters will now have to pay more than a dollar for soda at McDonald’s.	joseph biden made big achievement today supporters pay dollar soda mcdonald	0.0	0.1	Neutral	0.105	0.218	0.677	0.3612	Positive
482	483	2022-07-01 22:23:59+00:00	mayomikunj	988	Lagos, Nigeria	If a man works at McDonald’s he’s broke but if a woman works at McDonald’s she’s strong and independent. https://t.co/fq01nQvAko	man works mcdonald broke woman works mcdonald strong independent	0.21666666666666665	0.42916666666666664	Positive	0.214	0.252	0.534	0.128	Positive
483	484	2022-07-01 22:23:58+00:00	_Tgoody	4742	Cleveland, OH	I’m randomly craving …….. McDonald’s? Man what.	randomly craving mcdonald man	-0.5	0.5	Negative	0.0	0.0	1.0	0.0	Neutral
484	485	2022-07-01 22:23:35+00:00	zachmccorkle_	579	Tampa, FL	Spending $31 at McDonald’s is crazy	spending mcdonald crazy	-0.6	0.9	Negative	0.545	0.0	0.455	-0.34	Negative
485	486	2022-07-01 22:23:35+00:00	AlanPalacios97	641	Texas, USA	@HeyitsJayo Everytime I get McDonald’s I think about it but I’m tired of making myself look like a fool lol	heyitsjayo everytime get mcdonald think tired making look like fool lol	0.2	0.7	Positive	0.32	0.293	0.387	-0.128	Negative
486	487	2022-07-01 22:23:30+00:00	androgynous_boy	694	Simi Valley, CA	Never have I had a McDonald’s chicken nugget but Lily should be the spokesperson https://t.co/MumHYYGFSN	never mcdonald chicken nugget lily spokesperson	-0.6	0.95	Negative	0.0	0.0	1.0	0.0	Neutral
487	488	2022-07-01 22:23:19+00:00	BloggerX1	1948	who knows	@that_darn on average, every time i get behind the wheel i avoid 3 accidents in each direction of travel. that's no… https://t.co/pURyrxbXAO	that_darn average every time get behind wheel avoid accidents direction travel	-0.275	0.5499999999999999	Negative	0.333	0.0	0.667	-0.5423	Negative
493	494	2022-07-01 22:22:20+00:00	ScottSpencer007	863	Connecticut	McDonald’s Dollar Drinks Deal Fades in the Face of Inflation - WSJ https://t.co/aIQms4S9R0 Greed	mcdonald dollar drinks deal fades face inflation wsj greed	0.0	0.0	Neutral	0.252	0.0	0.748	-0.4019	Negative
497	498	2022-07-01 22:22:00+00:00	ExtrordinaryNga	353	Houston, TX	And some McDonald’s! https://t.co/oLlBSthVNt	mcdonald	0.0	0.0	Neutral	0.0	0.0	1.0	0.0	Neutral
498	499	2022-07-01 22:21:53+00:00	destinyupdates9	360	Andromeda	Made the man waste his money and a PERFECTLY GOOD McDonald’s Meal…wow L Mother https://t.co/mEw64lACaX	made man waste money perfectly good mcdonald meal wow mother	0.19999999999999998	0.5333333333333333	Positive	0.142	0.553	0.305	0.8442	Positive
500	501	2022-07-01 22:21:06+00:00	br0wnknight	115	Kuala Lumpur, Malaysia	@allforunited Reminds me of McDonald's #IStandWithJohnnyDepp so #BeHeard is a tad bit controversial, innit?	allforunited reminds mcdonald istandwithjohnnydepp beheard tad bit controversial innit	0.55	0.95	Positive	0.184	0.0	0.816	-0.2023	Negative
501	502	2022-07-01 22:20:51+00:00	epoliart	380	Courcelles, Belgique	I'm at McDonald's in Courcelles https://t.co/UgCk7UP9qS	mcdonald courcelles	0.0	0.0	Neutral	0.0	0.0	1.0	0.0	Neutral
503	504	2022-07-01 22:20:28+00:00	ResistAmerica	10151	United States	@missmaryvega @Bluertwo Michael McDonald’s voice has always grated on me. Loved the early Steely Dan, though.	missmaryvega bluertwo michael mcdonald voice always grated loved early steely dan though	0.39999999999999997	0.55	Positive	0.0	0.262	0.738	0.5994	Positive
504	505	2022-07-01 22:20:27+00:00	galvalaylow	700	ManicPixieDeanCain	@hoglord69 McDonald’s iced team game is unmatched I’m afraid	hoglord mcdonald iced team game unmatched afraid	-0.5	0.65	Negative	0.178	0.0	0.822	-0.0772	Negative
505	506	2022-07-01 22:20:00+00:00	adachifan_69	190	Sonic twitter💀	Joker and Sora at McDonald's?!? what will they order? https://t.co/d8g76GDJvq	joker sora mcdonald order	0.0	0.0	Neutral	0.0	0.333	0.667	0.128	Positive
506	507	2022-07-01 22:19:46+00:00	WildBill9000	605	North Carolina USA	@YahooNews McDonald's Madea.	yahoonews mcdonald madea	0.0	0.0	Neutral	0.0	0.0	1.0	0.0	Neutral
507	508	2022-07-01 22:19:33+00:00	astrowooyoung	285	she/they ⤷ 19 ♡	in the parking lot of McDonald’s blasting Kai’s peaches w/ @jaehyunsdealr as if we don’t have a con to attend to rn	parking lot mcdonald blasting kai peaches jaehyunsdealr con attend	0.0	0.0	Neutral	0.0	0.0	1.0	0.0	Neutral
508	509	2022-07-01 22:19:31+00:00	linzsports	6221	Greensboro, NC	I’m about to get a McDonald’s sprite. A LARGE McDonald’s sprite. Let the long weekend (that I will be partially working through) commence!!	get mcdonald sprite large mcdonald sprite let long weekend partially working commence	0.02142857142857142	0.3761904761904762	Positive	0.0	0.0	1.0	0.0	Neutral
510	511	2022-07-01 22:19:14+00:00	Hellifiknow_03	1209	Dallas, TX	@TrollWRD @evilladakilla @itsTimHell Can you buy my kids McDonald’s plz 🥹🥺?	trollwrd evilladakilla itstimhell buy kids mcdonald plz	0.0	0.0	Neutral	0.0	0.178	0.822	0.0772	Positive
511	512	2022-07-01 22:19:07+00:00	cryptojourneysr	9	San diego CA	While @pablo_cro and his dweebs are telling you to hold the bag and crying about fake https://t.co/gTfd3eiazh listi… https://t.co/Gsynmrk2MC	pablo_cro dweebs telling hold bag crying fake listi	-0.35	0.8	Negative	0.508	0.0	0.492	-0.7351	Negative
513	514	2022-07-01 22:19:00+00:00	jeffdmack	250	Honolulu, HI	@Super70sSports You can get them today at the McDonald’s in Pearl City, Hawaii. It’s amazing.	superssports get today mcdonald pearl city hawaii amazing	0.6000000000000001	0.9	Positive	0.0	0.352	0.648	0.5859	Positive
515	516	2022-07-01 22:18:00+00:00	twoheadedmother	251	they/them ⚧🏳️‍⚧️	want mcdonald’s nuggets so bad	want mcdonald nuggets bad	-0.6999999999999998	0.6666666666666666	Negative	0.515	0.191	0.294	-0.4939	Negative
517	518	2022-07-01 22:16:55+00:00	PhilNull	4951	Mississippi.	So I ordered a chicken sandwich from McDonald's and wanted just the chicken. Apparently, they thought that I meant… https://t.co/a9vGGhmMWA	ordered chicken sandwich mcdonald wanted chicken apparently thought meant	-0.3833333333333333	0.75	Negative	0.0	0.0	1.0	0.0	Neutral
518	519	2022-07-01 22:16:50+00:00	lilsherbs	139	she/they	mcdonald’s sprite just doesn’t hit like it use to	mcdonald sprite hit like use	0.0	0.0	Neutral	0.0	0.385	0.615	0.3612	Positive
519	520	2022-07-01 22:16:41+00:00	YahooNews	2342	New York City	A video of a McDonald's employee kicking a man out of a drive-thru has gone viral, but probably not for reasons the… https://t.co/cts0xnuvi3	video mcdonald employee kicking man drive thru gone viral probably reasons	0.0	0.0	Neutral	0.0	0.0	1.0	0.0	Neutral
521	522	2022-07-01 22:15:57+00:00	MOTHERof_BLEU	1306	Chasing a check 🤑	I absolute hate coming to McDonald’s for anybody	absolute hate coming mcdonald anybody	-0.30000000000000004	0.9	Negative	0.481	0.0	0.519	-0.5719	Negative
522	523	2022-07-01 22:15:51+00:00	oliviiastone	551	Boston, Massachusetts	@JohnRichTV Metric System, how butter is made, Rhode Island, debit cards, people who have crossed their eyes and go… https://t.co/mvtGy4Gsfe	johnrichtv metric system butter made rhode island debit cards people crossed eyes	0.0	0.0	Neutral	0.0	0.0	1.0	0.0	Neutral
524	525	2022-07-01 22:15:32+00:00	Guill3On	1118	Manhattan, NY	@justsharingx @ESPNFC Better that the fucking McDonald’s that you did	justsharingx espnfc better fucking mcdonald	-0.04999999999999999	0.65	Negative	0.0	0.42	0.58	0.4404	Positive
525	526	2022-07-01 22:15:00+00:00	JameZbear	2418	Getting Closer	McDonald's is one if those places you go to when you're super hungry, but when you eat something there, you're like "why'd I eat that 🤢"	mcdonald one places super hungry eat something like eat	0.3333333333333333	0.6666666666666666	Positive	0.0	0.478	0.522	0.7506	Positive
526	527	2022-07-01 22:14:39+00:00	MattDamonAuthor	416	New York, USA	@NolaBersharder @YouTube Your master plan to make money was to be a youtuber? Ughhh. I see a McDonald’s hat in your future	nolabersharder youtube master plan make money youtuber ughhh see mcdonald hat future	0.0	0.125	Neutral	0.0	0.0	1.0	0.0	Neutral
529	530	2022-07-01 22:13:11+00:00	supersexymiriam	75	she/her	@WITCHYKlT that’s harddd.. i think i like the batter of mcdonald’s nuggets a little better bc they’re crunchy ish but idk they’re both good	witchyklt harddd think like batter mcdonald nuggets little better crunchy ish idk good	0.33749999999999997	0.5333333333333333	Positive	0.076	0.435	0.489	0.7655	Positive
531	532	2022-07-01 22:12:49+00:00	_RadicalReality	2615	@jessiprincey: Associate🤍😍	The McDonald’s corporation will no longer be selling in sodas for one dollar. It fels like McDonald’s has been ma… https://t.co/SGanaK8hpu	mcdonald corporation longer selling sodas one dollar fels like mcdonald	0.0	0.0	Neutral	0.0	0.217	0.783	0.3612	Positive
532	533	2022-07-01 22:12:36+00:00	PiraTechnics	635	Los Angeles, CA	@Seanatonin_ The last remnant of the intergalactic McDonald’s empire	seanatonin_ last remnant intergalactic mcdonald empire	0.0	0.06666666666666667	Neutral	0.0	0.0	1.0	0.0	Neutral
533	534	2022-07-01 22:12:31+00:00	crypto_mcdonald	220	Rodeo Drive	@BTC_Archive How’s Gemini or FTX? okcoin?	btc_archive gemini ftx okcoin	0.0	0.0	Neutral	0.0	0.0	1.0	0.0	Neutral
534	535	2022-07-01 22:12:29+00:00	dishondaa	304	Cleveland, OH	@derrickkeron23 Actually ain’t have shit for the rest of the week so what the fuck was she really gone do with that… https://t.co/Z3Uo9HtGSs	derrickkeron actually shit rest week fuck really gone	-0.13333333333333336	0.5333333333333333	Negative	0.542	0.0	0.458	-0.7964	Negative
535	536	2022-07-01 22:12:26+00:00	MonkeyRamp	261	West London	@superspurs84 Rab C Nesbett ruined it I think for vest fans. Tramp he was. I’m only in West London if you’ve got… https://t.co/hG5rW6T8pZ	superspurs rab nesbett ruined think vest fans tramp west london got	0.0	0.0	Neutral	0.237	0.0	0.763	-0.4767	Negative
536	537	2022-07-01 22:12:09+00:00	galaxypussci	4850	Houston, TX	@angelamakiya What McDonald’s shit lmao	angelamakiya mcdonald shit lmao	0.19999999999999998	0.9	Positive	0.379	0.411	0.211	0.0772	Positive
539	540	2022-07-01 22:11:35+00:00	Agent_Nboi	17	Salinas, CA	@tallwerewolf I remember having that same feeling with my first McDonald’s sprite. 😋	tallwerewolf remember feeling first mcdonald sprite	0.25	0.3333333333333333	Positive	0.0	0.231	0.769	0.128	Positive
541	542	2022-07-01 22:11:21+00:00	coolporybot137	34	Kanto Skies	Bot update: - RS Images: More than 20 images of "Ruby and Sapphire" (Spanish) have been fixed. Better presentation.… https://t.co/u3diXfVITc	bot update images images ruby sapphire spanish fixed better presentation	0.19999999999999998	0.2333333333333333	Positive	0.0	0.244	0.756	0.4404	Positive
543	544	2022-07-01 22:11:03+00:00	deadeditors_	636	London, England.	I went to the cinema to watch this and all that I was thinking about was going to McDonald’s straight after. I got… https://t.co/4YEZdPe6Xb	went cinema watch thinking going mcdonald straight got	0.2	0.4	Positive	0.0	0.213	0.787	0.2263	Positive
544	545	2022-07-01 22:11:00+00:00	jayzdottir	403	♈︎ ♊︎ ♉︎	These McDonald’s and child support jokes are not funny lol why are those men like that	mcdonald child support jokes funny lol men like	0.525	0.85	Positive	0.0	0.811	0.189	0.8979	Positive
545	546	2022-07-01 22:10:47+00:00	_kwasiakwa_	5022	Takoradi, Ghana	If we were brands I'll be Nike and you'll be McDonald's because I'll be doing it and you'll be loving it🤩🥺🤲🏼 https://t.co/5nGOxp7sSs	brands nike mcdonald loving	0.6	0.95	Positive	0.0	0.565	0.435	0.5994	Positive
546	547	2022-07-01 22:10:30+00:00	galvalaylow	700	ManicPixieDeanCain	McDonald’s sweet tea is like 3 bucks now, I didn’t know that https://t.co/2fotf1z4JA	mcdonald sweet tea like bucks know	0.35	0.65	Positive	0.0	0.579	0.421	0.6705	Positive
547	548	2022-07-01 22:10:29+00:00	sfosean_	2879	San Francisco Bay Area, CA	If you understand the economics of fast food, you know that sodas and fries are where the profits are - even at $1/… https://t.co/NTa4xY297w	understand economics fast food know sodas fries profits even	0.2	0.6	Positive	0.0	0.266	0.734	0.4404	Positive
548	549	2022-07-01 22:10:26+00:00	onsomeothaish2	1625	The South	@CutieNamedKitty @Saylor_Poon Yes lmfaoo I be peeping. You got like 2 and possible you ain't told me about. I'm onl… https://t.co/iWNAYfSzEL	cutienamedkitty saylor_poon yes lmfaoo peeping got like possible told onl	0.0	1.0	Neutral	0.0	0.394	0.606	0.6369	Positive
549	550	2022-07-01 22:10:13+00:00	sweetpotatoepye	371	California, USA	@ThaFrreshPrince @Hellifiknow_03 @itsTimHell If the kids are eating McDonald’s every day eventually somebody will get backed up	thafrreshprince hellifiknow_ itstimhell kids eating mcdonald every day eventually somebody get backed	0.0	0.0	Neutral	0.0	0.091	0.909	0.0258	Neutral
551	552	2022-07-01 22:10:04+00:00	SBinF	1632	Atlanta, GA	@jaysxj @awkwardandy4521 @itsTimHell Pick your kid up and take him out if that's what you want to do. Giving one ki… https://t.co/jFzvZnQVPR	jaysxj awkwardandy itstimhell pick kid take want giving one	0.0	0.0	Neutral	0.0	0.346	0.654	0.4019	Positive
552	553	2022-07-01 22:10:01+00:00	QueensChronicle	1152	Queens, New York	Residents and McDonald's management came out to the Howard Beach Lindenwood Civic meeting to air concerns about ong… https://t.co/L6uQippKHJ	residents mcdonald management came howard beach lindenwood civic meeting air concerns ong	0.0	0.0	Neutral	0.0	0.0	1.0	0.0	Neutral
553	554	2022-07-01 22:09:59+00:00	TaliaFuller3	100	Steubenville, OH	@beautywithin420 It was anything but McDonald’s 😭😭😭😭😭😭😭 literally anything	beautywithin anything mcdonald literally anything	0.0	0.0	Neutral	0.0	0.0	1.0	0.0	Neutral
554	555	2022-07-01 22:09:52+00:00	_BlackBlonde	1216	South Bend, IN	Nun at McDonald’s getting some cookies 😭 &amp; a ice cream cone	nun mcdonald getting cookies amp ice cream cone	0.0	0.0	Neutral	0.0	0.0	1.0	0.0	Neutral
557	558	2022-07-01 22:08:44+00:00	tenrosee	1005	18 | They/She | 🏴󠁧󠁢󠁷󠁬󠁳󠁿	two men in mcdonald’s stopped to stare at my chest. wtf	two men mcdonald stopped stare chest wtf	-0.5	1.0	Negative	0.533	0.0	0.467	-0.6908	Negative
558	559	2022-07-01 22:08:30+00:00	ThyKingKhan	640	Alberta, Canada	@kharry2415 @ochocinco Go to McDonald's with him 👀	kharry ochocinco mcdonald	0.0	0.0	Neutral	0.0	0.0	1.0	0.0	Neutral
559	560	2022-07-01 22:08:23+00:00	LizabethSTucker	26	Port Saint Lucie, FL	Don't get me wrong, I have issues with some McDonald's sites (like why everyone else in this area sells soda for $1… https://t.co/3ZVuOpzkpw	get wrong issues mcdonald sites like everyone else area sells soda	-0.5	0.9	Negative	0.212	0.171	0.616	-0.1531	Negative
561	562	2022-07-01 22:08:16+00:00	qolexiibaby	230	United States	@sethboi_ Just ate McDonald's inside a McDonald's	sethboi_ ate mcdonald inside mcdonald	0.0	0.0	Neutral	0.0	0.0	1.0	0.0	Neutral
563	564	2022-07-01 22:07:49+00:00	SouthernTez	1463	South Carolina	I’m about to get McDonald’s for the first time in I don’t even know how long. 🤞🏼 it’s as good as I remember it being	get mcdonald first time even know long good remember	0.3	0.4444444444444445	Positive	0.0	0.266	0.734	0.4404	Positive
564	565	2022-07-01 22:06:44+00:00	honkelia	180	she/her - 15 - black	my brother got me mcdonald’s from the same mcdonald’s that put plastic in my drink.. let’s hope they fixed it😒	brother got mcdonald mcdonald put plastic drink let hope fixed	0.1	0.2	Positive	0.0	0.244	0.756	0.4404	Positive
567	568	2022-07-01 22:05:15+00:00	drboycewatkins1	455	Chicago, IL	Listen to "Mom livid that her baby daddy won't buy McDonald's for all of her kids ". ⚓ https://t.co/hg1eL5ftwp	listen mom livid baby daddy buy mcdonald kids	0.0	0.0	Neutral	0.333	0.0	0.667	-0.5423	Negative
569	570	2022-07-01 22:05:07+00:00	whitecIaws	380	they/them	@sweetfaceluv i absolutely caved and ordered mcdonald’s at 3am	sweetfaceluv absolutely caved ordered mcdonald	0.2	0.9	Positive	0.0	0.0	1.0	0.0	Neutral
570	571	2022-07-01 22:05:06+00:00	Christalso	5	Montgomery Village MD	0) NOBODY should be eating that McDonald's shyt!; 2) Any man should be big enough to include all the children withi… https://t.co/K2bRD3hliz	nobody eating mcdonald shyt man big enough include children withi	0.0	0.3	Neutral	0.0	0.0	1.0	0.0	Neutral
571	572	2022-07-01 22:04:33+00:00	Jesse_Miro	294	Cape town	What happened to the clown at McDonald's? @McDonalds	happened clown mcdonald mcdonalds	0.0	0.0	Neutral	0.0	0.0	1.0	0.0	Neutral
572	573	2022-07-01 22:04:27+00:00	WITCHYKlT	71	she/they + hole in one	@supersexymiriam it’s SALTY AND SWEEETTTT also… wendys nuggets or mcdonald’s nuggets?	supersexymiriam salty sweeetttt also wendys nuggets mcdonald nuggets	0.0	0.0	Neutral	0.0	0.0	1.0	0.0	Neutral
573	574	2022-07-01 22:04:24+00:00	AyoCarl	362	South London, unfortunately.	Got bored. Fell asleep in the cinema. All I was looking forward to was going to McDonald’s after. 💀 https://t.co/vqvqKaea8N	got bored fell asleep cinema looking forward going mcdonald	-0.5	1.0	Negative	0.208	0.0	0.792	-0.2732	Negative
575	576	2022-07-01 22:04:11+00:00	AzureDragonMana	3997	Castle Dragonia	@AfterLi51707799 Just like McDonald’s	afterli like mcdonald	0.0	0.0	Neutral	0.0	0.556	0.444	0.3612	Positive
576	577	2022-07-01 22:04:08+00:00	UberUKsupport	5747	UK	@RogueCylon (2/2) As you have placed this order directly with the McDonald’s app, you will need to reach out to a s… https://t.co/ztrP9cptXo	roguecylon placed order directly mcdonald app need reach	0.1	0.4	Positive	0.0	0.136	0.864	0.0258	Neutral
578	579	2022-07-01 22:03:47+00:00	maktubb8	550	Heaven	Im gonna get drunk tonight and order McDonald’s 😋	gonna get drunk tonight order mcdonald	-0.5	1.0	Negative	0.324	0.0	0.676	-0.34	Negative
579	580	2022-07-01 22:03:43+00:00	MuvaTone	5273	Houston Tx.	Buy just yo kid McDonald's If you want to, this what he gone end up with 😂 https://t.co/1kMywnNNr8	buy kid mcdonald want gone end	0.0	0.0	Neutral	0.0	0.206	0.794	0.0772	Positive
580	581	2022-07-01 22:02:54+00:00	courtnelc	1552	Minding my business	@bigolgeeek This was in a public space. It was literally “sir, we are in a McDonald’s”. It was the second time I me… https://t.co/hnAeLAlcmz	bigolgeeek public space literally sir mcdonald second time	0.0	0.03333333333333333	Neutral	0.0	0.0	1.0	0.0	Neutral
581	582	2022-07-01 22:02:50+00:00	konradreed5	1388	Hammond, U$A	@Cooo___ If that’s the case, McDonald’s workers should get tips	cooo___ case mcdonald workers get tips	0.0	0.0	Neutral	0.0	0.0	1.0	0.0	Neutral
583	584	2022-07-01 22:02:14+00:00	IoAircraft	140	Cape Canaveral	@ulalaunch Down here at McDonald’s in Port Canaveral looks like it’s getting denser up there	ulalaunch mcdonald port canaveral looks like getting denser	0.0	0.0	Neutral	0.0	0.263	0.737	0.3612	Positive
585	586	2022-07-01 22:01:50+00:00	DwagonC	275	From over there?	@Archangel_One Hate McDonald’s but it’s suddenly looking appealing!	archangel_one hate mcdonald suddenly looking appealing	-0.10000000000000002	0.6333333333333333	Negative	0.425	0.0	0.575	-0.5719	Negative
587	588	2022-07-01 22:01:27+00:00	MediumReginald	161	Milwaukee	@postingtwink Could use better restaurants. When I last went through the open options were McDonald's and chic fil a	postingtwink could use better restaurants last went open options mcdonald chic fil	0.16666666666666666	0.35555555555555557	Positive	0.0	0.333	0.667	0.6124	Positive
589	590	2022-07-01 22:01:10+00:00	styt101	575	Ohio	@ProgNewDealer what do you think his mcdonald’s order is	prognewdealer think mcdonald order	0.0	0.0	Neutral	0.0	0.0	1.0	0.0	Neutral
590	591	2022-07-01 22:01:08+00:00	Amonrahh_232	334	Plainfield	Me pulling up with McDonald’s for MY SON only and we Not eating in the car🤷🏾‍♂️🖕🏾🤪 #McDonalds #BabyDaddy https://t.co/7qS8A8VSM5	pulling mcdonald son eating car mcdonalds babydaddy	0.0	0.0	Neutral	0.0	0.0	1.0	0.0	Neutral
592	593	2022-07-01 22:00:28+00:00	joalyvegvaz	329	UCR	I’m always ready to fight ppl in the other lane @ McDonald’s drive thru	always ready fight ppl lane mcdonald drive thru	0.2	0.5	Positive	0.234	0.225	0.541	-0.0258	Neutral
594	595	2022-07-01 22:00:02+00:00	lacilouuuuu	773	on your mind :)	i’m on mcdonald’s spicy nuggets sooo bad	mcdonald spicy nuggets sooo bad	-0.6999999999999998	0.6666666666666666	Negative	0.467	0.0	0.533	-0.5423	Negative
595	596	2022-07-01 22:00:00+00:00	henry412l	553	Australia	@xavimations yo what's up guys we are at mcdonald's	xavimations guys mcdonald	0.0	0.0	Neutral	0.0	0.0	1.0	0.0	Neutral
596	597	2022-07-01 22:00:00+00:00	jerryhurtado11	348	Houston, TX	Oreo caramel Frappuccino from McDonald’s is the fastest shitt i have ever heard	oreo caramel frappuccino mcdonald fastest shitt ever heard	0.0	0.0	Neutral	0.0	0.0	1.0	0.0	Neutral
597	598	2022-07-01 21:59:39+00:00	NatiNick1028	188	Bath, ME	@PFan27 First I don’t have a job… now I work at McDonald’s… even you have a hard time following your bullshit 🤡🤡🤡🤡🤡🤡🤡	pfan first job work mcdonald even hard time following bullshit	-0.013888888888888895	0.325	Negative	0.394	0.0	0.606	-0.6369	Negative
598	599	2022-07-01 21:59:38+00:00	saundralatham	95	Ohio	Sad news as we head into this holiday weekend: The slow, quiet death of my large $1 Diet Cokes from the McDonald's… https://t.co/Wzk0riHGUT	sad news head holiday weekend slow quiet death large diet cokes mcdonald	-0.14642857142857144	0.5404761904761904	Negative	0.374	0.144	0.481	-0.6486	Negative
599	600	2022-07-01 21:59:35+00:00	lsoasdb0t	4	every half hour	Get some shoes on, I’m taking you to McDonald’s.	get shoes taking mcdonald	0.0	0.0	Neutral	0.0	0.0	1.0	0.0	Neutral
600	601	2022-07-01 21:59:29+00:00	dreibeinerAli	91	Medellin, Rehiyon ng Gitnang Visayas	McDonald‘s oder Burger King?	mcdonald oder burger king	0.0	0.0	Neutral	0.0	0.0	1.0	0.0	Neutral
601	602	2022-07-01 21:59:24+00:00	sherrybestt	351	Tennessee, USA	This girl at the drive thru at Wendy’s said “thank you for choosing McDonald’s I’ll be right with you”.. same	girl drive thru wendy said thank choosing mcdonald right	0.2857142857142857	0.5357142857142857	Positive	0.0	0.238	0.762	0.3612	Positive
602	603	2022-07-01 21:59:24+00:00	z3kel	394	Prosser, WA	@ams_martin32 I’d only give your half brother McDonald’s wouldn’t even consider feeding u 😹	ams_martin give half brother mcdonald even consider feeding	-0.16666666666666666	0.16666666666666666	Negative	0.0	0.0	1.0	0.0	Neutral
603	604	2022-07-01 21:59:23+00:00	arykariii	215	San Antonio, TX	I don’t even like soda like that but McDonald’s frozen coke got me in choke hold	even like soda like mcdonald frozen coke got choke hold	0.0	0.0	Neutral	0.226	0.323	0.452	0.128	Positive
604	605	2022-07-01 21:59:22+00:00	suhgardaddie	876	13 • he/him	Hard to believe my horrible Spanish skills are coming in handy at a place like McDonald's 😭	hard believe horrible spanish skills coming handy place like mcdonald	-0.1729166666666667	0.6104166666666666	Negative	0.34	0.174	0.486	-0.34	Negative
605	606	2022-07-01 21:59:19+00:00	Shooter905	104	toronto	burger king is better than mcdonald’s	burger king better mcdonald	0.5	0.5	Positive	0.0	0.492	0.508	0.4404	Positive
606	607	2022-07-01 21:59:03+00:00	Bxicaan	51	Somewhereeatingass	“Dang, y’all’s daddy ain’t bring y’all no McDonald’s??” https://t.co/GPjgGN6PdP	dang daddy bring mcdonald	0.0	0.0	Neutral	0.0	0.0	1.0	0.0	Neutral
607	608	2022-07-01 21:58:54+00:00	beechkneega	28	Florida, USA	I’ll pay for her other kids McDonald’s before I pay for Snapchat	pay kids mcdonald pay snapchat	0.0	0.0	Neutral	0.483	0.0	0.517	-0.2023	Negative
608	609	2022-07-01 21:58:45+00:00	sixtysticks	636	Birmingham, England	@Jayecane McDonald's, 724 Chester Rd, Birmingham B24 0EA	jayecane mcdonald chester birmingham	0.0	0.0	Neutral	0.0	0.0	1.0	0.0	Neutral
610	611	2022-07-01 21:58:14+00:00	PeachyInNJ	1369	The Division	@DrLukeStone @afrosabi @RDavisJ1 @CampArlington @BenignVanilla @ClarqueAllen @WMCED @candymh46 @BucksGirl3… https://t.co/JDXF3UNzjp	drlukestone afrosabi rdavisj camparlington benignvanilla clarqueallen wmced candymh bucksgirl	0.0	0.0	Neutral	0.0	0.0	1.0	0.0	Neutral
611	612	2022-07-01 21:58:08+00:00	ZeroEmerald	260	UK	@catovitch McDonald's could swoop in with a marketing win here by requesting removal too. Everyone can use burgers as an alibi.	catovitch mcdonald could swoop marketing win requesting removal everyone use burgers alibi	0.8	0.4	Positive	0.0	0.257	0.743	0.5859	Positive
615	616	2022-07-01 21:57:22+00:00	tyrus_ballard02	448	Willingboro, NJ	Someone said "#McDonald’s about to come out with a no child left behind bundle box"	someone said mcdonald come child left behind bundle box	-0.2	0.35	Negative	0.0	0.0	1.0	0.0	Neutral
619	620	2022-07-01 21:56:59+00:00	alyssashiesty	457	Il	@OvOBrezzzy Chipotle is McDonald’s with cilantro	ovobrezzzy chipotle mcdonald cilantro	0.0	0.0	Neutral	0.0	0.0	1.0	0.0	Neutral
620	621	2022-07-01 21:56:40+00:00	LupeAponte2	25	Melrose Park, IL	@McDonalds is this the company’s standard now? I haven’t gotten a Quarter pounder in years but I don’t remember eve… https://t.co/SdMFYwsQ9j	mcdonalds company standard gotten quarter pounder years remember eve	0.0	0.0	Neutral	0.0	0.0	1.0	0.0	Neutral
621	622	2022-07-01 21:56:40+00:00	dom_taylormade	4003	Mobile, AL	@tiakaywhite_ Its giving broke &amp; busted cause you can feed 4 kids at McDonald's for $20 if that🥴	tiakaywhite_ giving broke amp busted cause feed kids mcdonald	0.0	0.0	Neutral	0.23	0.197	0.574	-0.1027	Negative
626	627	2022-07-01 21:55:41+00:00	AllstarMarri	1035	Las Vegas, NV	@liljayO6 McDonald’s fries be cold before u even get home ! 😆	liljayo mcdonald fries cold even get home	-0.6	1.0	Negative	0.0	0.0	1.0	0.0	Neutral
627	628	2022-07-01 21:55:33+00:00	REGENETARIANISM	24150	Los Angeles, CA	McDonald’s plant-based burger may not be ready for prime time in the U.S. https://t.co/4v6PgWJIvi cc. @SBakerMD… https://t.co/Z2GdDtegpf	mcdonald plant based burger may ready prime time sbakermd	0.2	0.5	Positive	0.0	0.238	0.762	0.3612	Positive
628	629	2022-07-01 21:55:13+00:00	bettywood61	4853	New England	@VanoreDante @ChuckCjmmn You put ketchup on McDonald's fries?! **faint**	vanoredante chuckcjmmn put ketchup mcdonald fries faint	-0.5	1.0	Negative	0.0	0.0	1.0	0.0	Neutral
629	630	2022-07-01 21:55:13+00:00	starmoon	2939	wanderlust	Over/under on McDonald’s ice-cream machine working?	mcdonald ice cream machine working	0.0	0.0	Neutral	0.0	0.0	1.0	0.0	Neutral
630	631	2022-07-01 21:55:06+00:00	CaryKelly11	2427	Western PA	Made this three times as fast as you can go to McDonald’s and back and realize they screwed up your order. On sale… https://t.co/L47zwMumua	made three times fast mcdonald back realize screwed order sale	0.1	0.3	Positive	0.262	0.0	0.738	-0.4939	Negative
631	632	2022-07-01 21:55:01+00:00	DubVnightlife	2320	Morgantown, WV	McDonald's Puts New Secret Menu Items on the Regular Menu | TheStreet https://t.co/bSj4lLTxq8	mcdonald puts new secret menu items regular menu thestreet	-0.08787878787878789	0.4104895104895105	Negative	0.0	0.0	1.0	0.0	Neutral
632	633	2022-07-01 21:54:56+00:00	lmaosprinkles	56	nb/any pronouns	getting mcdonald’s 🥰🥰🥰🥰🥰	getting mcdonald	0.0	0.0	Neutral	0.0	0.0	1.0	0.0	Neutral
635	636	2022-07-01 21:54:38+00:00	georgiakatycat	897	✴︎s͎h͎e͎/͎h͎e͎r͎ ☾ 21	extremely bloody happy with my mcdonald’s in my bed in my hotel room right now🥰	extremely bloody happy mcdonald bed hotel room right	0.09523809523809523	0.8119047619047618	Positive	0.242	0.302	0.456	0.1987	Positive
636	637	2022-07-01 21:53:40+00:00	dsamuelsohn	17018	Washington DC	A YouTuber journalist visiting a rebranded McDonald's in Russia says the air smells different, the buns aren't the… https://t.co/XD25EdRgiw	youtuber journalist visiting rebranded mcdonald russia says air smells different buns	0.0	0.6	Neutral	0.0	0.0	1.0	0.0	Neutral
638	639	2022-07-01 21:53:14+00:00	Scarl27	160	Kapolei, HI	@SkewlSupplies @embee_us McDonald’s all the way… add cheese and mustard	skewlsupplies embee_us mcdonald way add cheese mustard	0.0	0.0	Neutral	0.0	0.0	1.0	0.0	Neutral
639	640	2022-07-01 21:53:05+00:00	HellboundMarcus	75	United States	@XSET @Nadeshot hell of a career, huge money moves, beautiful home, great friends and a beautiful wife. Bro really… https://t.co/hmA8puveAp	xset nadeshot hell career huge money moves beautiful home great friends beautiful wife bro really	0.62	0.77	Positive	0.149	0.56	0.291	0.9136	Positive
640	641	2022-07-01 21:52:47+00:00	CurtellWilson	4995	Chicago, IL	My PC ain't got McDonald's app	got mcdonald app	0.0	0.0	Neutral	0.0	0.0	1.0	0.0	Neutral
643	644	2022-07-01 21:52:15+00:00	onejoshparker	296	Washington, DC	the girl with the apartment packages and the guy with the mcdonald’s for just his kid, they should link	girl apartment packages guy mcdonald kid link	0.0	0.0	Neutral	0.0	0.0	1.0	0.0	Neutral
644	645	2022-07-01 21:52:09+00:00	SamuelJComroe	302	Los Angeles, California	Shoutout to McDonald’s. When every business went paper straws for two weeks they said fuck that we are who we are. Mad respect.	shoutout mcdonald every business went paper straws two weeks said fuck mad respect	-0.5125	0.8	Negative	0.338	0.157	0.505	-0.5574	Negative
646	647	2022-07-01 21:52:03+00:00	TimmyTwoShirts	9207	Champaign-Urbana, IL USA Earth	People who bitch about the government but don't vote are like people who eat at McDonald's and complain about the food quality	people bitch government vote like people eat mcdonald complain food quality	0.0	0.0	Neutral	0.375	0.149	0.476	-0.5859	Negative
648	649	2022-07-01 21:51:26+00:00	sixmethsadayy	318	ddd,tx	@skepticalscum Girl it baffles me when ppl are like “omg they can track us” bitch u think the gov gaf what ur ass i… https://t.co/GUedPzFqQA	skepticalscum girl baffles ppl like omg track bitch think gov gaf ass	0.0	0.0	Neutral	0.388	0.133	0.479	-0.7003	Negative
649	650	2022-07-01 21:51:14+00:00	EbtOldboy	43	trenches	@RIDE0RDIETY @PersnicketyK Coming from the woman with a Ronald McDonald silk press using a non-black woman’s hair…t… https://t.co/uxYM46zeEz	riderdiety persnicketyk coming woman ronald mcdonald silk press using non black woman hair	-0.16666666666666666	0.43333333333333335	Negative	0.0	0.0	1.0	0.0	Neutral
650	651	2022-07-01 21:51:01+00:00	mistahfantastic	1374	Torrance, CA	i need an update on that dude who got the mcdonald’s for his kid and not his kids siblings	need update dude got mcdonald kid kids siblings	0.0	0.0	Neutral	0.0	0.0	1.0	0.0	Neutral
651	652	2022-07-01 21:50:57+00:00	3rdeyeclit	284	21	If you really loved me you’d get me some apple pies from McDonald’s	really loved get apple pies mcdonald	0.7	0.8	Positive	0.0	0.456	0.544	0.6361	Positive
653	654	2022-07-01 21:50:51+00:00	mustachetoilet	764	inside the house	Watching fast food restaurants navigate inflation in real time is interesting as hell. I just saw a McDonald's comm… https://t.co/WWqx0suxr3	watching fast food restaurants navigate inflation real time interesting hell saw mcdonald comm	0.3	0.4666666666666666	Positive	0.251	0.148	0.601	-0.4404	Negative
654	655	2022-07-01 21:50:39+00:00	ThadWilson_	451	Atlanta, GA	I been craving McDonald’s ever since that situation with them kids 😂	craving mcdonald ever since situation kids	0.0	0.0	Neutral	0.0	0.0	1.0	0.0	Neutral
655	656	2022-07-01 21:50:37+00:00	liljayO6	580	Hidden leaf village	@AllstarMarri Eat that shit wit McDonald’s fries man shit bussin	allstarmarri eat shit wit mcdonald fries man shit bussin	-0.2	0.8	Negative	0.507	0.0	0.493	-0.802	Negative
656	657	2022-07-01 21:50:32+00:00	Randomactofsci1	222	Florida, USA	@FrogNews @SunSentinel McDonald’s is hiring.	frognews sunsentinel mcdonald hiring	0.0	0.0	Neutral	0.0	0.0	1.0	0.0	Neutral
657	658	2022-07-01 21:50:29+00:00	ShroomiesFriend	143	Round Table of Darkness	I'm sad. If anyone needs a 'shroomie, I'll be eating sand in front of McDonald's	sad anyone needs shroomie eating sand front mcdonald	-0.5	1.0	Negative	0.307	0.0	0.693	-0.4767	Negative
660	661	2022-07-01 21:49:59+00:00	QuinCunning	968	Danny The Street	If Final Fantasy was McDonald's, Kingdom of Hearts would be the food at home	final fantasy mcdonald kingdom hearts would food home	0.0	1.0	Neutral	0.0	0.0	1.0	0.0	Neutral
662	663	2022-07-01 21:49:40+00:00	FlashDriveMike	92	Milwaukee, WI	Imagine if McDonald's forced everyone to buy at least one meal a day from them or you would be subjected to penalti… https://t.co/uEuF6gbRAU	imagine mcdonald forced everyone buy least one meal day would subjected penalti	-0.30000000000000004	0.30000000000000004	Negative	0.214	0.0	0.786	-0.4588	Negative
663	664	2022-07-01 21:49:35+00:00	Cmilazzo111	70	New York, USA	@BSP_TDESIGN McDonald’s posted this	bsp_tdesign mcdonald posted	0.0	0.0	Neutral	0.0	0.0	1.0	0.0	Neutral
664	665	2022-07-01 21:49:23+00:00	CourtneeHendrix	2072	Big Bessma	I miss the bankroll selling drugs give you lol. Go to McDonald’s get a 1.00 fry and pull out all them 5s 10s and 20s at the register	miss bankroll selling drugs give lol mcdonald get fry pull register	0.8	0.7	Positive	0.119	0.209	0.672	0.296	Positive
666	667	2022-07-01 21:49:11+00:00	moofinly	981	Chattanooga, TN	@weadhitter Running low on serotonin, standing up erecting my arms through the air: McDonald's!!!	weadhitter running low serotonin standing erecting arms air mcdonald	0.0	0.3	Neutral	0.208	0.0	0.792	-0.2732	Negative
667	668	2022-07-01 21:49:07+00:00	ontheyellowbus	194	within vibration	@WiggenClan @tylerPutitOn It’s not about her kid being hungry. That was never the problem. It’s about *1* child get… https://t.co/3gxxI82yc7	wiggenclan tylerputiton kid hungry never problem child get	0.0	0.0	Neutral	0.0	0.244	0.756	0.3089	Positive
668	669	2022-07-01 21:49:07+00:00	John_Toilet_	1092	Quincy Massachusetts, USA	@Clambakeparty After we confirm each other, milkshakes at McDonald’s	clambakeparty confirm milkshakes mcdonald	0.0	0.0	Neutral	0.0	0.0	1.0	0.0	Neutral
669	670	2022-07-01 21:49:03+00:00	TheTrapFiles	1005	Baltimore, MD	@honey_rarity Fellas we winning this week. First the McDonald’s Mom and now the crazy car chick lol yeahhhhhh boy	honey_rarity fellas winning week first mcdonald mom crazy car chick lol yeahhhhhh boy	0.23750000000000002	0.6708333333333334	Positive	0.129	0.333	0.538	0.5859	Positive
670	671	2022-07-01 21:49:02+00:00	JonahNewton6	654	Somewhere on earth	@SpectralAurora_ Lol, I actually live at *insert ip address of a McDonald’s*	spectralaurora_ lol actually live insert address mcdonald	0.4681818181818182	0.6	Positive	0.0	0.318	0.682	0.4215	Positive
671	672	2022-07-01 21:48:59+00:00	CloudMatsuda	478	Tokyo-to, Japan	I used to have over 10 foster kids. McDonald's was expensive as hell.	used foster kids mcdonald expensive hell	-0.5	0.7	Negative	0.479	0.0	0.521	-0.6808	Negative
673	674	2022-07-01 21:48:40+00:00	sugaSHANmosley	542	soChi	I’m just wondering why McDonald’s ain’t offered that girl a fry. Hell, give her a scholarship to hamburger universi… https://t.co/xh4VSt4Cd3	wondering mcdonald offered girl fry hell give scholarship hamburger universi	0.0	0.0	Neutral	0.338	0.0	0.662	-0.6808	Negative
674	675	2022-07-01 21:48:36+00:00	thesupremejedi	396	At The Solo Ranch™️	@seriniiii Sephiroth robs a McDonald’s	seriniiii sephiroth robs mcdonald	0.0	0.0	Neutral	0.5	0.0	0.5	-0.4588	Negative
675	676	2022-07-01 21:48:29+00:00	KG619_	320	dmv	@kingdez1214 @evilladakilla @itsTimHell you clearly don’t read, he mentioned that scenario already except he said b… https://t.co/Pk0d569auo	kingdez evilladakilla itstimhell clearly read mentioned scenario already except said	0.10000000000000002	0.3833333333333333	Positive	0.0	0.231	0.769	0.4019	Positive
677	678	2022-07-01 21:48:09+00:00	dennis_shannea	1476	Pittsburgh, PA	These fast food restaurants need to rethink hiring lgbtq. It is stealing when a customer pays for products never re… https://t.co/rXvJfZMBm2	fast food restaurants need rethink hiring lgbtq stealing customer pays products never	0.2	0.6	Positive	0.252	0.0	0.748	-0.5719	Negative
678	679	2022-07-01 21:48:01+00:00	Insanitorgamer	314	WOLF DEN	@tallwerewolf More like McDonald’s acid💀	tallwerewolf like mcdonald acid	0.0	0.0	Neutral	0.0	0.455	0.545	0.3612	Positive
679	680	2022-07-01 21:47:52+00:00	DeathMonkeyXL	1119	Michigan, USA	@BrothaGenesis Where the McDonald’s at tho? Way to disappoint all the kids and the new Man. 😅 I keep seeing this… https://t.co/U13mmvYRfq	brothagenesis mcdonald tho way disappoint kids new man keep seeing	0.13636363636363635	0.45454545454545453	Positive	0.231	0.0	0.769	-0.4019	Negative
682	683	2022-07-01 21:47:31+00:00	T_Gracchus	2514	On the Side of the Plebeius	@brandy_cheers @patriottakes I would think Canada would be a horrible place to live I mean every time you go to a… https://t.co/S56bEHtJwF	brandy_cheers patriottakes would think canada would horrible place live mean every time	-0.3920454545454546	0.7291666666666666	Negative	0.241	0.0	0.759	-0.5423	Negative
684	685	2022-07-01 21:46:57+00:00	sal_dougie	762	Wisconsin, USA	@yo_dbro Horsey sauce is number one followed by BK zesty. McDonald's sweet and sour is legendary and they need to b… https://t.co/wGc3Y2MMtH	yo_dbro horsey sauce number one followed zesty mcdonald sweet sour legendary need	0.39999999999999997	0.5833333333333334	Positive	0.0	0.301	0.699	0.5106	Positive
685	686	2022-07-01 21:46:42+00:00	baraza_eddie	97	Chicago, IL	@MadammeMotoko Living paycheck to paycheck it’s not hat easy. $7 a day is $210 a month. $2500 a year . Multiply tha… https://t.co/Av3QH5G4MB	madammemotoko living paycheck paycheck hat easy day month year multiply tha	0.21666666666666667	0.4166666666666667	Positive	0.0	0.225	0.775	0.4404	Positive
686	687	2022-07-01 21:46:37+00:00	ChadFahlman	354	Chiapas, Mexico	@DennisDemori To McDonald's	dennisdemori mcdonald	0.0	0.0	Neutral	0.0	0.0	1.0	0.0	Neutral
687	688	2022-07-01 21:46:37+00:00	NTru0143	800	#OneHopeWine 🍷 click the link	I swear I didn’t want to laugh at the baby daddy comments about the McDonald’s because it hurts the kids the most.… https://t.co/FpqXACGaSG	swear want laugh baby daddy comments mcdonald hurts kids	0.3	0.1	Positive	0.303	0.345	0.352	0.1531	Positive
688	689	2022-07-01 21:46:29+00:00	abeautifulsky	1057	Phoenix, AZ	@LoveableKae Literally inject McDonald’s sprite in my veins at this point	loveablekae literally inject mcdonald sprite veins point	0.0	0.0	Neutral	0.0	0.0	1.0	0.0	Neutral
691	692	2022-07-01 21:46:13+00:00	Ruthann1Bates	49	East Central Florida	@Saintsudo1 @HITMAN_ROD @JustinTarnation He should have TAKEN his son to McDonald’s not expected him to eat it in front of the other kids	saintsudo hitman_rod justintarnation taken son mcdonald expected eat front kids	-0.1	0.4	Negative	0.0	0.0	1.0	0.0	Neutral
692	693	2022-07-01 21:45:57+00:00	buzz__around	641	United States	Someone loaded Doom onto a McDonald's self-order kiosk https://t.co/vFxsrqEwQz	someone loaded doom onto mcdonald self order kiosk	0.0	0.0	Neutral	0.278	0.0	0.722	-0.4019	Negative
693	694	2022-07-01 21:45:51+00:00	mynameisrel_	1259	New Orleans, LA	Well he’s got a head start that many won’t get because their mom doesn’t own a McDonald’s lol https://t.co/UhL5A0l3Kf	well got head start many get mom mcdonald lol	0.65	0.6	Positive	0.0	0.412	0.588	0.5994	Positive
694	695	2022-07-01 21:45:47+00:00	Jinjix	1625	Versailles, France	@axel_hexed It was so long ago, back in the 2007+ days, Ed McDonald was a GM I worked alongside for a few years, an… https://t.co/nd5ylKeNaj	axel_hexed long ago back days mcdonald worked alongside years	-0.025	0.2	Negative	0.0	0.0	1.0	0.0	Neutral
700	701	2022-07-01 21:44:22+00:00	Nerdshala	467	United States	Someone uploaded Doom to a McDonald’s self-service kiosk https://t.co/gj3S5lkjvR	someone uploaded doom mcdonald self service kiosk	0.0	0.0	Neutral	0.31	0.0	0.69	-0.4019	Negative
701	702	2022-07-01 21:44:21+00:00	DiampieceB	414	United States	I want some fresh McDonald’s	want fresh mcdonald	0.3	0.5	Positive	0.0	0.783	0.217	0.3818	Positive
702	703	2022-07-01 21:43:53+00:00	thegxldboy	493	United States	I know McDonald’s like this is NOT the marketing we needed .😭	know mcdonald like marketing needed	0.0	0.0	Neutral	0.0	0.385	0.615	0.3612	Positive
704	705	2022-07-01 21:43:42+00:00	xlosingmyselfxx	75	New York, NY	fast food is the WORST temptation for me. my husband mentioned craving mcdonald’s earlier and now i CANT stop think… https://t.co/pZU1qqOCdL	fast food worst temptation husband mentioned craving mcdonald earlier cant stop think	-0.26666666666666666	0.7000000000000001	Negative	0.256	0.118	0.625	-0.4959	Negative
705	706	2022-07-01 21:43:34+00:00	kenjimallon	453	Metro Boston and Coastal Maine	@Reavyn I had a birthday party in the OG McDonald's with the fiberglass tree, mushroom seats, and merry go round.	reavyn birthday party mcdonald fiberglass tree mushroom seats merry round	-0.2	0.4	Negative	0.0	0.437	0.563	0.7351	Positive
708	709	2022-07-01 21:43:08+00:00	sacknationkc	1804	Kansas City, MO	McDonald’s really think we’re gonna call a quarter pounder a qpc 🤣🤣	mcdonald really think gonna call quarter pounder qpc	0.2	0.2	Positive	0.0	0.0	1.0	0.0	Neutral
709	710	2022-07-01 21:42:16+00:00	nibiru2024	248	Los Angeles, CA	@toxic__skulls Granted. But still cap. Especially after the fake “McDonald’s” episode	toxic__skulls granted still cap especially fake mcdonald episode	-1.0	1.0	Negative	0.298	0.176	0.527	-0.3384	Negative
710	711	2022-07-01 21:42:10+00:00	we3_woo	367	(🇱🇾) 📍🇬🇧/🇦🇪	@libicas if you search up bm mcdonald’s argument on tiktok you should find vids, but basically the mum is mad at he… https://t.co/x5qz6kQhcQ	libicas search mcdonald argument tiktok find vids basically mum mad	-0.625	1.0	Negative	0.416	0.0	0.584	-0.6908	Negative
712	713	2022-07-01 21:41:49+00:00	aschnid	451	Florida, USA	You say BRAT diet for an upset stomach, I say McDonald’s	say brat diet upset stomach say mcdonald	0.0	0.0	Neutral	0.302	0.0	0.698	-0.3818	Negative
714	715	2022-07-01 21:41:46+00:00	matt_ashley85	131	Home	Today we were going to go to KFC but had to go to McDonald’s I ended up waiting ages for my meal and then I had to… https://t.co/wtJM9iRs1q	today going kfc mcdonald ended waiting ages meal	0.0	0.0	Neutral	0.0	0.0	1.0	0.0	Neutral
715	716	2022-07-01 21:41:41+00:00	FollowMy_ClASS	513	Chicago, IL	McDonald’s drinks are no longer a dolla. Cute 🙄.	mcdonald drinks longer dolla cute	0.5	1.0	Positive	0.0	0.429	0.571	0.4588	Positive
716	717	2022-07-01 21:41:37+00:00	andreyfnd	30	araucariacity	@edutibulo @coelho7_kk @_parps @tanajuraaa0 terror do mcdonald's	edutibulo coelho_kk _parps tanajuraaa terror mcdonald	0.0	0.0	Neutral	0.405	0.0	0.595	-0.5267	Negative
717	718	2022-07-01 21:41:28+00:00	___giovannaa	973	Houston, TX	“Hey BM would yall do this tiktok w me where me and my kid dance bc I only bought him McDonald’s and y’all pretend… https://t.co/7Y87fQlK8V	hey would yall tiktok kid dance bought mcdonald pretend	0.0	0.0	Neutral	0.149	0.0	0.851	-0.1027	Negative
719	720	2022-07-01 21:41:08+00:00	N0WcyH0me	1440	Whatever I've done I did it for love. 062522 𓆩♡𓆪*·˚ Lennox the author to my love letter.	I am goin to hell because All I thought when I see this picture is when I ask my mom if we can get McDonald’s on… https://t.co/2IjgJx4OxL	goin hell thought see picture ask mom get mcdonald	0.0	0.0	Neutral	0.365	0.0	0.635	-0.6808	Negative
720	721	2022-07-01 21:41:04+00:00	AMfromAT97	489	Atlanta, GA	@MaskedBrodie That is insane, they do the most against black people. Meanwhile white shooters come out alive and ge… https://t.co/E08cjcImpc	maskedbrodie insane black people meanwhile white shooters come alive	-0.26666666666666666	0.45833333333333337	Negative	0.22	0.211	0.569	-0.0258	Neutral
721	722	2022-07-01 21:40:58+00:00	1738Thi	1268	Paris	@ilydilaraa @f4cIsBack That’s a good thing because don’t like you McDonald’s eating Americans either	ilydilaraa fcisback good thing like mcdonald eating americans either	0.7	0.6000000000000001	Positive	0.0	0.435	0.565	0.6597	Positive
723	724	2022-07-01 21:40:45+00:00	_iilii__iilii_	665	Earth	@Maddie_BadOmen McDonald's wrappers also have their logos on them. LMAO	maddie_badomen mcdonald wrappers also logos lmao	0.6	1.0	Positive	0.0	0.438	0.562	0.5994	Positive
724	725	2022-07-01 21:40:19+00:00	vincisbored	229	he/him 🏳️‍⚧️🏳️‍🌈	I wanna put him in McDonald's fryer	wanna put mcdonald fryer	0.0	0.0	Neutral	0.0	0.0	1.0	0.0	Neutral
725	726	2022-07-01 21:40:18+00:00	kerfunkl	2905	Vancouver , Canada	@danielgothits @EnsSalesBot The year is 2024. You wake up in Monaco and grab an free water downstairs at your local… https://t.co/tSXale6F2S	danielgothits enssalesbot year wake monaco grab free water downstairs local	0.2	0.4	Positive	0.0	0.268	0.732	0.5106	Positive
726	727	2022-07-01 21:40:04+00:00	StaticArz	195	4th demension	@deadhalos Nah bro let's go to McDonald's instead :D	deadhalos nah bro let mcdonald instead	0.0	0.0	Neutral	0.219	0.0	0.781	-0.1027	Negative
727	728	2022-07-01 21:39:16+00:00	DevinMadCow	1249	Fresno, CA	And that’s just for McDonald’s. You wouldn’t believe the service provided at a Five Guys. 🍔🍟🥤🍦🥜 https://t.co/VeR8xKIvAR	mcdonald believe service provided five guys	0.0	0.0	Neutral	0.0	0.0	1.0	0.0	Neutral
728	729	2022-07-01 21:39:14+00:00	sunleak	471	Tampa, FL	I ain’t gon lie that nigga petty af for only bringing McDonald’s for his kid he knew what he was doing 😭	gon lie nigga petty bringing mcdonald kid knew	0.0	0.0	Neutral	0.205	0.0	0.795	-0.2023	Negative
729	730	2022-07-01 21:39:13+00:00	fastfoodpost	15	USA	McDonald's is launching a virtual camp experience called "Camp McDonald's" on July 5, 2022 #McDonalds https://t.co/84lULSGkn0	mcdonald launching virtual camp experience called camp mcdonald july mcdonalds	0.0	0.0	Neutral	0.0	0.0	1.0	0.0	Neutral
730	731	2022-07-01 21:38:58+00:00	CupEmpty	1478	Texas, USA	@SBS0311 @WE4Bravo @AP McDonald v. City of Chicago, 561 U.S. 742 (2010) the constitutional right to bear arms (and… https://t.co/25gNBq2bkV	sbs webravo mcdonald city chicago constitutional right bear arms	0.2857142857142857	0.5357142857142857	Positive	0.0	0.0	1.0	0.0	Neutral
731	732	2022-07-01 21:38:43+00:00	CainCAUS	1040	California, USA	Low quality McDonald's Wifi stream https://t.co/tPQozGuj5l	low quality mcdonald wifi stream	0.0	0.3	Neutral	0.344	0.0	0.656	-0.2732	Negative
732	733	2022-07-01 21:38:23+00:00	CeeHawk	1429	Austin, TX	Cam Tackles Twitch 7/1/22 - NBA's Monday Night Wars - The correct amount of McDonald's to bring your kid - Colle… https://t.co/LNLKTdd79E	cam tackles twitch nba monday night wars correct amount mcdonald bring kid colle	0.0	0.0	Neutral	0.231	0.0	0.769	-0.5574	Negative
734	735	2022-07-01 21:37:11+00:00	lvsllvsl	1557	NY, NJ	That McDonald’s skit brought the hoe outta y’all and now the creators are corny for tricking y’all dumbasses into being dumbasses	mcdonald skit brought hoe outta creators corny tricking dumbasses dumbasses	0.0	0.0	Neutral	0.0	0.109	0.891	0.0258	Neutral
735	736	2022-07-01 21:37:08+00:00	web61	897	New Jersey	@TheFive You have to give praise to the fast food chains like Burger King and McDonald's for not raising there prices.	thefive give praise fast food chains like burger king mcdonald raising prices	0.2	0.6	Positive	0.0	0.379	0.621	0.7269	Positive
740	741	2022-07-01 21:36:27+00:00	DufurrenaBot	1	Pensacola, FL	New video from Joshua Dufurrena: Look what I got for a late dinner from McDonald's	new video joshua dufurrena look got late dinner mcdonald	-0.08181818181818182	0.5272727272727272	Negative	0.0	0.0	1.0	0.0	Neutral
741	742	2022-07-01 21:36:24+00:00	laura24fan	4544	Tsawwassen, British Columbia	@kross700 @ToddTPrice24 @chevychevelle48 @JLee418 @jonesbrent570 @43324FAN @DGIveyNASCARFan @MarcelloVanic Thank yo… https://t.co/CA2a7stwSg	kross toddtprice chevychevelle jlee jonesbrent fan dgiveynascarfan marcellovanic thank	0.0	0.0	Neutral	0.0	0.407	0.593	0.5859	Positive
742	743	2022-07-01 21:36:24+00:00	ADivineShe	985	Train of Thought	He took her AND her children to McDonald’s… these conversations y’all be having are new school. https://t.co/aqfFJcNnkw	took children mcdonald conversations new school	0.13636363636363635	0.45454545454545453	Positive	0.0	0.0	1.0	0.0	Neutral
743	744	2022-07-01 21:36:14+00:00	EeCaff	709	❥ uk | she |	in my eyes a vape is healthier than a mcdonald’s	eyes vape healthier mcdonald	0.0	0.0	Neutral	0.0	0.0	1.0	0.0	Neutral
745	746	2022-07-01 21:35:45+00:00	ANYGIV3NLES	561	leo ☼| sag ☾| libra ↟	Wendy’s always want to come for McDonald’s… like humble yourself red head	wendy always want come mcdonald like humble red head	-0.1	0.2	Negative	0.0	0.352	0.648	0.4215	Positive
747	748	2022-07-01 21:35:28+00:00	dom_taylormade	4003	Mobile, AL	Yall really spent a week arguing about buying McDonald's for kids. Yall aint got no money fr.	yall really spent week arguing buying mcdonald kids yall aint got money	-0.1	0.1	Negative	0.229	0.0	0.771	-0.5046	Negative
749	750	2022-07-01 21:35:04+00:00	AriannaGallego2	55	San Bernardino, CA	@thenikkiglamour Nah, but why are grandparents like this now...... Now my mama and daddy have McDonald's money for… https://t.co/03YxKPqiLd	thenikkiglamour nah grandparents like mama daddy mcdonald money	0.0	0.0	Neutral	0.141	0.253	0.606	0.2732	Positive
750	751	2022-07-01 21:34:57+00:00	kiabiasophia	2166	Macon, GA	I asked this mfer at McDonald’s was the ice cream machine down that mfer said Yes so fast I knew he was lying	asked mfer mcdonald ice cream machine mfer said yes fast knew lying	0.2	0.6	Positive	0.211	0.168	0.621	-0.1779	Negative
751	752	2022-07-01 21:34:44+00:00	dhm	3954	Philadelphia	@hall126 A guy I know submitted a historical marker request for the ODB McDonald’s and people at the state actually… https://t.co/31MaCsvOvi	hall guy know submitted historical marker request odb mcdonald people state actually	0.0	0.05	Neutral	0.0	0.0	1.0	0.0	Neutral
752	753	2022-07-01 21:34:42+00:00	xNelsunx	3	Los Angeles, CA	@McDonalds I really appreciate the corporate nonsense answer however every store in California has raised their pri… https://t.co/7Wn9NH1XQi	mcdonalds really appreciate corporate nonsense answer however every store california raised pri	0.1	0.1	Positive	0.186	0.188	0.627	0.0076	Neutral
753	754	2022-07-01 21:34:26+00:00	jeenforcers	7647	USA	@_KeepRockAlive_ McDonald’s.	_keeprockalive_ mcdonald	0.0	0.0	Neutral	0.0	0.0	1.0	0.0	Neutral
754	755	2022-07-01 21:34:25+00:00	arianaisontop	463	18 / she / her, with job	@PopBase @ddlovato Me talking about nicki McDonald's	popbase ddlovato talking nicki mcdonald	0.0	0.0	Neutral	0.0	0.0	1.0	0.0	Neutral
755	756	2022-07-01 21:34:13+00:00	TOPGAMING43	11	Pune, India	Marketing Mix 4Ps | McDonald's Examples https://t.co/0ieQr7v2Ns	marketing mix mcdonald examples	0.0	0.0	Neutral	0.0	0.0	1.0	0.0	Neutral
756	757	2022-07-01 21:34:04+00:00	CdnGamerMom	111	Canada	Would spend a decent amount of time at this McDonald's https://t.co/zuoBPFNBT2	would spend decent amount time mcdonald	0.16666666666666666	0.6666666666666666	Positive	0.0	0.0	1.0	0.0	Neutral
759	760	2022-07-01 21:33:34+00:00	Blockyer4th	189	Philadelphia, PA	@CheezeWafflz Me driving on the 12 Lane highway for 45 minutes to the megacorp stripmall McDonald's for my 9th bigmac of the day	cheezewafflz driving lane highway minutes megacorp stripmall mcdonald bigmac day	0.0	0.0	Neutral	0.0	0.0	1.0	0.0	Neutral
762	763	2022-07-01 21:33:23+00:00	madmacsgarage	332	Michigan	Taking Rocket to McDonald's drive thru... Taught me that he thinks I taste better... And that he has more cute fact… https://t.co/v8jOky2peF	taking rocket mcdonald drive thru taught thinks taste better cute fact	0.5	0.75	Positive	0.0	0.396	0.604	0.7096	Positive
763	764	2022-07-01 21:33:15+00:00	TMalrey	1304	Prairie View, TX	well if he can afford McDonald’s for all your kids, you aren’t just having kids w one man now are ya ? https://t.co/jL46k1FEj2	well afford mcdonald kids kids one man	0.0	0.0	Neutral	0.0	0.259	0.741	0.2732	Positive
764	765	2022-07-01 21:33:12+00:00	expIosiverogve	442	18+ // pfp: invisibleninja12	a meal from mcdonald’s https://t.co/9FgfCa0c9a	meal mcdonald	0.0	0.0	Neutral	0.0	0.0	1.0	0.0	Neutral
765	766	2022-07-01 21:33:00+00:00	WolfyMolina	1526	Greeley, CO	@LillysaysLilly McDonald's Sprite is god-tier	lillysayslilly mcdonald sprite god tier	0.0	0.0	Neutral	0.0	0.344	0.656	0.2732	Positive
766	767	2022-07-01 21:33:00+00:00	lDENTlTTY	2878	He/Him	why is a 16pc nugget from burger king cheaper that a 4pc from McDonald's what do they put in those nuggets to make them $3 for 16	nugget burger king cheaper mcdonald put nuggets make	0.0	0.0	Neutral	0.0	0.0	1.0	0.0	Neutral
767	768	2022-07-01 21:32:52+00:00	casswitcash	487	Brooklyn, NY	All this McDonald’s debate is showing me is that y’all grew up greedy as fuck and y’all are just raising your kids… https://t.co/t2ToiZGFS4	mcdonald debate showing grew greedy fuck raising kids	-0.4	0.6	Negative	0.492	0.0	0.508	-0.7003	Negative
768	769	2022-07-01 21:32:52+00:00	AltHistories	2370	Pittsburgh, PA	@The_RuggedAngel I got 16 and I DEFINITELY remember going to multiple McDonald's birthday parties	the_ruggedangel got definitely remember going multiple mcdonald birthday parties	0.0	0.25	Neutral	0.0	0.435	0.565	0.6597	Positive
769	770	2022-07-01 21:32:34+00:00	BaconOverHumans	2601	Atlanta, GA	The McDonald’s TikTok was a skit yall😭 they be faking scenarios https://t.co/AcMr2I4t9R	mcdonald tiktok skit yall faking scenarios	0.0	0.0	Neutral	0.359	0.0	0.641	-0.4215	Negative
770	771	2022-07-01 21:32:34+00:00	Bunball4	20	hell	@FreeTheWorld177 @BitcoinResh @BigSurdy88 @memeticsisyphus Wages in the UK are generally much lower than the US. £3… https://t.co/UVrFws1OOK	freetheworld bitcoinresh bigsurdy memeticsisyphus wages generally much lower	0.2	0.2	Positive	0.239	0.0	0.761	-0.296	Negative
771	772	2022-07-01 21:32:33+00:00	trevorleit	1765	Celina, OH	Kid Cudi Follows Kanye West, Travis Scott &amp; Saweetie To The McDonald's Bag https://t.co/UiaSaLDIiZ https://t.co/ww2p4GA7Ws	kid cudi follows kanye west travis scott amp saweetie mcdonald bag	0.0	0.0	Neutral	0.0	0.0	1.0	0.0	Neutral
772	773	2022-07-01 21:32:32+00:00	HRECC911	21	2343	Fire, Investigation (Inside) 7/1/2022 5:32PM District: D1 MCDONALD'S OF CANTON Addr: 41 WASHINGTON ST Canton, MA 02021 22-31182	fire investigation inside district mcdonald canton addr washington canton	0.0	0.0	Neutral	0.231	0.0	0.769	-0.34	Negative
774	775	2022-07-01 21:32:14+00:00	sherryt33102581	1541	No	@rynkowski_david That maybe McDonald’s has fucked up our bodies and minds	rynkowski_david maybe mcdonald fucked bodies minds	-0.6	0.7	Negative	0.468	0.0	0.532	-0.6597	Negative
776	777	2022-07-01 21:32:06+00:00	CfMatzke	599	Alabama	@Judianna I’m just chuckling at the notion of anyone actually getting ice cream from a McDonald’s.	judianna chuckling notion anyone actually getting ice cream mcdonald	0.0	0.1	Neutral	0.0	0.231	0.769	0.34	Positive
778	779	2022-07-01 21:31:35+00:00	_NotAurelius	481	Central Harlem, Manhattan	@WonderKing82 I raised myself to be like if all my nieces and nephews cannot have the same then no one get anything… https://t.co/Wu4I0yfK6m	wonderking raised like nieces nephews cannot one get anything	0.0	0.0	Neutral	0.0	0.238	0.762	0.3612	Positive
780	781	2022-07-01 21:31:26+00:00	conebread6	1259	You’ll never know.	Yo. Maybe just don’t feed kids McDonald’s cuz y’all doin far too much https://t.co/aYtFMHLzl0	maybe feed kids mcdonald cuz doin far much	0.15000000000000002	0.6	Positive	0.0	0.0	1.0	0.0	Neutral
781	782	2022-07-01 21:31:17+00:00	davidkentclark	335	Arizona formerly Utah	@brandonhstone @netflix @LeTour @F1 Haha, in my defense I’ve been driving for 6 hours, tweeted in the McDonald’s dr… https://t.co/r2aVFeLSx1	brandonhstone netflix letour haha defense driving hours tweeted mcdonald	0.2	0.3	Positive	0.0	0.391	0.609	0.5423	Positive
782	783	2022-07-01 21:31:15+00:00	Keda____	872	Detroit, MI	I want a frappe from McDonald’s	want frappe mcdonald	0.0	0.0	Neutral	0.0	0.394	0.606	0.0772	Positive
783	784	2022-07-01 21:31:01+00:00	gregory_viel	212	Hell	@fapabat @tariqnasheed I need camera footage, bro cops lie all the time, like the laquan McDonald's case, Eric Garn… https://t.co/Ip20xsK1TO	fapabat tariqnasheed need camera footage bro cops lie time like laquan mcdonald case eric garn	0.0	0.0	Neutral	0.0	0.152	0.848	0.3612	Positive
784	785	2022-07-01 21:31:01+00:00	nocody0	210	Central Oregon	@PhilosopherKyle My answer is 2 meals max and also stop spending so much time ordering this is McDonald’s you shoul… https://t.co/FODyOqssKi	philosopherkyle answer meals max also stop spending much time ordering mcdonald shoul	0.2	0.2	Positive	0.167	0.0	0.833	-0.296	Negative
785	786	2022-07-01 21:31:00+00:00	MeBeThem4815	1992	Tampa, FL	@WallE132 @AnoriandGD I see you your McDonald's Sprite city water, and I raise you Los Angeles citer water AKA: The… https://t.co/nzJodrvJmp	walle anoriandgd see mcdonald sprite city water raise los angeles citer water aka	0.0	0.0	Neutral	0.0	0.0	1.0	0.0	Neutral
786	787	2022-07-01 21:30:55+00:00	LilAfghanistan	306	Palms, Los Angeles	I was eating McDonald’s you other niggas was just watchin. #peons	eating mcdonald niggas watchin peons	0.0	0.0	Neutral	0.375	0.0	0.625	-0.34	Negative
788	789	2022-07-01 21:30:15+00:00	djiceisnice	2237	Lawrence Kansas	Befkre I go to McDonald’s any of you want anything so I don’t go viral	befkre mcdonald want anything viral	0.0	0.0	Neutral	0.0	0.245	0.755	0.0772	Positive
790	791	2022-07-01 21:30:00+00:00	ReutersLegal	560	New York	The operator of 10 McDonald's franchises in New England will pay $1.6 million to settle claims by a federal agency… https://t.co/TegLWLH4yo	operator mcdonald franchises new england pay million settle claims federal agency	0.13636363636363635	0.45454545454545453	Positive	0.123	0.0	0.877	-0.1027	Negative
791	792	2022-07-01 21:29:52+00:00	FibanacciR	653	South Florida	@Space10116 Right exactly. Who cares about who eats the McDonald’s	space right exactly cares eats mcdonald	0.26785714285714285	0.39285714285714285	Positive	0.0	0.375	0.625	0.4588	Positive
792	793	2022-07-01 21:29:40+00:00	NotYetSurgeon	613	Heaven	Gimme a fucking break! Kelly McGillis is no longer acting and she's happy with her life. Tom doesn't look like the… https://t.co/HjU1V93a7u	gimme fucking break kelly mcgillis longer acting happy life tom look like	0.0666666666666667	0.6	Positive	0.0	0.383	0.617	0.7351	Positive
793	794	2022-07-01 21:29:33+00:00	Rikaway_	30	Rikaway_	@Lightskin_Taty @neekoAintshyt LMAO all that damn McDonald’s.	lightskin_taty neekoaintshyt lmao damn mcdonald	0.6	1.0	Positive	0.281	0.406	0.312	0.296	Positive
795	796	2022-07-01 21:29:29+00:00	KissMyMahogany	710	Backstage	Granny would not have had her children eating no damn McDonald’s https://t.co/LAMiP5Dtxu	granny would children eating damn mcdonald	0.0	0.0	Neutral	0.351	0.0	0.649	-0.4019	Negative
796	797	2022-07-01 21:29:18+00:00	matts2kool	1200	SF Bay Area, CA	I ordered regular chicken nuggets from McDonalds but they ended up making them half spicy nuggets.... I never had… https://t.co/1pQxbi3aBM	ordered regular chicken nuggets mcdonalds ended making half spicy nuggets never	-0.25555555555555554	0.39786324786324784	Negative	0.0	0.0	1.0	0.0	Neutral
797	798	2022-07-01 21:28:56+00:00	TOPGAMING43	11	Pune, India	McDonald’s Genius Marketing Strategies To Be The Number One Fast Food chain https://t.co/ls9uK8ua3D	mcdonald genius marketing strategies number one fast food chain	0.2	0.6	Positive	0.0	0.14	0.86	0.0772	Positive
798	799	2022-07-01 21:28:43+00:00	sultanofvybezz	367	worldwide	@theArtistGrimm0 @cmoneyorcash It no surprise McDonald's was the first place to come to your mind, it always has to… https://t.co/U2qJdbaJuN	theartistgrimm cmoneyorcash surprise mcdonald first place come mind always	0.25	0.3333333333333333	Positive	0.0	0.208	0.792	0.2732	Positive
799	800	2022-07-01 21:28:29+00:00	F_Larry_H	4607	Atlantic County NJ	@gd2bjnet @Super70sSports My mom had one just about that color. Always got us home after McDonald's.	gdbjnet superssports mom one color always got home mcdonald	0.0	0.0	Neutral	0.0	0.0	1.0	0.0	Neutral
801	802	2022-07-01 21:27:41+00:00	reedroderick12	650	Colleyville, TX	@Danak65 I will never judge you, but McDonald's and voka https://t.co/D8GnHxSlrE	danak never judge mcdonald voka	0.0	0.0	Neutral	0.0	0.0	1.0	0.0	Neutral
802	803	2022-07-01 21:27:24+00:00	XenoArtz_	80	Hotdog Stand - Robloz	I hate this McDonald's date with Xeno https://t.co/BjCyLwppSK	hate mcdonald date xeno	-0.8	0.9	Negative	0.552	0.0	0.448	-0.5719	Negative
804	805	2022-07-01 21:27:20+00:00	Davaughn909	487	Fontana, CA	Where this buying the kids something from McDonald’s shit come from? Lol	buying kids something mcdonald shit come lol	0.30000000000000004	0.75	Positive	0.316	0.246	0.439	-0.2023	Negative
805	806	2022-07-01 21:27:07+00:00	JaylenPettit	836	GVL	Ate McDonald’s twice and two bumps done popped up on my face. Do I stop eating it or double down &amp; eat more? @ochocinco	ate mcdonald twice two bumps done popped face stop eating double amp eat ochocinco	0.0	0.0	Neutral	0.145	0.0	0.855	-0.296	Negative
806	807	2022-07-01 21:27:05+00:00	rodimusprime	1022	I'm Not Cookies Yet.	That McDonald's video made me think of We Cry Together by Kendrick. The whole internet sounded just like that all week.	mcdonald video made think cry together kendrick whole internet sounded like week	0.2	0.4	Positive	0.199	0.16	0.641	-0.1531	Negative
807	808	2022-07-01 21:26:29+00:00	embee_us	1013	Pennsylvania, USA	@SkewlSupplies I think Popeyes is my personal favorite for fast food joints. Seeing as im in fucking Pennsylvania a… https://t.co/SMOwfHjl86	skewlsupplies think popeyes personal favorite fast food joints seeing fucking pennsylvania	0.024999999999999994	0.675	Positive	0.0	0.231	0.769	0.4588	Positive
810	811	2022-07-01 21:26:10+00:00	ItsLukeThomas	783	Indianapolis, IN	“Some McDonald’s locations are axing the chain’s U.S. deal offering soda and other cold beverages of any size for a… https://t.co/oLx1CL8KQ2	mcdonald locations axing chain deal offering soda cold beverages size	-0.6	1.0	Negative	0.0	0.0	1.0	0.0	Neutral
813	814	2022-07-01 21:25:47+00:00	lawfraser3	1375	Saint Lucia	This be McDonald's weather ... I'm loving it	mcdonald weather loving	0.6	0.95	Positive	0.0	0.661	0.339	0.5994	Positive
814	815	2022-07-01 21:25:47+00:00	rocksoldier97	2063	Clatskanie, Oregon	@RevLifeguard @bornposting While I despise Colt, I can see your point, and yeah.... he'll be fine. He's managed to… https://t.co/FzloTl7PLa	revlifeguard bornposting despise colt see point yeah fine managed	0.4166666666666667	0.5	Positive	0.194	0.323	0.484	0.1531	Positive
815	816	2022-07-01 21:25:22+00:00	OsvaldoMHG	159	Estoy atras de ti :j	@media_b1tches Willysuga le hizo un McDonald's a limogema: https://t.co/l7GDjGCqX3	media_btches willysuga hizo mcdonald limogema	0.0	0.0	Neutral	0.0	0.0	1.0	0.0	Neutral
817	818	2022-07-01 21:25:03+00:00	icerowe	873	West Midlands, England	#3Positives for today 1. Shared the driving on the way back. Including a McDonald’s lunch 🚗🍟 2. Reunited with m… https://t.co/diiSaUWqeU	positives today shared driving way back including mcdonald lunch reunited	0.0	0.0	Neutral	0.0	0.42	0.58	0.7003	Positive
818	819	2022-07-01 21:24:30+00:00	chelseabwrites	189	USA	@StevieWildcard @CharlieLDawson I worked at McDonald's for 5 years. No lol. The syrup comes in bags and the bags co… https://t.co/rOq5cNkRLp	steviewildcard charlieldawson worked mcdonald years lol syrup comes bags bags	0.8	0.7	Positive	0.0	0.237	0.763	0.4215	Positive
821	822	2022-07-01 21:24:18+00:00	_goddessblak	824	Virginia, USA	This ain’t back in the day McDonald’s tho this $134 worth of food https://t.co/rOF8byqf2W	back day mcdonald tho worth food	0.15	0.05	Positive	0.0	0.275	0.725	0.2263	Positive
822	823	2022-07-01 21:24:13+00:00	eeeraaay	327	Baden-Württemberg, Deutschland	@ecee195 niemals mcdonald's besser	ecee niemals mcdonald besser	0.0	0.0	Neutral	0.0	0.0	1.0	0.0	Neutral
823	824	2022-07-01 21:24:12+00:00	GokuharaBot	1	Tweets every half hour!	Gonta went to Mcdonald's to try their sprite since everyone say it strong... and now he back on his bed??? What happened.	gonta went mcdonald try sprite since everyone say strong back bed happened	0.21666666666666665	0.36666666666666664	Positive	0.0	0.231	0.769	0.5106	Positive
824	825	2022-07-01 21:24:08+00:00	JesseRaxon	826	Nicetown, Philadelphia	The reason id never be in that McDonald’s situation is because I’m not fucking a shawty raw that already got 3kids	reason never mcdonald situation fucking shawty raw already got kids	-0.41538461538461535	0.6307692307692307	Negative	0.0	0.0	1.0	0.0	Neutral
825	826	2022-07-01 21:24:04+00:00	mufffiiiin	265	Durban, South Africa	@ayanda_yandiey_ Ke batla 10k, I wanna buy McDonald's 😔🔥 https://t.co/I0yIiSdmKs	ayanda_yandiey_ batla wanna buy mcdonald	0.0	0.0	Neutral	0.0	0.0	1.0	0.0	Neutral
826	827	2022-07-01 21:23:59+00:00	Roberts56Gavin	2653	Third Planet from the Sun	‘Slava Ukrani’ Recorded in Hansard. are you sure you don’t want to correct the record Messrs Blackford, Smith, McDo… https://t.co/sVC74a9yVz	slava ukrani recorded hansard sure want correct record messrs blackford smith mcdo	0.5	0.8888888888888888	Positive	0.0	0.265	0.735	0.3818	Positive
827	828	2022-07-01 21:23:59+00:00	i_gg_42	892	San Antonio, TX	nah but fr if u got other kids I’m only bringing my kid McDonald’s, u r out yo damn mind 😂😂	nah got kids bringing kid mcdonald damn mind	0.0	0.0	Neutral	0.406	0.0	0.594	-0.4767	Negative
828	829	2022-07-01 21:23:54+00:00	relrod1988	1234	Alabama	@Its_Queen_Addie @Zak_Bagans I don't eat McDonald's I actually buy groceries every week!	its_queen_addie zak_bagans eat mcdonald actually buy groceries every week	0.0	0.1	Neutral	0.0	0.0	1.0	0.0	Neutral
829	830	2022-07-01 21:23:49+00:00	KashXandicoot_	1089	EyeDunno	Personally u thinkin like this imma jus take him to McDonald’s then bring him back wit the toy and a shake 🤷🏾‍♂️ https://t.co/NCwotGPIUg	personally thinkin like imma jus take mcdonald bring back wit toy shake	0.0	0.15	Neutral	0.12	0.176	0.704	0.2023	Positive
831	832	2022-07-01 21:23:44+00:00	ForgeableGull	554	Void of dispair	@ArkhamRose To eat to your favourite restaurant? So your gonna by McDonald's and be like "This one goes out to X* my favourite restaurant"	arkhamrose eat favourite restaurant gonna mcdonald like one goes favourite restaurant	0.0	0.0	Neutral	0.0	0.2	0.8	0.3612	Positive
832	833	2022-07-01 21:23:41+00:00	pittsburghmom2	248	Pittsburgh, Pa	@joeybagovdonuts What???? That is an absolute travesty! That was the best idea McDonald's ever had.	joeybagovdonuts absolute travesty best idea mcdonald ever	0.6	0.6	Positive	0.287	0.326	0.388	0.128	Positive
834	835	2022-07-01 21:23:27+00:00	TylerCantTweett	90	wv	So Taco Bell can bring nacho fries back every 6 months but McDonald’s can’t bring snack wraps back? Bullshit	taco bell bring nacho fries back every months mcdonald bring snack wraps back bullshit	0.0	0.0	Neutral	0.226	0.0	0.774	-0.5859	Negative
835	836	2022-07-01 21:23:26+00:00	pikachu5159	589	somewhere	@eIysiax @Charlie11920303 @yosupjt lookin like a filet-o-fish bun from mcdonald's	eiysiax charlie yosupjt lookin like filet fish bun mcdonald	0.0	0.0	Neutral	0.0	0.238	0.762	0.3612	Positive
836	837	2022-07-01 21:23:18+00:00	WallE132	2091	NYC	@AnoriandGD Whomever said that hasn't had a glass of nyc tap water, aka the McDonald's sprite of tap water.	anoriandgd whomever said glass nyc tap water aka mcdonald sprite tap water	0.0	0.0	Neutral	0.0	0.0	1.0	0.0	Neutral
837	838	2022-07-01 21:23:02+00:00	jobanksss	130	2009	@mythoughtsRbad in my defense I aint ever seen a good looking green shirt, epitome of DISGUSTING. everytime I go to… https://t.co/3GTDGnLBAB	mythoughtsrbad defense aint ever seen good looking green shirt epitome disgusting everytime	-0.16666666666666666	0.6333333333333334	Negative	0.356	0.092	0.552	-0.6492	Negative
839	840	2022-07-01 21:22:26+00:00	bestcoastreject	195	Wyoming, USA	The denver airport smells like a McDonald’s play place in 2005	denver airport smells like mcdonald play place	0.0	0.0	Neutral	0.0	0.495	0.505	0.5994	Positive
840	841	2022-07-01 21:22:19+00:00	samblackspace	302	heaven or las vegas	my part time job is working at McDonald's, BUT, my full time job is getting absolutely zero bitches ✨	part time job working mcdonald full time job getting absolutely zero bitches	0.275	0.7250000000000001	Positive	0.275	0.0	0.725	-0.6344	Negative
842	843	2022-07-01 21:21:53+00:00	sanguish	201	Vermont, USA	@schwa The local McDonald’s was closed on Sunday for the same reason	schwa local mcdonald closed sunday reason	-0.05	0.05	Negative	0.0	0.0	1.0	0.0	Neutral
843	844	2022-07-01 21:21:50+00:00	reedroderick12	650	Colleyville, TX	@Danak65 Lol McDonald's	danak lol mcdonald	0.8	0.7	Positive	0.0	0.583	0.417	0.4215	Positive
844	845	2022-07-01 21:21:47+00:00	17Ringz	98	Destin, FL	McDonald’s has fallen allllllllll the way off man	mcdonald fallen allllllllll way man	0.0	0.0	Neutral	0.385	0.0	0.615	-0.3612	Negative
845	846	2022-07-01 21:21:44+00:00	destinyksmt	111	Osaka	Taking a shit in McDonald’s is great	taking shit mcdonald great	0.30000000000000004	0.775	Positive	0.371	0.423	0.206	0.128	Positive
847	848	2022-07-01 21:21:33+00:00	tiny_watermelon	1352	Bunurong Country	@caitlinchang @shalailah Yep, I’d never been to McDonald’s as many times as I have since having a baby.	caitlinchang shalailah yep never mcdonald many times since baby	0.5	0.5	Positive	0.0	0.216	0.784	0.296	Positive
848	849	2022-07-01 21:21:30+00:00	no1supermegafan	16	your ass	me standing in the McDonald's drive thru window staring at the underpaid 16 year old im about to turn into lasagna… https://t.co/xUlvXOEYsy	standing mcdonald drive thru window staring underpaid year old turn lasagna	0.1	0.2	Positive	0.0	0.0	1.0	0.0	Neutral
849	850	2022-07-01 21:21:11+00:00	DAVISELEN	1777	Los Angeles, CA	#ThisMonthWe… taped a McDonald’s x Bryce Vine partnership 🎬 attended multiple Pride Parades 🌈 our Vice President at… https://t.co/sgyNJHcX0p	thismonthwe taped mcdonald bryce vine partnership attended multiple pride parades vice president	0.0	0.0	Neutral	0.0	0.179	0.821	0.34	Positive
850	851	2022-07-01 21:21:04+00:00	OhNayaPapaya	2409	Atlanta, GA	Yes I had a McDonald’s egg and cheese biscuit this morning. Yes I just ate a Tassilli’s kale wrap. I contain multitudes.	yes mcdonald egg cheese biscuit morning yes ate tassilli kale wrap contain multitudes	0.0	0.0	Neutral	0.0	0.329	0.671	0.6597	Positive
851	852	2022-07-01 21:20:49+00:00	Danak65	23118	Houston, TEXAS	Idc I’m getting McDonald’s to start my weekend 🫦	idc getting mcdonald start weekend	0.0	0.0	Neutral	0.0	0.0	1.0	0.0	Neutral
852	853	2022-07-01 21:20:32+00:00	mythoughtsRbad	232	Dallas, TX	@jobanksss We hating on GREEN shirts, McDonald's Fries, and old white women. GO.	jobanksss hating green shirts mcdonald fries old white women	-0.03333333333333333	0.16666666666666666	Negative	0.292	0.0	0.708	-0.5106	Negative
853	854	2022-07-01 21:20:31+00:00	we3_woo	367	(🇱🇾) 📍🇬🇧/🇦🇪	bro idc what your fav colour is, just tell me what your stance is on the mcdonald’s argument 😒	bro idc fav colour tell stance mcdonald argument	0.0	0.0	Neutral	0.217	0.261	0.522	0.128	Positive
854	855	2022-07-01 21:20:10+00:00	haleydirtysoul	560	chicago	just got this ad why is mcdonald’s france speaking japanese https://t.co/Rc1oOUvGKq	got mcdonald france speaking japanese	0.0	0.0	Neutral	0.0	0.0	1.0	0.0	Neutral
855	856	2022-07-01 21:20:01+00:00	SMIBarry	8081	Albuquerque, New Mexico	McDonald's names new CFO, global chief supply chain officer - https://t.co/dDAcbUb5wS #restaurants #hospitality… https://t.co/yED6SiglTq	mcdonald names new cfo global chief supply chain officer restaurants hospitality	0.06818181818181818	0.22727272727272727	Positive	0.0	0.0	1.0	0.0	Neutral
856	857	2022-07-01 21:19:36+00:00	StuffWilliams1	15	Philly	Wait a minute wait a minute WAIT A MINUTE......So that McDonald's baby mom shit was fake?🤦🏾‍♂️😂	wait minute wait minute wait minute mcdonald baby mom shit fake	-0.35	0.9	Negative	0.427	0.0	0.573	-0.7717	Negative
858	859	2022-07-01 21:19:28+00:00	Yunacel	222	Republic of Slovenia	Croatian McDonald's quality very good 👍👍	croatian mcdonald quality good	0.7	0.6000000000000001	Positive	0.0	0.492	0.508	0.4404	Positive
860	861	2022-07-01 21:19:19+00:00	GarudaAlatus	134	Fonts/NFSW DNI	@monS0L0sgf //you laughing at my hopeless McDonald’s worker?	monslsgf laughing hopeless mcdonald worker	0.0	0.0	Neutral	0.326	0.348	0.326	0.0516	Positive
862	863	2022-07-01 21:19:11+00:00	wilbypos	1060	he/him xe/xem cy/cyber	today is a disaster, first techno, then the storm hits my little city and my car also got ruined by the hail, then… https://t.co/EFT59Khz58	today disaster first techno storm hits little city car also got ruined hail	0.03125	0.41666666666666663	Positive	0.389	0.07	0.541	-0.7845	Negative
863	864	2022-07-01 21:18:50+00:00	Martia_Anise	164	Nap 😴 town , United States	@Shade45 nahhh McDonald’s got $3 bundles lbvs	shade nahhh mcdonald got bundles lbvs	0.0	0.0	Neutral	0.0	0.0	1.0	0.0	Neutral
864	865	2022-07-01 21:18:49+00:00	luchaliberation	441	United States	u gotta get mcdonald’s for your kids AND his siblings in my opinion. i am qualified to speak on this. that’s all you need to know.	gotta get mcdonald kids siblings opinion qualified speak need know	0.0	0.0	Neutral	0.0	0.0	1.0	0.0	Neutral
865	866	2022-07-01 21:18:32+00:00	adorableetee	449	Opelousas, LA	Harlei sent me to McDonald’s for a frappe	harlei sent mcdonald frappe	0.0	0.0	Neutral	0.0	0.0	1.0	0.0	Neutral
867	868	2022-07-01 21:18:23+00:00	taylorhecate	842	Denver, CO	There is no bbq sauce at McDonald's for my 10pc....this really is the end of times.	bbq sauce mcdonald really end times	0.2	0.2	Positive	0.0	0.0	1.0	0.0	Neutral
870	871	2022-07-01 21:17:15+00:00	KendalynPizza	418	Anchorage, AK	Please send me a man who can afford McDonald’s for all my kids.	please send man afford mcdonald kids	0.0	0.0	Neutral	0.0	0.315	0.685	0.3182	Positive
873	874	2022-07-01 21:17:02+00:00	stefanilikegwen	459	Tulsa, OK	My ex was so lazy that he used to door Dash McDonald’s.. And we had a McDonald’s in our neighborhood. Ew	lazy used door dash mcdonald mcdonald neighborhood	-0.25	1.0	Negative	0.294	0.0	0.706	-0.3612	Negative
874	875	2022-07-01 21:17:00+00:00	lexicharlise	1088	earth	they working extra hours so they can their kid and his half siblings McDonald’s https://t.co/hocTfg7P8N	working extra hours kid half siblings mcdonald	-0.08333333333333333	0.13333333333333333	Negative	0.0	0.0	1.0	0.0	Neutral
875	876	2022-07-01 21:16:57+00:00	OneSensual_	1167	Venus 👽	@RRaquelllk That whole situation spark outrage, but made McDonald's even more popular. @McDonalds fix it! 😩🤦🏽‍♀️😅	rraquelllk whole situation spark outrage made mcdonald even popular mcdonalds fix	0.4	0.65	Positive	0.206	0.294	0.5	0.1027	Positive
876	877	2022-07-01 21:16:51+00:00	GoadGatsby	979	Richmond, VA	@VApoliticalmeme @MichaelKeaton it's McDonald's so it was made medium	vapoliticalmeme michaelkeaton mcdonald made medium	0.0	0.0	Neutral	0.0	0.0	1.0	0.0	Neutral
877	878	2022-07-01 21:16:46+00:00	Drivenmecrazy23	322	Spain$$Miami$Atlanta$New yorK	So back to this McDonald’s thing. Somebody on the radio had a point! What if that was that man last and spent it on… https://t.co/w7FwntOLDC	back mcdonald thing somebody radio point man last spent	-0.03333333333333333	0.05555555555555556	Negative	0.0	0.0	1.0	0.0	Neutral
878	879	2022-07-01 21:16:43+00:00	OneSensual_	1167	Venus 👽	That whole situation spark outrage, but made McDonald's even more popular. @McDonalds fix it! 😩🤦🏽‍♀️😅 https://t.co/BVYnFnxVWJ	whole situation spark outrage made mcdonald even popular mcdonalds fix	0.4	0.65	Positive	0.22	0.313	0.467	0.1027	Positive
879	880	2022-07-01 21:16:35+00:00	JustCallMeAkz	260	Outcheaaaaaa	Just seen that McDonald’s video with the lady complaint about the Baby dad not buying her other kids food expect fo… https://t.co/yNdNFhgJtr	seen mcdonald video lady complaint baby dad buying kids food expect	-0.3	0.2	Negative	0.18	0.0	0.82	-0.296	Negative
881	882	2022-07-01 21:15:55+00:00	catovitch	3711	In vertigo you will be	&gt;Whipping up a fury, dominating flurry I want a McDonald's sundae now.	whipping fury dominating flurry want mcdonald sundae	0.0	0.0	Neutral	0.527	0.116	0.357	-0.6808	Negative
884	885	2022-07-01 21:15:20+00:00	RachFee	349	Nomad in Croatia 🇭🇷	Not much, just using the self serve terminal at McDonald's order a bottle of water so that I don't have to interact… https://t.co/9VIBoR0v1K	much using self serve terminal mcdonald order bottle water interact	0.2	0.2	Positive	0.0	0.0	1.0	0.0	Neutral
885	886	2022-07-01 21:15:06+00:00	boston25	6603	Boston, MA	Officer Foster decided to go to McDonald’s and get the family some dinner and she noticed it seemed like they hadn’… https://t.co/6jOG5eD5GT	officer foster decided mcdonald get family dinner noticed seemed like	0.0	0.0	Neutral	0.0	0.217	0.783	0.3612	Positive
886	887	2022-07-01 21:14:59+00:00	Nbfoodieguy	1368	fredericton	It's a go big or go home kind of Canada Day. Side note, got high praise from a 9 year old. "This is the best steak… https://t.co/oHn1pzxFCH	big home kind canada day side note got high praise year old best steak	0.372	0.40800000000000003	Positive	0.0	0.505	0.495	0.9042	Positive
887	888	2022-07-01 21:14:50+00:00	Questlove1962	596	New Haven, C.T.	If the Pusssy Make A Neegus Buy All The Kids McDonald’s, Daddy Or Not 😂😂😂 Yall want it medium or large?	pusssy make neegus buy kids mcdonald daddy yall want medium large	0.21428571428571427	0.42857142857142855	Positive	0.0	0.115	0.885	0.0772	Positive
888	889	2022-07-01 21:14:41+00:00	StevieWildcard	1018	Florida	@CharlieLDawson @chelseabwrites Hm. Looks like I am undercover bossing a McDonald’s	charlieldawson chelseabwrites looks like undercover bossing mcdonald	0.0	0.0	Neutral	0.0	0.294	0.706	0.3612	Positive
889	890	2022-07-01 21:14:37+00:00	princesssdianan	988	Chicago, IL	Having my birthday party at McDonald’s this year https://t.co/f84G2pvZLn	birthday party mcdonald year	0.0	0.0	Neutral	0.0	0.474	0.526	0.4019	Positive
892	893	2022-07-01 21:14:20+00:00	MaliqGeeq	114	G.F.Y	@TrollWRD @evilladakilla @itsTimHell So tell them kids to call THEY daddy and bring ‘em McDonald’s tf 😂😂	trollwrd evilladakilla itstimhell tell kids call daddy bring mcdonald	0.0	0.0	Neutral	0.0	0.0	1.0	0.0	Neutral
894	895	2022-07-01 21:14:13+00:00	joiannaaa	180	New Jersey, USA	Idk I just feel like if you still eat McDonald’s ya butt stink but carry on	idk feel like still eat mcdonald butt stink carry	0.0	0.0	Neutral	0.325	0.198	0.476	-0.1531	Negative
895	896	2022-07-01 21:14:08+00:00	DJ_notaDJ	308	Austin, TX	@SylJayKay McDonald’s, Dollar, happy meal, Jazzy, and Watch are probably words you have or need to add. 😂🥲	syljaykay mcdonald dollar happy meal jazzy watch probably words need add	0.8	1.0	Positive	0.0	0.27	0.73	0.5719	Positive
897	898	2022-07-01 21:14:00+00:00	kargadan	3182	Gourev	McDonald’s Dollar Drinks Fade in the Face of Inflation https://t.co/2dLJrmAyVf	mcdonald dollar drinks fade face inflation	0.0	0.0	Neutral	0.0	0.0	1.0	0.0	Neutral
898	899	2022-07-01 21:13:54+00:00	ilmary_	56	lyskkuno | 18+	mcgriddles are the best thing in mcdonald’s, so true	mcgriddles best thing mcdonald true	0.675	0.475	Positive	0.0	0.7	0.3	0.7906	Positive
899	900	2022-07-01 21:13:54+00:00	WakkyMUFC	724	YEEEEAAAAHHHH!!! COURSE MATE!!	The producers really found these new boys in the local McDonald’s #LoveIsland https://t.co/IJ44XGudWC	producers really found new boys local mcdonald loveisland	0.11212121212121212	0.21818181818181817	Positive	0.0	0.0	1.0	0.0	Neutral
901	902	2022-07-01 21:13:40+00:00	T3ch_Div6	665	Over there ↗↖↘↙	Yall running out with this baby daddy/McDonald's ish..	yall running baby daddy mcdonald ish	0.0	0.0	Neutral	0.0	0.0	1.0	0.0	Neutral
902	903	2022-07-01 21:13:37+00:00	thinspomo	305	i follow back!	🍔 Burger King Hamburger - ~260cal Cheeseburger - ~310cal Whopper Jr - ~320cal Fries - ~250cal, i‘m assuming middle… https://t.co/vUrWXkZljn	burger king hamburger cal cheeseburger cal whopper cal fries cal assuming middle	0.0	0.0	Neutral	0.0	0.0	1.0	0.0	Neutral
903	904	2022-07-01 21:13:36+00:00	thinspomo	305	i follow back!	🍔 McDonald‘s a Hamburger only has ~250cals, a Cheeseburger only has ~ 300cals -&gt; the cheese at McD only has 50cals… https://t.co/VjBa2tmcua	mcdonald hamburger cals cheeseburger cals cheese mcd cals	0.0	0.0	Neutral	0.0	0.0	1.0	0.0	Neutral
904	905	2022-07-01 21:13:31+00:00	ArriannaSanchez	82	Honolulu, HI	bring back mcdonald's saimin or else	bring back mcdonald saimin else	0.0	0.0	Neutral	0.0	0.0	1.0	0.0	Neutral
905	906	2022-07-01 21:13:27+00:00	willbarnesltd	603	Sittingbourne, England	@McDonalds ordered my daughter a vegetable deluxe burger from McDonald’s sittingbourne and there was a chicken burg… https://t.co/YZutRTDAtH	mcdonalds ordered daughter vegetable deluxe burger mcdonald sittingbourne chicken burg	0.0	0.925	Neutral	0.0	0.0	1.0	0.0	Neutral
906	907	2022-07-01 21:13:26+00:00	RemedisLaura	67	Whitman ma	Case Cory McDonald’s was upsets ok was crying this morning Case Michelle said something mean to him Michelle said t… https://t.co/Ap43BQzn6o	case cory mcdonald upsets crying morning case michelle said something mean michelle said	-0.25625	0.64375	Negative	0.337	0.0	0.663	-0.6808	Negative
908	909	2022-07-01 21:13:09+00:00	knightsglow	160	Los Angeles, CA	Okay now I need to see the original McDonald’s for one kid thing	okay need see original mcdonald one kid thing	0.4375	0.625	Positive	0.0	0.412	0.588	0.4939	Positive
909	910	2022-07-01 21:12:52+00:00	mindycmindy	2183	Auckland, New Zealand	@DylanReeve @antihobbes @FoxyLustyGrover But they don’t seem to care that Christopher Luxon used to work at McDonald’s	dylanreeve antihobbes foxylustygrover seem care christopher luxon used work mcdonald	0.0	0.0	Neutral	0.0	0.262	0.738	0.4939	Positive
910	911	2022-07-01 21:12:35+00:00	noirnami	79	she/they | 19	One of my dream cosplays…McDonald’s miku	one dream cosplays mcdonald miku	0.0	0.0	Neutral	0.0	0.333	0.667	0.25	Positive
911	912	2022-07-01 21:12:23+00:00	_UchihaDon	490	Peoria, IL	@3kCarlo 😂😂😂😂😂😂😂😂😂😂😂 lmfaoooooo nigga still broke so it ain’t too much he can do unless he go work 100 hours a week… https://t.co/NwuRLd1kSz	kcarlo lmfaoooooo nigga still broke much unless work hours week	0.2	0.2	Positive	0.237	0.0	0.763	-0.4215	Negative
913	914	2022-07-01 21:12:02+00:00	quantgeeks	426	Florida	Sam Walton at age 44 opened his 1st Wal-Mart. Ray Kroc took over McDonalds at 52. Colonel Sanders 1st franchised h… https://t.co/IFUyJ1Sy94	sam walton age opened wal mart ray kroc took mcdonald colonel sanders franchised	0.0	0.0	Neutral	0.0	0.0	1.0	0.0	Neutral
914	915	2022-07-01 21:11:47+00:00	mindycmindy	2183	Auckland, New Zealand	@sheryld64646160 @DylanReeve @antihobbes @FoxyLustyGrover Better than working at McDonald’s lol	sheryld dylanreeve antihobbes foxylustygrover better working mcdonald lol	0.65	0.6	Positive	0.0	0.487	0.513	0.6908	Positive
915	916	2022-07-01 21:11:44+00:00	greggsbot	4	yeah it was in greggs	got called lucky in mcdonald's lads	got called lucky mcdonald lads	0.3333333333333333	0.8333333333333334	Positive	0.0	0.412	0.588	0.4215	Positive
916	917	2022-07-01 21:11:41+00:00	jhetertainment	3440	Mesquite, TX	@BrooklynBorn39 @Eka_FOOF_A @RebeccaforWA Not everybody at McDonald’s is in High School, Second in Norway a McDonal… https://t.co/ghg94FPZLI	brooklynborn eka_foof_a rebeccaforwa everybody mcdonald high school second norway mcdonal	0.08	0.26999999999999996	Positive	0.0	0.0	1.0	0.0	Neutral
920	921	2022-07-01 21:11:04+00:00	notseinfeld01	369	Canada	@CarymaRules @glen_mcgregor Oh that poor, helpless woman. Does she also return her burgers at McDonald's after eati… https://t.co/ghkBxztzbz	carymarules glen_mcgregor poor helpless woman also return burgers mcdonald eati	-0.4	0.6	Negative	0.433	0.0	0.567	-0.7269	Negative
921	922	2022-07-01 21:10:56+00:00	Big_Swift	590	562	I just wanna say I’ve bought the other kids McDonald’s, I bought the nephews n nieces McDonald’s , I’ve bought the… https://t.co/FRZxOJViyQ	wanna say bought kids mcdonald bought nephews nieces mcdonald bought	0.0	0.0	Neutral	0.0	0.0	1.0	0.0	Neutral
922	923	2022-07-01 21:10:55+00:00	lefthandlolo	557	Houston, TX	Please stfu about this McDonald’s baby mama baby father drama https://t.co/pVYoVodmoh	please stfu mcdonald baby mama baby father drama	0.0	0.0	Neutral	0.0	0.247	0.753	0.3182	Positive
923	924	2022-07-01 21:10:26+00:00	WOWFreebiesNZ	46	New Zealand	Win a Fast Food Voucher Worth $1000 - If you love fast food, you need to enter this free competition! You could win… https://t.co/JV8P57u5Mj	win fast food voucher worth love fast food need enter free competition could win	0.4571428571428572	0.5000000000000001	Positive	0.0	0.654	0.346	0.9517	Positive
924	925	2022-07-01 21:10:04+00:00	SWN001_	506	and when there’s no one 𝘢𝘳𝘰𝘶𝘯𝘥 , will the 𝙨𝙞𝙡𝙚𝙣𝙘𝙚 melt you too , @ofhisprototype ? he / they / it muse , he / they mun	https://t.co/fDlTKFWKtJ at McDonald’s rn - almost just passed out at a parts store a little bit ago so THAT was certainly something	mcdonald almost passed parts store little bit ago certainly something	0.013392857142857137	0.5357142857142857	Positive	0.0	0.192	0.808	0.2815	Positive
926	927	2022-07-01 21:09:53+00:00	AamerISmad	5595	WASHINGTON, DC	Some McDonald’s locations are axing the chain’s U.S. deal offering soda and other cold beverages of any size for a… https://t.co/xdGT8Qj8x9	mcdonald locations axing chain deal offering soda cold beverages size	-0.6	1.0	Negative	0.0	0.0	1.0	0.0	Neutral
927	928	2022-07-01 21:09:49+00:00	ujinx_	284	Near Raleigh	@TrollWRD @evilladakilla @itsTimHell Why do the kids have to be hungry because that particular person didn’t buy th… https://t.co/B0Y6FBt9Qc	trollwrd evilladakilla itstimhell kids hungry particular person buy	0.16666666666666666	0.3333333333333333	Positive	0.0	0.0	1.0	0.0	Neutral
931	932	2022-07-01 21:08:43+00:00	jhetertainment	3440	Mesquite, TX	@John12860348 @RebeccaforWA In Norway a Fry Cook at McDonald’s makes $20 per hour.	john rebeccaforwa norway fry cook mcdonald makes per hour	0.0	0.0	Neutral	0.0	0.0	1.0	0.0	Neutral
932	933	2022-07-01 21:08:34+00:00	felipecoleho	1236	Brasil	Eu no McDonald’s https://t.co/IClDRb5mJ4	mcdonald	0.0	0.0	Neutral	0.0	0.0	1.0	0.0	Neutral
933	934	2022-07-01 21:08:13+00:00	Tavon1986	157	Houston, TX	Who is the McDonald’s girl? I be so lost on social media lol	mcdonald girl lost social media lol	0.4166666666666667	0.3833333333333333	Positive	0.253	0.308	0.44	0.128	Positive
934	935	2022-07-01 21:08:04+00:00	SalesTweaker	542	Honolulu Hawaii	McDonald’s and Subway close units and increase sales - Restaurant Business Online || #IncreaseSalesNews Courtesy of… https://t.co/rBAWy2kr6g	mcdonald subway close units increase sales restaurant business online increasesalesnews courtesy	0.0	0.0	Neutral	0.0	0.348	0.652	0.5859	Positive
937	938	2022-07-01 21:07:31+00:00	sudanibosh	1813	The Bahamas	I can’t believe y’all still talking about some skit 2 people made over some kids and McDonald’s	believe still talking skit people made kids mcdonald	0.0	0.0	Neutral	0.0	0.0	1.0	0.0	Neutral
938	939	2022-07-01 21:07:31+00:00	ashessehsa	997	Awesomeville, USA	All this McDonald’s banter is about to have me in the drive thru…but if we’re being realistic it’ll be DoorDash	mcdonald banter drive thru realistic doordash	0.16666666666666666	0.3333333333333333	Positive	0.0	0.0	1.0	0.0	Neutral
940	941	2022-07-01 21:06:42+00:00	fabiolathefelon	171	Denver, CO	Stop eating McDonald’s deadass.	stop eating mcdonald deadass	0.0	0.0	Neutral	0.423	0.0	0.577	-0.296	Negative
941	942	2022-07-01 21:06:41+00:00	afireliv	2315	yorozuya forever	Does anyone else still sing ‘I’m loving it’ after the McDonald’s advert whistle?😭	anyone else still sing loving mcdonald advert whistle	0.6	0.95	Positive	0.0	0.358	0.642	0.5994	Positive
943	944	2022-07-01 21:06:31+00:00	shantanano	1174	West Baltimore	McDonald's Gate: the baby daddy who neglected kids https://t.co/B9EzT7mJwE via @YouTube This was a CLASSIC EPISODE… https://t.co/x1o0uQojsX	mcdonald gate baby daddy neglected kids via youtube classic episode	0.16666666666666666	0.16666666666666666	Positive	0.274	0.0	0.726	-0.5267	Negative
944	945	2022-07-01 21:06:21+00:00	DeeDeeWorld	1204	Dee Dee's World ❤ 11.1.11	#FBF Demetria McKinney (@demetria4real) at the Essence Festival - McDonald's Booth - July 1, 2017 in New Orleans, L… https://t.co/AE1U3GrLwi	fbf demetria mckinney demetriareal essence festival mcdonald booth july new orleans	0.13636363636363635	0.45454545454545453	Positive	0.0	0.242	0.758	0.4939	Positive
945	946	2022-07-01 21:06:04+00:00	mikehudsonsucks	1935	Cincinnati, OH, USA	@ComeOnYouFCC @BShroats5 @JeremyLance I'm just saying I knew five dudes in my graduating class at Loveland with thi… https://t.co/U5Ai07hhRr	comeonyoufcc bshroats jeremylance saying knew five dudes graduating class loveland thi	0.0	0.0	Neutral	0.0	0.0	1.0	0.0	Neutral
946	947	2022-07-01 21:06:02+00:00	scopeheenahihai	129	Mathu Dukhe Che era	I need a McDonald's counter at my wedding.	need mcdonald counter wedding	0.0	0.0	Neutral	0.0	0.0	1.0	0.0	Neutral
947	948	2022-07-01 21:06:01+00:00	deadsinceO3	232	Texas, USA	powerade + sprite from mcdonald’s	powerade sprite mcdonald	0.0	0.0	Neutral	0.0	0.0	1.0	0.0	Neutral
948	949	2022-07-01 21:05:44+00:00	Z33N_ZEPPELI_P5	672	Mementos	"Hop in the Morgana Whip,We going to McDonald's" https://t.co/qQVC90Tdui https://t.co/rKjlmZOl89	hop morgana whip going mcdonald	0.0	0.0	Neutral	0.0	0.0	1.0	0.0	Neutral
950	951	2022-07-01 21:05:30+00:00	VanEppsAuthor	1335	New York, USA	Earlier I tweeted that I thought I'd lost my sanity, but I just drove past McDonald's to get to @Wendys so I know I… https://t.co/xYm1TGtjif	earlier tweeted thought lost sanity drove past mcdonald get wendys know	-0.125	0.375	Negative	0.187	0.0	0.813	-0.3182	Negative
953	954	2022-07-01 21:05:03+00:00	usdcedny	54	Brooklyn, NY	McDonald&amp;#039;s Corporation v. Southpoint Realty Group, LLC 1:22-cv-03896 Complaint https://t.co/olgXS4zPFV	mcdonald amp corporation southpoint realty group llc complaint	-0.3	0.2	Negative	0.239	0.0	0.761	-0.296	Negative
954	955	2022-07-01 21:04:46+00:00	Minho_Garden	64	She/her	@quinn0823_ McDonald’s is my dream job I know that sounds weird 🥹	quinn_ mcdonald dream job know sounds weird	-0.5	1.0	Negative	0.195	0.23	0.575	0.0772	Positive
955	956	2022-07-01 21:04:45+00:00	ChinaVirusBio	41	United States	@AccountableGOP Cheney looks like Polis’s competition. They are paid for puppets not even competent to work at McDo… https://t.co/xF3PLI5fsM	accountablegop cheney looks like polis competition paid puppets even competent work mcdo	0.5	0.6666666666666666	Positive	0.0	0.324	0.676	0.5859	Positive
958	959	2022-07-01 21:03:46+00:00	5CAR__	7564	ꌃꋪꏂꍏ꓄ꀍ ꀤꌚ ꌚꂦ ꀍꍏꋪꀷ	If McDonald's sold Hot Dogs would you Be able to with a Straight face order A Mcwiener and tell them to Super size it ??	mcdonald sold hot dogs would able straight face order mcwiener tell super size	0.3208333333333333	0.6354166666666666	Positive	0.0	0.345	0.655	0.7003	Positive
960	961	2022-07-01 21:03:08+00:00	yahliq	102	Loading...	When my mom would be gone all night and there was no food at home I’d call my Gma and she would bring McDonald’s fo… https://t.co/lhkrjUva7y	mom would gone night food home call gma would bring mcdonald	0.0	0.0	Neutral	0.0	0.0	1.0	0.0	Neutral
961	962	2022-07-01 21:02:56+00:00	highhtide2	91	ゴミ島	Not McDonald’s with the spiritual awakening memes 😥 https://t.co/UOUTqrSn0N	mcdonald spiritual awakening memes	0.0	0.13333333333333333	Neutral	0.0	0.0	1.0	0.0	Neutral
962	963	2022-07-01 21:02:51+00:00	delabarber	272	Get Crisp	“If a man can’t afford McDonald’s..” if u don’t let these man worry about “their” kids lol god dammit lol	man afford mcdonald let man worry kids lol god dammit lol	0.8	0.7	Positive	0.165	0.438	0.398	0.5859	Positive
965	966	2022-07-01 21:02:14+00:00	prettylittleri	229	Houston, TX	LMFAO me asf for this one Nigga but I’m bringing chic fil a fuck McDonald’s 😂😂😂😂😂 https://t.co/72iEwJkbIY	lmfao asf one nigga bringing chic fil fuck mcdonald	-0.4	0.6	Negative	0.232	0.371	0.397	0.2732	Positive
966	967	2022-07-01 21:01:59+00:00	jboren4507	2536	Fresno	Audra McDonald will hold a concert next June to celebrate the 50th season of Good Company Players. The 6-time Tony… https://t.co/v9TGhR77VU	audra mcdonald hold concert next june celebrate season good company players time tony	0.35	0.30000000000000004	Positive	0.0	0.375	0.625	0.765	Positive
970	971	2022-07-01 21:00:58+00:00	xMaluko	107	Hawaii, USA	@McDonalds does McDonald's not offer all day breakfast anymore? Or is it just a Hawaii thing	mcdonalds mcdonald offer day breakfast anymore hawaii thing	0.0	0.0	Neutral	0.0	0.0	1.0	0.0	Neutral
972	973	2022-07-01 21:00:34+00:00	NorwalkPR	69	1104 Sunset Drive Norwalk, IA	Stop by McDonald's Woods Park to help us celebrate Park and Recreation Month on July 2 &amp; 16 at 9:00 am and create a… https://t.co/e4KnH0qhc1	stop mcdonald woods park help celebrate park recreation month july amp create	0.0	0.0	Neutral	0.118	0.455	0.428	0.743	Positive
973	974	2022-07-01 21:00:28+00:00	manifcldgrind	1339	he/they || 17 || nd	idk how i managed to survive from 8 am to like 7 pm purely on 3 hours of sleep and a single mcdonald’s sundae	idk managed survive like purely hours sleep single mcdonald sundae	0.07142857142857142	0.35714285714285715	Positive	0.118	0.21	0.672	0.2732	Positive
974	975	2022-07-01 21:00:26+00:00	MsMi33i33ippi	1728	Gulfport, MS	#McDonald's is nasty who would feed that to their child especially when bill gates owns the farm that produces th… https://t.co/bY1a7Xey2A	mcdonald nasty would feed child especially bill gates owns farm produces	-0.5	1.0	Negative	0.265	0.0	0.735	-0.5574	Negative
975	976	2022-07-01 21:00:23+00:00	sincerelyeffy	367	Chicago, IL	He had a chronic illness and was not supposed to be driving because of the medication he was on. He was at a McDona… https://t.co/zN59x0iysg	chronic illness supposed driving medication mcdona	0.0	0.0	Neutral	0.351	0.0	0.649	-0.4019	Negative
976	977	2022-07-01 21:00:19+00:00	mackenzieraven_	491	Orlando, FL	somethin about sitting in ur parked car in the rain eating mcdonald’s …cathartic	somethin sitting parked car rain eating mcdonald cathartic	0.0	0.0	Neutral	0.0	0.0	1.0	0.0	Neutral
978	979	2022-07-01 20:59:57+00:00	CathersMcG	3164	Scotland	@MscChris @Tommy_Oldham1 @Sparkle1511 Or bite the ends of McDonald's fries and try to put them together to pretend… https://t.co/SrOuBzC31G	mscchris tommy_oldham sparkle bite ends mcdonald fries try put together pretend	0.0	0.0	Neutral	0.106	0.212	0.682	0.34	Positive
979	980	2022-07-01 20:59:56+00:00	fakeincogneato	526	Sawdust, Merica	Me to the McDonald’s employee when they tell me the ice cream machine is down. https://t.co/X4hV5gtDTB	mcdonald employee tell ice cream machine	0.0	0.0	Neutral	0.0	0.0	1.0	0.0	Neutral
980	981	2022-07-01 20:59:44+00:00	AlanCle65280908	10	Atlanta, GA	@WSJ If McDonald’s raises prices on a drink that costs them 10 cents I’ll stop buying their junk	wsj mcdonald raises prices drink costs cents stop buying junk	0.0	0.0	Neutral	0.196	0.0	0.804	-0.296	Negative
981	982	2022-07-01 20:59:43+00:00	_Ambitious__21	204	London, England	I eat McDonald’s 200x a week bofl	eat mcdonald week bofl	0.0	0.0	Neutral	0.0	0.0	1.0	0.0	Neutral
983	984	2022-07-01 20:58:44+00:00	PrinceWatercres	5238	Echidna Land	@standard_mcd McDonald's is here: https://t.co/1fgysu4zva	standard_mcd mcdonald	0.0	0.0	Neutral	0.0	0.0	1.0	0.0	Neutral
984	985	2022-07-01 20:58:30+00:00	mindfulnow	585	Yorksire, UK ❤️	@YorkshireCCC Thank god he’s leaving Yorkshire he a waste of space.. and please get Mathew Waite a job at McDonald’s	yorkshireccc thank god leaving yorkshire waste space please get mathew waite job mcdonald	-0.2	0.0	Negative	0.15	0.369	0.481	0.4767	Positive
987	988	2022-07-01 20:58:07+00:00	DeuceDread24	495	Oregon, USA	@Anonymo12869076 I'm hitting up Door Dash for the most elaborate McDonald's meal you've ever seen 😂 gotta stay clas… https://t.co/mBT5nLBqIi	anonymo hitting door dash elaborate mcdonald meal ever seen gotta stay clas	0.5	1.0	Positive	0.0	0.0	1.0	0.0	Neutral
989	990	2022-07-01 20:57:45+00:00	PrinceWatercres	5238	Echidna Land	@standard_mcd McDonald's is here: https://t.co/BKclUMS4bs	standard_mcd mcdonald	0.0	0.0	Neutral	0.0	0.0	1.0	0.0	Neutral
990	991	2022-07-01 20:57:45+00:00	ThatLime1	423	Aviemore	@FoldableHuman Sure people collect stamps or coins but they have some connection to nation states and history, ther… https://t.co/iTIApBOgXJ	foldablehuman sure people collect stamps coins connection nation states history ther	0.5	0.8888888888888888	Positive	0.0	0.187	0.813	0.3182	Positive
991	992	2022-07-01 20:57:41+00:00	ANXTWAN	1966	Charleston, SC	McDonald’s shakes are better than Chick Fil A’s @McDonalds @ChickfilA	mcdonald shakes better chick fil mcdonalds chickfila	0.5	0.5	Positive	0.0	0.326	0.674	0.4404	Positive
992	993	2022-07-01 20:57:37+00:00	TyranMalone	589	On the 7 droppin J💤	Aye ima bring the McDonald’s situation back up because I got some shit to say https://t.co/uminb0hKNJ	aye ima bring mcdonald situation back got shit say	-0.1	0.4	Negative	0.31	0.0	0.69	-0.5574	Negative
994	995	2022-07-01 20:57:31+00:00	Maddie_BadOmen	2494	San Antonio, Tx	Dying 😂🤣😂 we don't have a McDonald's. It's under construction. https://t.co/2mY8QhHX0t	dying mcdonald construction	0.0	0.0	Neutral	0.0	0.0	1.0	0.0	Neutral
995	996	2022-07-01 20:56:55+00:00	Benroy630	104	Maine, USA	@aksblondie41 @FoxNews Stopping a heartbeat beat that isn't yours is not your body .in the year 2022 women going th… https://t.co/fvQ5Eha75a	aksblondie foxnews stopping heartbeat beat body year women going	0.0	0.0	Neutral	0.167	0.0	0.833	-0.1531	Negative
996	997	2022-07-01 20:56:34+00:00	slickhick_	17	South Carolina, USA	McDonald's is so fuckin slack why do we still eat their. The food ain't even good and the nuggets be having plastic… https://t.co/nYcQv7PpOR	mcdonald fuckin slack still eat food even good nuggets plastic	0.7	0.6000000000000001	Positive	0.0	0.244	0.756	0.4404	Positive
997	998	2022-07-01 20:56:11+00:00	MostHighNaj	622	York, PA	@IAmAdiKaine Lol They we’re talking bout everybody talking about the McDonald’s situation with the baby daddy	iamadikaine lol talking bout everybody talking mcdonald situation baby daddy	0.8	0.7	Positive	0.0	0.237	0.763	0.4215	Positive
998	999	2022-07-01 20:55:47+00:00	AthleticsPR	25	Oakland, CA	A's Minor League Report - July 1, 2022: C Jared McDonald went 3-for-4 with three runs, three homeruns, and seven RB… https://t.co/XrcZZPIRq6	minor league report july jared mcdonald went three runs three homeruns seven	-0.05	0.2	Negative	0.0	0.0	1.0	0.0	Neutral
1000	0	2022-07-02 23:59:49+00:00	SheilaSpeaking	532	NW Ont.	@TheDockRadio @rkelly123 @mme_h @mcdonald_kecia @MindBodySoulNRG @natabasso @josie_pitaro @dougzone2_1 @margreek… https://t.co/M6twAwxeoH	thedockradio rkelly mme_h mcdonald_kecia mindbodysoulnrg natabasso josie_pitaro dougzone_ margreek	0.0	0.0	Neutral	0.0	0.0	1.0	0.0	Neutral
1001	1	2022-07-02 23:59:37+00:00	TheKingOfClubs1	533	Everywhere	@hubbyinsultsme @3YearLetterman @laurenboebert McDonald it’s obvious you had to finance your water bed	hubbyinsultsme yearletterman laurenboebert mcdonald obvious finance water bed	0.0	0.5	Neutral	0.0	0.0	1.0	0.0	Neutral
1004	4	2022-07-02 23:59:33+00:00	journalupdate	1032	Salisbury, Wiltshire	McDonald's launches a week of deals and customers can vote for their favourites - Vote now https://t.co/lcJq9mwKfz	mcdonald launches week deals customers vote favourites vote	0.0	0.0	Neutral	0.0	0.0	1.0	0.0	Neutral
1006	6	2022-07-02 23:59:18+00:00	suzannnne_x	561	Scotland	The most devastating thing ever is finding out the McDonald’s next to my hotel isn’t 24 hours	devastating thing ever finding mcdonald next hotel hours	-0.5	0.5	Negative	0.381	0.0	0.619	-0.6486	Negative
1008	8	2022-07-02 23:58:18+00:00	Andrealzr28	503	Los Angeles, CA	This week I had McDonald’s fries for the first time in a long time and I could feel my blood turning from bloody red into slimy green	week mcdonald fries first time long time could feel blood turning bloody red slimy green	-0.16	0.38666666666666666	Negative	0.172	0.0	0.828	-0.4404	Negative
1009	9	2022-07-02 23:58:15+00:00	Michael69462134	41	Hell	Joey Misbehaves At McDonald's (Full Video) https://t.co/M1EtMgza2m via @YouTube	joey misbehaves mcdonald full video via youtube	0.35	0.55	Positive	0.302	0.0	0.698	-0.3818	Negative
1010	10	2022-07-02 23:58:14+00:00	girlbosszuko	337	COMMS: closed for now!	@mecha_breaker zhet and voltage suited up to see the barbie movie in theatres and having a McDonald's dinner afterwarda	mecha_breaker zhet voltage suited see barbie movie theatres mcdonald dinner afterwarda	0.0	0.0	Neutral	0.0	0.0	1.0	0.0	Neutral
1011	11	2022-07-02 23:57:40+00:00	amaikarasu	187	Yggdrasill Castle	@ElithLunaris I will make that a t-shirt if you buy me McDonald's	elithlunaris make shirt buy mcdonald	0.0	0.0	Neutral	0.0	0.0	1.0	0.0	Neutral
1012	12	2022-07-02 23:57:22+00:00	KEBrightbill	3223	Florida, USA	@erinaceousphd The dipping sauces aren't even nearly as good as people act, they're just better than McDonald's.	erinaceousphd dipping sauces even nearly good people act better mcdonald	0.6	0.55	Positive	0.0	0.42	0.58	0.7003	Positive
1014	14	2022-07-02 23:57:14+00:00	kaidocult	141	the clouds	in the mood to eat a bunch of mcdonald’s cheese burgers rn omg	mood eat bunch mcdonald cheese burgers omg	0.0	0.0	Neutral	0.0	0.0	1.0	0.0	Neutral
1015	15	2022-07-02 23:57:12+00:00	andyappleseedtv	5584	New York, NY	Celebs React Rick Ross, Fat Joe &amp; Adrien Broner Bitter "BM" VS Baby Daddy Viral McDonald's Video… https://t.co/hkOrVpqBnr	celebs react rick ross fat joe amp adrien broner bitter baby daddy viral mcdonald video	-0.1	0.5	Negative	0.167	0.0	0.833	-0.4215	Negative
1018	18	2022-07-02 23:56:34+00:00	nyltiab	383	Baltimore, MD	@mmmml_0 why i read Monday as Mcdonald's bra i was finna say why tf Mcdonald's serving salmon 😭😭😭 tripped out	mmmml_ read monday mcdonald bra finna say mcdonald serving salmon tripped	0.0	0.0	Neutral	0.0	0.0	1.0	0.0	Neutral
1019	19	2022-07-02 23:56:13+00:00	_amberlynnB	120	Arizona, USA	The day didn't go as planned &amp; this weekend doesn't look like we planned either 🤦‍♀️ ugghhh I think I'll just take… https://t.co/Jj9ahVJkSG	day planned amp weekend look like planned either ugghhh think take	0.0	0.0	Neutral	0.0	0.2	0.8	0.3612	Positive
1021	21	2022-07-02 23:55:25+00:00	RobertSteegLife	1329	Tampa, FL	@CurryHicksSage McDonald’s	curryhickssage mcdonald	0.0	0.0	Neutral	0.0	0.0	1.0	0.0	Neutral
1022	22	2022-07-02 23:55:11+00:00	Juicedupmangoes	2985	I did your mom	@datsmojo Is it true that in America the average American orders 42,000 McDonald's hamburgers a second	datsmojo true america average american orders mcdonald hamburgers second	0.049999999999999996	0.2625	Positive	0.0	0.259	0.741	0.4215	Positive
1023	23	2022-07-02 23:55:08+00:00	wyll000	153	Washington, USA	@centuryxxi3 @JJones_555 @JoJoFromJerz I’m sure your job is tough and not one I could do with my injuries however,… https://t.co/Lmt9WuQp7W	centuryxxi jjones_ jojofromjerz sure job tough one could injuries however	0.05555555555555555	0.8611111111111112	Positive	0.127	0.195	0.678	0.2023	Positive
1024	24	2022-07-02 23:55:02+00:00	toxic28113288	1968	inside your walls :)	@JarnoLightning Vroom vro-vroom blup blup blup! Translation: i don't know man, can you just hurry up and come here… https://t.co/cW8zepTzqe	jarnolightning vroom vro vroom blup blup blup translation know man hurry come	0.0	0.0	Neutral	0.0	0.0	1.0	0.0	Neutral
1026	26	2022-07-02 23:54:51+00:00	TheMattDobson	2726	Louisville	@ladd_sarah McDonald's. But I won't tell you which one.	ladd_sarah mcdonald tell one	0.0	0.0	Neutral	0.0	0.0	1.0	0.0	Neutral
1027	27	2022-07-02 23:54:50+00:00	MrMalibu11	67	Upper Michigan	So McDonald's messes up my meal, sends me a free meal card. Then messes up my free meal 😪🤦‍♂️🤦‍♂️. Getting so tired… https://t.co/3Ey78YyD0J	mcdonald messes meal sends free meal card messes free meal getting tired	0.13333333333333333	0.7666666666666666	Positive	0.157	0.357	0.486	0.5719	Positive
1028	28	2022-07-02 23:54:47+00:00	ItsTodM	2220	DFW area	Fuck McDonald’s but those McGriddles are 🔥 🔥	fuck mcdonald mcgriddles	-0.4	0.6	Negative	0.636	0.0	0.364	-0.5423	Negative
1029	29	2022-07-02 23:54:39+00:00	kandexi	25	Location	@tawogclips McDonald’s employees when you ask them for plain burgers	tawogclips mcdonald employees ask plain burgers	-0.21428571428571427	0.35714285714285715	Negative	0.0	0.0	1.0	0.0	Neutral
1031	31	2022-07-02 23:53:21+00:00	honeykuni	559	she/her 17!	going to mcdonald’s what do u all want https://t.co/V02X74Y32y	going mcdonald want	0.0	0.0	Neutral	0.0	0.394	0.606	0.0772	Positive
1034	34	2022-07-02 23:53:01+00:00	LordSophia666	390	On a Level you'll never be✨🥇✨	It be funny when clowns call other people clowns while they be taking orders. This ain't McDonald's tho! #WYKYK 🤡	funny clowns call people clowns taking orders mcdonald tho wykyk	0.25	1.0	Positive	0.0	0.244	0.756	0.4404	Positive
1035	35	2022-07-02 23:52:55+00:00	deecal93	222	San Diego, CA	You know how down bad you really gotta be if McDonald’s don’t even want to hire you 🥴🥴🥴🥴	know bad really gotta mcdonald even want hire	-0.24999999999999992	0.43333333333333335	Negative	0.324	0.12	0.556	-0.4939	Negative
1037	37	2022-07-02 23:52:12+00:00	MercuryFalcon	381	Earth	Since that Char McDonald's ad popped off it's been crazy seeing Gundam memes made by people who haven't watched Gun… https://t.co/LYhsUq2kKI	since char mcdonald popped crazy seeing gundam memes made people watched gun	-0.6	0.9	Negative	0.324	0.0	0.676	-0.5859	Negative
1038	38	2022-07-02 23:52:12+00:00	jtstrocel	365	S'ólh Téméxw	We all might be making fun of Char for shilling for McDonald’s, but those burgers look really good. I wish our Mcds… https://t.co/h637oaIfPP	might making fun char shilling mcdonald burgers look really good wish mcds	0.5	0.4	Positive	0.0	0.513	0.487	0.8581	Positive
1042	42	2022-07-02 23:51:06+00:00	speakmeowtv	226	she/her ✩ 19	what if i went to the mcdonald’s drive thru and i like randomly meowed while i was ordering .. but then i get to th… https://t.co/h04p8r3YG5	went mcdonald drive thru like randomly meowed ordering get	-0.5	0.5	Negative	0.0	0.238	0.762	0.3612	Positive
1044	44	2022-07-02 23:50:20+00:00	ERNiEPOiNTS	74	he/him • 25 • king pins	@spellsbyselina i bought you hot pockets and mcdonald’s	spellsbyselina bought hot pockets mcdonald	0.25	0.8500000000000001	Positive	0.0	0.0	1.0	0.0	Neutral
1045	45	2022-07-02 23:50:12+00:00	naka3dayu	1233	沖縄県沖縄市	McDonald's worker praised for kicking 'entitled' customer out of drive-thru https://t.co/cirBmTOk3P	mcdonald worker praised kicking entitled customer drive thru	0.0	0.0	Neutral	0.0	0.469	0.531	0.6486	Positive
1047	47	2022-07-02 23:49:48+00:00	Athleticsglobe	871	Nigeria	44.58s!!🔥 The World Record holder is back! Wayde van Niekerk 🇿🇦 clocked a time of 44.58s to win the men's 400m at… https://t.co/aYG2Wgnb0z	world record holder back wayde van niekerk clocked time win men	0.4	0.2	Positive	0.0	0.275	0.725	0.5859	Positive
1048	48	2022-07-02 23:49:37+00:00	KalesCalista	296	Canada	@tallwerewolf You mean to say you hadn't had McDonald's Sprite before now?	tallwerewolf mean say mcdonald sprite	-0.3125	0.6875	Negative	0.0	0.0	1.0	0.0	Neutral
1049	49	2022-07-02 23:49:05+00:00	frippwithdripp	116	Giza, Egypt	@incelReplies Nobody talking about how goofy it is to offer McDonald’s for a first date?? Like, man people are bori… https://t.co/yIauvb8MSi	incelreplies nobody talking goofy offer mcdonald first date like man people bori	0.375	0.6666666666666666	Positive	0.0	0.185	0.815	0.3612	Positive
1053	53	2022-07-02 23:47:49+00:00	nenanotz_	377	Toronto via Caracas	I just paidb$5.30 for large McDonald’s fries that feels CRIMINAL. was it always this expensive??? am I tripping?	paidb large mcdonald fries feels criminal always expensive tripping	-0.22857142857142856	0.5595238095238095	Negative	0.298	0.0	0.702	-0.5267	Negative
1054	54	2022-07-02 23:47:35+00:00	CManic97	403	The Sun	@tinaqueen_15 Fancy McDonald's? 🤔🧐🤵🏿‍♂️🤵🏾‍♀️🍽 shit look good	tinaqueen_ fancy mcdonald shit look good	0.24999999999999997	0.7000000000000001	Positive	0.343	0.276	0.381	-0.1779	Negative
1055	55	2022-07-02 23:47:32+00:00	DeansBestBro	345	she/they	@recovjupiter Not rlly on recoverytwt but I'm in recovery, I'm alive and had two slices of pizza and Mac n cheese f… https://t.co/FHyhVuOUXp	recovjupiter rlly recoverytwt recovery alive two slices pizza mac cheese	0.1	0.4	Positive	0.0	0.224	0.776	0.3818	Positive
1056	56	2022-07-02 23:47:31+00:00	gtedeezy	111	in the studio	if you didn’t learn from the lady who tried to get on her baby daddy ass about the mcdonald’s situation lemme be th… https://t.co/JFvhlcPuqR	learn lady tried get baby daddy ass mcdonald situation lemme	0.0	0.0	Neutral	0.28	0.0	0.72	-0.5423	Negative
1057	57	2022-07-02 23:47:10+00:00	mikewas44760742	137	minor white he/him	can i just go to mcdonald’s please 🙏🏻	mcdonald please	0.0	0.0	Neutral	0.0	0.697	0.303	0.3182	Positive
1059	59	2022-07-02 23:46:30+00:00	Iivibob	164	former srl/echo	@MEM9HIS @vistsuki Right now I got McDonald’s	memhis vistsuki right got mcdonald	0.2857142857142857	0.5357142857142857	Positive	0.0	0.0	1.0	0.0	Neutral
1060	60	2022-07-02 23:46:21+00:00	michaeljbarryII	365	Newfoundland and Labrador	If you start a library within a McDonald’s you’re an ARCHivist.	start library within mcdonald archivist	0.0	0.0	Neutral	0.0	0.0	1.0	0.0	Neutral
1061	61	2022-07-02 23:46:01+00:00	yaniyonce	527	Jupiter	Cooked all day now im ab to get me some McDonald’s 😭🥹	cooked day get mcdonald	0.0	0.0	Neutral	0.0	0.0	1.0	0.0	Neutral
1064	64	2022-07-02 23:45:13+00:00	4everflawlessss	146	California, USA	It’s so out of pocket that tiktok has me wanting to try a filet-o-fish from McDonald’s wow those words coming out o… https://t.co/33Ij0h0ZHZ	pocket tiktok wanting try filet fish mcdonald wow words coming	0.1	1.0	Positive	0.0	0.297	0.703	0.5859	Positive
1065	65	2022-07-02 23:44:58+00:00	FifteenFlat	1078	where ever,tf	Im so high...I sat here for 20 minutes trying to pull this sticker off the McDonald's cup...only to realize it was… https://t.co/WD61TkdqdG	high sat minutes trying pull sticker mcdonald cup realize	0.16	0.5399999999999999	Positive	0.0	0.0	1.0	0.0	Neutral
1066	66	2022-07-02 23:44:15+00:00	DemonKingXiao	129	Liyue Adeptus	@Jackthegoth “Date? Well whatever makes you feel good I guess.” Soon they would arrive to the McDonald’s, Xiao ope… https://t.co/Ay0fF47t9F	jackthegoth date well whatever makes feel good guess soon would arrive mcdonald xiao ope	0.7	0.6000000000000001	Positive	0.0	0.294	0.706	0.6124	Positive
1067	67	2022-07-02 23:44:13+00:00	WinnieH24499628	1221	New York, USA	@BBC6Music @BBCSounds #Keungto, Hong Kong’s most popular singer in recent years, was a staff in McDonald’s and is w… https://t.co/n4Ucwgmjem	bbcmusic bbcsounds keungto hong kong popular singer recent years staff mcdonald	0.3	0.575	Positive	0.0	0.219	0.781	0.4215	Positive
1068	68	2022-07-02 23:44:01+00:00	cyberpsionix	284	black-19-she/her	“Me buying MY kids McDonald’s-” you forgot my barbecue sauce 🫤	buying kids mcdonald forgot barbecue sauce	0.0	0.0	Neutral	0.0	0.0	1.0	0.0	Neutral
1069	69	2022-07-02 23:43:51+00:00	juancruzeth	3771	The Metaverse	@jamescoletti McDonald's	jamescoletti mcdonald	0.0	0.0	Neutral	0.0	0.0	1.0	0.0	Neutral
1070	70	2022-07-02 23:43:24+00:00	Oldfokie	132	San Antonio, TX	@News4SA There’s nothing wrong with McDonald’s customer service.	newssa nothing wrong mcdonald customer service	-0.5	0.9	Negative	0.0	0.338	0.662	0.3724	Positive
1074	74	2022-07-02 23:42:47+00:00	BreJaded	212	Black Girl Magic, USA 👊🏾	I was with y’all until I went to McDonald’s and saw they were selling burger packs w/ 5 burgers and 4 medium fries… https://t.co/QC1VuIi78H	went mcdonald saw selling burger packs burgers medium fries	0.0	0.0	Neutral	0.0	0.0	1.0	0.0	Neutral
1077	77	2022-07-02 23:42:31+00:00	mazecrets	223	cell 106 🫂	photo sequence of me calming down sa mcdonald’s after crying for an hour sa bus https://t.co/hcAblHnAcY	photo sequence calming mcdonald crying hour bus	-0.2	0.6	Negative	0.287	0.25	0.463	-0.1027	Negative
1079	79	2022-07-02 23:42:20+00:00	JonathanJWalsh	1046	Melbourne	Missed this one live yesterday but 7 mins in Durham pushes back into Buddy’s space in front of the MCC members and… https://t.co/9gTQ5jjqvV	missed one live yesterday mins durham pushes back buddy space front mcc members	0.06818181818181818	0.25	Positive	0.155	0.0	0.845	-0.296	Negative
1082	82	2022-07-02 23:41:59+00:00	sickinthehead69	105	She/her	Gagging in the McDonald’s drive thru	gagging mcdonald drive thru	0.0	0.0	Neutral	0.0	0.0	1.0	0.0	Neutral
1083	83	2022-07-02 23:41:53+00:00	darlngal	5049	Maryland, USA	Police: Asian man kicked, spat on in Rockville McDonald's drive-thru by fellow customer https://t.co/9MgtNh5jSN	police asian man kicked spat rockville mcdonald drive thru fellow customer	0.0	0.0	Neutral	0.0	0.0	1.0	0.0	Neutral
1085	85	2022-07-02 23:41:39+00:00	CauffieldMary	914	today:shores of Lake Michigan	@ItsJay1111 the video I reference is two Jewish men conversing about McDonald's and their processing plants	itsjay video reference two jewish men conversing mcdonald processing plants	0.0	0.0	Neutral	0.0	0.0	1.0	0.0	Neutral
1088	88	2022-07-02 23:41:27+00:00	MindBodySoulNRG	820	Western Sydney - Darug Land	@TheDockRadio @SheilaSpeaking @rkelly123 @mme_h @mcdonald_kecia @natabasso @josie_pitaro @dougzone2_1 @margreek… https://t.co/3SQvdYzEOS	thedockradio sheilaspeaking rkelly mme_h mcdonald_kecia natabasso josie_pitaro dougzone_ margreek	0.0	0.0	Neutral	0.0	0.0	1.0	0.0	Neutral
1091	91	2022-07-02 23:39:28+00:00	ronbutjustrap	197	Ur ugly fat stinky moms house	You guys gave 100s of thousands of people 400k loans then complained and let the stock market die to sell these cor… https://t.co/IgAIzl3dWj	guys gave thousands people loans complained let stock market die sell cor	-0.3	0.2	Negative	0.398	0.0	0.602	-0.765	Negative
1092	92	2022-07-02 23:38:57+00:00	orvilleatari	1076	Benatar	@wandaslizzies McDonald's isn't in fortnite 🗿	wandaslizzies mcdonald fortnite	0.0	0.0	Neutral	0.0	0.0	1.0	0.0	Neutral
1094	94	2022-07-02 23:37:59+00:00	Brionnnnn	451	Minding My Business	I just know McDonald’s sales went up yall buyin it to make those dumb ass skits	know mcdonald sales went yall buyin make dumb ass skits	-0.375	0.5	Negative	0.459	0.0	0.541	-0.7783	Negative
1095	95	2022-07-02 23:37:45+00:00	PlayBoi_Ash	874	NYC QGTM	McDonald’s in Europe be BUSSIN, they got a valid dessert option and they ice cream machine work	mcdonald europe bussin got valid dessert option ice cream machine work	0.0	0.0	Neutral	0.0	0.0	1.0	0.0	Neutral
1097	97	2022-07-02 23:36:44+00:00	addituppilot	1015	The Trenches	No more fast food if it’s not cooked I don’t want it . I ain’t fucking with no more warmed up McDonald’s or Taco Be… https://t.co/EuGwPnjbhh	fast food cooked want fucking warmed mcdonald taco	-0.19999999999999998	0.7	Negative	0.0	0.381	0.619	0.4005	Positive
1098	98	2022-07-02 23:36:05+00:00	ChulaVistaToday	0	Chula Vista, CA	Second grader thanks Chula Vista McDonald's Crew with Padres game tickets https://t.co/nZsdE42aQc	second grader thanks chula vista mcdonald crew padres game tickets	-0.06666666666666667	0.20000000000000004	Negative	0.0	0.244	0.756	0.4404	Positive
1104	104	2022-07-02 23:33:45+00:00	millsooof	675	♡ she/her ♡	he’s gonna be the next gym addict pls get him some mcdonald’s idk help him😭 https://t.co/D3qZ225sMQ	gonna next gym addict pls get mcdonald idk help	0.0	0.0	Neutral	0.123	0.351	0.526	0.3818	Positive
1106	106	2022-07-02 23:33:28+00:00	JowdanGweer	1086	az	I’m embarrassed to say McDonald’s been hitting lately	embarrassed say mcdonald hitting lately	-0.3	0.6	Negative	0.385	0.0	0.615	-0.3612	Negative
1107	107	2022-07-02 23:33:27+00:00	erinmaeescolta	177	she/her	@h8allen gab drank a mcdonald’s strawberry milkshake and threw up on our road-trip to vegas.	hallen gab drank mcdonald strawberry milkshake threw road trip vegas	0.0	0.0	Neutral	0.0	0.0	1.0	0.0	Neutral
1110	110	2022-07-02 23:33:00+00:00	therarecommoner	242	East Coast - USA	@JermaineJupiter Oh. She shoulda let little man ride around with his Dad and eat McDonald's. This was ratchet. He s… https://t.co/1yEpxZeyx5	jermainejupiter shoulda let little man ride around dad eat mcdonald ratchet	-0.1875	0.5	Negative	0.0	0.0	1.0	0.0	Neutral
1114	114	2022-07-02 23:32:28+00:00	zavie_r	179	562	Make sure they both get McDonald’s champ https://t.co/wQH5twyt43	make sure get mcdonald champ	0.5	0.8888888888888888	Positive	0.0	0.643	0.357	0.6597	Positive
1116	116	2022-07-02 23:32:05+00:00	GoofySpyro	426	Atlanta, GA	As long as it’s not McDonald’s we Smoove that’s for my baby https://t.co/MRtYxPyrLz	long mcdonald smoove baby	-0.05	0.4	Negative	0.0	0.0	1.0	0.0	Neutral
1118	118	2022-07-02 23:31:23+00:00	fishguytom	1152	Where water & sky meet	@McKayKeese @CorkySwift2 Her only choice she makes is McDonald’s or BK	mckaykeese corkyswift choice makes mcdonald	0.0	0.0	Neutral	0.0	0.0	1.0	0.0	Neutral
1119	119	2022-07-02 23:30:58+00:00	MacFeeTee	1182	Nashville, TN	@KollegeKidd U need to Ubereats sum McDonald’s	kollegekidd need ubereats sum mcdonald	0.0	0.0	Neutral	0.0	0.0	1.0	0.0	Neutral
1121	121	2022-07-02 23:30:47+00:00	xxEnas27xx	184	15 Yemen Road, Yemen	@McDonalds This is how I feel after a McDonald’s sprite @manix018	mcdonalds feel mcdonald sprite manix	0.0	0.0	Neutral	0.0	0.0	1.0	0.0	Neutral
1122	122	2022-07-02 23:30:39+00:00	ItsTheJakoby	418	Jacksonville Beach, FL	@cg5beats Sir please back away from the speaker, this is a McDonald's drive thru, and stop licking it it's dirty	cgbeats sir please back away speaker mcdonald drive thru stop licking dirty	-0.3	0.4	Negative	0.311	0.14	0.549	-0.4215	Negative
1124	124	2022-07-02 23:30:21+00:00	Ddraig94	93	South Yorkshire, UK	@ClumsyDanniey @McDonaldsUK But, the machines always being broken is a staple of McDonald’s. It isn’t the same if it isn’t.	clumsydanniey mcdonaldsuk machines always broken staple mcdonald	-0.4	0.4	Negative	0.341	0.0	0.659	-0.4767	Negative
1125	125	2022-07-02 23:30:19+00:00	BcraigV	1342	In this Dancery	Doom Is Now Playable At A McDonald's Order Kiosk (Update) - GameSpot https://t.co/GUokNzbcIy	doom playable mcdonald order kiosk update gamespot	0.0	0.0	Neutral	0.31	0.0	0.69	-0.4019	Negative
1126	126	2022-07-02 23:30:15+00:00	dallydadondada	208	New York, USA	Not McDonald’s doing fuckin paper straws now	mcdonald fuckin paper straws	0.0	0.0	Neutral	0.0	0.0	1.0	0.0	Neutral
1127	127	2022-07-02 23:30:01+00:00	amuendelheim	635	The Gold Coast	Whenever you see this nonprof-industrial-complex stooge, keep this in mind: "Here we are protecting Nike, McDonal… https://t.co/D6BovrHEjx	whenever see nonprof industrial complex stooge keep mind protecting nike mcdonal	-0.3	0.4	Negative	0.0	0.0	1.0	0.0	Neutral
1128	128	2022-07-02 23:29:48+00:00	BBerbari_3K	295	Phoenix, AZ	I don't care if McDonald's no longer serves the McRib, the party who made my daughter a 2nd class citizen will neve… https://t.co/HMT9BVDnuD	care mcdonald longer serves mcrib party made daughter class citizen neve	0.0	0.0	Neutral	0.0	0.396	0.604	0.7096	Positive
1129	129	2022-07-02 23:29:46+00:00	PL_McDonald	97	Illinois	Wow...June flew fast!! Can't believe we're already in July 😂. Oh, well at least it's a great weekend of family… https://t.co/tgEf0hY4aT	wow june flew fast believe already july well least great weekend family	0.2	0.6875	Positive	0.181	0.324	0.495	0.383	Positive
1130	130	2022-07-02 23:29:18+00:00	jayathlete	1239	Big Westside	Yo I think that Chic-Fil-A coming on city ave! Right across from McDonald’s where the old KFC was!!! West Philly is now complete!	think chic fil coming city ave right across mcdonald old kfc west philly complete	0.16190476190476188	0.37857142857142856	Positive	0.0	0.139	0.861	0.2732	Positive
1131	131	2022-07-02 23:29:03+00:00	0aktr3e	176	That one place	Y’all b frequenting McDonald’s talking bout some intuition. That’s industrial seed oil induced paranoia ur experiencing	frequenting mcdonald talking bout intuition industrial seed oil induced paranoia experiencing	0.0	0.0	Neutral	0.167	0.0	0.833	-0.25	Negative
1134	134	2022-07-02 23:28:51+00:00	byulharanng	228	333	went to mcdonald’s at midnight for catcalled 4 times but they have so much more on the menu 😍😍😍😍	went mcdonald midnight catcalled times much menu	0.2	0.2	Positive	0.0	0.0	1.0	0.0	Neutral
1135	135	2022-07-02 23:28:50+00:00	cowboypimpp	98	New York, NY	I just learned that I don't like McDonald's	learned like mcdonald	0.0	0.0	Neutral	0.0	0.556	0.444	0.3612	Positive
1136	136	2022-07-02 23:28:39+00:00	Dan_P_Fuller	175	Portland, Oregon	@anon75374998 Waiting in line at the McDonald's drive thru in a huge steel safety cage (for me only) with plush sea… https://t.co/u2XSIE1uGP	anon waiting line mcdonald drive thru huge steel safety cage plush sea	0.4000000000000001	0.9	Positive	0.0	0.338	0.662	0.6249	Positive
1139	139	2022-07-02 23:28:08+00:00	MetairieHootOwl	799	Metairie, LA	@stackedbimbo @JizznyPrincess Carl's JR is the same as Hardee's and that's there. Like Rally's/Checkers depending o… https://t.co/WqX9mT0OSn	stackedbimbo jizznyprincess carl hardee like rally checkers depending	0.0	0.0	Neutral	0.0	0.263	0.737	0.3612	Positive
1140	140	2022-07-02 23:27:59+00:00	SoftiScreeam	54	عمة/عمتي	June ft. McDonald's https://t.co/Bo90qz3jn5	june mcdonald	0.0	0.0	Neutral	0.0	0.0	1.0	0.0	Neutral
1141	141	2022-07-02 23:27:55+00:00	YourDeadTrainer	188	The Void	// Go to McDonald's at midnight and go inside of the PlayPlace. \\	mcdonald midnight inside playplace	0.0	0.0	Neutral	0.0	0.0	1.0	0.0	Neutral
1142	142	2022-07-02 23:27:53+00:00	KabbalahOneY	103	Nova Scotia	I know. The address of the McDonald's. Boxing Day 2020, she wanted me to have the leftover cards that she bought to… https://t.co/DQ8VuiTB8I	know address mcdonald boxing day wanted leftover cards bought	0.0	0.0	Neutral	0.0	0.0	1.0	0.0	Neutral
1143	143	2022-07-02 23:27:35+00:00	MichaelPaulEdw1	1869	island in the middle of ocean.	Is this Mcdonald's Green? https://t.co/NGCB0Q3EsH https://t.co/L1bclokhlI	mcdonald green	-0.2	0.3	Negative	0.0	0.0	1.0	0.0	Neutral
1145	145	2022-07-02 23:27:24+00:00	daimenggatekeep	140	🇨🇳|all prns| lesbian|14	@rinofilm bring me mcdonald’s when you come	rinofilm bring mcdonald come	0.0	0.0	Neutral	0.0	0.0	1.0	0.0	Neutral
1146	146	2022-07-02 23:27:00+00:00	TonyDePaPa	1920	Hong Kong	@breadstackr @ColonyNFT Losers go to McDonald's, winners go to KFC https://t.co/0lxTWZl2pw	breadstackr colonynft losers mcdonald winners kfc	-0.2	0.2	Negative	0.324	0.295	0.381	-0.0772	Negative
1147	147	2022-07-02 23:26:42+00:00	rosigarciaa_	323	Woodburn, OR	Mcdonald’s sprite alwaysssss hits	mcdonald sprite alwaysssss hits	0.0	0.0	Neutral	0.0	0.0	1.0	0.0	Neutral
1148	148	2022-07-02 23:26:24+00:00	TheWindellShow	426	Somewhere In The Crowd	I went inside of a McDonald’s today for the first in a long ass time and that shit so hi-tech now	went inside mcdonald today first long ass time shit tech	0.0	0.5111111111111112	Neutral	0.47	0.0	0.53	-0.7964	Negative
1149	149	2022-07-02 23:26:18+00:00	KristiRJensen	380	Merritt Island, FL	@BetteMidler @susannaspeaks5 We all know it was tator-tots. Probably because the WhiteHouse kitchen couldn’t master the McDonald’s fry.	bettemidler susannaspeaks know tator tots probably whitehouse kitchen master mcdonald fry	0.0	0.0	Neutral	0.0	0.0	1.0	0.0	Neutral
1150	150	2022-07-02 23:26:14+00:00	TRtheFounder	259	📍	@boxing_bird81 Nobody getting McDonald’s not even my kid	boxing_bird nobody getting mcdonald even kid	0.0	0.0	Neutral	0.0	0.0	1.0	0.0	Neutral
1152	152	2022-07-02 23:25:38+00:00	slasherbby	69	she/her 🏳️‍⚧️	user @glyphicals has taken the mcdonald’s application accusations too seriously, they were recently spotted stealin… https://t.co/QNuo47vjcY	user glyphicals taken mcdonald application accusations seriously recently spotted stealin	0.0	0.25	Neutral	0.333	0.0	0.667	-0.4588	Negative
1153	153	2022-07-02 23:25:38+00:00	lllths	286	₆⁶₆teen ☆ wlw ☆ desi	I got the McDonald's fries . They are so good. I feel so fulfilled	got mcdonald fries good feel fulfilled	0.7	0.6000000000000001	Positive	0.0	0.588	0.412	0.6908	Positive
1155	155	2022-07-02 23:25:15+00:00	dotratmatt	1854	Boston DORCHESTER OFD 617	@Mish_the_Dish It has its own smell like McDonald’s but make gross 🤢	mish_the_dish smell like mcdonald make gross	0.0	0.0	Neutral	0.323	0.26	0.417	-0.1531	Negative
1156	156	2022-07-02 23:24:51+00:00	umberrrrr	472	minnesota, don cha know	ignoring the homophobia, the food isn’t even GOOD. Like bruh I’ll take McDonald’s over Chick-fil-A EVERY TIME.	ignoring homophobia food even good like bruh take mcdonald chick fil every time	0.7	0.6000000000000001	Positive	0.149	0.298	0.552	0.4019	Positive
1159	159	2022-07-02 23:23:21+00:00	jkkspo	202	sw: 72 cw: 66 gw: 60 ugw: 50	02/07 - fasted until 6pm (45 hrs total), unfortunately my parents bought mcdonald’s and i had to eat :( it was my o… https://t.co/MtugiUpOav	fasted hrs total unfortunately parents bought mcdonald eat	-0.25	0.875	Negative	0.255	0.0	0.745	-0.34	Negative
1161	161	2022-07-02 23:22:55+00:00	amkhan_ravian	589	Lahore, Pakistan	Real truth of every privileged founders/CEO. Most of them are from Ivy League whr taking admission takes huge finan… https://t.co/vkPL4veAXN	real truth every privileged founders ceo ivy league whr taking admission takes huge finan	0.30000000000000004	0.6000000000000001	Positive	0.0	0.405	0.595	0.7579	Positive
1162	162	2022-07-02 23:22:46+00:00	SFWriter3	417	The Northeast Kingdom, Vermont	@msladybrute And I feel sure you're someone who understands there's no need to debate steak v crinkle v curly v McD… https://t.co/xk9ghyaiWo	msladybrute feel sure someone understands need debate steak crinkle curly mcd	0.5	0.8888888888888888	Positive	0.0	0.187	0.813	0.3182	Positive
1163	163	2022-07-02 23:22:39+00:00	Gimli348697311	16	Opium Den	@napoleonsan1989 @JeanCher5 @leleTHEguy Really crime ridden, well-known city for fun, in the Deep South myself, but… https://t.co/sOtfU1tOZZ	napoleonsan jeancher leletheguy really crime ridden well known city fun deep south	0.16666666666666666	0.26666666666666666	Positive	0.206	0.307	0.488	0.2193	Positive
1164	164	2022-07-02 23:22:38+00:00	afro_khadesiac	385	my bed	My thing is, if McDonald’s has all the ingredients to make a snack wrap… why can’t I just order one?	thing mcdonald ingredients make snack wrap order one	0.0	0.0	Neutral	0.0	0.0	1.0	0.0	Neutral
1165	165	2022-07-02 23:21:52+00:00	_funkyghostman	85	prefer he/him (minor)	um. what will you do if i suddenly told you that “hey sir this is a McDonald’s 😬..”	suddenly told hey sir mcdonald	0.0	0.5	Neutral	0.0	0.0	1.0	0.0	Neutral
1166	166	2022-07-02 23:21:35+00:00	murphysfelony	370	toronto	Tim Hortons wanna be Starbucks, chipotle, and McDonald’s all in one like pick a hobby !	tim hortons wanna starbucks chipotle mcdonald one like pick hobby	0.0	0.0	Neutral	0.0	0.217	0.783	0.3612	Positive
1167	167	2022-07-02 23:21:03+00:00	SINNVATR	419	Parthevia	ㅤ Tossed the bag into the back of a McDonald's stock delivery truck. https://t.co/EL1y8knAt2 https://t.co/ROCDleodhd	tossed bag back mcdonald stock delivery truck	0.0	0.0	Neutral	0.0	0.0	1.0	0.0	Neutral
1168	168	2022-07-02 23:20:39+00:00	SLASHERlSM	421	࿐ ˚ . ❦ she / her | 16 |	I know he would run the mcdonald’s kitchen like it’s the fucking navy🙏🏼🙏🏼🙏🏼 https://t.co/svcnXaVQ4Z	know would run mcdonald kitchen like fucking navy	-0.6	0.8	Negative	0.0	0.263	0.737	0.3612	Positive
1170	170	2022-07-02 23:18:58+00:00	Useless_G	144	ALBUQUERQUE ,NM	Why did the Girl at the McDonald's drive thru last night have the Sickest Slipknot hoodie i ever seen! 🫡	girl mcdonald drive thru last night sickest slipknot hoodie ever seen	0.0	0.06666666666666667	Neutral	0.0	0.0	1.0	0.0	Neutral
1171	171	2022-07-02 23:18:48+00:00	JackTheJokster	950	Manhattan, NY	I'll take Chick-Fil-A over McDonald's anytime	take chick fil mcdonald anytime	0.0	0.0	Neutral	0.0	0.0	1.0	0.0	Neutral
1172	172	2022-07-02 23:18:28+00:00	JLSMIIND	919	she	McDonald's I vote for #MTVLAKPOPBTS #MTVLAHITMYUNIVERSE at this year's #PremiosMTVMIAW (@BTS_twt	mcdonald vote mtvlakpopbts mtvlahitmyuniverse year premiosmtvmiaw bts_twt	0.0	0.0	Neutral	0.0	0.0	1.0	0.0	Neutral
1173	173	2022-07-02 23:18:11+00:00	DGoforth918	1725	Tulsa, OK	Was just informed by my fully dressed daughter that we were going on a daddy-daughter date (to McDonald’s.) So now… https://t.co/aYrYO8yCIV	informed fully dressed daughter going daddy daughter date mcdonald	0.0	0.0	Neutral	0.0	0.0	1.0	0.0	Neutral
1176	176	2022-07-02 23:17:55+00:00	observeaddict	1078	Betwixt Rock/Hard Place (Earth	@mattyglesias Guns and McDonald’s?	mattyglesias guns mcdonald	0.0	0.0	Neutral	0.0	0.0	1.0	0.0	Neutral
1178	178	2022-07-02 23:15:42+00:00	martyn_amos	405	North-East England	@nuclearseasons @nattyindi @IA13833699 @zinastar They're franchising, now? Like McDonald's? Wild.	nuclearseasons nattyindi zinastar franchising like mcdonald wild	0.1	0.4	Positive	0.0	0.294	0.706	0.3612	Positive
1179	179	2022-07-02 23:15:29+00:00	vslacks	2339	Cleveland, OH	@RadioFreeTom Michael McDonald’s talent and ubiquity in the 70s and 80s are beautifully captured in one of my favor… https://t.co/IMH13nttky	radiofreetom michael mcdonald talent ubiquity beautifully captured one favor	0.85	1.0	Positive	0.0	0.605	0.395	0.8481	Positive
1181	181	2022-07-02 23:15:08+00:00	amuendelheim	635	The Gold Coast	@medeabenjamin "Here we are protecting Nike, McDonald's, the Gap and all the while I'm thinking, 'Where are the pol… https://t.co/pxvLuM1MmM	medeabenjamin protecting nike mcdonald gap thinking pol	0.0	0.0	Neutral	0.0	0.0	1.0	0.0	Neutral
1183	183	2022-07-02 23:14:52+00:00	KillaKage	183	Atl	She a 10 but she got a medium McDonald’s in the cup holder. No soda. Just ashes.	got medium mcdonald cup holder soda ashes	0.0	0.0	Neutral	0.0	0.0	1.0	0.0	Neutral
1186	186	2022-07-02 23:14:29+00:00	pahstasauce	875	she/they ; 23	@darlingharlot1 ask her if she works at mcdonald’s	darlingharlot ask works mcdonald	0.0	0.0	Neutral	0.0	0.0	1.0	0.0	Neutral
1189	189	2022-07-02 23:13:45+00:00	FultonSpeedway	146	Fulton, NY	Novice Sportsman - A Feature 1 (Lineups): 1-Kinney.R 2-Tabor.S 3-Allen.D 4-Morgan.J 5-Budd.R 6-Parkhurst Jr..J 7-Gr… https://t.co/5kV58X0gG9	novice sportsman feature lineups kinney tabor allen morgan budd parkhurst	0.0	0.0	Neutral	0.0	0.0	1.0	0.0	Neutral
1190	190	2022-07-02 23:13:40+00:00	constantlyTee_	48	Somewhere high 😵‍💫	12 am McDonald's hits different. Also I made new friends there 🥰❤️. https://t.co/DgJp13ozLp	mcdonald hits different also made new friends	0.06818181818181818	0.5272727272727272	Positive	0.0	0.341	0.659	0.4767	Positive
1191	191	2022-07-02 23:13:32+00:00	vriciv	306	black women united	@aleniaesq i've never tried mcdonald's breakfast but i know damn well restaurants should be serving breakfast all t… https://t.co/fxQNDuW5qg	aleniaesq never tried mcdonald breakfast know damn well restaurants serving breakfast	0.0	0.0	Neutral	0.196	0.152	0.652	-0.1531	Negative
1192	192	2022-07-02 23:13:18+00:00	ghettoOPRAH_	686	New York, NY	this lil slushie from McDonald’s don’t slap like I need it too. but it was free 🌚	lil slushie mcdonald slap like need free	0.4	0.8	Positive	0.0	0.649	0.351	0.7506	Positive
1193	193	2022-07-02 23:12:58+00:00	cellytron	719	Beef Gristle Mill	For me there’s still that “this is a special occasion and if my dad found out, he’d scold me for wasting money” rea… https://t.co/bF8iHeJDbc	still special occasion dad found scold wasting money rea	0.35714285714285715	0.5714285714285714	Positive	0.383	0.191	0.426	-0.4019	Negative
1194	194	2022-07-02 23:12:41+00:00	Sephirod_	942	Midgar	@HappyCorbin @WWE @EdgeRatedR @itsBayleyWWE @mikethemiz @WWERollins Sir, this is a McDonald's.	happycorbin wwe edgeratedr itsbayleywwe mikethemiz wwerollins sir mcdonald	0.0	0.0	Neutral	0.0	0.0	1.0	0.0	Neutral
1195	195	2022-07-02 23:12:31+00:00	MILLIESNEWHOLE	2097	track 1. RnB - Rih, Nicki, Bey	@Shawnte192837 @sis_good speaking on taste and or intelligence like miss rancid p/ssy normani wasn't making friends… https://t.co/4plJtvEJVx	shawnte sis_good speaking taste intelligence like miss rancid ssy normani making friends	0.0	0.0	Neutral	0.245	0.418	0.337	0.5574	Positive
1196	196	2022-07-02 23:12:28+00:00	GBNewsdotcom	1103	ÜT: 44.5682641,-80.91389	Ghostbusters: Spirits Unleashed developer remakes McDonald’s Shamrock Shake, adds 100% more Slimer -… https://t.co/cbq8OEyM9s	ghostbusters spirits unleashed developer remakes mcdonald shamrock shake adds slimer	0.0	0.0	Neutral	0.159	0.0	0.841	-0.1779	Negative
1197	197	2022-07-02 23:11:36+00:00	Yo_Its_Brax	484	Dream Land	MCDONALD'S FOR RICH PPL https://t.co/HQEL8CujDR	mcdonald rich ppl	0.375	0.75	Positive	0.0	0.643	0.357	0.5574	Positive
1198	198	2022-07-02 23:11:20+00:00	kaitlinradz	299	Orlando, FL	thinking about McDonald’s fries and a large coke	thinking mcdonald fries large coke	0.21428571428571427	0.42857142857142855	Positive	0.0	0.0	1.0	0.0	Neutral
1201	201	2022-07-02 23:10:39+00:00	M3216Monica	1120	Ohio, USA	I’m in a mood..drinking vodka and twisted..here are my thoughts and feelings and f you all if this doesn’t get you… https://t.co/1dAFuGpOHV	mood drinking vodka twisted thoughts feelings get	-0.5	1.0	Negative	0.0	0.0	1.0	0.0	Neutral
1202	202	2022-07-02 23:10:14+00:00	DR3AM_2	158	On the Space Fleet 💫💜	@TheGhxstwriter @Kidmir2002 The fuckin McDonald's fuckin shamrock shi	theghxstwriter kidmir fuckin mcdonald fuckin shamrock shi	0.0	0.0	Neutral	0.0	0.0	1.0	0.0	Neutral
1203	203	2022-07-02 23:09:35+00:00	361ShitPost	2137	Da 3-6	When your parents promised you a happy meal after school but they keep driving past McDonald’s. https://t.co/C7A31tBqL4	parents promised happy meal school keep driving past mcdonald	0.275	0.625	Positive	0.0	0.47	0.53	0.7351	Positive
1207	207	2022-07-02 23:07:43+00:00	krispylk	249	Illinois, USA	McDonald’s has gotten rid of their strawberry pies it’s a sad sad day	mcdonald gotten rid strawberry pies sad sad day	-0.5	1.0	Negative	0.508	0.0	0.492	-0.7351	Negative
1213	213	2022-07-02 23:05:48+00:00	PepsiMaxxer	281	Griffin's Wharf	@vocdetox @UnumCelo @kr3at @ConceptualJames Yeah the red line stop near McDonald's.	vocdetox unumcelo krat conceptualjames yeah red line stop near mcdonald	0.05	0.2	Positive	0.177	0.177	0.645	0.0	Neutral
1216	216	2022-07-02 23:04:47+00:00	therealndpndnt	90	Chicago, IL	Dropping a freestyle tomorrow afternoon about the BM comlaining about the McDonald’s for the one kid and not her ki… https://t.co/jdVglQVOYe	dropping freestyle tomorrow afternoon comlaining mcdonald one kid	0.0	0.0	Neutral	0.0	0.195	0.805	0.1779	Positive
1217	217	2022-07-02 23:04:39+00:00	thirdeyepryor	459	New York, USA	@hubbyinsultsme @3YearLetterman @laurenboebert Listen here Ronald McDonald’s wife, just because your husband beats… https://t.co/1rDZT8t9iV	hubbyinsultsme yearletterman laurenboebert listen ronald mcdonald wife husband beats	0.0	0.0	Neutral	0.0	0.0	1.0	0.0	Neutral
1218	218	2022-07-02 23:04:22+00:00	Erin_Type	1355	FEMA region VI	@davelab6 Different things have value to different individuals, different cultures, countries, populations. Yes the… https://t.co/LLCaJDWATX	davelab different things value different individuals different cultures countries populations yes	0.0	0.6	Neutral	0.0	0.362	0.638	0.6249	Positive
1219	219	2022-07-02 23:04:21+00:00	InurOcean	204	Not Atlanta	@flowertower87 @octaviospoons 😭😭it’s only a McDonald’s, subway, sonics, and a wing spot whose wings I don’t like ne… https://t.co/JerUoxWiCx	flowertower octaviospoons mcdonald subway sonics wing spot whose wings like	0.0	0.0	Neutral	0.0	0.217	0.783	0.3612	Positive
1220	220	2022-07-02 23:04:18+00:00	TeddyPeppersIV	124	Fair Lawn, NJ	McDonald's, I need my free coffees No cel phone No app I mean there ARE people, just like me, who act like it's… https://t.co/CUrneUILlU	mcdonald need free coffees cel phone app mean people like act like	0.04375000000000001	0.74375	Positive	0.0	0.48	0.52	0.8074	Positive
1221	221	2022-07-02 23:04:01+00:00	PrinceWatercres	5238	Echidna Land	@standard_mcd McDonald's is here: https://t.co/YVU44Jdt9a	standard_mcd mcdonald	0.0	0.0	Neutral	0.0	0.0	1.0	0.0	Neutral
1222	222	2022-07-02 23:03:54+00:00	YourBRUHBroski	223	Discord,Alberta,Canada	I've actually never been to Starbucks. If I need coffee on the go, I'll go out of my way to find a McDonald's 😂😂 https://t.co/iIIBEhMvyd	actually never starbucks need coffee way find mcdonald	0.0	0.1	Neutral	0.0	0.0	1.0	0.0	Neutral
1229	229	2022-07-02 23:01:32+00:00	Seb214214	725	Rent Free In Your Head	@statmuse Homie gonna eat so many McDonald’s and Cheetos. Gonna have Cheeto dust all over his tummy. That’s on God too, sadly.	statmuse homie gonna eat many mcdonald cheetos gonna cheeto dust tummy god sadly	0.0	0.75	Neutral	0.176	0.132	0.692	-0.1779	Negative
1230	230	2022-07-02 23:01:22+00:00	zofrmdah	266	Houston Mf Texas	One nigga I kno who was pushing that forex shit big now works at McDonald’s y’all boy be safe out here shit was a s… https://t.co/oPN5ofU2yb	one nigga kno pushing forex shit big works mcdonald boy safe shit	0.024999999999999994	0.55	Positive	0.377	0.152	0.471	-0.6486	Negative
1231	231	2022-07-02 23:01:17+00:00	jakenof	127	Columbus, OH	I feel like the only thing this country could collectively agree upon rn is bringing back snack wraps at McDonald’s	feel like thing country could collectively agree upon bringing back snack wraps mcdonald	0.0	0.0	Neutral	0.0	0.312	0.688	0.6124	Positive
1234	234	2022-07-02 23:00:55+00:00	CrankIts	144	That one lonely table at lunch	@SweaterPuppys BIac people get so mad when you remind them that the only place they get to pretend to have r1ghts i… https://t.co/4SXu1SZjUV	sweaterpuppys biac people get mad remind place get pretend rghts	-0.625	1.0	Negative	0.365	0.0	0.635	-0.5574	Negative
1235	235	2022-07-02 23:00:19+00:00	DooDaDaddy1	2027	Battleground, CA	@PammsyB @eva_girl4 You forgot to add these: Con for Trump: Likes McDonald’s Con for Obiden: Shits himself in the… https://t.co/iXzXpTvcyE	pammsyb eva_girl forgot add con trump likes mcdonald con obiden shits	0.0	0.0	Neutral	0.208	0.188	0.604	-0.0772	Negative
1236	236	2022-07-02 23:00:08+00:00	TJXY1567	606	Utah, USA	@iDeltaSarc333 @BlackraveBow @FLangnickel Maybe yumi can work at McDonald's with me cause my icecream is always Broken sometimes.	ideltasarc blackravebow flangnickel maybe yumi work mcdonald cause icecream always broken sometimes	-0.4	0.4	Negative	0.22	0.0	0.78	-0.4767	Negative
1237	237	2022-07-02 23:00:06+00:00	RideWithDoc	967	That French Part of Compton	@ThunderFilmRoom Caught the first half. Glad to see so many ball is life all Americans make the league. Counted 3 o… https://t.co/JYS5ytZ3Ng	thunderfilmroom caught first half glad see many ball life americans make league counted	0.27083333333333337	0.5	Positive	0.0	0.2	0.8	0.4588	Positive
1238	238	2022-07-02 22:59:59+00:00	lmorningstar64	308	Shangri-La, USA	@Angel__Puss @Mel72609 Man I detailed this car one time and got stabbed by a McDonald's 🍟 drew blood I was like wtf… https://t.co/35cpSUjxIT	angel__puss mel man detailed car one time got stabbed mcdonald drew blood like wtf	-0.04999999999999999	0.875	Negative	0.332	0.124	0.545	-0.6369	Negative
1240	240	2022-07-02 22:59:37+00:00	EpicPlace69Yt	81	United States	@VanossGaming staring at @Terroriser McDonald’s Wi-Fi https://t.co/oQw8E3oMj9	vanossgaming staring terroriser mcdonald	0.0	0.0	Neutral	0.0	0.0	1.0	0.0	Neutral
1242	242	2022-07-02 22:59:18+00:00	DemonKingXiao	129	Liyue Adeptus	@Jackthegoth “Mmmh. . .but I’m not working at McDonald’s Venti. . .” Gives him a side eye slowly shaking his head.	jackthegoth mmmh working mcdonald venti gives side eye slowly shaking head	-0.30000000000000004	0.39999999999999997	Negative	0.145	0.0	0.855	-0.1779	Negative
1244	244	2022-07-02 22:59:08+00:00	robotfromhell	238	Alderan, Exploded	MGK and Luigi are both singing Carnage by v1nce in McDonald's park.	mgk luigi singing carnage vnce mcdonald park	0.0	0.0	Neutral	0.0	0.0	1.0	0.0	Neutral
1246	246	2022-07-02 22:58:25+00:00	kafzeil	2381	Caelid Wilds	The McDonald's in the Oldest House. https://t.co/40DHuPYxr8	mcdonald oldest house	0.0	0.0	Neutral	0.0	0.0	1.0	0.0	Neutral
1250	250	2022-07-02 22:56:02+00:00	adammosley	899	Nashville, TN	@kevinmnye1 @ChipotleTweets Turns out the Fajit-o-Matic Veggie Maker is made by the McDonald’s ice cream machine people.	kevinmnye chipotletweets turns fajit matic veggie maker made mcdonald ice cream machine people	0.0	0.0	Neutral	0.0	0.0	1.0	0.0	Neutral
1251	251	2022-07-02 22:55:55+00:00	diosdado_evelyn	595	Hobbs, NM	“I’m Evelyn and I’m gonna eat McDonald’s and drink a coke and still look hot cause I’m privileged” I cant tell if… https://t.co/5XBgeAjZfc	evelyn gonna eat mcdonald drink coke still look hot cause privileged cant tell	0.25	0.8500000000000001	Positive	0.0	0.195	0.805	0.4404	Positive
1253	253	2022-07-02 22:55:27+00:00	biasedseavey	4875	Florida, USA	Bring Back Snack Wraps At McDonald's!!! - Sign the Petition! https://t.co/M4P1eTY0Tz via @Change	bring back snack wraps mcdonald sign petition via change	0.0	0.0	Neutral	0.0	0.0	1.0	0.0	Neutral
1256	256	2022-07-02 22:54:43+00:00	HAWKINSHlMBO	324	badda bing , badda boom .ᐟ	@ROCKlNROBIN “oh, I know— but you did so good, I’m really proud of you, you know? you know I’ve always got y… https://t.co/HE3pYVAP7Q	rocklnrobin know good really proud know know always got	0.75	0.8	Positive	0.0	0.473	0.527	0.7425	Positive
1257	257	2022-07-02 22:54:40+00:00	lizzyysteph	33	she/her/hers	i’m craving a sweet tea from mcdonald’s rn	craving sweet tea mcdonald	0.35	0.65	Positive	0.0	0.5	0.5	0.4588	Positive
1258	258	2022-07-02 22:54:29+00:00	StevenLJohnson	2019	Charlottesville, VA	@JohnBlairII @averycrimeycat @senaforcville I remember getting a bunch at McDonald's and then it turned out they da… https://t.co/2F8cK8aoFO	johnblairii averycrimeycat senaforcville remember getting bunch mcdonald turned	0.0	0.0	Neutral	0.0	0.0	1.0	0.0	Neutral
1259	259	2022-07-02 22:54:23+00:00	GMWRAGtweets	1302	United Kingdom	Food bank Britain: inside the nation’s newest emergency service. And yes we really do have more food banks than Mc… https://t.co/oyHVXm858L	food bank britain inside nation newest emergency service yes really food banks	0.2	0.2	Positive	0.17	0.176	0.654	0.0258	Neutral
1260	260	2022-07-02 22:54:01+00:00	sydthesatellite	958	Staten Island, NY	Bring Back Snack Wraps At McDonald's!!! - Sign the Petition! https://t.co/bd5Fu5MWN1 via @Change	bring back snack wraps mcdonald sign petition via change	0.0	0.0	Neutral	0.0	0.0	1.0	0.0	Neutral
1261	261	2022-07-02 22:53:47+00:00	ScottRulebook22	560	Fairport, NY	@hubbyinsultsme @3YearLetterman @laurenboebert McDonald, just tweet “I never lettered in shit” next time. That’s wh… https://t.co/q8VJ9TiHLi	hubbyinsultsme yearletterman laurenboebert mcdonald tweet never lettered shit next time	-0.1	0.4	Negative	0.0	0.245	0.755	0.4449	Positive
1262	262	2022-07-02 22:53:38+00:00	colderthan__ice	333	Neiman Marcus	Why this man gon tell me "if I had a baby with you I'd bring McDonald's for my kid and Izzy....you on your own tho" now why????	man gon tell baby bring mcdonald kid izzy tho	0.0	0.0	Neutral	0.0	0.0	1.0	0.0	Neutral
1263	263	2022-07-02 22:53:35+00:00	g4ycrisis	543	she/her • 17 • lesbian 🫶🏻	BEEN CRAVING MCDONALD’S ALL DAY &amp; MY DAD JUST SAID I CAN ORDER FOOD THE UNIVERSE IS ON MY SIDE 🙏🏻 https://t.co/3z24DlSkRi	craving mcdonald day amp dad said order food universe side	0.0	0.0	Neutral	0.0	0.0	1.0	0.0	Neutral
1266	266	2022-07-02 22:53:01+00:00	notjennaay85	1200	Ohio, USA	@yurGoddess @AngriestBoar @SickPuppyGaming @shoe0nhead Training to be a pilot is not like training for a McDonald's… https://t.co/XQLSPBtfMm	yurgoddess angriestboar sickpuppygaming shoenhead training pilot like training mcdonald	0.0	0.0	Neutral	0.0	0.238	0.762	0.3612	Positive
1267	267	2022-07-02 22:52:53+00:00	Rowdy_70	592	He/Him 🐢	@Frank_________g @gghbb39517212 I’m very real but yeah McDonald’s is cool	frank_________g gghbb real yeah mcdonald cool	0.275	0.47500000000000003	Positive	0.0	0.529	0.471	0.5423	Positive
1269	269	2022-07-02 22:52:36+00:00	K1NGMARQUES	503	Houston, TX	Why are McDonald’s nuggets disgustingly good ?	mcdonald nuggets disgustingly good	0.7	0.6000000000000001	Positive	0.443	0.33	0.227	-0.25	Negative
1270	270	2022-07-02 22:52:32+00:00	OSCAR72067662	582	Taco truck	@NBA_BIGSLIME You like McDonald's	nba_bigslime like mcdonald	0.0	0.0	Neutral	0.0	0.556	0.444	0.3612	Positive
1272	272	2022-07-02 22:51:56+00:00	hmharts	0	Nederland	@76Goonerbloke McDonald's?! I prefer to stay a little in shape. And kids hanging out there can't play tennis ánd be entertaining IMHO.	goonerbloke mcdonald prefer stay little shape kids hanging play tennis ánd entertaining imho	0.15625	0.6	Positive	0.0	0.325	0.675	0.6486	Positive
1273	273	2022-07-02 22:51:47+00:00	Zuzzatin3	10	San Francisco, CA	@Alytee920 I had half of my order from McDonald’s which was a number seven. It wasn’t appetizing to me. Couldn’t ha… https://t.co/PZlMa3LLkx	alytee half order mcdonald number seven appetizing	0.016666666666666677	0.3833333333333333	Positive	0.0	0.178	0.822	0.0772	Positive
1275	275	2022-07-02 22:51:38+00:00	IXCASTLEXI	3562	Florida, USA	@r1chard07__ @MFAMCentral If I can eat 50 chicken, 2 large fries and have room for 2 chocolate chip cookies at McDonald's. I'll win 🏆	rchard__ mfamcentral eat chicken large fries room chocolate chip cookies mcdonald win	0.13809523809523813	0.5928571428571429	Positive	0.0	0.257	0.743	0.5859	Positive
1276	276	2022-07-02 22:51:36+00:00	iheartsaigon	1171	she/her • michael’s lane • 17	@SLIPAW4YLUKE We’ll ban them from entering McDonald’s just for you!	slipawyluke ban entering mcdonald	0.0	0.0	Neutral	0.545	0.0	0.455	-0.5574	Negative
1277	277	2022-07-02 22:51:36+00:00	LarryFinesGhost	18680	Forest Lawn Memorial Park, Gle	@CalicoStorm @counter_econ @BayouGeek @cattrip12 This was me with McDonald's. That smell of the restaurant or when… https://t.co/4EpA7iqGQV	calicostorm counter_econ bayougeek cattrip mcdonald smell restaurant	0.0	0.0	Neutral	0.0	0.0	1.0	0.0	Neutral
1278	278	2022-07-02 22:50:50+00:00	david23vc	134	Mars	@6ixbuzztv McDonald’s	ixbuzztv mcdonald	0.0	0.0	Neutral	0.0	0.0	1.0	0.0	Neutral
1279	279	2022-07-02 22:49:56+00:00	_bosssslady	1481	Locating....	But just the other day she called me poor because i wouldn’t get her McDonald’s 🤣	day called poor get mcdonald	-0.4	0.6	Negative	0.437	0.0	0.563	-0.4767	Negative
1281	281	2022-07-02 22:49:09+00:00	mOeb0cop	1775	New Jersey, USA	lol That's hilarious. Like dude, they've been the McDonald's of heavy metal since like 1992. Calm down. People w… https://t.co/zATqJJcKmg	lol hilarious like dude mcdonald heavy metal since like calm people	0.35000000000000003	0.7375	Positive	0.0	0.681	0.319	0.8957	Positive
1282	282	2022-07-02 22:48:40+00:00	NotBryceLmao	2984	Antarctica	@GavinDaGoat69 McDonald’s aint even mid it’s just bad	gavindagoat mcdonald aint even mid bad	-0.3499999999999999	0.3333333333333333	Negative	0.0	0.363	0.637	0.431	Positive
1283	283	2022-07-02 22:48:33+00:00	SniipeZer0	395	Canada	funniest shit just happened, ordered a mcflurry at mcdonald’s and when the worker gave it to me she stumbled over h… https://t.co/piwQnSgoJ2	funniest shit happened ordered mcflurry mcdonald worker gave stumbled	-0.2	0.8	Negative	0.254	0.254	0.493	0.0	Neutral
1284	284	2022-07-02 22:48:25+00:00	EXCELS10R_	556	Twinleaf Town	Dunno if I want to go get McDonald's or make the drive to Cane's.	dunno want get mcdonald make drive cane	0.0	0.0	Neutral	0.0	0.178	0.822	0.0772	Positive
1285	285	2022-07-02 22:48:20+00:00	ItsMeLordVecna	170	Upside Down, beneath Hawkins.	@redhairedbev Mike already took me to McDonald’s.	redhairedbev mike already took mcdonald	0.0	0.0	Neutral	0.0	0.0	1.0	0.0	Neutral
1286	286	2022-07-02 22:48:04+00:00	TeddyPeppersIV	124	Fair Lawn, NJ	Hey McDonald's, I don'st have a cell phone (by choice) and now they tell me you're stopping the free coffees with s… https://t.co/oMVtzyoetT	hey mcdonald cell phone choice tell stopping free coffees	0.4	0.8	Positive	0.134	0.277	0.588	0.4019	Positive
1287	287	2022-07-02 22:47:37+00:00	BEACHPOKEY	3265	Central Coast, CA.	When you learn about all the fuckery around you and how much of their life has zapped and drained yours in your fam… https://t.co/1TakdCeyWD	learn fuckery around much life zapped drained fam	0.2	0.2	Positive	0.263	0.0	0.737	-0.3612	Negative
1288	288	2022-07-02 22:47:32+00:00	stevenwith_aV	236	Home	//Google how to feel if someone brings you a cold McDonald’s then proceeds to show off a leather jacket	google feel someone brings cold mcdonald proceeds show leather jacket	-0.6	1.0	Negative	0.0	0.0	1.0	0.0	Neutral
1289	289	2022-07-02 22:47:29+00:00	wucidwookie	161	JJz	@miawalters_ You are so gorgeous I would fight 3 mountain lions in a McDonald’s handicap bathroom stall with my han… https://t.co/quRTXbeWRc	miawalters_ gorgeous would fight mountain lions mcdonald handicap bathroom stall han	0.7	0.9	Positive	0.268	0.244	0.488	0.1531	Positive
1290	290	2022-07-02 22:47:20+00:00	jesseklapper	660	Ambler, PA	Everyone always says that the McDonald’s ice cream machine is down, yet every other driver I see is sipping on a sh… https://t.co/NL6OO5wdIY	everyone always says mcdonald ice cream machine yet every driver see sipping	0.0	0.0	Neutral	0.0	0.0	1.0	0.0	Neutral
1292	292	2022-07-02 22:46:57+00:00	AngryCrazyZebra	497	McDonald's	Eating mad spicy ramen definitely increased my spice tolerance because I noticed that McDonald's spicy deluxe chick… https://t.co/XDEc6OrmEv	eating mad spicy ramen definitely increased spice tolerance noticed mcdonald spicy deluxe chick	-0.00833333333333334	0.7999999999999999	Negative	0.167	0.365	0.469	0.4215	Positive
1293	293	2022-07-02 22:46:43+00:00	HiVizHomo	914	in the shed	@PaperJoshi @TheGrimRecapper What is in the mall then? No supermarket, nowhere to buy kettles, is it just 3 sportin… https://t.co/gtBlPycZBf	paperjoshi thegrimrecapper mall supermarket nowhere buy kettles sportin	0.0	0.0	Neutral	0.0	0.0	1.0	0.0	Neutral
1294	294	2022-07-02 22:46:39+00:00	Ain_Trippin	684	305 🚀229🚀404	Mufuckas at McDonald’s want higher pay but can’t get simple orders right 🤦🏾‍♂️😂 chic fil a only ppl deserve a raise	mufuckas mcdonald want higher pay get simple orders right chic fil ppl deserve raise	0.17857142857142858	0.46428571428571425	Positive	0.089	0.215	0.696	0.25	Positive
1295	295	2022-07-02 22:46:24+00:00	GavinDaGoat69	640	In ur basement	@NotBryceLmao Better than McDonald’s	notbrycelmao better mcdonald	0.5	0.5	Positive	0.0	0.592	0.408	0.4404	Positive
1297	297	2022-07-02 22:45:44+00:00	DemonKingXiao	129	Liyue Adeptus	“Pfft imagine working at McDonald’s? Couldn’t been me. . .”	pfft imagine working mcdonald	0.0	0.0	Neutral	0.0	0.0	1.0	0.0	Neutral
1298	298	2022-07-02 22:45:18+00:00	CeIestefan	476	Mainpriv she/he	Bringing them some McDonald’s and a ps5 to keep ‘em busy while I give ‘em a new sibling https://t.co/PAg8Md0pTj	bringing mcdonald keep busy give new sibling	0.11818181818181818	0.37727272727272726	Positive	0.0	0.0	1.0	0.0	Neutral
1302	302	2022-07-02 22:44:29+00:00	76Goonerbloke	521	London	@hmharts If you think Kyrgios is entertaining, you may as well head down to any small town high street McDonald's l… https://t.co/rmUgZIdgXe	hmharts think kyrgios entertaining may well head small town high street mcdonald	0.1366666666666667	0.5466666666666667	Positive	0.0	0.333	0.667	0.6124	Positive
1303	303	2022-07-02 22:44:23+00:00	RaionKido	401	Osaka, Japan	@FatherCheney I didn't mean to insult you overmuch, Father. Alas, that is more than disappointing. At least the Ro… https://t.co/wOk825oOoe	fathercheney mean insult overmuch father alas disappointing least	-0.403125	0.696875	Negative	0.632	0.0	0.368	-0.8225	Negative
1304	304	2022-07-02 22:44:13+00:00	galactaviews	598	rih drake abel summer bryson	i love going to the McDonald’s down the street from where i live cus i get to see this fine ass worker	love going mcdonald street live cus get see fine ass worker	0.351010101010101	0.5333333333333333	Positive	0.2	0.343	0.457	0.3612	Positive
1305	305	2022-07-02 22:44:02+00:00	kumkani__	63	Port Elizabeth, South Africa	I'm so glad that we've gone back to fast food places (read KFC &amp; McDonald's) being open 24 hours. Life was not the same when we had a curfew	glad gone back fast food places read kfc amp mcdonald open hours life curfew	0.175	0.525	Positive	0.0	0.188	0.812	0.4588	Positive
1306	306	2022-07-02 22:43:50+00:00	D4C_GunsNRoses	505	At Your Universe	@Roseboygamin "ok great, now lemme just deliver my (somehow open at midnight) McDonald's chicken nuggets to my fuck… https://t.co/9d5rlkB3vu	roseboygamin great lemme deliver somehow open midnight mcdonald chicken nuggets fuck	-0.04999999999999999	0.7000000000000001	Negative	0.211	0.247	0.542	0.1531	Positive
1308	308	2022-07-02 22:43:27+00:00	mackonthebeat	1058	mackonthebeat.eth	@Jayemel16 Ahaha hard, bagels are so damn hard to find at mcdonald’s these days	jayemel ahaha hard bagels damn hard find mcdonald days	-0.2916666666666667	0.5416666666666666	Negative	0.478	0.0	0.522	-0.5423	Negative
1309	309	2022-07-02 22:43:25+00:00	JuveFanFromNY	7835	Westchester, NY	Calling places on weekends and expecting all your questions answered is like going to a McDonald’s and requesting grade A steak.	calling places weekends expecting questions answered like going mcdonald requesting grade steak	0.0	0.0	Neutral	0.0	0.185	0.815	0.3612	Positive
1310	310	2022-07-02 22:42:55+00:00	thatgirl_nyaa	459	htx	McDonald’s fries dipped in McDonald’s sundae no fudge &gt;&gt;&gt;&gt;	mcdonald fries dipped mcdonald sundae fudge	0.0	0.0	Neutral	0.0	0.0	1.0	0.0	Neutral
1311	311	2022-07-02 22:42:51+00:00	JORDANPEELEFAN	330	Chicago, IL	Took a hot shower, rolled a blunt, Got McDonald’s, and gonna binge horror movies https://t.co/4PAPvNZwXe	took hot shower rolled blunt got mcdonald gonna binge horror movies	0.25	0.8500000000000001	Positive	0.27	0.0	0.73	-0.5719	Negative
1313	313	2022-07-02 22:42:38+00:00	Iovesdwt	955	any 17 rbyf	mcdonald’s apple slices hit different	mcdonald apple slices hit different	0.0	0.6	Neutral	0.0	0.0	1.0	0.0	Neutral
1314	314	2022-07-02 22:42:18+00:00	YoshiJoshuaYt	249	In the shadows	@JJLEnthusiast69 @WtfImgvids NOT MCDONALD'S https://t.co/vUttpEYfXr	jjlenthusiast wtfimgvids mcdonald	0.0	0.0	Neutral	0.0	0.0	1.0	0.0	Neutral
1316	316	2022-07-02 22:41:39+00:00	Ariscott56	167	Michigan, United States	@1MobileOpinion They do look similar, but the way they operate is completely different. For example, to change the… https://t.co/lNwdKhPXdW	mobileopinion look similar way operate completely different example change	0.0	0.5	Neutral	0.0	0.0	1.0	0.0	Neutral
1318	318	2022-07-02 22:41:10+00:00	SydSimmaaa	202	MIA ✈ ATL-Now H-TOWN!	This girl sped in to skip the line in the McDonald's drive thru nearly hitting my car. Then laughed. Instead of get… https://t.co/zystLiUWma	girl sped skip line mcdonald drive thru nearly hitting car laughed instead get	0.39999999999999997	0.30000000000000004	Positive	0.0	0.2	0.8	0.4588	Positive
1320	320	2022-07-02 22:41:03+00:00	_kharismatic	89	Jamaica	i’m that guy that gets random drunk combinations at mcdonald’s cause life is short	guy gets random drunk combinations mcdonald cause life short	-0.3333333333333333	0.6	Negative	0.231	0.0	0.769	-0.34	Negative
1322	322	2022-07-02 22:40:42+00:00	SundaysPlayzone	555	Back in the 90s	@Danneroni Put her in the McDonald's ball cleaner.	danneroni put mcdonald ball cleaner	0.0	0.0	Neutral	0.0	0.298	0.702	0.1779	Positive
1325	325	2022-07-02 22:40:00+00:00	WLOS_13	741	Asheville, NC	A man said he left a Maryland McDonald's drive-thru with spit residue on his cheek and bruises on his legs after th… https://t.co/z4zDzF24na	man said left maryland mcdonald drive thru spit residue cheek bruises legs	0.0	0.0	Neutral	0.0	0.0	1.0	0.0	Neutral
1326	326	2022-07-02 22:39:59+00:00	designatedbabie	308	Boston, MA	i might be addicted to mcdonald’s coke bc i had a headache then i slurped up a few sips then my headache vanished	might addicted mcdonald coke headache slurped sips headache vanished	-0.4	0.6	Negative	0.0	0.0	1.0	0.0	Neutral
1328	328	2022-07-02 22:39:32+00:00	TriFuriousHulk	1006	Somewhere off Betelgeuse	@auntmaggiep I think people should have to earn retail shopping licenses before they can start shopping. Six months… https://t.co/OBXMsxGMLu	auntmaggiep think people earn retail shopping licenses start shopping six months	0.0	0.0	Neutral	0.0	0.0	1.0	0.0	Neutral
1329	329	2022-07-02 22:39:21+00:00	unden14blediva	9219	Staples Center/Heinz Field	@Leonard_D5 And it was a McDonald’s situation because her siblings were there and I can’t give it to one and not al… https://t.co/EdnLa0poTJ	leonard_d mcdonald situation siblings give one	0.0	0.0	Neutral	0.0	0.0	1.0	0.0	Neutral
1331	331	2022-07-02 22:39:14+00:00	geedrag0nky	996	black|she/her #18	@playgirldiary_ I heard u and jaehyun was in the McDonald’s eating booty??!!!	playgirldiary_ heard jaehyun mcdonald eating booty	0.0	0.0	Neutral	0.0	0.0	1.0	0.0	Neutral
1334	334	2022-07-02 22:38:05+00:00	Rckzyy	213	Lima, Peru	@miawalters_ You are so gorgeous I would fight 3 mountain lions in a McDonald’s handicap bathroom stall with my han… https://t.co/XJ6OHjfUKr	miawalters_ gorgeous would fight mountain lions mcdonald handicap bathroom stall han	0.7	0.9	Positive	0.268	0.244	0.488	0.1531	Positive
1337	337	2022-07-02 22:37:48+00:00	whoistedbundy	2088	Hell	@yeahmorning85 @McDonalds Sir, this is McDonald’s	yeahmorning mcdonalds sir mcdonald	0.0	0.0	Neutral	0.0	0.0	1.0	0.0	Neutral
1339	339	2022-07-02 22:37:13+00:00	crypto_mcdonald	220	Rodeo Drive	@milesdeutscher What’s up with the asians tanking the crypto market with their ponzis. Are asians degenerate gamble… https://t.co/66EJw1fDr0	milesdeutscher asians tanking crypto market ponzis asians degenerate gamble	0.0	0.0	Neutral	0.0	0.0	1.0	0.0	Neutral
1340	340	2022-07-02 22:36:58+00:00	crypto_mcdonald	220	Rodeo Drive	@cryptomanran What’s up with the asians tanking the crypto market with their ponzis. Are asians degenerate gamblers… https://t.co/7oZQhsPNRH	cryptomanran asians tanking crypto market ponzis asians degenerate gamblers	0.0	0.0	Neutral	0.0	0.0	1.0	0.0	Neutral
1341	341	2022-07-02 22:36:48+00:00	hall_tsunami	111	I'm in your walls	McDonald's double quarter pounder is now the 50¢ pounder I will never call it a double quarter pounder again	mcdonald double quarter pounder pounder never call double quarter pounder	0.0	0.0	Neutral	0.0	0.0	1.0	0.0	Neutral
1342	342	2022-07-02 22:36:44+00:00	1950sHouseClown	30	ur left fallopian tube	going to passionately kiss the McDonald's drive-thru worker the next time i get an extra chicken nugget 👊💋	going passionately kiss mcdonald drive thru worker next time get extra chicken nugget	-0.1625	0.475	Negative	0.0	0.36	0.64	0.7351	Positive
1346	346	2022-07-02 22:36:10+00:00	aleniaesq	1007	Yuma, AZ	@vriciv this is how i feel abt mcdonald’s breakfast sometimes i just want a mcrgriddle for dinner 😭	vriciv feel abt mcdonald breakfast sometimes want mcrgriddle dinner	0.0	0.0	Neutral	0.0	0.14	0.86	0.0772	Positive
1349	349	2022-07-02 22:35:24+00:00	crypto_mcdonald	220	Rodeo Drive	@DheerajShah_ What’s up with the asians tanking the crypto market with their ponzis. Are asians degenerate gamblers… https://t.co/6o7xbBKin8	dheerajshah_ asians tanking crypto market ponzis asians degenerate gamblers	0.0	0.0	Neutral	0.0	0.0	1.0	0.0	Neutral
1351	351	2022-07-02 22:35:10+00:00	crypto_mcdonald	220	Rodeo Drive	@blockgraze What’s up with the asians tanking the crypto market with their ponzis. Are asians degenerate gamblers??… https://t.co/jEaOea4aCO	blockgraze asians tanking crypto market ponzis asians degenerate gamblers	0.0	0.0	Neutral	0.0	0.0	1.0	0.0	Neutral
1352	352	2022-07-02 22:34:56+00:00	crypto_mcdonald	220	Rodeo Drive	@lyu_johnny What’s up with the asians tanking the crypto market with their ponzis. Are asians degenerate gamblers??… https://t.co/kG62dnPF5m	lyu_johnny asians tanking crypto market ponzis asians degenerate gamblers	0.0	0.0	Neutral	0.0	0.0	1.0	0.0	Neutral
1353	353	2022-07-02 22:34:46+00:00	JimmyShookOg	61	Baltimore, MD	@Carson_SageCP @bryanhorwath You tip at McDonald’s? I tip on take out but no where near as much as on delivery or… https://t.co/5b2f9z5105	carson_sagecp bryanhorwath tip mcdonald tip take near much delivery	0.15000000000000002	0.30000000000000004	Positive	0.0	0.0	1.0	0.0	Neutral
1355	355	2022-07-02 22:34:27+00:00	Loworderprimate	3341	Death Star, Undisclosed Sector	The 2000-year-old Roman road with 3 skeletons beneath a McDonald's restaurant in Rome, Italy. https://t.co/Q9RAMjlC8n	year old roman road skeletons beneath mcdonald restaurant rome italy	0.1	0.2	Positive	0.0	0.0	1.0	0.0	Neutral
1357	357	2022-07-02 22:34:00+00:00	kozumeale	418	nothings forever (;´༎ຶٹ༎ຶ`)	getting mcdonald’s ! https://t.co/w6OPFt2sbb	getting mcdonald	0.0	0.0	Neutral	0.0	0.0	1.0	0.0	Neutral
1359	359	2022-07-02 22:33:55+00:00	emiliaachangg	229	Las Vegas, NV	Went to McDonald’s ordered food and a sundae He says just lemme make the sundae rq I say “ok” and drive off He’s lo… https://t.co/enikL5p8GX	went mcdonald ordered food sundae says lemme make sundae say drive	0.0	0.0	Neutral	0.0	0.0	1.0	0.0	Neutral
1360	360	2022-07-02 22:33:53+00:00	lvspjimin	3728	🫐. . ＞︿ ☆ you're too good to be true, can't take my eyes off you, my paradise, my angel, my jimi	compre nuggets del mcdonald’s, qn quiere? 😋	compre nuggets del mcdonald quiere	0.0	0.0	Neutral	0.0	0.0	1.0	0.0	Neutral
1363	363	2022-07-02 22:33:35+00:00	MoanCityFC	43	United Kingdom	@ManCity Can I buy a ticket or will I get a free one with a McDonald's happy meal.... Please answer🤣🤣🤣	mancity buy ticket get free one mcdonald happy meal please answer	0.6000000000000001	0.9	Positive	0.0	0.538	0.462	0.8519	Positive
1364	364	2022-07-02 22:33:24+00:00	Jiggowut	35	Florida, USA	Why does McDonald’s Sprite taste like it can charge your phone?	mcdonald sprite taste like charge phone	0.0	0.0	Neutral	0.0	0.333	0.667	0.3612	Positive
1365	365	2022-07-02 22:33:09+00:00	sslocum76	250	Bear, DE	@traqna87 Marine biology.. told my guufisanxe counselor I wanted to be an oceanographer.. she’s like, “no sir… McDo… https://t.co/CX7Et3vt0R	traqna marine biology told guufisanxe counselor wanted oceanographer like sir mcdo	0.0	0.0	Neutral	0.0	0.2	0.8	0.3612	Positive
1366	366	2022-07-02 22:32:33+00:00	Chcocacolamola	235	He/It - AroAce	@pointshooter69 @Cordium_ @256GBMemes Cuz I called McDonald’s ass like a week ago and she can hold grudges	pointshooter cordium_ gbmemes cuz called mcdonald ass like week ago hold grudges	0.0	0.0	Neutral	0.219	0.156	0.625	-0.25	Negative
1367	367	2022-07-02 22:32:21+00:00	Nathaniel2022x	1517	Arkansas, USA	@TheLoFaz @JackPosobiec You can cause GDP to go up, no kids get home cooked meals anymore now you get McDonald's, y… https://t.co/9fbvK4AFcO	thelofaz jackposobiec cause gdp kids get home cooked meals anymore get mcdonald	0.0	0.0	Neutral	0.0	0.0	1.0	0.0	Neutral
1368	368	2022-07-02 22:32:19+00:00	spaceedonut	57	Las Vegas, NV	It wasn’t McDonald’s but i got my greasy cheeseburger so I’m happy now	mcdonald got greasy cheeseburger happy	0.8	1.0	Positive	0.0	0.481	0.519	0.5719	Positive
1369	369	2022-07-02 22:32:04+00:00	2Steady4U	1035	London, England	biggest danger to safe driving: overly sauced McDonald’s sandwiches	biggest danger safe driving overly sauced mcdonald sandwiches	0.5	0.5	Positive	0.276	0.236	0.488	-0.128	Negative
1370	370	2022-07-02 22:31:52+00:00	StreamableR	168	United States	@H0NEYRIVER It’s not even good. It’s on par with McDonald’s chicken sandwiches. Would much rather have kfc or Popeyes sandwiches.	hneyriver even good par mcdonald chicken sandwiches would much rather kfc popeyes sandwiches	0.09999999999999999	0.5833333333333334	Positive	0.0	0.195	0.805	0.4404	Positive
1372	372	2022-07-02 22:31:37+00:00	YTGGFI	985	All over the world.	@CriticalCupcake You can leave McDonald's leftovers in your car for a year, and they'll still look like you put them there yesterday.	criticalcupcake leave mcdonald leftovers car year still look like put yesterday	0.0	0.0	Neutral	0.094	0.197	0.709	0.3182	Positive
1373	373	2022-07-02 22:31:07+00:00	ItsMeLordVecna	170	Upside Down, beneath Hawkins.	@ThePaladinMike Papa… Can you take me to a McDonald’s?	thepaladinmike papa take mcdonald	0.0	0.0	Neutral	0.0	0.0	1.0	0.0	Neutral
1375	375	2022-07-02 22:30:47+00:00	Dissbelief	1407	ISO the New Normal up in here!	Police: Asian man kicked, spat on in Rockville McDonald's drive-thru by fellow customer https://t.co/E1Gs5TVNOB https://t.co/lTI04WkM6Z	police asian man kicked spat rockville mcdonald drive thru fellow customer	0.0	0.0	Neutral	0.0	0.0	1.0	0.0	Neutral
1376	376	2022-07-02 22:30:47+00:00	AnloTatts	395	Forestville, MD	@SaycheeseDGTL Really McDonald’s? Not Wendy’s? Cause every time I go to Wendy’s headaches	saycheesedgtl really mcdonald wendy cause every time wendy headaches	0.2	0.2	Positive	0.0	0.0	1.0	0.0	Neutral
1378	378	2022-07-02 22:30:11+00:00	JQQCE	9	Louisiana, USA	@jayperc30 @sadcrib What’s worst is: Women working at McDonald’s* “independent woman omg!” Men working at McDonald’s* “Broke boy” 💀💀💀💀	jayperc sadcrib worst women working mcdonald independent woman omg men working mcdonald broke boy	-0.5	0.5625	Negative	0.365	0.0	0.635	-0.7845	Negative
1379	379	2022-07-02 22:30:00+00:00	newschannelnine	29524	Chattanooga, TN	MAN ASSAULTED AT MCDONALDS: Shang Wang drove to a McDonald's to order a soda before running a few errands. He left… https://t.co/fBOAI4rkKh	man assaulted mcdonalds shang wang drove mcdonald order soda running errands left	0.0	0.0	Neutral	0.236	0.0	0.764	-0.5267	Negative
1381	381	2022-07-02 22:29:58+00:00	Unjaned	29	In your walls	I hope Jordan Peterson gets someone’s ass dandruff in his McDonald’s fries	hope jordan peterson gets someone ass dandruff mcdonald fries	0.0	0.0	Neutral	0.261	0.216	0.522	-0.1531	Negative
1382	382	2022-07-02 22:29:48+00:00	CinnteDaireann	838	Donegal, Ireland	@DUPpeterweir McDonald's Muck .. nah 2000 fed a family for months with the best local sourced meat and veg.	duppeterweir mcdonald muck nah fed family months best local sourced meat veg	0.5	0.15	Positive	0.09	0.269	0.641	0.5859	Positive
1383	383	2022-07-02 22:29:44+00:00	trif1x	477	On top of my ego 📈	McDonald’s fries are forever unmatched. 🍟	mcdonald fries forever unmatched	0.0	0.0	Neutral	0.302	0.0	0.698	-0.0772	Negative
1384	384	2022-07-02 22:29:16+00:00	bengalsheuta14	92	South Park	@DerGermanTiger Bruh tell me why the “a lunch rush at McDonald’s” video popped up in my YT recommended yesterday an… https://t.co/pKk8VsEkE0	dergermantiger bruh tell lunch rush mcdonald video popped recommended yesterday	0.0	0.0	Neutral	0.0	0.167	0.833	0.2023	Positive
1385	385	2022-07-02 22:29:02+00:00	LeKeimThaGreat	483	Orangeburg, SC	I saw a comment saying” as long as you don’t mind buying em both McDonald’s” shìt got me in tears🤣🤣 https://t.co/PJXQydZOA8	saw comment saying long mind buying mcdonald shìt got tears	-0.05	0.4	Negative	0.174	0.0	0.826	-0.2263	Negative
1386	386	2022-07-02 22:28:45+00:00	jordanklomas	81	Brisbane	@maccas haven't eaten McDonald's in my 30 years of existence... That will change if the #McPlant releases in Qld stores 🙏	maccas eaten mcdonald years existence change mcplant releases qld stores	0.0	0.0	Neutral	0.0	0.0	1.0	0.0	Neutral
1387	387	2022-07-02 22:28:11+00:00	FultonSpeedway	146	Fulton, NY	Novice Sportsman - Heat 1 (Lineups): 1-Kinney.R 2-Tabor.S 3-Parkhurst Jr..J 4-Wight.M 5-Greenfield.S 6-McDonald.A 7-Hughto.J	novice sportsman heat lineups kinney tabor parkhurst wight greenfield mcdonald hughto	0.0	0.0	Neutral	0.0	0.0	1.0	0.0	Neutral
1388	388	2022-07-02 22:28:02+00:00	dennisrey1701	256	Paddys pub	@hubbyinsultsme @3YearLetterman @laurenboebert McDonald's The coach owns every NoFear t-shirt ever produced AND th… https://t.co/yaCdrtaNzf	hubbyinsultsme yearletterman laurenboebert mcdonald coach owns every nofear shirt ever produced	0.0	0.0	Neutral	0.0	0.0	1.0	0.0	Neutral
1389	389	2022-07-02 22:27:56+00:00	realrawspitter	565	canada	I might just go work for McDonald’s at This point if I can’t find no day job lol	might work mcdonald point find day job lol	0.8	0.7	Positive	0.0	0.286	0.714	0.4215	Positive
1390	390	2022-07-02 22:27:47+00:00	Braydon71104	608	Genderfluid	@PUPPYNOlSES Update I’m at McDonald’s and the happy meal toys are just stuff from that light year movie😞😞😞	puppynolses update mcdonald happy meal toys stuff light year movie	0.6000000000000001	0.85	Positive	0.0	0.291	0.709	0.5719	Positive
1391	391	2022-07-02 22:27:41+00:00	oldstylevegas	5205	Florida, USA	@VKneib My mistake was thinking it was going to taste like a mcdonald's apple pie. I was sorely mistaken.	vkneib mistake thinking going taste like mcdonald apple pie sorely mistaken	0.0	0.0	Neutral	0.318	0.162	0.519	-0.34	Negative
1392	392	2022-07-02 22:27:22+00:00	SammyMarie18	422	Lisbon, OH	mcdonald’s caramel pretzel mcflurry slaps	mcdonald caramel pretzel mcflurry slaps	0.0	0.0	Neutral	0.0	0.0	1.0	0.0	Neutral
1393	393	2022-07-02 22:27:18+00:00	sovzy	577	14	@miawalters_ You are so gorgeous I would fight 3 mountain lions in a McDonald’s handicap bathroom stall with my han… https://t.co/xoFt0l7jCY	miawalters_ gorgeous would fight mountain lions mcdonald handicap bathroom stall han	0.7	0.9	Positive	0.268	0.244	0.488	0.1531	Positive
1394	394	2022-07-02 22:27:06+00:00	Balls_Swallower	194	Blow it out your ass	The people who love fucking the McDonald's Sprite will have a field day with this https://t.co/JXMyOpCpA0	people love fucking mcdonald sprite field day	-0.04999999999999999	0.7	Negative	0.0	0.412	0.588	0.6369	Positive
1398	398	2022-07-02 22:25:58+00:00	SiDick77	3546	Glasgow	@fesshole I go to McDonald's, and I hate McDonald's	fesshole mcdonald hate mcdonald	-0.8	0.9	Negative	0.552	0.0	0.448	-0.5719	Negative
1400	400	2022-07-02 22:25:41+00:00	deadlyharmonies	385	he • him // fifteen	binged on mcdonald’s lol	binged mcdonald lol	0.8	0.7	Positive	0.0	0.583	0.417	0.4215	Positive
1401	401	2022-07-02 22:25:24+00:00	DaNayNayyy	801	Pixburgh/PG County	Why can’t McDonald’s sell their Sweet n Sour sauce in a big ass container like chic fil a 😂	mcdonald sell sweet sour sauce big ass container like chic fil	0.06666666666666665	0.2833333333333333	Positive	0.193	0.42	0.387	0.4767	Positive
1404	404	2022-07-02 22:25:02+00:00	eldonfreal	211	Somewhere in middle America	@ad_wilson I was working at McDonald’s and my Lumina took a beating! Think I lost the sunroof and windshield.	ad_wilson working mcdonald lumina took beating think lost sunroof windshield	0.0	0.0	Neutral	0.398	0.0	0.602	-0.6486	Negative
1406	406	2022-07-02 22:24:44+00:00	saIinkari	589	Beverly Hills	@pastel_heat The one thing I ever liked from McDonald's was their breakfast bagels and they took them off the menu. Insane.	pastel_heat one thing ever liked mcdonald breakfast bagels took menu insane	-0.2	0.9	Negative	0.186	0.193	0.621	0.0258	Neutral
1408	408	2022-07-02 22:24:15+00:00	yeenreally	659	gla 🏴󠁧󠁢󠁳󠁣󠁴󠁿 (any)	@hollistertwink Omg do y’all not have any :( for ages we just had the fuckimg veggie dippers but the fries have alw… https://t.co/0KRRR9rwT4	hollistertwink omg ages fuckimg veggie dippers fries alw	0.0	0.0	Neutral	0.0	0.0	1.0	0.0	Neutral
1409	409	2022-07-02 22:24:12+00:00	buttersauce27	427	e🅰️rth	@cursedcinema okok we're both better than mcdonald's	cursedcinema okok better mcdonald	0.5	0.5	Positive	0.0	0.492	0.508	0.4404	Positive
1412	412	2022-07-02 22:23:34+00:00	216gzz	974	D-Block	I come from da dollar menu shout out to McDonald’s.	come dollar menu shout mcdonald	0.0	0.0	Neutral	0.0	0.0	1.0	0.0	Neutral
1413	413	2022-07-02 22:23:33+00:00	GoogleU38940946	6	Fair Haven, MI	"McDonald’s Dollar Drinks Deal Fades in the Face of Inflation" It wasn't a drink deal. It was a rip off and people… https://t.co/1Mp2otQCtb	mcdonald dollar drinks deal fades face inflation drink deal rip people	0.0	0.0	Neutral	0.0	0.0	1.0	0.0	Neutral
1415	415	2022-07-02 22:23:26+00:00	Azzlanoid	151	Penistone, England	@Podel_irl Can confirm. German McDonald's doesn't have this and I am feeling very unwell	podel_irl confirm german mcdonald feeling unwell	0.0	0.0	Neutral	0.0	0.231	0.769	0.128	Positive
1416	416	2022-07-02 22:23:13+00:00	Busines65959783	118	United Kingdom	McDonald’s Orders at Elias Mall Left Uncollected as Riders Allegedly Boycott the Outlet https://t.co/Z1iwGtvxVs	mcdonald orders elias mall left uncollected riders allegedly boycott outlet	-0.05	0.05	Negative	0.204	0.0	0.796	-0.3182	Negative
1417	417	2022-07-02 22:23:10+00:00	d0ja_rat	92	Bitch I uh ummm fuckin uhh	Didn’t know they were serving face at McDonald’s	know serving face mcdonald	0.0	0.0	Neutral	0.0	0.0	1.0	0.0	Neutral
1418	418	2022-07-02 22:23:04+00:00	tihfuhknee	277	she/her UK eighteen	could order the entire McDonald's menu and it would only cost a tenner https://t.co/Bc5DXUtJHw	could order entire mcdonald menu would cost tenner	0.0	0.625	Neutral	0.0	0.0	1.0	0.0	Neutral
1419	419	2022-07-02 22:22:51+00:00	PlasticGold_	355	plastic surgery	@LitrallyAJ McDonald’s	litrallyaj mcdonald	0.0	0.0	Neutral	0.0	0.0	1.0	0.0	Neutral
1420	420	2022-07-02 22:22:50+00:00	botwquotes	7	art: _rainaru & lobsterlover	It's Goofy! From McDonald's!	goofy mcdonald	0.5	1.0	Positive	0.0	0.0	1.0	0.0	Neutral
1421	421	2022-07-02 22:22:30+00:00	THEaidandean	219	Middle Earth	I’m at the McDonald’s drive thru, and the guy comes on and says, “I’ll be with you in one moment.” Homie comes back… https://t.co/pSTNgoautN	mcdonald drive thru guy comes says one moment homie comes back	0.0	0.0	Neutral	0.0	0.0	1.0	0.0	Neutral
1422	422	2022-07-02 22:22:02+00:00	saIinkari	589	Beverly Hills	Even among big corporate chain fast food places McDonald's food is uniquely awful and inedible I have absolutely no… https://t.co/U9bE8jn3Z0	even among big corporate chain fast food places mcdonald food uniquely awful inedible absolutely	-0.12000000000000002	0.52	Negative	0.188	0.0	0.812	-0.4588	Negative
1424	424	2022-07-02 22:21:43+00:00	Chcocacolamola	235	He/It - AroAce	@Cordium_ @256GBMemes K McDonald’s enjoyer Burger King’s mid too https://t.co/Kt7LqCk8D4	cordium_ gbmemes mcdonald enjoyer burger king mid	0.0	0.0	Neutral	0.0	0.348	0.652	0.4939	Positive
1425	425	2022-07-02 22:21:28+00:00	LeighMarvin12	260	YouTube	@gop4senate2022 Whoever invented McDonald's should be our next POTUS.	gopsenate whoever invented mcdonald next potus	0.0	0.0	Neutral	0.0	0.0	1.0	0.0	Neutral
1426	426	2022-07-02 22:21:11+00:00	gyulgii	316	she/her ; ‘99 ; INTP-T	@sleepiestkm cold jk from latest update getting McDonald’s late at night ☹️	sleepiestkm cold latest update getting mcdonald late night	-0.13333333333333333	0.8333333333333334	Negative	0.0	0.0	1.0	0.0	Neutral
1427	427	2022-07-02 22:21:10+00:00	liljjz	399	Lucidcookie	@miawalters_ You are so gorgeous I would fight 3 mountain lions in a McDonald’s handicap bathroom stall with my han… https://t.co/XfrNbFwaNx	miawalters_ gorgeous would fight mountain lions mcdonald handicap bathroom stall han	0.7	0.9	Positive	0.268	0.244	0.488	0.1531	Positive
1430	430	2022-07-02 22:20:43+00:00	Procure4Health	2437	#giveblood	Food bank Britain: inside the nation’s newest emergency service. The UK now has more food banks than McDonald’s res… https://t.co/QXWxUF8KGa	food bank britain inside nation newest emergency service food banks mcdonald res	0.0	0.0	Neutral	0.191	0.0	0.809	-0.3818	Negative
1431	431	2022-07-02 22:20:41+00:00	aaaydni_	431	804	McDonald’s gone always have me in a chokehold, Idgaf 🤣	mcdonald gone always chokehold idgaf	0.0	0.0	Neutral	0.0	0.0	1.0	0.0	Neutral
1434	434	2022-07-02 22:20:02+00:00	TPostMillennial	1784	Canada	After receiving a McDonald's meal from police, a Pennsylvania teen accused of murder said she "would have killed so… https://t.co/tOHyrobHHM	receiving mcdonald meal police pennsylvania teen accused murder said would killed	-0.1	0.0	Negative	0.588	0.0	0.412	-0.9081	Negative
1437	437	2022-07-02 22:19:15+00:00	jamieallover_xx	718	Arizona, USA	when she buys u mcdonald’s sprite😍@zanalukosius https://t.co/TnDRc6ForR	buys mcdonald sprite zanalukosius	0.0	0.0	Neutral	0.0	0.0	1.0	0.0	Neutral
1438	438	2022-07-02 22:19:12+00:00	WlLLBYRS	1300	they/them / 26	going to mcdonald’s after work do you all want anything	going mcdonald work want anything	0.0	0.0	Neutral	0.0	0.245	0.755	0.0772	Positive
1440	440	2022-07-02 22:19:07+00:00	beadedmoccasins	359	Beeville, TX	McDonald's employee on the run after shooting manager: Police https://t.co/dhnpTogXX0	mcdonald employee run shooting manager police	0.0	0.0	Neutral	0.0	0.0	1.0	0.0	Neutral
1441	441	2022-07-02 22:18:45+00:00	briiionnaaa	552	Brampton, Ontario	Bring Back Snack Wraps At McDonald's!!! - Sign the Petition! https://t.co/iDCNkYNbKr via @Change	bring back snack wraps mcdonald sign petition via change	0.0	0.0	Neutral	0.0	0.0	1.0	0.0	Neutral
1442	442	2022-07-02 22:17:58+00:00	MARKIE2FR3SH	3701	EVERYWHERE	Don't let this r Kelly and McDonald's bs distract us from the bigger problem.... over in the UK, they got a machine… https://t.co/Rkkmzd9RGQ	let kelly mcdonald distract bigger problem got machine	0.0	0.5	Neutral	0.45	0.0	0.55	-0.5994	Negative
1443	443	2022-07-02 22:17:41+00:00	malonespeaking	2992	Cleveland, OH	I always wondered why someone takes my picture every time I go in a McDonald's 🤣🤣 https://t.co/vYZLmxAQm4	always wondered someone takes picture every time mcdonald	0.0	0.0	Neutral	0.0	0.0	1.0	0.0	Neutral
1444	444	2022-07-02 22:17:40+00:00	pastahblunts	540	🤘🏾438 BABY🤘🏾	@Ki_Eccentric Are you mad your mom asked if you had McDonald’s money when you were a kid and passed McDonald’s?	ki_eccentric mad mom asked mcdonald money kid passed mcdonald	-0.625	1.0	Negative	0.286	0.0	0.714	-0.4939	Negative
1445	445	2022-07-02 22:17:37+00:00	kautharrrr__	1210	South Africa	she eats McDonald's at 12am and then wonders why she's fat. she is me.	eats mcdonald wonders fat	0.0	0.0	Neutral	0.0	0.0	1.0	0.0	Neutral
1446	446	2022-07-02 22:17:11+00:00	tajweeny	752	la la land	jonas brothers !! playing at mcdonald’s 🥹	jonas brothers playing mcdonald	0.0	0.0	Neutral	0.0	0.375	0.625	0.2023	Positive
1449	449	2022-07-02 22:16:20+00:00	DuskVtuber	753	Lol nah	Was gonna stream today but not feeling super good so tomorrow for sure will be McDonald's Happy Disc https://t.co/6IWfnIQSKL	gonna stream today feeling super good tomorrow sure mcdonald happy disc	0.5833333333333333	0.7888888888888889	Positive	0.0	0.704	0.296	0.9231	Positive
1452	452	2022-07-02 22:15:00+00:00	MrComical_L2daJ	964	Chesapeake, VA	It’s the audacity of my niece to campaign for Chick Fila for dinner when my mama never had McDonald’s money when I was her age.	audacity niece campaign chick fila dinner mama never mcdonald money age	0.0	0.0	Neutral	0.0	0.0	1.0	0.0	Neutral
1453	453	2022-07-02 22:14:59+00:00	ibzstormz	723	luh honey bun	Some girl from the McDonald’s next to me was bussinh convo and her manager called her back and stared me down, feel… https://t.co/dDr8MOyd2H	girl mcdonald next bussinh convo manager called back stared feel	0.0	0.0	Neutral	0.0	0.0	1.0	0.0	Neutral
1454	454	2022-07-02 22:14:36+00:00	tenderpreyy	175	she/her	the flight back felt like a children’s birthday party at mcdonald’s	flight back felt like children birthday party mcdonald	0.0	0.0	Neutral	0.0	0.464	0.536	0.6369	Positive
1455	455	2022-07-02 22:14:28+00:00	whitnicdee	88	DMV	@__shelbyd I took McDonald’s for everybody when I dropped AJ off and immediately thought about our conversation 🤣🤣🤣	__shelbyd took mcdonald everybody dropped immediately thought conversation	0.0	0.0	Neutral	0.0	0.0	1.0	0.0	Neutral
1456	456	2022-07-02 22:13:52+00:00	NameIsJamie	3739	Cwmbran, South Wales	@Danni_AW Did yeah! really could’ve done with that drive thru McDonald’s being open on the way home 😭😭	danni_aw yeah really could done drive thru mcdonald open way home	0.1	0.35	Positive	0.0	0.18	0.82	0.296	Positive
1457	457	2022-07-02 22:13:31+00:00	SWN001_	506	and when there’s no one 𝘢𝘳𝘰𝘶𝘯𝘥 , will the 𝙨𝙞𝙡𝙚𝙣𝙘𝙚 melt you too , @ofhisprototype ? he / they / it muse , he / they mun	https://t.co/fDlTKFWKtJ also random but look at the lil fucker i nabbed from McDonald’s yesterday because someone… https://t.co/ESyJjpRP1C	also random look lil fucker nabbed mcdonald yesterday someone	-0.5	0.5	Negative	0.35	0.0	0.65	-0.6486	Negative
1458	458	2022-07-02 22:12:38+00:00	drengrdrengr	124	the white city of chains	even mcdonald's started at 14, you have no excuse other than you're just greedy. the way you treat them is godawful… https://t.co/VVvOJTbsy8	even mcdonald started excuse greedy way treat godawful	-0.05	0.05	Negative	0.204	0.354	0.442	0.1779	Positive
1460	460	2022-07-02 22:12:30+00:00	AlyshaCalvin	209	Alberta, Canada	@KernelSarah Imma start getting that soon at McDonald's	kernelsarah imma start getting soon mcdonald	0.0	0.0	Neutral	0.0	0.0	1.0	0.0	Neutral
1461	461	2022-07-02 22:12:09+00:00	Miles1xx	783	Janiel Plasma Skarz Cyro	@miawalters_ You are so gorgeous I would fight 3 mountain lions in a McDonald’s handicap bathroom stall with my han… https://t.co/SzyZ7TueA5	miawalters_ gorgeous would fight mountain lions mcdonald handicap bathroom stall han	0.7	0.9	Positive	0.268	0.244	0.488	0.1531	Positive
1466	466	2022-07-02 22:11:13+00:00	LILJEANSHIRT	188	Vegas	Finna hop on this McDonald’s sprite type beat	finna hop mcdonald sprite type beat	0.0	0.0	Neutral	0.0	0.0	1.0	0.0	Neutral
1467	467	2022-07-02 22:11:13+00:00	sparkieluvly	140	she/her, 16, tw	OMW to McDonald’s rn 🫢🫢 https://t.co/stJeuYG3m6	omw mcdonald	0.0	0.0	Neutral	0.0	0.0	1.0	0.0	Neutral
1468	468	2022-07-02 22:10:43+00:00	GiGiStarr13	193	Yo Moms House 🤪	I ordered a 10 piece nugget @McDonalds wtf is this? Not only did I not get a receipt but your employee that was han… https://t.co/FM1fwx0c46	ordered piece nugget mcdonalds wtf get receipt employee han	-0.5	1.0	Negative	0.322	0.0	0.678	-0.5859	Negative
1469	469	2022-07-02 22:10:39+00:00	thelifeofdayy	327	Atlanta, GA	@thefungirlnay_ McDonald’s have them	thefungirlnay_ mcdonald	0.0	0.0	Neutral	0.0	0.0	1.0	0.0	Neutral
1470	470	2022-07-02 22:10:01+00:00	GigAMChad	3674	Washington, DC	@Jessica_SFlo Serious tho…you could lose weight eating McDonald’s if you could trick your mind into believing it.… https://t.co/X3enKESSyO	jessica_sflo serious tho could lose weight eating mcdonald could trick mind believing	-0.3333333333333333	0.6666666666666666	Negative	0.366	0.0	0.634	-0.4939	Negative
1471	471	2022-07-02 22:10:01+00:00	PurpleOJ_YT	1289	Georgia, USA	- Computer Keys stopped working - Goes to Best Buy, doesn't do repairs - Goes to another BB, guy says reapirs are… https://t.co/87c8iTu2fb	computer keys stopped working goes best buy repairs goes another guy says reapirs	1.0	0.3	Positive	0.111	0.246	0.643	0.5106	Positive
1472	472	2022-07-02 22:09:52+00:00	TheHugeClitoris	837	Under the hood	@guyofcumland I used to put in ridiculous orders to the McDonald's I worked at to fuck with my coworkers when I was off shift	guyofcumland used put ridiculous orders mcdonald worked fuck coworkers shift	-0.3666666666666667	0.8	Negative	0.429	0.0	0.571	-0.7184	Negative
1473	473	2022-07-02 22:09:43+00:00	that_grey_beard	677	Iron Range - halfway 2 Hell	If I wasn't McDonald's for life and if 84% of BK operations weren't horrific I'd almost join this take cuz if you g… https://t.co/LD3S94SbQx	mcdonald life operations horrific almost join take cuz	-1.0	1.0	Negative	0.358	0.155	0.488	-0.5413	Negative
1476	476	2022-07-02 22:09:05+00:00	nellistevenson	916	naarm/Melbourne	@benoblepr @shalailah McDonald’s coffee is consistently good, this is a hill I will die on	benoblepr shalailah mcdonald coffee consistently good hill die	0.7	0.6000000000000001	Positive	0.305	0.227	0.469	-0.25	Negative
1477	477	2022-07-02 22:09:04+00:00	ratiljost_	602	⟢he/they/fae ⟢18 ⟢ic: @max_eer	@rouge_de_mars true omg I'll stop at McDonald's sometime tomorrow so true dknfjd	rouge_de_mars true omg stop mcdonald sometime tomorrow true dknfjd	0.35	0.65	Positive	0.159	0.406	0.435	0.5267	Positive
1478	478	2022-07-02 22:07:27+00:00	onebitebandg	103	Michigan City, IN	@KevinsView So does Hardee’s/Carl’s Jr. And McDonalds. McDonald’s just chops up the sausage from the breakfast sa… https://t.co/wZqMgDdrW1	kevinsview hardee carl mcdonalds mcdonald chops sausage breakfast	0.0	0.0	Neutral	0.0	0.0	1.0	0.0	Neutral
1479	479	2022-07-02 22:07:20+00:00	StarfoxFlagship	98	Europe	@liberalcriticuk @WallStreetSilv I happened to lived there quite a few years and unhealthy habits are going strong… https://t.co/XlgXiEyBoK	liberalcriticuk wallstreetsilv happened lived quite years unhealthy habits going strong	0.016666666666666635	0.7166666666666666	Positive	0.246	0.22	0.534	-0.0972	Negative
1480	480	2022-07-02 22:07:09+00:00	petitesmafia	218	she/her • 20↑	@Blind_Blossom she’s seriously obsessed lmfao that resume must not be pulling any jobs 😟 sent her the careers link… https://t.co/yzKdTFqzCV	blind_blossom seriously obsessed lmfao resume must pulling jobs sent careers link	-0.5	1.0	Negative	0.228	0.235	0.537	0.2732	Positive
1483	483	2022-07-02 22:06:31+00:00	Hakatoi_	69	Auburn, ME	@beardedbruva @McDonaldsUK Its 🌎🌍 wide Our Family went to 🍔 👑 fries over McDonald's Past year Also 😲 @BurgerKing Fr… https://t.co/PPvpBB32Kn	beardedbruva mcdonaldsuk wide family went fries mcdonald past year also burgerking	-0.175	0.325	Negative	0.0	0.0	1.0	0.0	Neutral
1484	484	2022-07-02 22:06:22+00:00	crackdadscnc	560	she/her | 19	just signed to help @CrawfordCollins out. hopefully they bring them back so i can try one !! https://t.co/Ttqtp5hN8L	signed help crawfordcollins hopefully bring back try one	0.0	0.0	Neutral	0.0	0.474	0.526	0.6597	Positive
1486	486	2022-07-02 22:06:08+00:00	jaflamooch	112	ur moms house	@hyuniefallz mcdonald’s 😏	hyuniefallz mcdonald	0.0	0.0	Neutral	0.0	0.0	1.0	0.0	Neutral
1487	487	2022-07-02 22:05:59+00:00	CopyCheatSteal	2754	Earth	@dtrain22k If you hit a McDonald’s too there’s virtually 100% chance you hear crying kids	dtraink hit mcdonald virtually chance hear crying kids	-0.2	0.6	Negative	0.279	0.18	0.541	-0.2732	Negative
1488	488	2022-07-02 22:05:37+00:00	WintergreenSoda	15	Under fleetway's bed	@GordonRamsay day 2 of asking you what your favorite thing to order from McDonald's is	gordonramsay day asking favorite thing order mcdonald	0.5	1.0	Positive	0.0	0.333	0.667	0.4588	Positive
1489	489	2022-07-02 22:05:28+00:00	HOLLYandherEGO	3093	S.T.L 💎Collecting Beards	How much McDonald’s money you gon need after this https://t.co/klROTKuatg	much mcdonald money gon need	0.2	0.2	Positive	0.0	0.0	1.0	0.0	Neutral
1490	490	2022-07-02 22:04:51+00:00	Broshii_Milk	255	Mentally Unstable	My little brother of nine years old really just gaslit my mom into getting McDonald’s. The mad lad.	little brother nine years old really gaslit mom getting mcdonald mad lad	-0.128125	0.475	Negative	0.225	0.0	0.775	-0.4939	Negative
1491	491	2022-07-02 22:04:47+00:00	lilbamthegoat	313	Northside	I go to McDonald’s and ask for a cup of ice with my food cause I already got a drink and these mfs said they outta… https://t.co/ZPrDIMVu5D	mcdonald ask cup ice food cause already got drink mfs said outta	0.0	0.0	Neutral	0.0	0.0	1.0	0.0	Neutral
1492	492	2022-07-02 22:04:17+00:00	_mayowaakinwole	639	Los Angeles, California	Had a meal from McDonald’s for the first time in years today. Neve again man	meal mcdonald first time years today neve man	0.25	0.3333333333333333	Positive	0.0	0.0	1.0	0.0	Neutral
1493	493	2022-07-02 22:03:57+00:00	xeunisse	520	Ni de aquí, ni de aya	@trevstros 😭😭😭 you with the McDonald’s picture	trevstros mcdonald picture	0.0	0.0	Neutral	0.0	0.0	1.0	0.0	Neutral
1495	495	2022-07-02 22:03:35+00:00	iamnotkenz	499	she/her	@SlavBread a literal toddler was walking around mcdonald’s in just a diaper. yeah it’s gross and it was sagging so… https://t.co/VeZayAWxGH	slavbread literal toddler walking around mcdonald diaper yeah gross sagging	0.0	0.0	Neutral	0.233	0.165	0.602	-0.2263	Negative
1496	496	2022-07-02 22:03:00+00:00	dannolan	2758	Sydney	@paul_winginit I believe this country can have McDonald’s diversity in my lifetime. We all deserve a space maccas	paul_winginit believe country mcdonald diversity lifetime deserve space maccas	0.0	0.0	Neutral	0.0	0.0	1.0	0.0	Neutral
1497	497	2022-07-02 22:02:48+00:00	FlageyGod	820	San Diego, CA	It still bothers me that some people turn their nose up at McDonald’s.	still bothers people turn nose mcdonald	0.0	0.0	Neutral	0.265	0.0	0.735	-0.2023	Negative
1498	498	2022-07-02 22:02:44+00:00	notyoshawty03	16	somewhere getting money🤫	I’m hungry asf but ion want the food in the house n I’m tired of McDonald’s but I haven’t got paid yet	hungry asf ion want food house tired mcdonald got paid yet	-0.4	0.7	Negative	0.22	0.098	0.682	-0.3818	Negative
1499	499	2022-07-02 22:01:55+00:00	onebitebandg	103	Michigan City, IN	@KevinsView Hardee’s/Carl’s Jr. uses real sausage. So does McDonald’s. But any fast food place that makes a decen… https://t.co/aoQ48SEH9D	kevinsview hardee carl uses real sausage mcdonald fast food place makes decen	0.2	0.45	Positive	0.0	0.0	1.0	0.0	Neutral
1501	501	2022-07-02 22:01:26+00:00	AlanMassenburg	431	Brooklyn, NY	I don’t feed my kids that McDonald’s poison https://t.co/R89c9Ptxji	feed kids mcdonald poison	0.0	0.0	Neutral	0.538	0.0	0.462	-0.5423	Negative
1503	503	2022-07-02 22:01:08+00:00	IndictPOTUS45	737	Lost Until Found Way	@MalindaSgtRet YES! It did work for me on carpenter ants. 100% 🐜 ⚰️😁 One day I came from McDonald's and ate in my… https://t.co/t31NYb9cri	malindasgtret yes work carpenter ants one day came mcdonald ate	0.0	0.0	Neutral	0.0	0.231	0.769	0.4019	Positive
1504	504	2022-07-02 22:01:08+00:00	SERENA91469688	1511	TOKYO,JAPAN	HAVING McDonald's	mcdonald	0.0	0.0	Neutral	0.0	0.0	1.0	0.0	Neutral
1505	505	2022-07-02 22:00:54+00:00	sweatsXstew	1030	Houston, TX	Bitches ain’t made a side, no baked beans or nothin just wanna talk about Niggas all day every day and McDonald’s 😭	bitches made side baked beans nothin wanna talk niggas day every day mcdonald	0.0	0.0	Neutral	0.364	0.0	0.636	-0.743	Negative
1506	506	2022-07-02 22:00:42+00:00	CTVLondon	838	London, ON	The days of collecting stickers from cups and claiming a hot drink after purchasing six will soon be a thing of the… https://t.co/KYM3NdIBC2	days collecting stickers cups claiming hot drink purchasing six soon thing	0.25	0.8500000000000001	Positive	0.0	0.0	1.0	0.0	Neutral
1507	507	2022-07-02 21:59:42+00:00	jacksescapade	54	harry’s house	the fact that i’ll be at work in 11 hours and i’m in mcdonald’s in london rn is so gross	fact work hours mcdonald london gross	0.0	0.0	Neutral	0.383	0.0	0.617	-0.4767	Negative
1510	510	2022-07-02 21:59:10+00:00	OwnedbyJacoby	546	Cleveland, OH	@TrolledByLucki McDonald’s is waiting lil bro	trolledbylucki mcdonald waiting lil bro	0.0	0.0	Neutral	0.0	0.0	1.0	0.0	Neutral
1511	511	2022-07-02 21:58:54+00:00	urswtsarahnade	97	YourHeart	My flight on @airfrance was dumb delayed &amp; they threw us vouchers for McDonald’s…. Just because I’m American don’t… https://t.co/9zgNgHO6AD	flight airfrance dumb delayed amp threw vouchers mcdonald american	-0.1875	0.25	Negative	0.426	0.0	0.574	-0.6369	Negative
1512	512	2022-07-02 21:58:35+00:00	hitrinbyetrin	1529	United States	If you buying McDonald’s for one kid knowing it’s more kids in that house, your a bum…	buying mcdonald one kid knowing kids house bum	0.0	0.0	Neutral	0.0	0.0	1.0	0.0	Neutral
1515	515	2022-07-02 21:57:48+00:00	loverofmineafi_	277	Permanent vacation||she/they	Chaoticsos now is made up of 5sos,Niall,Louis,Harry,Simon cowell,trump,Biden,Obama,liz,andy, Duolingo,Dora and McDonald’s?	chaoticsos made sos niall louis harry simon cowell trump biden obama liz andy duolingo dora mcdonald	0.0	0.0	Neutral	0.0	0.0	1.0	0.0	Neutral
1518	518	2022-07-02 21:56:54+00:00	itsjustme3434	478	CLE	My mom brought me soup 🥰🤒 (and a medicinal fountain Coke from McDonald’s for my itchy throat) https://t.co/yKiqa3yBIl	mom brought soup medicinal fountain coke mcdonald itchy throat	0.0	0.0	Neutral	0.208	0.0	0.792	-0.2732	Negative
1519	519	2022-07-02 21:56:50+00:00	brandonweltyy	205	Santa Clara, CA	if mcdonald’s came out with waffles i don’t think i’d be mad	mcdonald came waffles think mad	-0.625	1.0	Negative	0.444	0.0	0.556	-0.4939	Negative
1521	521	2022-07-02 21:56:37+00:00	midtcwnn	230	she they	me when i was 8 and my mum started driving home and right past the mcdonald’s without stopping even tho i didn’t ev… https://t.co/UYbWeHAUn6	mum started driving home right past mcdonald without stopping even tho	0.01785714285714285	0.39285714285714285	Positive	0.0	0.126	0.874	0.1139	Positive
1522	522	2022-07-02 21:56:35+00:00	gvo_abdiii	363	E$D	Kid mad bro ain’t get him McDonald’s 😂😂😂 https://t.co/h9aqnPc2Ih	kid mad bro get mcdonald	-0.625	1.0	Negative	0.444	0.0	0.556	-0.4939	Negative
1523	523	2022-07-02 21:56:17+00:00	CastorCalvarium	1056	The forest.	@DowneastCapital Sounds like he basically went to McDonald's and CVS stores, expecting regional differences...	downeastcapital sounds like basically went mcdonald cvs stores expecting regional differences	0.0	0.0	Neutral	0.0	0.2	0.8	0.3612	Positive
1525	525	2022-07-02 21:55:15+00:00	VaultAusir	1369	Poland	@seaweedanxiety we have chicken options in the McDonald's breakfast menu in Poland too	seaweedanxiety chicken options mcdonald breakfast menu poland	-0.6	0.95	Negative	0.0	0.0	1.0	0.0	Neutral
1526	526	2022-07-02 21:55:11+00:00	ModelSPlaid69	269	Philadelphia	Side note, if you look at the top left corner, you can see the universe pulling @McDonald's closer to #AcceptDoge.… https://t.co/CfKFOxU6LZ	side note look top left corner see universe pulling mcdonald closer acceptdoge	0.25	0.25	Positive	0.0	0.141	0.859	0.2023	Positive
1528	528	2022-07-02 21:54:45+00:00	TalkBackLive	4304	Memphis, TN	TalkBackLive w/ Bob &amp; Josh LIVE! Let's Mcdonald's &amp; Baby Mama's! Should he feed all the kids or just his? Join The… https://t.co/FsTCrTHOw6	talkbacklive bob amp josh live let mcdonald amp baby mama feed kids join	0.13636363636363635	0.5	Positive	0.0	0.155	0.845	0.296	Positive
1530	530	2022-07-02 21:53:43+00:00	KUwUpa1	155	Somewhere in Bowser's Castle	Hershey Park's Skyrush feels like a distant cousin to the McDonald's ice cream machine.	hershey park skyrush feels like distant cousin mcdonald ice cream machine	-0.1	0.35	Negative	0.0	0.2	0.8	0.3612	Positive
1532	532	2022-07-02 21:52:55+00:00	swanslut420	301	8teen 5”6 she/her	just had mcdonald’s bloated af	mcdonald bloated	0.0	0.0	Neutral	0.0	0.0	1.0	0.0	Neutral
1534	534	2022-07-02 21:52:35+00:00	HOLLYandherEGO	3093	S.T.L 💎Collecting Beards	@CoachDouglas21 You got McDonald’s money 👀	coachdouglas got mcdonald money	0.0	0.0	Neutral	0.0	0.0	1.0	0.0	Neutral
1535	535	2022-07-02 21:52:31+00:00	KimmyDoreShow	136	Republican Party	@gop4senate2022 I will celebrate July 4th by eating at McDonald's	gopsenate celebrate july eating mcdonald	0.0	0.0	Neutral	0.0	0.481	0.519	0.5719	Positive
1537	537	2022-07-02 21:51:56+00:00	disasters_Mars	126	writer of:	@vampslamia A! same dont even worry ab it IF YOU GO TO HELL WE GOING TOGETHER OR YOU CAN DROP ME AT MCDONALD'S ON UR WAY THERE, K?	vampslamia dont even worry hell going together drop mcdonald way	0.0	0.0	Neutral	0.138	0.4	0.461	0.6085	Positive
1539	539	2022-07-02 21:51:43+00:00	DowieDarling	75	| 18+ | #Astre | New Muse!	@madecollateral -- just like Kraft Dinner and then he drank a whole bottle of wine." In Mischa's eyes, that was a c… https://t.co/h6sc2qr1yZ	madecollateral like kraft dinner drank whole bottle wine mischa eyes	0.2	0.4	Positive	0.0	0.217	0.783	0.3612	Positive
1542	542	2022-07-02 21:51:07+00:00	larnz1111	98	Auckland, New Zealand	Just a up date she didn’t go to work had to show him and tell him even tho it’s a faint line it still means covid a… https://t.co/UlOhZaY17k	date work show tell even tho faint line still means covid	-0.5	1.0	Negative	0.0	0.0	1.0	0.0	Neutral
1543	543	2022-07-02 21:50:56+00:00	jessicaamywatsn	444	San Diego, CA/Houston, TX	McDonald’s basket of fries and coke. My go to meal lol #600lblife	mcdonald basket fries coke meal lol lblife	0.8	0.7	Positive	0.0	0.318	0.682	0.4215	Positive
1544	544	2022-07-02 21:50:47+00:00	TheDailyGerald_	188	Probably Flying	Shorty basically admitted that McDonald's shit was a skit and yall still arguing lol	shorty basically admitted mcdonald shit skit yall still arguing lol	0.30000000000000004	0.75	Positive	0.393	0.25	0.357	-0.5267	Negative
1545	545	2022-07-02 21:49:53+00:00	brit0915	463	On my Way Back Down to Earth	I was literally just talking about this today, then I saw this! Bring Back Snack Wraps At McDonald's!!! - Sign the… https://t.co/r0y5ZBfN7v	literally talking today saw bring back snack wraps mcdonald sign	0.0	0.0	Neutral	0.0	0.0	1.0	0.0	Neutral
1546	546	2022-07-02 21:49:49+00:00	iwriteforme	151	Austin, TX, so far	@Patrickfjohnson That I do not know. My family is not a fan of McDonald's so I never got to visit one while I was t… https://t.co/hTtEOlpF8s	patrickfjohnson know family fan mcdonald never got visit one	0.0	0.0	Neutral	0.0	0.223	0.777	0.3182	Positive
1548	548	2022-07-02 21:49:20+00:00	QuinzellQing	1720	Brooklyn, NY	Why McDonald’s keep giving these cardboard ass straws i hate it here 🥴😐	mcdonald keep giving cardboard ass straws hate	-0.8	0.9	Negative	0.529	0.176	0.294	-0.7003	Negative
1549	549	2022-07-02 21:49:01+00:00	Olivikai	69	Commisions open	Having art block so instead I’ll share a fun little fact: For the longest time I thought woobat was made to promote… https://t.co/tArB5CdKbD	art block instead share fun little fact longest time thought woobat made promote	0.056249999999999994	0.35	Positive	0.145	0.405	0.45	0.6369	Positive
1550	550	2022-07-02 21:48:58+00:00	Lushus27	301	Philly	@kylise.marie_ had a great time watching the #BuzzLightyear movie. Now all of her #McDonald's toys make sense. Lol… https://t.co/7eYBBjSF4N	kylise marie_ great time watching buzzlightyear movie mcdonald toys make sense lol	0.8	0.725	Positive	0.0	0.408	0.592	0.7845	Positive
1551	551	2022-07-02 21:48:56+00:00	yungblckpinup	991	Greenwood, SC	I wanna try that new McFlurry from McDonald’s .	wanna try new mcflurry mcdonald	0.13636363636363635	0.45454545454545453	Positive	0.0	0.0	1.0	0.0	Neutral
1552	552	2022-07-02 21:48:56+00:00	SortinghatJames	1810	Houston, TX	@Shannytoba Never seen in Texas McDonald's	shannytoba never seen texas mcdonald	0.0	0.0	Neutral	0.0	0.0	1.0	0.0	Neutral
1553	553	2022-07-02 21:48:47+00:00	joshfruito	230	seattle	it’s the mcdonald’s sprite of chip flavors and this is absolutely an endorsement https://t.co/llsalUwNvF	mcdonald sprite chip flavors absolutely endorsement	0.2	0.9	Positive	0.0	0.341	0.659	0.3804	Positive
1554	554	2022-07-02 21:48:43+00:00	rayraydagyalis1	263	Queens, NY	Drinking a McDonald’s sprite before sex is like 247 energy	drinking mcdonald sprite sex like energy	0.0	0.0	Neutral	0.0	0.535	0.465	0.5574	Positive
1555	555	2022-07-02 21:48:33+00:00	halimahy	40686	San Francisco Bay Area	This guy said Mcdonald's tastes so good but is bad for you. I wanted to tell him I already have tumors. I'm in grea… https://t.co/7nZfIjHnwC	guy said mcdonald tastes good bad wanted tell already tumors grea	5.551115123125783e-17	0.6333333333333333	Positive	0.227	0.188	0.584	-0.1531	Negative
1556	556	2022-07-02 21:48:32+00:00	monyursayski	49	Under Your Bed	@durknaysh It’s funnier than McDonald’s trying to be funny on Twitter	durknaysh funnier mcdonald trying funny twitter	0.25	1.0	Positive	0.0	0.583	0.417	0.6808	Positive
1557	557	2022-07-02 21:47:55+00:00	DAE92__	218	Tiburon, CA	@smokeinpublic I haven’t been to a McDonald’s😂	smokeinpublic mcdonald	0.0	0.0	Neutral	0.0	0.0	1.0	0.0	Neutral
1558	558	2022-07-02 21:47:53+00:00	_uncoolniece	811	Denver, CO	Literally undrinkable lol we had to go somewhere else, not even the first time this trip a McDonald’s has seemed to… https://t.co/RIxmv16b4x	literally undrinkable lol somewhere else even first time trip mcdonald seemed	0.525	0.5166666666666666	Positive	0.0	0.219	0.781	0.4215	Positive
1559	559	2022-07-02 21:47:39+00:00	ShakeiGaming	26	13Hunnit	@KollegeKidd Maybe they all would have got McDonald’s if she ain’t spend all the money on her hair , nails , lashes lol	kollegekidd maybe would got mcdonald spend money hair nails lashes lol	0.8	0.7	Positive	0.0	0.219	0.781	0.4215	Positive
1560	560	2022-07-02 21:47:12+00:00	biccyboy	584	United Kingdom	@PapalStatist It’s not zoomer hair, it’s meet me at McDonald’s hair	papalstatist zoomer hair meet mcdonald hair	0.0	0.0	Neutral	0.0	0.0	1.0	0.0	Neutral
1562	562	2022-07-02 21:47:11+00:00	ChicagoPlantEat	192	USA	Get a McDonald's hamburger, and you can leave in on your desk...for months. Even the BACTERIA know it's not healthy… https://t.co/ABinehocKG	get mcdonald hamburger leave desk months even bacteria know healthy	0.5	0.5	Positive	0.101	0.227	0.672	0.3612	Positive
1564	564	2022-07-02 21:46:53+00:00	eccobrutalism	641	they/them	explaining something to an american: “so imagine a McDonald’s”	explaining something american imagine mcdonald	0.0	0.0	Neutral	0.0	0.0	1.0	0.0	Neutral
1565	565	2022-07-02 21:46:39+00:00	oscxrgonzxlez	330	Los Angeles, CA	mcdonald’s fucked up my mcchickens they was HORNY with the amount of mayo SMH	mcdonald fucked mcchickens horny amount mayo smh	-0.6	0.7	Negative	0.573	0.0	0.427	-0.7717	Negative
1567	567	2022-07-02 21:46:17+00:00	Mix_Ltd	739	England, United Kingdom	The trump years already showing or just the classic corporations like mozonto and McDonald's finally having an effe… https://t.co/jU6VCZ7QE2	trump years already showing classic corporations like mozonto mcdonald finally effe	0.08333333333333333	0.5833333333333334	Positive	0.0	0.2	0.8	0.3612	Positive
1568	568	2022-07-02 21:46:01+00:00	robhlufc	176	Salt Lake City, UT	@MarcherMedia1 Warms my heart to think that somewhere in Edinburgh a McDonald's worker is still pissing themselves laughing	marchermedia warms heart think somewhere edinburgh mcdonald worker still pissing laughing	0.0	0.0	Neutral	0.169	0.331	0.5	0.3818	Positive
1569	569	2022-07-02 21:45:51+00:00	JustmeMandi	7902	Kansas, USA	@Dian2BetterDays @Acidic_Blonde I went to the store and spent $150..then I went to McDonald's to eat..I totally get it..lol 😂	dianbetterdays acidic_blonde went store spent went mcdonald eat totally get lol	0.23333333333333336	0.5166666666666666	Positive	0.0	0.235	0.765	0.4728	Positive
1571	571	2022-07-02 21:44:58+00:00	beeburiedinblac	464	England, United Kingdom	grease but it's not in my hair it's in my brother's workplace (McDonald's)	grease hair brother workplace mcdonald	0.0	0.0	Neutral	0.0	0.0	1.0	0.0	Neutral
1573	573	2022-07-02 21:44:49+00:00	halimahy	40686	San Francisco Bay Area	Getting Mcdonald's. You only live once....	getting mcdonald live	0.13636363636363635	0.5	Positive	0.0	0.0	1.0	0.0	Neutral
1574	574	2022-07-02 21:43:58+00:00	Stoney_Vercetti	272	From Decatur til Infinity	Backwoods are like McDonald's ... it's either FYE AF or Trash	backwoods like mcdonald either fye trash	0.0	0.0	Neutral	0.0	0.333	0.667	0.3612	Positive
1575	575	2022-07-02 21:43:49+00:00	devin_	1921	Ridgewood, Queens	Is McDonald’s a queer space?	mcdonald queer space	0.0	0.0	Neutral	0.0	0.0	1.0	0.0	Neutral
1576	576	2022-07-02 21:43:39+00:00	real_life__wall	167	United Kingdom	elvismaxxing rn (eating mcdonald’s)	elvismaxxing eating mcdonald	0.0	0.0	Neutral	0.0	0.0	1.0	0.0	Neutral
1577	577	2022-07-02 21:43:36+00:00	WJohnsonBSL	3	Detroit, MI	@JLinnBSLN you bozo they drafted my man they didn’t waiver claim him and they didn’t get cash they got mcdonald’s f… https://t.co/Oi1aW8XIQd	jlinnbsln bozo drafted man waiver claim get cash got mcdonald	0.0	0.0	Neutral	0.0	0.0	1.0	0.0	Neutral
1578	578	2022-07-02 21:43:19+00:00	Mirteaaa	1386	🏳️‍⚧️	Gender is weird I wanted to be the girl with the boy's toy at McDonald's	gender weird wanted girl boy toy mcdonald	-0.5	1.0	Negative	0.221	0.0	0.779	-0.1779	Negative
1579	579	2022-07-02 21:42:35+00:00	NathanB02206	51	Pittsburgh, PA	@SoGrizzy When mom says no McDonald's	sogrizzy mom says mcdonald	0.0	0.0	Neutral	0.0	0.0	1.0	0.0	Neutral
1580	580	2022-07-02 21:42:27+00:00	FalineMeme	303	Deep in your dad	Nevermind got a McDonald’s instead ❤️	nevermind got mcdonald instead	0.0	0.0	Neutral	0.0	0.0	1.0	0.0	Neutral
1581	581	2022-07-02 21:42:14+00:00	prodxanderr	875	Dallas/Nashville	Me lookin at the McDonald’s I just bought @ 3 am https://t.co/nzPobxCZM9	lookin mcdonald bought	0.0	0.0	Neutral	0.0	0.0	1.0	0.0	Neutral
1582	582	2022-07-02 21:41:58+00:00	st1ckyb0y69	580	He/him	@shadowdevynn better then what i wanted to be, i wanted to work at mcdonald’s	shadowdevynn better wanted wanted work mcdonald	0.5	0.5	Positive	0.0	0.367	0.633	0.4404	Positive
1583	583	2022-07-02 21:41:38+00:00	StarfoxFlagship	98	Europe	@liberalcriticuk @WallStreetSilv Because people bike to McDonald's?	liberalcriticuk wallstreetsilv people bike mcdonald	0.0	0.0	Neutral	0.0	0.0	1.0	0.0	Neutral
1585	585	2022-07-02 21:40:36+00:00	MallowyGoodness	1054	Niagara Falls, Ontario	Bears and raccoons can't say McDonald's. It's the only way.	bears raccoons say mcdonald way	0.0	0.0	Neutral	0.0	0.0	1.0	0.0	Neutral
1588	588	2022-07-02 21:39:39+00:00	otterpajaro	1262	Pluto	@Shannytoba I don't know. I don't to eat at my McDonald's	shannytoba know eat mcdonald	0.0	0.0	Neutral	0.0	0.0	1.0	0.0	Neutral
1590	590	2022-07-02 21:39:14+00:00	DaveAll76960121	214	Lincoln Nebraska	@LadyD420Empath @Shannytoba Wait... is that McDonald's plates? Or did you put them on your own plate cuz those are… https://t.co/RJVHgpJb87	ladydempath shannytoba wait mcdonald plates put plate cuz	0.0	0.0	Neutral	0.0	0.0	1.0	0.0	Neutral
1592	592	2022-07-02 21:39:00+00:00	drdianabeardw	243	Los Angeles, CA	Some McDonald's franchisees are abandoning dollar drinks as inflation eats away at profits https://t.co/bZAKAqDhCC via @businessinsider	mcdonald franchisees abandoning dollar drinks inflation eats away profits via businessinsider	0.0	0.0	Neutral	0.179	0.2	0.621	0.0772	Positive
1593	593	2022-07-02 21:38:55+00:00	MikeNorthrop5	5002	Indiana	@Shannytoba I have not seen them, but I have not been in McDonald's for a while either.	shannytoba seen mcdonald either	0.0	0.0	Neutral	0.0	0.0	1.0	0.0	Neutral
1594	594	2022-07-02 21:38:31+00:00	Precision_Peter	592	Győrszemere, Magyarország	@donotlookdown33 Nah McDonald's in b is so nasty	donotlookdown nah mcdonald nasty	-1.0	1.0	Negative	0.714	0.0	0.286	-0.6124	Negative
1595	595	2022-07-02 21:38:20+00:00	KollegeKidd	1313	Midwest	Mother Explains Why She Got Mad at 4th Baby Daddy For Not Buying Her Other 3 Children McDonald’s https://t.co/AtuPfi2cvX	mother explains got mad baby daddy buying children mcdonald	-0.625	1.0	Negative	0.286	0.0	0.714	-0.4939	Negative
1597	597	2022-07-02 21:38:18+00:00	MPS_n_P	349	Metrocity	@Elise_McDonald_ ‘Let’s go running’ : https://t.co/8c6Z8dhD1S	elise_mcdonald_ let running	0.0	0.0	Neutral	0.0	0.0	1.0	0.0	Neutral
1598	598	2022-07-02 21:38:16+00:00	brtobler	225	Middle Earth	"On the contrary, each new McDonald’s store creates at least 30 jobs—actually 10 cardiologists, 10 dentists, 10 die… https://t.co/SM9majv5VD	contrary new mcdonald store creates least jobs actually cardiologists dentists die	-0.05454545454545454	0.3181818181818182	Negative	0.26	0.14	0.6	-0.4215	Negative
1600	600	2022-07-02 21:38:13+00:00	CanceloProp2	340	idk	@MoSakoooo @ftblbyron @City_Xtra @SunSport Bodied the McDonald’s employee	mosakoooo ftblbyron city_xtra sunsport bodied mcdonald employee	0.0	0.0	Neutral	0.0	0.0	1.0	0.0	Neutral
1601	601	2022-07-02 21:38:08+00:00	Randomlol33	116	nowhere	@_W0M1_ Hmmmm... Ice cream or McDonald's?	_wm_ hmmmm ice cream mcdonald	0.0	0.0	Neutral	0.0	0.0	1.0	0.0	Neutral
1603	603	2022-07-02 21:37:49+00:00	SeeThatsMajor	15	𝑮𝒍𝒆𝒏𝒘𝒐𝒐𝒅,𝑮𝒂	If you eat McDonald’s don’t talk to me	eat mcdonald talk	0.0	0.0	Neutral	0.0	0.0	1.0	0.0	Neutral
1604	604	2022-07-02 21:37:49+00:00	cjgee68	353	Los Angeles, California	@diffwashere Probably chilling with the kid who ordered 6,000 McDonald's burgers through UberEats.	diffwashere probably chilling kid ordered mcdonald burgers ubereats	-0.5	0.9	Negative	0.136	0.0	0.864	-0.0258	Neutral
1606	606	2022-07-02 21:36:54+00:00	PrinceWatercres	5238	Echidna Land	@standard_mcd McDonald's is here: https://t.co/BK3mkaO7fK	standard_mcd mcdonald	0.0	0.0	Neutral	0.0	0.0	1.0	0.0	Neutral
1608	608	2022-07-02 21:36:32+00:00	buttersauce27	427	e🅰️rth	@cursedcinema it's just very frustrating man like mcdonald's wouldn't even hire me	cursedcinema frustrating man like mcdonald even hire	-0.4	0.9	Negative	0.279	0.24	0.481	-0.1027	Negative
1609	609	2022-07-02 21:36:28+00:00	BobGree14200728	117	California	@RadioFreeTom Can anybody besides Michael McDonald sound like Michael McDonald? I can even pick him out as a backup… https://t.co/gJyjFqsX1p	radiofreetom anybody besides michael mcdonald sound like michael mcdonald even pick backup	0.4	0.4	Positive	0.0	0.185	0.815	0.3612	Positive
1610	610	2022-07-02 21:36:22+00:00	DarkMomoSpeaks	5000	Washington, DC	My cousin was w his best friend and some others were coming back from McDonald's.. Shots rang out, people ran diffe… https://t.co/3k9d42ogEu	cousin best friend others coming back mcdonald shots rang people ran diffe	0.5	0.15	Positive	0.0	0.425	0.575	0.8126	Positive
1612	612	2022-07-02 21:35:40+00:00	justavulpix	1626	Torre lover	@Gai_the_Spe @FireVylin It was split up because of a McDonald's promotion And that was because they wanted to make… https://t.co/rHUv91oEOx	gai_the_spe firevylin split mcdonald promotion wanted make	0.0	0.0	Neutral	0.0	0.0	1.0	0.0	Neutral
1614	614	2022-07-02 21:34:55+00:00	halimahy	40686	San Francisco Bay Area	Me and babe watch the response videos to the man bringing one McDonald's meal for his kid only and the other kids h… https://t.co/X414T85Y44	babe watch response videos man bringing one mcdonald meal kid kids	0.0	0.0	Neutral	0.0	0.0	1.0	0.0	Neutral
1615	615	2022-07-02 21:34:41+00:00	FaralynPadilla	4998	Moreno Valley, CA	@maddriver67 @painting_tlc I’ve tried to make them like McDonald’s, and they aren’t too shabby. But sometimes I jus… https://t.co/xGK3A9vMqj	maddriver painting_tlc tried make like mcdonald shabby sometimes jus	0.0	0.0	Neutral	0.0	0.238	0.762	0.3612	Positive
1617	617	2022-07-02 21:34:04+00:00	halimahy	40686	San Francisco Bay Area	I just have hella cats. So babe better bring mcdonald's for all our kids not just one kid. 🤣🤣🤣	hella cats babe better bring mcdonald kids one kid	0.5	0.5	Positive	0.0	0.283	0.717	0.4877	Positive
1618	618	2022-07-02 21:33:56+00:00	ashtrayshammer	62	fez’s trap house	@fictionologys @floralstancy minion why are you still here? i’m sure there are other places besides mcdonald’s that… https://t.co/Aq5pBiXao7	fictionologys floralstancy minion still sure places besides mcdonald	0.5	0.8888888888888888	Positive	0.0	0.247	0.753	0.3182	Positive
1619	619	2022-07-02 21:33:53+00:00	RhysPiecesss	203	West Chester, PA	@laurlin24 It’s very much giving bringing the kids to McDonald’s only to order one black coffee 😪	laurlin much giving bringing kids mcdonald order one black coffee	0.016666666666666677	0.31666666666666665	Positive	0.0	0.211	0.789	0.34	Positive
1620	620	2022-07-02 21:33:40+00:00	sturniololvr	198	she/her	i want a mcflurry but i dont want food from mcdonald’s	want mcflurry dont want food mcdonald	0.0	0.0	Neutral	0.0	0.394	0.606	0.1531	Positive
1621	621	2022-07-02 21:33:31+00:00	BMWAdvRider	1478	Atlanta, GA	What is wrong with millennial cashiers at McDonald’s? Are they all on drugs? #zombies #out2lunch #lowIQ	wrong millennial cashiers mcdonald drugs zombies outlunch lowiq	-0.5	0.9	Negative	0.307	0.0	0.693	-0.4767	Negative
1622	622	2022-07-02 21:33:05+00:00	McelroyRietta	2378	Detroit	Drove past a McDonald's today, the sign said: NOW HIRING ADULTS $15.00HR. Guess they are tired of the kids...lol	drove past mcdonald today sign said hiring adults guess tired kids lol	0.05000000000000001	0.5499999999999999	Positive	0.185	0.178	0.637	-0.0258	Neutral
1624	624	2022-07-02 21:32:55+00:00	TaterTator	274	Minneapolis, MN	@TSLAFanMtl @WholeMarsBlog Yep, demand is still strong and it’s far different from deliveries. McDonald’s can only… https://t.co/BwVXVbZOa3	tslafanmtl wholemarsblog yep demand still strong far different deliveries mcdonald	0.17777777777777778	0.7777777777777778	Positive	0.107	0.393	0.5	0.6124	Positive
1625	625	2022-07-02 21:32:39+00:00	Ileneee____	1727	Madison Heights, MI	Finally Finna Get My McDonald’s 😩🙌🏽.	finally finna get mcdonald	0.0	1.0	Neutral	0.0	0.0	1.0	0.0	Neutral
1628	628	2022-07-02 21:31:31+00:00	NickZahar	263	your mom's bed	@ArcherBird @killerbeblue @reddit_lies Maybe it's insane for a McDonald's worker who makes 19k a year, but it's per… https://t.co/noq7Iduwdc	archerbird killerbeblue reddit_lies maybe insane mcdonald worker makes year per	-1.0	1.0	Negative	0.231	0.0	0.769	-0.4019	Negative
1629	629	2022-07-02 21:31:16+00:00	wally_scott007	3854	Janesville, WI	@Shannytoba I was at McDonald's the other day and didn't notice	shannytoba mcdonald day notice	0.0	0.0	Neutral	0.0	0.0	1.0	0.0	Neutral
1630	630	2022-07-02 21:31:07+00:00	mikaylajdavis	345	Atlanta, GA	adults love saying our generation is tryna grow up to fast and we don’t play outside or whatever but have y’all see… https://t.co/fCrWpyfGsH	adults love saying generation tryna grow fast play outside whatever see	0.2333333333333333	0.4166666666666667	Positive	0.0	0.423	0.577	0.765	Positive
1631	631	2022-07-02 21:31:01+00:00	Tmusiclover1	4762	Baltimore, MD	Me: thinking about getting some McDonald’s ice Cream McDonalds Ice Cream Machine: https://t.co/nIEdFU8eMJ	thinking getting mcdonald ice cream mcdonalds ice cream machine	0.0	0.0	Neutral	0.0	0.0	1.0	0.0	Neutral
1634	634	2022-07-02 21:30:28+00:00	solarcbg	349	he/him twenty blk native ʚĭɞ	cashier at mcdonald’s just watched me fill my water cup up with dr pepper like i’m not paying $2 for a drink sorry	cashier mcdonald watched fill water cup pepper like paying drink sorry	-0.5	1.0	Negative	0.102	0.195	0.703	0.296	Positive
1636	636	2022-07-02 21:29:33+00:00	FRED_FUCKSTONE	147	Chicago, IL	I don't like McDonald's fries	like mcdonald fries	0.0	0.0	Neutral	0.0	0.556	0.444	0.3612	Positive
1637	637	2022-07-02 21:29:30+00:00	Jeffreyaasen5	13859	Hawaii, USA	@Shannytoba It is a sad day in Hawaii! our McDonald’s are no longer going to sell saimin and now I find out we don’t get the good donuts😢	shannytoba sad day hawaii mcdonald longer going sell saimin find get good donuts	0.09999999999999998	0.8	Positive	0.182	0.171	0.647	-0.0516	Negative
1639	639	2022-07-02 21:28:09+00:00	PNgata	886	From the 909 🛫 808	@Decievxd @Nin3rswarri3rs @wojespn How? Hahaha he be at McDonald’s rehabbing, eating and looking like a OT hahaha	decievxd ninrswarrirs wojespn hahaha mcdonald rehabbing eating looking like hahaha	0.2	0.4	Positive	0.0	0.581	0.419	0.8658	Positive
1640	640	2022-07-02 21:27:54+00:00	NotTylerMiller	428	Kansas City, MO	Who’s knob do I have to shlob to get some McDonald’s around here ?!	knob shlob get mcdonald around	0.0	0.0	Neutral	0.0	0.0	1.0	0.0	Neutral
1641	641	2022-07-02 21:27:43+00:00	Paul_R_McDonald	860	15 Credibility Street	Still has scenes powerful enough to make me cry five years after release too. Yoda’s lines about failure being the… https://t.co/CYQQ3SFcq9	still scenes powerful enough make cry five years release yoda lines failure	-0.005555555555555573	0.6	Negative	0.352	0.154	0.495	-0.5574	Negative
1642	642	2022-07-02 21:27:43+00:00	Paul_R_McDonald	860	15 Credibility Street	The Last Jedi just feels right, a pure distillation of Star Wars that while it sometimes feels very prequel-y and s… https://t.co/xv9S3dPBtS	last jedi feels right pure distillation star wars sometimes feels prequel	0.16666666666666666	0.3674603174603175	Positive	0.265	0.0	0.735	-0.5574	Negative
1643	643	2022-07-02 21:27:43+00:00	Paul_R_McDonald	860	15 Credibility Street	No real dialogue to speak of, Oscar Isaac especially is just constantly saying things for the sake of giving his ch… https://t.co/w1YlBF2ScD	real dialogue speak oscar isaac especially constantly saying things sake giving	0.1	0.48333333333333334	Positive	0.0	0.194	0.806	0.34	Positive
1644	644	2022-07-02 21:27:34+00:00	VVanessaSS	151	California	Please Bring Back Snack Wraps At McDonald's!!! - Sign the Petition! https://t.co/9cbSqGJ1Io via @Change	please bring back snack wraps mcdonald sign petition via change	0.0	0.0	Neutral	0.0	0.204	0.796	0.3182	Positive
1646	646	2022-07-02 21:26:36+00:00	ashtrayshammer	62	fez’s trap house	@fictionologys @floralstancy papa and minion pls get off my tl and into mcdonald’s where they’re giving out job app… https://t.co/PeEPLUpfoz	fictionologys floralstancy papa minion pls get mcdonald giving job app	0.0	0.0	Neutral	0.0	0.316	0.684	0.4019	Positive
1647	647	2022-07-02 21:26:09+00:00	AntTheCEO	397	Atlanta, GA	@DreyWatson He gonna give all that money to McDonald's 😆	dreywatson gonna give money mcdonald	0.0	0.0	Neutral	0.0	0.0	1.0	0.0	Neutral
1649	649	2022-07-02 21:25:37+00:00	fwairydil	321	your moms house	i will be late idc i want mcdonald’s	late idc want mcdonald	-0.3	0.6	Negative	0.0	0.302	0.698	0.0772	Positive
1650	650	2022-07-02 21:25:05+00:00	introverted1414	295	🇺🇸🇺🇸🇺🇸	@dannydiekroeger At McDonald’s maybe.	dannydiekroeger mcdonald maybe	0.0	0.0	Neutral	0.0	0.0	1.0	0.0	Neutral
1651	651	2022-07-02 21:24:54+00:00	whiskey_hicks	394	San Antonio, Texas	@KimDeal360 Drinking that McDonald's Sprite.	kimdeal drinking mcdonald sprite	0.0	0.0	Neutral	0.0	0.0	1.0	0.0	Neutral
1652	652	2022-07-02 21:24:48+00:00	kumadapuma	936	Herndon, VA	McDonald’s sprite hit hard as thing song 🔥 https://t.co/acY5MLVCar	mcdonald sprite hit hard thing song	-0.2916666666666667	0.5416666666666666	Negative	0.219	0.0	0.781	-0.1027	Negative
1653	653	2022-07-02 21:24:40+00:00	slepycats	648	17	sorry for flexing but slim jim follows me i had mcdonald’s, little caesar’s, and pizza hut reply to one of my twee… https://t.co/B3esiS0imM	sorry flexing slim jim follows mcdonald little caesar pizza hut reply one twee	-0.34375	0.75	Negative	0.098	0.0	0.902	-0.0772	Negative
1654	654	2022-07-02 21:24:34+00:00	Cuso1333	450	US: 28.878988,-81.263372	Ok on the McDonald’s situation… since when it’s a man’s responsibility to take care others kids from someone he not… https://t.co/50CWBzOH66	mcdonald situation since man responsibility take care others kids someone	0.0	0.0	Neutral	0.0	0.262	0.738	0.4939	Positive
1655	655	2022-07-02 21:24:34+00:00	OMGStacks	89547	Hic et ubique terrarum	McDonalds Loving It: People Are Now Doing McDonald's Daddy Challenges Now! https://t.co/nKiONGJF4n https://t.co/CpYNdhrkV0	mcdonalds loving people mcdonald daddy challenges	0.6	0.95	Positive	0.0	0.565	0.435	0.6369	Positive
1656	656	2022-07-02 21:24:27+00:00	chichichantel_	923	@ shikamaru’s and jean’s place	my band friends in hs used to joke that I was most likely to end up in jail, most likely to work at McDonald’s etc.	band friends used joke likely end jail likely work mcdonald etc	-0.03333333333333333	0.6666666666666666	Negative	0.0	0.371	0.629	0.6486	Positive
1657	657	2022-07-02 21:24:25+00:00	Wood2tymes	12266	Lekol Lakay	@qadir__ McDonald’s hiring	qadir__ mcdonald hiring	0.0	0.0	Neutral	0.0	0.0	1.0	0.0	Neutral
1658	658	2022-07-02 21:23:55+00:00	juln	949	specializing in anti-bourgeois CSS	@librefreestyler Normal bread is available, but yeah, things like McDonald’s buns are absurd.	librefreestyler normal bread available yeah things like mcdonald buns absurd	0.01666666666666668	0.6833333333333332	Positive	0.0	0.37	0.63	0.5719	Positive
1659	659	2022-07-02 21:23:49+00:00	moomootoopretty	11	From da jungle	That man was caught following me he had a white shirt he was following me I’m NOT wolfin I am NOT related to him he… https://t.co/U1rtqD46Y0	man caught following white shirt following wolfin related	0.0	0.15000000000000002	Neutral	0.0	0.0	1.0	0.0	Neutral
1662	662	2022-07-02 21:23:09+00:00	Christalso	5	Montgomery Village MD	"Self, what is under Sandra Lindsay's skin and bones; what is its intent? Thanks." (Practice on everyone. Your resp… https://t.co/hELnT1qs7z	self sandra lindsay skin bones intent thanks practice everyone resp	0.2	0.2	Positive	0.0	0.244	0.756	0.4404	Positive
1663	663	2022-07-02 21:22:49+00:00	Steve_McDonald	28	Mesquite, Texas	@AP You mean it’s not safe after they gutted the stares gun control laws …. Thoughts and prayers	mean safe gutted stares gun control laws thoughts prayers	0.09375	0.59375	Positive	0.195	0.236	0.569	0.128	Positive
1665	665	2022-07-02 21:22:34+00:00	ofthessence	138	Houston, TX	That McDonald’s stuff is funny. I got one kid tho so I ain’t gone comment 🤣😅	mcdonald stuff funny got one kid tho gone comment	0.25	1.0	Positive	0.0	0.266	0.734	0.4404	Positive
1666	666	2022-07-02 21:22:19+00:00	WorstTake_	138	District of Columbia	Bitches be like: you a broke ass nigga for buying only your son McDonald’s and nothing for my other 3 kids	bitches like broke ass nigga buying son mcdonald nothing kids	0.0	0.0	Neutral	0.545	0.134	0.321	-0.8271	Negative
1667	667	2022-07-02 21:21:50+00:00	BenjaminFairest	13	https://discord.gg/XhtugacuxJ	''Welcome to ghost McDonald's, look at the menu and order when you are ready.''	welcome ghost mcdonald look menu order ready	0.5	0.7	Positive	0.195	0.466	0.339	0.4939	Positive
1670	670	2022-07-02 21:21:15+00:00	JenniferLinn17	5055	PLS HELP W/GO FUND, IF ABLE	Hysterical Ppl are so weird...it's McDonald's, not a 5 star restaurant https://t.co/g0YFI5PVcS	hysterical ppl weird mcdonald star restaurant	-0.75	1.0	Negative	0.412	0.0	0.588	-0.2023	Negative
1671	671	2022-07-02 21:21:09+00:00	Loki_ThorsBro	2235	Crow Club	@starrykanej Oh that's nice. 😊 Yeah i can't even handle the McDonald's clown. We were in a parade once and McDonal… https://t.co/bHTdPzspu8	starrykanej nice yeah even handle mcdonald clown parade mcdonal	0.175	0.6166666666666667	Positive	0.0	0.417	0.583	0.6124	Positive
1673	673	2022-07-02 21:20:49+00:00	toveyswitwer	197	Florida, USA	Bring Back Snack Wraps At McDonald's!!! - Sign the Petition! https://t.co/7JCq95QWWx via @Change	bring back snack wraps mcdonald sign petition via change	0.0	0.0	Neutral	0.0	0.0	1.0	0.0	Neutral
1674	674	2022-07-02 21:20:43+00:00	redecorateds	103	19 :)	guys i think this soda i got from McDonald’s isn’t diet but i have finished half of it already …	guys think soda got mcdonald diet finished half already	-0.16666666666666666	0.16666666666666666	Negative	0.0	0.0	1.0	0.0	Neutral
1675	675	2022-07-02 21:20:18+00:00	princessxyaz	2421	Atlanta, GA	Since y’all talking about the kids &amp; McDonald’s situation lets talk about how y’all Go buy seafood and soon as ya k… https://t.co/RSAiTsVYMf	since talking kids amp mcdonald situation lets talk buy seafood soon	0.0	0.0	Neutral	0.0	0.0	1.0	0.0	Neutral
1676	676	2022-07-02 21:20:01+00:00	SMIBarry	8081	Albuquerque, New Mexico	McDonald’s promotes 3 executives to new roles - https://t.co/CtbGynfAcR #restaurants #hospitality #restaurantbusiness	mcdonald promotes executives new roles restaurants hospitality restaurantbusiness	0.13636363636363635	0.45454545454545453	Positive	0.0	0.255	0.745	0.34	Positive
1677	677	2022-07-02 21:19:28+00:00	ShutdownMan	876	Huntsville, AL	@SuperDaveMc @Super70sSports I know a couple of people who wore those McDonald’s unis back in the 80s during HS &amp; c… https://t.co/bcgbytTEH5	superdavemc superssports know couple people wore mcdonald unis back amp	0.0	0.0	Neutral	0.0	0.0	1.0	0.0	Neutral
1678	678	2022-07-02 21:19:19+00:00	xHARRIESHOUSEx	547	Harry’s House	Bring Back Snack Wraps At McDonald's!!! - Sign the Petition! https://t.co/66m3tsnnrD via @Change	bring back snack wraps mcdonald sign petition via change	0.0	0.0	Neutral	0.0	0.0	1.0	0.0	Neutral
1679	679	2022-07-02 21:19:04+00:00	mnflwr___	584	17 | she/they | 🇭🇹	that mcdonald’s sprite wit the bts meal goes crazy just saying🤷🏽‍♀️🫣 https://t.co/2FYG5MB143	mcdonald sprite wit bts meal goes crazy saying	-0.6	0.9	Negative	0.255	0.0	0.745	-0.34	Negative
1681	681	2022-07-02 21:19:00+00:00	DRMOISTXD	576	Black male	@DRMOISTXD and @1heartnishiki at McDonald’s what we getting? https://t.co/PiN6QsX44j	drmoistxd heartnishiki mcdonald getting	0.0	0.0	Neutral	0.0	0.0	1.0	0.0	Neutral
1682	682	2022-07-02 21:18:53+00:00	crystal4whales	11622	Eugene, OR	@TrendingLiberal I would add McDonald’s, as they are raping the rainforests and destroying our earth. 🌎	trendingliberal would add mcdonald raping rainforests destroying earth	-0.2	0.0	Negative	0.583	0.0	0.417	-0.8555	Negative
1686	686	2022-07-02 21:17:13+00:00	_sushirry	297	she/her || 17 || anti	oh em gee i forgot about the mcdonald’s snack wraps and now i’m craving one but they don’t have them anymore 😭	gee forgot mcdonald snack wraps craving one anymore	0.0	0.0	Neutral	0.0	0.0	1.0	0.0	Neutral
1688	688	2022-07-02 21:17:04+00:00	CapitalctyKings	237	2000 Gary Ave Lansing, MI	King’s McDonald defeat Omaha Nebraska legion 5-1 Sean Page throws a CG @talonr11 , Caiden Smith, and @logan_keilen15 each had 2 hits.	king mcdonald defeat omaha nebraska legion sean page throws talonr caiden smith logan_keilen hits	0.0	0.0	Neutral	0.188	0.0	0.812	-0.4588	Negative
1689	689	2022-07-02 21:17:01+00:00	daydreamarry	1446	24 ↛LA↛ she/her↛ fan account!	@remdaydreaming don’t like mcdonald’s but i’ll sign just for you	remdaydreaming like mcdonald sign	0.0	0.0	Neutral	0.0	0.455	0.545	0.3612	Positive
1690	690	2022-07-02 21:17:00+00:00	darthtalkalot	250	Bi•20•he/him	@TheSchlimazel @GreySilver_ @ScottBerrevoets I got $15 because McDonald’s gave me a medium fry instead of a large.… https://t.co/xeKWK6GENX	theschlimazel greysilver_ scottberrevoets got mcdonald gave medium fry instead large	0.21428571428571427	0.42857142857142855	Positive	0.0	0.0	1.0	0.0	Neutral
1691	691	2022-07-02 21:16:51+00:00	_hallijacobson	393	in bed	@mariahrgarcia fr sometimes i just NEED a mcdonald’s hazelnut iced coffee but they don’t have plant based milk so i… https://t.co/LRDgtL4WoH	mariahrgarcia sometimes need mcdonald hazelnut iced coffee plant based milk	0.0	0.0	Neutral	0.0	0.0	1.0	0.0	Neutral
1692	692	2022-07-02 21:16:33+00:00	eelslate	194	she/they, coal minor	in quebec going to french immersion camp. thank u to the mcdonald’s worker who could tell i was american and switch… https://t.co/mLGBy0im7x	quebec going french immersion camp thank mcdonald worker could tell american switch	0.0	0.0	Neutral	0.0	0.185	0.815	0.3612	Positive
1693	693	2022-07-02 21:16:30+00:00	reallovemarais	1310	20 any pronouns ⁴/₇ wdw ⅖ bw	@CrawfordCollins @McDonalds i’m super sensitive when it comes to good and i once wanted one SO BAD i literally crie… https://t.co/GbXnvw7mVt	crawfordcollins mcdonalds super sensitive comes good wanted one bad literally crie	0.10833333333333336	0.7083333333333334	Positive	0.191	0.372	0.437	0.5106	Positive
1694	694	2022-07-02 21:16:20+00:00	wolf_ncbarber	1180	Home	I been tryna figure out why people still talking bout that McDonald’s video	tryna figure people still talking bout mcdonald video	0.0	0.0	Neutral	0.0	0.0	1.0	0.0	Neutral
1695	695	2022-07-02 21:16:09+00:00	dezzobaby	272	uk	anyways gonna uber mcdonald’s to my hotel chile i need to eat	anyways gonna uber mcdonald hotel chile need eat	0.0	0.0	Neutral	0.0	0.0	1.0	0.0	Neutral
1696	696	2022-07-02 21:16:00+00:00	EliFromMN_DE_PA	612	Elk River, MN	@DustyBottoms04 @callie_mt IDK if Dr. T has been practicing long enough to have treated anyone back when McDonald's… https://t.co/64FNIa9NtE	dustybottoms callie_mt idk practicing long enough treated anyone back mcdonald	-0.016666666666666666	0.3	Negative	0.135	0.0	0.865	-0.1027	Negative
1698	698	2022-07-02 21:15:47+00:00	AngrySince87	311	Washington D.C.	McDonalds Loving It: People Are Now Doing McDonald's Daddy Challenges Now! https://t.co/1xrkVHzOG8	mcdonalds loving people mcdonald daddy challenges	0.6	0.95	Positive	0.0	0.565	0.435	0.6369	Positive
1700	700	2022-07-02 21:14:12+00:00	tobesoIonely_	698	BLM - abolish ice - 21 -areLEE	should I get McDonald’s	get mcdonald	0.0	0.0	Neutral	0.0	0.0	1.0	0.0	Neutral
1701	701	2022-07-02 21:14:08+00:00	NotVivace	57	Toronto, Ontario	“Most spontaneous thing I did was quit my job and go on field trip somewhere on plane” mf quitting McDonald’s and b… https://t.co/zseuq7ctFJ	spontaneous thing quit job field trip somewhere plane quitting mcdonald	0.6	0.9	Positive	0.0	0.0	1.0	0.0	Neutral
1702	702	2022-07-02 21:14:02+00:00	UError747	39	Kermit City	@TJ_SOCHI_74 @DudespostingWs Actually it is. There are better things in life but it is a solid job. The pay is neve… https://t.co/6g35Yso8z2	tj_sochi_ dudespostingws actually better things life solid job pay neve	0.25	0.3	Positive	0.109	0.349	0.543	0.4767	Positive
1703	703	2022-07-02 21:14:01+00:00	ChrisEdmerson	387	Dallas, TX	McDonald’s is slowly moving off of the dollar drink promotion. This wouldn’t have happened if buddy would’ve just p… https://t.co/ZtC4ZeQRCn	mcdonald slowly moving dollar drink promotion happened buddy would	-0.30000000000000004	0.39999999999999997	Negative	0.0	0.0	1.0	0.0	Neutral
1706	706	2022-07-02 21:13:57+00:00	revprez	658	Once Upon A Time in Hell	@DempMcgee McDonald’s apple pies were invented in the fires of Mount Doom by Sauron. And only there can they be digested.	dempmcgee mcdonald apple pies invented fires mount doom sauron digested	0.0	0.0	Neutral	0.231	0.0	0.769	-0.4019	Negative
1707	707	2022-07-02 21:13:53+00:00	ABUS3DNSFW	114	n♡, m♡	@iluamani @jaylynn_ayanna_ i will down a mcdonald’s sprite no problem.	iluamani jaylynn_ayanna_ mcdonald sprite problem	0.0	0.0	Neutral	0.403	0.0	0.597	-0.4019	Negative
1708	708	2022-07-02 21:13:47+00:00	LawMurrayTheNU	2364	LA but I'm from 🔔	Blast from the past: Taylor King is here. 2007 McDonald's All-American https://t.co/HTMKdT21Dh	blast past taylor king mcdonald american	-0.125	0.125	Negative	0.0	0.0	1.0	0.0	Neutral
1709	709	2022-07-02 21:13:30+00:00	Bry_Ig	569	In a house	@zs_fluffy no???? my McDonald's Oc is literally a fisher😕 https://t.co/qGJGTmDf9u	zs_fluffy mcdonald literally fisher	0.0	0.0	Neutral	0.0	0.0	1.0	0.0	Neutral
1710	710	2022-07-02 21:13:03+00:00	karasuno01	186	the "good morning" guy	@crowsvice Do you wanna go get McDonald’s or something	crowsvice wanna get mcdonald something	0.0	0.0	Neutral	0.0	0.0	1.0	0.0	Neutral
1711	711	2022-07-02 21:12:52+00:00	its_cindyann	243	California 😎🌴	We must Bring Back Snack Wraps At McDonald's!!! - Sign the Petition! https://t.co/JYc7F51duK via @Change	must bring back snack wraps mcdonald sign petition via change	0.0	0.0	Neutral	0.0	0.0	1.0	0.0	Neutral
1712	712	2022-07-02 21:12:45+00:00	yolayolz_	1324	JHB	Hmm KFC was still opened at this time but McDonald’s was closed. That’s why KFC is goated🫶🏾	hmm kfc still opened time mcdonald closed kfc goated	-0.1	0.1	Negative	0.0	0.0	1.0	0.0	Neutral
1713	713	2022-07-02 21:12:33+00:00	Keithph51198130	198	Lansing, MI	I wonder.... McDonald's wife has ties rich Asian relatives What happened to "Made in America"? McConnell threate… https://t.co/q9o4cq0xNz	wonder mcdonald wife ties rich asian relatives happened made america mcconnell threate	0.1875	0.375	Positive	0.0	0.247	0.753	0.5574	Positive
1717	717	2022-07-02 21:11:43+00:00	alex_olesen6	92	Wickenburg, AZ	@CrawfordCollins @McDonalds Ily crawf but McDonald’s definitely have to bring it back now	crawfordcollins mcdonalds ily crawf mcdonald definitely bring back	0.0	0.25	Neutral	0.0	0.542	0.458	0.7964	Positive
1718	718	2022-07-02 21:11:40+00:00	Mariana_M0nique	298	TX	@CrawfordCollins @McDonalds If you love McDonald’s &amp; Canadians sign it!!!!	crawfordcollins mcdonalds love mcdonald amp canadians sign	0.5	0.6	Positive	0.0	0.412	0.588	0.6369	Positive
1719	719	2022-07-02 21:11:40+00:00	CapitalctyKings	237	2000 Gary Ave Lansing, MI	King’s McDonald: Beat Adrian legion, 11-8 @logan_keilen15 went 4-4 w/ 3 RBI Beat Gladwin legion 6-5… https://t.co/IEcCp0EYoj	king mcdonald beat adrian legion logan_keilen went rbi beat gladwin legion	0.0	0.0	Neutral	0.0	0.0	1.0	0.0	Neutral
1721	721	2022-07-02 21:11:06+00:00	fkN__geNerAL	371	Shore Shack	I’m over this McDonald’s for my kid situation….. OH FUCCIN KAYY WE ALL FUCCIN THINK DIFFERENTLY,, thank you !!	mcdonald kid situation fuccin kayy fuccin think differently thank	0.0	0.6	Neutral	0.0	0.238	0.762	0.3612	Positive
1722	722	2022-07-02 21:10:57+00:00	mainlycrawford	313	Scotland, United Kingdom	Petition · Bring Back Snack Wraps At McDonald's!!! · https://t.co/uCexdiWNK7 my guy @crawfordcollins feels very st… https://t.co/3HdAwHZbhg	petition bring back snack wraps mcdonald guy crawfordcollins feels	0.0	0.0	Neutral	0.0	0.0	1.0	0.0	Neutral
1724	724	2022-07-02 21:10:48+00:00	CrawfordCollins	7645	Los Angeles, CA	@durtetiffany @McDonalds she's pregnant mcdonald's!!! do the right thing!!!	durtetiffany mcdonalds pregnant mcdonald right thing	0.30952380952380953	0.5178571428571428	Positive	0.0	0.0	1.0	0.0	Neutral
1725	725	2022-07-02 21:10:37+00:00	nadineihill	1024	Colorado	@ReadMoreBible I bet that’s why I haven’t gotten COVID. I eat McDonald’s every Sunday after church. 🤣	readmorebible bet gotten covid eat mcdonald every sunday church	0.0	0.0	Neutral	0.0	0.0	1.0	0.0	Neutral
1726	726	2022-07-02 21:10:33+00:00	Samaggio_X	156	P͞l͞a͞n͞e͞t͞ S͞a͞m͞a͞g͞g͞i͞o͞	Meanwhile a lot of them fleeing their baby mamas and kids leaving them by themselves to eat one month old left over… https://t.co/QxWAh8KNkM	meanwhile lot fleeing baby mamas kids leaving eat one month old left	0.05	0.1	Positive	0.0	0.0	1.0	0.0	Neutral
1727	727	2022-07-02 21:10:28+00:00	TBiizzle	325	Buffalo, NY	@ka_buxaplenty 😂 you can’t get the kids some McDonald’s bruh	ka_buxaplenty get kids mcdonald bruh	0.0	0.0	Neutral	0.0	0.0	1.0	0.0	Neutral
1728	728	2022-07-02 21:10:23+00:00	G1OWINGBLONDE	178	PRETTY LITTLE GIRLS 𝐿𝐼𝐸	@VoughtsSoldier 📲 : hey I’m getting some McDonald’s … want anything ??	voughtssoldier hey getting mcdonald want anything	0.0	0.0	Neutral	0.0	0.206	0.794	0.0772	Positive
1729	729	2022-07-02 21:10:13+00:00	durtetiffany	132	♡	Bring Back Snack Wraps At McDonald's!!! - Sign the Petition! im pregnant and i’ve been craving these please bring… https://t.co/u13uaiOWxV	bring back snack wraps mcdonald sign petition pregnant craving please bring	0.16666666666666666	0.25	Positive	0.0	0.187	0.813	0.3182	Positive
1730	730	2022-07-02 21:10:10+00:00	iheartauthority	18104	Derka Derka	Today's highlight on the Mass Turnpike is a $14 Double Cheeseburger Meal at a McDonald's that is also out of ketchu… https://t.co/gTyEx4iSgx	today highlight mass turnpike double cheeseburger meal mcdonald also ketchu	0.0	0.0	Neutral	0.0	0.211	0.789	0.34	Positive
1735	735	2022-07-02 21:09:45+00:00	AustinnnT	344	The road less traveled	McDonald’s apple pies are the best in the world.	mcdonald apple pies best world	1.0	0.3	Positive	0.0	0.512	0.488	0.6369	Positive
1737	737	2022-07-02 21:09:20+00:00	MonbebeMadi	1664	Why Dont We, Monbebe,Wonho❤️	@CrawfordCollins I work at McDonald’s and I honestly agree with you let’s bring it back for you	crawfordcollins work mcdonald honestly agree let bring back	0.3	0.45	Positive	0.0	0.478	0.522	0.6705	Positive
1738	738	2022-07-02 21:09:16+00:00	ThRealButterbae	363	California, USA	The McDonald's by my house frap machine never works and it pisses me Tf off. https://t.co/wkeQEHSp7F	mcdonald house frap machine never works pisses	0.0	0.0	Neutral	0.0	0.253	0.747	0.2584	Positive
1739	739	2022-07-02 21:09:14+00:00	AlmightyObj	1903	Bronx, NY	Why is paris legion coach &amp; GM still employed? They belong in McDonald’s	paris legion coach amp still employed belong mcdonald	0.0	0.0	Neutral	0.0	0.0	1.0	0.0	Neutral
1740	740	2022-07-02 21:09:09+00:00	kimayarose	929	Milpitas, CA	Bring Back Snack Wraps At McDonald's!!! - Sign the Petition! https://t.co/MTEn4xl74B via @Change	bring back snack wraps mcdonald sign petition via change	0.0	0.0	Neutral	0.0	0.0	1.0	0.0	Neutral
1741	741	2022-07-02 21:08:35+00:00	bksquirrel	167	Baldwinsville, NY	Check out Vintage McDonald's Happy Meal Furby Toys 1998 - Kids Party Favors LOT OF 10 https://t.co/GpzMC1ZOWX #eBay via @eBay	check vintage mcdonald happy meal furby toys kids party favors lot ebay via ebay	0.8	1.0	Positive	0.0	0.433	0.567	0.8126	Positive
1742	742	2022-07-02 21:08:32+00:00	radical_pig	294	your mothers current location	@Spoon32174700 You already know we already left and are botta invade a McDonald's	spoon already know already left botta invade mcdonald	0.0	0.0	Neutral	0.0	0.0	1.0	0.0	Neutral
1745	745	2022-07-02 21:08:00+00:00	Daily_Express	771	London	McDonald's is missing ingredients at some of its restaurants. Here's how it will affect your order: https://t.co/B0nvIyk6NF	mcdonald missing ingredients restaurants affect order	-0.2	0.05	Negative	0.306	0.0	0.694	-0.296	Negative
1746	746	2022-07-02 21:07:59+00:00	nycsadgirl	655	New York, USA	@bigtitstrades @shanas621 @BurgerKing In &amp; Out or McDonald’s, objectively	bigtitstrades shanas burgerking amp mcdonald objectively	0.0	0.1	Neutral	0.0	0.0	1.0	0.0	Neutral
1749	749	2022-07-02 21:07:48+00:00	treyxmay	371	Wilmington, DE	ok so McDonald’s or a real restaurant	mcdonald real restaurant	0.2	0.30000000000000004	Positive	0.0	0.0	1.0	0.0	Neutral
1750	750	2022-07-02 21:07:29+00:00	shunyLucario	986	Mars	@McDonalds is their like a mcflurry shortage or something I went to 2 different McDonald's asking for mcflurry and… https://t.co/SPt8oQRC7T	mcdonalds like mcflurry shortage something went different mcdonald asking mcflurry	0.0	0.6	Neutral	0.16	0.2	0.64	0.128	Positive
1751	751	2022-07-02 21:07:29+00:00	alex_olesen6	92	Wickenburg, AZ	@CrawfordCollins @McDonalds McDonald’s bring it back plsss for the people	crawfordcollins mcdonalds mcdonald bring back plsss people	0.0	0.0	Neutral	0.0	0.0	1.0	0.0	Neutral
1752	752	2022-07-02 21:07:23+00:00	stinyonyo	695	Petersburg	You spend more petrol and time waiting to get help at Pieterburg McDonald's South Africa https://t.co/1sYHOOCjc4	spend petrol time waiting get help pieterburg mcdonald south africa	0.0	0.0	Neutral	0.0	0.231	0.769	0.4019	Positive
1756	756	2022-07-02 21:06:42+00:00	MoistBread_10	548	Everywhere	Chicken nuggets - Wendy's better French fries - McDonald's better Burgers - Wendy's better Ice cream - Wendy's better	chicken nuggets wendy better french fries mcdonald better burgers wendy better ice cream wendy better	0.2333333333333333	0.4916666666666667	Positive	0.0	0.513	0.487	0.891	Positive
1757	757	2022-07-02 21:06:36+00:00	PaggPyro	391	pulling up in a mini scooter	WTF I JUST SAW A WORKING MCDONALD'S ICE CREAM MACHINE	wtf saw working mcdonald ice cream machine	-0.5	1.0	Negative	0.388	0.0	0.612	-0.5859	Negative
1758	758	2022-07-02 21:06:36+00:00	alandrummond2	4820	Perth, Ontario,Canada	Police arrest man with handgun following ‘threatening incident’ outside McDonald’s https://t.co/DnPWJO06dz via @thespec	police arrest man handgun following threatening incident outside mcdonald via thespec	-0.016666666666666666	0.05000000000000001	Negative	0.392	0.0	0.608	-0.7003	Negative
1759	759	2022-07-02 21:06:18+00:00	itsssjustjamie	4570	ANAHEIM,CA	Bring Back Snack Wraps At McDonald's!!! - Sign the Petition! https://t.co/oVOYv1Mu6t via @Change	bring back snack wraps mcdonald sign petition via change	0.0	0.0	Neutral	0.0	0.0	1.0	0.0	Neutral
1760	760	2022-07-02 21:06:14+00:00	CAYLENCOLLINS	163	Texas, USA	Bring Back Snack Wraps At McDonald's!!! - Sign the Petition! https://t.co/9un5fa3b6R via @Change	bring back snack wraps mcdonald sign petition via change	0.0	0.0	Neutral	0.0	0.0	1.0	0.0	Neutral
1761	761	2022-07-02 21:06:05+00:00	21limelight	245	Gold Coast, Queensland	Bring Back Snack Wraps At McDonald's!!! - Sign the Petition! https://t.co/UtZGARCwyj via @ChangeAUS @CrawfordCollins	bring back snack wraps mcdonald sign petition via changeaus crawfordcollins	0.0	0.0	Neutral	0.0	0.0	1.0	0.0	Neutral
1762	762	2022-07-02 21:05:53+00:00	annieclegg_	785	ptown/manc	@CrawfordCollins @McDonalds mcdonald’s do it for the people!	crawfordcollins mcdonalds mcdonald people	0.0	0.0	Neutral	0.0	0.0	1.0	0.0	Neutral
1763	763	2022-07-02 21:05:47+00:00	pngyakuzaa	624	Baltimore, MD	@RedFalconFNI @patsoc_moments They look like they never get off their ass and eat mcdonald’s all day	redfalconfni patsoc_moments look like never get ass eat mcdonald day	0.0	0.0	Neutral	0.0	0.401	0.599	0.6542	Positive
1764	764	2022-07-02 21:05:36+00:00	mindofanan	246	he/she/they	Remember that one McDonald’s Werbung with Nein doch oh	remember one mcdonald werbung nein doch	0.0	0.0	Neutral	0.0	0.0	1.0	0.0	Neutral
1765	765	2022-07-02 21:05:34+00:00	CrawfordCollins	7645	Los Angeles, CA	If you love and miss McDonald's chicken snack wraps as much as i do please consider signing this petition!!!… https://t.co/K1J6ckgQOH	love miss mcdonald chicken snack wraps much please consider signing petition	0.03333333333333335	0.5833333333333333	Positive	0.099	0.404	0.497	0.7096	Positive
1766	766	2022-07-02 21:05:11+00:00	llovely_lawley	280	skyhighbaby	https://t.co/JidLSTyN3D Crawford is changing the world. Sign this to bring back Snack Wraps	crawford changing world sign bring back snack wraps	0.0	0.0	Neutral	0.0	0.0	1.0	0.0	Neutral
1767	767	2022-07-02 21:04:50+00:00	abbimichele1121	615	Narnia	@itsTimHell @BlackTzedek My nana would've made fish and grits with sweet tea and caramel cake for dessert. That man… https://t.co/LZGkgyY5bI	itstimhell blacktzedek nana would made fish grits sweet tea caramel cake dessert man	0.35	0.65	Positive	0.0	0.2	0.8	0.4588	Positive
1768	768	2022-07-02 21:04:23+00:00	annieclegg_	785	ptown/manc	Bring Back Snack Wraps At McDonald's!!! - Sign the Petition! https://t.co/Wd8KXqmesI via @UKChange @CrawfordCollins	bring back snack wraps mcdonald sign petition via ukchange crawfordcollins	0.0	0.0	Neutral	0.0	0.0	1.0	0.0	Neutral
1770	770	2022-07-02 21:04:05+00:00	ItsPoochFlair	978	NC	You can use McDonald’s sprite as a Molotov cocktail	use mcdonald sprite molotov cocktail	0.0	0.0	Neutral	0.0	0.0	1.0	0.0	Neutral
1771	771	2022-07-02 21:03:38+00:00	keellelectrical	1167	Kenilworth, England	@overthepainbow @McDonalds Sorry you said you were training not coaching it’s up to you what you put in your body i… https://t.co/FATQ8JTqUf	overthepainbow mcdonalds sorry said training coaching put body	-0.5	1.0	Negative	0.157	0.0	0.843	-0.0772	Negative
1772	772	2022-07-02 21:03:31+00:00	ikateufel	27	Goiânia, Brazil	In honor of Judson Almeida, all McDonald's in Texas have an even larger size than the super-size. When ordering, just ask to be Judsonsized.	honor judson almeida mcdonald texas even larger size super size ordering ask judsonsized	0.16666666666666666	0.5833333333333333	Positive	0.0	0.392	0.608	0.7964	Positive
1773	773	2022-07-02 21:03:24+00:00	fernandoh_02	667	yo mamas house	Bro why I been seein so many tweets about mfs bringin they kids McDonald’s💀😭 why is this a trendin topic	bro seein many tweets mfs bringin kids mcdonald trendin topic	0.5	0.5	Positive	0.0	0.0	1.0	0.0	Neutral
1774	774	2022-07-02 21:02:48+00:00	Bread_BG	96	United States	@DogecoinRide Lots of companies are adopting all crypto including #doge once McDonald’s and Amazon adopt them everything will moon	dogecoinride lots companies adopting crypto including doge mcdonald amazon adopt everything moon	0.0	0.0	Neutral	0.0	0.254	0.746	0.34	Positive
1775	775	2022-07-02 21:02:40+00:00	Zadjali_OIIIIIO	832	Muscat, Oman	McDonald’s should make a happy meal for adults with nostalgic 1990s toys.	mcdonald make happy meal adults nostalgic toys	0.15000000000000002	1.0	Positive	0.0	0.381	0.619	0.5719	Positive
1776	776	2022-07-02 21:02:33+00:00	frisky64	198	Green Dolphin Street Prison	@poloo098 This is like if I asked for a restaurant that sold steaks and you said McDonald's	poloo like asked restaurant sold steaks said mcdonald	0.0	0.0	Neutral	0.0	0.263	0.737	0.3612	Positive
1777	777	2022-07-02 21:02:31+00:00	Still_Bourgeois	3004	Maryland, USA	Apparently that McDonald’s video was a skit between the two and now the BM knows just how busted she looks. Damn Gina!	apparently mcdonald video skit two knows busted looks damn gina	0.05	0.35	Positive	0.231	0.0	0.769	-0.4019	Negative
1778	778	2022-07-02 21:02:14+00:00	LoopTroop420	680	Earth	@LowlifeRick_ Uber eats is a joke, I agree. It's a horrible company to work for. Also I've spent literally hours wa… https://t.co/csugCTLEHg	lowliferick_ uber eats joke agree horrible company work also spent literally hours	-0.55	0.55	Negative	0.197	0.295	0.507	0.1882	Positive
1779	779	2022-07-02 21:02:13+00:00	Pi_Ductions	98	California, USA	@F4NTUBEZ Help I read mc guy as mcguy like in McDonald’s	fntubez help read guy mcguy like mcdonald	0.0	0.0	Neutral	0.0	0.51	0.49	0.6369	Positive
1780	780	2022-07-02 21:02:08+00:00	Parappa_GANG	597	Grad School	@Ryan_Mares @MagnetCancel QQ’s is dogshit, go to McDonald’s or one of the places in the building	ryan_mares magnetcancel dogshit mcdonald one places building	0.0	0.0	Neutral	0.0	0.0	1.0	0.0	Neutral
1783	783	2022-07-02 21:01:38+00:00	Rainy69911	1365	USA	@Ann1Belinda I have a frozen coke from McDonald’s	annbelinda frozen coke mcdonald	0.0	0.0	Neutral	0.0	0.0	1.0	0.0	Neutral
1784	784	2022-07-02 21:01:33+00:00	Kayy_Jenaee	334	In my thoughts 🙇🏾‍♀️	My son so sweet , we just left McDonald’s but I guess he didn’t see the lady handle me two happy meals and a bag. S… https://t.co/zNYrapCUBm	son sweet left mcdonald guess see lady handle two happy meals bag	0.3833333333333333	0.5499999999999999	Positive	0.0	0.401	0.599	0.7717	Positive
1786	786	2022-07-02 21:01:31+00:00	ParallaxCygni	1084	横須賀市	@HuggableHipster I only eat McDonald’s once a year but I go all out eating 4 cheese burgers 🍔 large fries 🍟 &amp; monster energy Drink.	huggablehipster eat mcdonald year eating cheese burgers large fries amp monster energy drink	0.21428571428571427	0.42857142857142855	Positive	0.0	0.149	0.851	0.2732	Positive
1788	788	2022-07-02 21:01:10+00:00	NBA_Law	2254	Onigashima	@jerrywasllucky McDonald’s nuggets good without sauce imo	jerrywasllucky mcdonald nuggets good without sauce imo	0.7	0.6000000000000001	Positive	0.0	0.326	0.674	0.4404	Positive
1790	790	2022-07-02 21:00:06+00:00	LeastYouCallMe	9051	Connecticut, USA	I’m at McDonald’s, I order Jamaican food, but now I want pizza 😮‍💨	mcdonald order jamaican food want pizza	0.0	0.0	Neutral	0.0	0.206	0.794	0.0772	Positive
1791	791	2022-07-02 21:00:00+00:00	CBS4Local	544	El Paso, Texas	Shang Wang drove to a McDonald's in Maryland to order a soda before running a few errands. He told WJLA he left wit… https://t.co/VCMlnOjcs1	shang wang drove mcdonald maryland order soda running errands told wjla left wit	0.0	0.0	Neutral	0.0	0.0	1.0	0.0	Neutral
1792	792	2022-07-02 20:59:53+00:00	anustart6969	173	Brooklyn, NY	i want gummies and i want ice cream and i want mcdonald’s and i want crispy chicken taco and i want	want gummies want ice cream want mcdonald want crispy chicken taco want	-0.6	0.95	Negative	0.0	0.481	0.519	0.3612	Positive
1793	793	2022-07-02 20:59:43+00:00	cIaireemslie	417	glasgow 🏝	just remembered i joined a bunch of libraries in the middle of the night and one of my library cards is getting sen… https://t.co/VgmmXjfm85	remembered joined bunch libraries middle night one library cards getting sen	0.0	0.0	Neutral	0.0	0.0	1.0	0.0	Neutral
1794	794	2022-07-02 20:59:28+00:00	Jazz_amor_	207	Boyle Heights, Los Angeles	@thatjoytho I’m so sad that we didn’t get McDonald’s 😂	thatjoytho sad get mcdonald	-0.5	1.0	Negative	0.508	0.0	0.492	-0.4767	Negative
1796	796	2022-07-02 20:58:55+00:00	alexpicciarelli	1665	Pittsburgh, PA	That McDonald’s video got Facebook in a tizzy. The random moments y’all choose to be self righteous are hilarious 😭… https://t.co/kFKb1o0VHU	mcdonald video got facebook tizzy random moments choose self righteous hilarious	0.0	0.75	Neutral	0.0	0.213	0.787	0.4019	Positive
1798	798	2022-07-02 20:58:50+00:00	juantwo3four56	314	Orlando, FL	@camilo_1k @nick_8M I was the manager at a McDonald’s in Manchester when I saw Penmilo walk in and submit a job app… https://t.co/IFmhVd0SKC	camilo_k nick_m manager mcdonald manchester saw penmilo walk submit job app	0.0	0.0	Neutral	0.0	0.0	1.0	0.0	Neutral
1800	800	2022-07-02 20:57:57+00:00	_laurenversace	183	space	y’all remember when mcdonald’s did that monopoly thing 😭	remember mcdonald monopoly thing	0.0	0.0	Neutral	0.0	0.0	1.0	0.0	Neutral
1801	801	2022-07-02 20:57:42+00:00	jaflamooch	112	ur moms house	@owllskw mcdonald’s cheeseburger 😩	owllskw mcdonald cheeseburger	0.0	0.0	Neutral	0.0	0.0	1.0	0.0	Neutral
1803	803	2022-07-02 20:57:30+00:00	LeastYouCallMe	9051	Connecticut, USA	I use that McDonald’s app so well	use mcdonald app well	0.0	0.0	Neutral	0.0	0.412	0.588	0.2732	Positive
1805	805	2022-07-02 20:57:03+00:00	CoinamiCrypto	287	Decentralized	@BitcoinMemeHub @TheBitcoinConf After the conference a classy meal in McDonald's	bitcoinmemehub thebitcoinconf conference classy meal mcdonald	0.1	0.9	Positive	0.0	0.367	0.633	0.4404	Positive
1806	806	2022-07-02 20:57:00+00:00	tansyrehoodie	366	twitter jail	I need to come to the realization that McDonald’s makes my stomach hurt and it’s not worth it	need come realization mcdonald makes stomach hurt worth	0.3	0.1	Positive	0.301	0.168	0.531	-0.3612	Negative
1807	807	2022-07-02 20:56:54+00:00	DJTonySnark616	2102	Monterey, CA	Just heard Brian Cox read for a McDonald’s ad Get that money Brian https://t.co/jkUYjtc3iO	heard brian cox read mcdonald get money brian	0.0	0.0	Neutral	0.0	0.0	1.0	0.0	Neutral
1809	809	2022-07-02 20:56:20+00:00	rkelly123	3219	Toronto; Simcoe County 4 work	@TheDockRadio @SheilaSpeaking @mme_h @mcdonald_kecia @MindBodySoulNRG @natabasso @josie_pitaro @dougzone2_1… https://t.co/b3GUXFj4TD	thedockradio sheilaspeaking mme_h mcdonald_kecia mindbodysoulnrg natabasso josie_pitaro dougzone_	0.0	0.0	Neutral	0.0	0.0	1.0	0.0	Neutral
1811	811	2022-07-02 20:56:01+00:00	calileocalileo	394	🐉 The Green Dragon Inn 🐉	@Day6Kenda @sullivanst @TCreaghzy @princessbozo @atdanwhite Oh noes what's about to happen to that McDonald's?!	daykenda sullivanst tcreaghzy princessbozo atdanwhite noes happen mcdonald	0.0	0.0	Neutral	0.0	0.0	1.0	0.0	Neutral
1812	812	2022-07-02 20:55:56+00:00	Wyd_hmu	255	Maryland, USA	Wish I bought bitcoin back in 2015 w my McDonald’s checks ☹️☹️☹️	wish bought bitcoin back mcdonald checks	0.0	0.0	Neutral	0.0	0.351	0.649	0.4019	Positive
1814	814	2022-07-02 20:55:14+00:00	News4SA	3523	San Antonio, Texas	Chick-fil-A is named America's favorite restaurant for the 8th year in a row. McDonald's came in last due to bad cu… https://t.co/b1VBAz9Vln	chick fil named america favorite restaurant year row mcdonald came last due bad	-0.08124999999999996	0.5270833333333333	Negative	0.2	0.171	0.629	-0.128	Negative
1816	816	2022-07-02 20:54:49+00:00	sheaax_	455	Pittsburgh, PA	McDonald’s changing their deals on the app to pick up only is ASS @McDonalds.	mcdonald changing deals app pick ass mcdonalds	0.0	0.0	Neutral	0.368	0.0	0.632	-0.5423	Negative
1817	817	2022-07-02 20:54:32+00:00	AlexisBusby2	267	United States	When I was a teenager I spent almost 2 years in Illinois… Suburbs of Chicago… I never saw cemeteries like that… We… https://t.co/joRlEwYlNH	teenager spent almost years illinois suburbs chicago never saw cemeteries like	-0.1	0.1	Negative	0.174	0.0	0.826	-0.2755	Negative
1820	820	2022-07-02 20:54:11+00:00	whatyourpointe	261	she/they	I’ve been carrying my techno plush everywhere since I found out and I took it just now to McDonald’s and the girl t… https://t.co/w0gLFyF7UF	carrying techno plush everywhere since found took mcdonald girl	0.0	0.0	Neutral	0.0	0.0	1.0	0.0	Neutral
1823	823	2022-07-02 20:53:20+00:00	mmishaal_xx	630	ur mom's bed	someone stop me from driving to mcdonald's at this time to get mcflurry	someone stop driving mcdonald time get mcflurry	0.0	0.0	Neutral	0.268	0.0	0.732	-0.296	Negative
1824	824	2022-07-02 20:53:05+00:00	SuckNeverChew	855	Saint Louis to Nashville.	McDonald’s sprites and QuikTrip Pepsi’s be hitting different 😩❤️	mcdonald sprites quiktrip pepsi hitting different	0.0	0.6	Neutral	0.0	0.0	1.0	0.0	Neutral
1825	825	2022-07-02 20:52:51+00:00	bitterbarbie0	100	inmyfeelings	Bought McDonald’s and instantly regret it. Wtf is that smellllllll 🤢🤢🤢🤢	bought mcdonald instantly regret wtf smellllllll	-0.25	0.8333333333333333	Negative	0.623	0.0	0.377	-0.765	Negative
1827	827	2022-07-02 20:52:03+00:00	tullyfur	1137	Southeastern WA	I drove by a local McDonald’s last night and was pleased to see two employees taking down the American flag and fol… https://t.co/ppCm8LG2m4	drove local mcdonald last night pleased see two employees taking american flag fol	0.125	0.26666666666666666	Positive	0.0	0.195	0.805	0.4404	Positive
1828	828	2022-07-02 20:51:30+00:00	Fittygrandpa	41	Florida, USA	@SMSalas14 Eddie Murphy "We got McDonald's you got a welfare Burger"	smsalas eddie murphy got mcdonald got welfare burger	0.0	0.0	Neutral	0.0	0.0	1.0	0.0	Neutral
1830	830	2022-07-02 20:50:50+00:00	NinosHeroes_	450	Chicago, United States	McDonald’s sprite just burnt the roof of my mouth	mcdonald sprite burnt roof mouth	0.0	0.0	Neutral	0.0	0.0	1.0	0.0	Neutral
1831	831	2022-07-02 20:50:23+00:00	scarlettinspo	119	Pro-recovery	@hyuniefallz McDonald’s, sushi and cheesecake	hyuniefallz mcdonald sushi cheesecake	0.0	0.0	Neutral	0.0	0.0	1.0	0.0	Neutral
1832	832	2022-07-02 20:50:13+00:00	_KiingReece	337	California, USA	Defenses have been sweating since @tae15adams signed. It was already hard to stop our offense. Now it’s impossible… https://t.co/0wB1pcqDU4	defenses sweating since taeadams signed already hard stop offense impossible	-0.47916666666666663	0.7708333333333333	Negative	0.421	0.128	0.451	-0.4404	Negative
1833	833	2022-07-02 20:50:11+00:00	Lex15_999	2313	Earth	dude at McDonald's just told me they ran out of receipts. BRO WHAAAATTT????	dude mcdonald told ran receipts bro whaaaattt	0.0	0.0	Neutral	0.0	0.0	1.0	0.0	Neutral
1834	834	2022-07-02 20:50:07+00:00	Jefe5_	5023	New Orleans, LA	@McDonalds I haven’t been to McDonald’s in a year . I forgot the entire experience my b	mcdonalds mcdonald year forgot entire experience	0.0	0.625	Neutral	0.0	0.0	1.0	0.0	Neutral
1836	836	2022-07-02 20:49:51+00:00	chattymandan	3491	in the tardis with the dr	McDonald’s for tea 😋 https://t.co/bQAIJzr3vc	mcdonald tea	0.0	0.0	Neutral	0.0	0.0	1.0	0.0	Neutral
1837	837	2022-07-02 20:49:32+00:00	HVJerryC	231	Dutchess county NY	@wojespn @AdamSchefter 😂😂gotta pay off them ice cream and McDonald’s lol they should have him go against James Har… https://t.co/jYORBy20PS	wojespn adamschefter gotta pay ice cream mcdonald lol james har	0.8	0.7	Positive	0.115	0.23	0.656	0.34	Positive
1838	838	2022-07-02 20:49:18+00:00	yaswanthysr	931	Mars	@cryto_junkie McDonald's floor	cryto_junkie mcdonald floor	0.0	0.0	Neutral	0.0	0.0	1.0	0.0	Neutral
1839	839	2022-07-02 20:48:51+00:00	dozennied	414	she/fae - 18 - black - ★	something boring like chicken nuggets (which is my mcdonald’s order as well) (yes i’m boring) https://t.co/UtOk0Ch5Lx	something boring like chicken nuggets mcdonald order well yes boring	-0.8666666666666667	0.9833333333333334	Negative	0.272	0.432	0.296	0.4019	Positive
1841	841	2022-07-02 20:48:39+00:00	tyloadinggggg	326	narcissist	that’s a lot of mcdonald’s https://t.co/Kgzvh7tbSO	lot mcdonald	0.0	0.0	Neutral	0.0	0.0	1.0	0.0	Neutral
1842	842	2022-07-02 20:48:35+00:00	truu_vic	162	El Paso, TX	I’m craving McDonald’s 😷🥴	craving mcdonald	0.0	0.0	Neutral	0.0	0.0	1.0	0.0	Neutral
1843	843	2022-07-02 20:48:29+00:00	DPLyingHaymaker	233	53.463126, -2.291214	This kid walks into McDonald’s and orders a “treble cheeseburger” 😭😭😭 https://t.co/iSggDJ7wz4	kid walks mcdonald orders treble cheeseburger	0.0	0.0	Neutral	0.0	0.0	1.0	0.0	Neutral
1844	844	2022-07-02 20:48:00+00:00	NadineJ98523750	290	United States	@ChuckCjmmn McDonald’s	chuckcjmmn mcdonald	0.0	0.0	Neutral	0.0	0.0	1.0	0.0	Neutral
1846	846	2022-07-02 20:47:06+00:00	The_duke_of_all	204	NEW YORK	Hehe you got McDonald’s money? https://t.co/rzj7V1LjOp	hehe got mcdonald money	0.0	0.0	Neutral	0.0	0.0	1.0	0.0	Neutral
1847	847	2022-07-02 20:47:02+00:00	almcnor	300	Hendersonville, TN	Check out Allison McDonald Norris's video! #TikTok https://t.co/yLIFYi1twP	check allison mcdonald norris video tiktok	0.0	0.0	Neutral	0.0	0.0	1.0	0.0	Neutral
1848	848	2022-07-02 20:47:01+00:00	GBellinghamgreg	976	Bellingham, WA	@SuperDaveMc @Super70sSports I don’t know what’s worse; when I was fired from McDonald’s and they wanted this unifo… https://t.co/3mPLaOFCFJ	superdavemc superssports know worse fired mcdonald wanted unifo	-0.4	0.6	Negative	0.528	0.0	0.472	-0.7717	Negative
1849	849	2022-07-02 20:46:22+00:00	AndLitty	12	Kyiv, Ukraine	Nazis!!!!!! McDonald’s !!!! Kinda cool	nazis mcdonald kinda cool	0.35	0.65	Positive	0.0	0.401	0.599	0.2516	Positive
1851	851	2022-07-02 20:45:03+00:00	montredoll	1580	she/her	filming like those cops in their cars crying about not being served at mcdonald’s but about how ikea doesn’t have b… https://t.co/xqdzHCeZLw	filming like cops cars crying served mcdonald ikea	-0.2	0.6	Negative	0.267	0.216	0.517	-0.1531	Negative
1852	852	2022-07-02 20:44:50+00:00	CoolAidmusPrime	255	Fl@bush, Brooklyn, New York	So I see people still smoking dick off this McDonald’s bullshit. #HeWhoCastTheSeedShallBeTheOneWhoShallFeed	see people still smoking dick mcdonald bullshit hewhocasttheseedshallbetheonewhoshallfeed	0.0	0.0	Neutral	0.542	0.0	0.458	-0.7964	Negative
1854	854	2022-07-02 20:44:22+00:00	Ayee_Blaque	657	Ville Platte, Louisiana	I started using that McDonald’s app I been gettin shit free everyday😅✌🏾	started using mcdonald app gettin shit free everyday	0.0	0.7333333333333334	Neutral	0.279	0.256	0.465	-0.0772	Negative
1855	855	2022-07-02 20:44:09+00:00	QuandaleYingle	1332	Not a troll	@sergidash @NRA_Raven @SinisterMrFox1 @AriPhantump @awexa_ok @NotRibcage Better get a job at McDonald’s then 🥱🥱🥱🥱	sergidash nra_raven sinistermrfox ariphantump awexa_ok notribcage better get job mcdonald	0.5	0.5	Positive	0.0	0.244	0.756	0.4404	Positive
1856	856	2022-07-02 20:44:03+00:00	DrOctavik	613	Province of Leningrad, Russia	@Bortvanhoutenn Just means he gets a green milkshake from McDonald's on the 17th of March	bortvanhoutenn means gets green milkshake mcdonald march	-0.2	0.3	Negative	0.0	0.0	1.0	0.0	Neutral
1860	860	2022-07-02 20:43:17+00:00	sonyourset6	42	Bae yo where that stick at?	And normani and her 8 couldn't book a stadium let alone a McDonald's to see it https://t.co/4sKiPXrMgq	normani book stadium let alone mcdonald see	0.0	0.0	Neutral	0.25	0.0	0.75	-0.25	Negative
1863	863	2022-07-02 20:42:21+00:00	bebesatanas_	831	Oakland CA	Going to McDonald’s after the gym	going mcdonald gym	0.0	0.0	Neutral	0.0	0.0	1.0	0.0	Neutral
1865	865	2022-07-02 20:40:55+00:00	shameinrunning	297	he/him || homosexual	[ holding a bag of mcdonald's and knocking. ] https://t.co/8jchHHIlQj	holding bag mcdonald knocking	0.0	0.0	Neutral	0.0	0.0	1.0	0.0	Neutral
1866	866	2022-07-02 20:40:53+00:00	MacfarlandAj	397	Dallas area	@Lcars24 Remember when the Burger King 1/3 of a pound burger was a failure, trying to compete against the McDonald’… https://t.co/nnBJwnFnTJ	lcars remember burger king pound burger failure trying compete mcdonald	-0.3166666666666667	0.3	Negative	0.268	0.0	0.732	-0.5106	Negative
1867	867	2022-07-02 20:40:48+00:00	zpinternational	929	Richmond, KY	@kinky_horror Looks like Ronald McDonald's goth cousin	kinky_horror looks like ronald mcdonald goth cousin	0.0	0.0	Neutral	0.0	0.294	0.706	0.3612	Positive
1869	869	2022-07-02 20:40:29+00:00	JohnZ76919343	209	United States	@acmunoz2011 @BrookeZaunerTV @Delta @ATLairport @GoodDayAtlanta Airline pilots is not where I want to see quota hir… https://t.co/JgPy7f2lzE	acmunoz brookezaunertv delta atlairport gooddayatlanta airline pilots want see quota hir	0.0	0.0	Neutral	0.0	0.115	0.885	0.0772	Positive
1870	870	2022-07-02 20:40:18+00:00	keturaahhhh	806	maryland	i need a mocha frappe from mcdonald’s	need mocha frappe mcdonald	0.0	0.0	Neutral	0.0	0.0	1.0	0.0	Neutral
1871	871	2022-07-02 20:39:46+00:00	aubreezy_d	1121	South Carolina, USA	I need McDonald’s to man up and sell liquor drinks. Cmon… for the holiday	need mcdonald man sell liquor drinks cmon holiday	0.0	0.0	Neutral	0.0	0.278	0.722	0.4019	Positive
1872	872	2022-07-02 20:39:36+00:00	AdamMcNulty	2497	Peterlee, England	@vampiretraums Not really bothered about the “patisserie” comment but I have to take umbrage at the statement that… https://t.co/76CGAG3htU	vampiretraums really bothered patisserie comment take umbrage statement	0.2	0.2	Positive	0.27	0.0	0.73	-0.3804	Negative
1873	873	2022-07-02 20:39:31+00:00	camanda	211	Providence, Rhode Island	my mom told me she &amp; my dad cancelled a trip they were planning bc the Doobie Brothers are coming to our area the s… https://t.co/SvMtTWv9va	mom told amp dad cancelled trip planning doobie brothers coming area	0.0	0.0	Neutral	0.167	0.0	0.833	-0.25	Negative
1874	874	2022-07-02 20:39:18+00:00	grant9865	61	🖕FOX NEWS	@heatherj513 The eyebrows looks a little like the McDonald's logo https://t.co/y06TkqPuYt	heatherj eyebrows looks little like mcdonald logo	-0.1875	0.5	Negative	0.0	0.269	0.731	0.2975	Positive
1876	876	2022-07-02 20:38:50+00:00	fg3rm	193	22	Why do I dress like a McDonald’s worker and I’m fr	dress like mcdonald worker	0.0	0.0	Neutral	0.0	0.455	0.545	0.3612	Positive
1877	877	2022-07-02 20:38:48+00:00	kylesethgray	674	Santa Cruz Mountains	I ran in the forest and now i’m eating mcdonald’s. the true american way https://t.co/0lyUthr6eP	ran forest eating mcdonald true american way	0.175	0.325	Positive	0.0	0.318	0.682	0.4215	Positive
1878	878	2022-07-02 20:38:45+00:00	DZaptos	285	TX	@frenchahhhh @MrJeffA @RealKevinNash Working the register at McDonald’s doesn’t count as the “financial industry” f… https://t.co/8nTMVkXe3x	frenchahhhh mrjeffa realkevinnash working register mcdonald count financial industry	0.0	0.0	Neutral	0.0	0.0	1.0	0.0	Neutral
1881	881	2022-07-02 20:38:04+00:00	mjzibanedad	3010	she/her | 19	when your mom comes by your job and surprises you with mcdonald’s for lunch 🥹🥹 &gt;&gt;&gt;&gt;&gt;&gt;	mom comes job surprises mcdonald lunch	0.0	0.0	Neutral	0.0	0.275	0.725	0.2263	Positive
1883	883	2022-07-02 20:37:54+00:00	MrRLWalton	1006	Birmingham, AL	I went to the McDonald’s stage and saw Jacquees was performing....I said IKYFL and walked off. 😂	went mcdonald stage saw jacquees performing said ikyfl walked	0.0	0.0	Neutral	0.0	0.0	1.0	0.0	Neutral
1884	884	2022-07-02 20:37:30+00:00	HElIFlRE	38	he 19 white	going to post my shitty little dustin edit after i get some mcdonald’s i need an apple pie in my system	going post shitty little dustin edit get mcdonald need apple pie system	-0.1875	0.5	Negative	0.247	0.0	0.753	-0.5574	Negative
1885	885	2022-07-02 20:37:26+00:00	jenkoosdior	7710	she/her/hers	I'm going to McDonald's rn, and bts is playing on the radio. Bts meal😣	going mcdonald bts playing radio bts meal	0.0	0.0	Neutral	0.0	0.231	0.769	0.2023	Positive
1886	886	2022-07-02 20:37:25+00:00	DaveHorn_CA	791	Humboldt Bay, CA	I will say one more thing about the comments of this particular #MAGAt misfit. Basically, he's affirming what I've… https://t.co/96xKW9wdzQ	say one thing comments particular magat misfit basically affirming	0.16666666666666666	0.3333333333333333	Positive	0.0	0.0	1.0	0.0	Neutral
1887	887	2022-07-02 20:37:18+00:00	GregBiggins	6712	Huntington Beach, CA	Really liked both of Mater Dei’s young ‘25 corners, Daryus Dixson and Chuck McDonald, a lot of length and made seve… https://t.co/rJPNHV9oMq	really liked mater dei young corners daryus dixson chuck mcdonald lot length made seve	0.35	0.6000000000000001	Positive	0.0	0.192	0.808	0.4754	Positive
1889	889	2022-07-02 20:37:09+00:00	MiMiIsALesbian	407	Cancer☀️|Capricorn⬆️|Cancer🌙	The discourse for the next few days will be worst than the buying other people's kids McDonald's	discourse next days worst buying people kids mcdonald	-0.5	0.5	Negative	0.369	0.0	0.631	-0.6249	Negative
1892	892	2022-07-02 20:36:39+00:00	ANorrby	3118	Belfast	@DUPpeterweir Peter, wasn’t your colleague forced to give money back after a dinner? https://t.co/8yorLR48RH How… https://t.co/JZSNUmXWJ9	duppeterweir peter colleague forced give money back dinner	-0.15000000000000002	0.1	Negative	0.3	0.0	0.7	-0.4588	Negative
1893	893	2022-07-02 20:36:09+00:00	ShanghaiHannah	345	Shanghai	@TechnicallyRon It's the "more popular than McDonald's but it sells unhealthy food" that i don't understand. Do th… https://t.co/SrwRvmkHYm	technicallyron popular mcdonald sells unhealthy food understand	0.09999999999999998	0.8	Positive	0.304	0.25	0.446	-0.1531	Negative
1894	894	2022-07-02 20:35:47+00:00	bonquishaleaks	477	Cincinnati, OH	They brought the steak egg bagel back at McDonald’s 🥹 Only for this month tho I think	brought steak egg bagel back mcdonald month tho think	0.0	0.0	Neutral	0.0	0.0	1.0	0.0	Neutral
1895	895	2022-07-02 20:35:46+00:00	lipdiet	300	they he she ⚢ 16	in the car on the way home from the cinema and my whole family is eating mcdonald’s except for me💔	car way home cinema whole family eating mcdonald except	0.2	0.4	Positive	0.0	0.0	1.0	0.0	Neutral
1897	897	2022-07-02 20:35:21+00:00	3P_Leadership	2149	Toronto, ON	McDonald's worker praised for kicking 'entitled' customer out of drive-thru https://t.co/7kpVxpJlLC Customer servic… https://t.co/bNVXWelbI3	mcdonald worker praised kicking entitled customer drive thru customer servic	0.0	0.0	Neutral	0.0	0.398	0.602	0.6486	Positive
1898	898	2022-07-02 20:34:55+00:00	bluexkhalil	140	Los Angeles, CA	they made me a neopolitan shake at mcdonald’s but i had to beg ‘em to do it. niggas act like I asked for a rib-eye… https://t.co/a1WI8omyZM	made neopolitan shake mcdonald beg niggas act like asked rib eye	0.0	0.0	Neutral	0.281	0.171	0.548	-0.1531	Negative
1899	899	2022-07-02 20:34:48+00:00	beardedbruva	292	United Kingdom	@McDonaldsUK me &amp; my family love treating ourselves to McDonald’s, however over the last few months we’re begrudgin… https://t.co/qznzaJdJjI	mcdonaldsuk amp family love treating mcdonald however last months begrudgin	0.25	0.3333333333333333	Positive	0.0	0.318	0.682	0.6369	Positive
1900	900	2022-07-02 20:34:37+00:00	pedrocs	759	Almada, Portugal	@dvsk__ Dia de McDonald’s	dvsk__ dia mcdonald	0.0	0.0	Neutral	0.0	0.0	1.0	0.0	Neutral
1902	902	2022-07-02 20:34:26+00:00	ThePolyAtheist	292	Living in your 🧠 Rent-Free	@YukonStrong @PollyEsterTBD My favourite kind of veteran. Served 25 years at McDonald's is my guess. https://t.co/pcefc2vPwx	yukonstrong pollyestertbd favourite kind veteran served years mcdonald guess	0.3	0.45	Positive	0.0	0.298	0.702	0.5267	Positive
1903	903	2022-07-02 20:33:58+00:00	willhm13	192	ATL	Anne ordered McDonald’s after the bar but forgot to cancel it and it got delivered at 4am to our concierge but she’… https://t.co/nepmDo4KhC	anne ordered mcdonald bar forgot cancel got delivered concierge	0.0	0.0	Neutral	0.2	0.0	0.8	-0.25	Negative
1904	904	2022-07-02 20:33:19+00:00	hooeygooey	198	Ogden, UT	ordered at the mcdonald's kiosk today and apparently me using a coupon code logged me in, because i set my name to… https://t.co/AjLPSYRtPw	ordered mcdonald kiosk today apparently using coupon code logged set name	0.05	0.35	Positive	0.0	0.0	1.0	0.0	Neutral
1905	905	2022-07-02 20:32:59+00:00	Steevn_x	614	Florida, USA	@LegendOfWinning it’s all that mcdonald’s	legendofwinning mcdonald	0.0	0.0	Neutral	0.0	0.0	1.0	0.0	Neutral
1906	906	2022-07-02 20:32:40+00:00	damnswine	0	Chaos	McDonald’s coffee… never again	mcdonald coffee never	0.0	0.0	Neutral	0.0	0.0	1.0	0.0	Neutral
1907	907	2022-07-02 20:32:19+00:00	ronpluth	99	San Diego, CA	@elizabeth_joh Yeah, and when we were kids, we WERE going to go to McDonald’s after church, if only we hadn’t bickered with each other.	elizabeth_joh yeah kids going mcdonald church bickered	0.0	0.0	Neutral	0.0	0.268	0.732	0.296	Positive
1909	909	2022-07-02 20:31:23+00:00	_DrFrusci	3805	New York, NY	McDonald's and Chick-fil-A both have a big problem. Only one has a solution https://t.co/Ytz7zmBPc1 via @ZDNet	mcdonald chick fil big problem one solution via zdnet	0.0	0.1	Neutral	0.225	0.192	0.583	-0.1027	Negative
1910	910	2022-07-02 20:30:53+00:00	halimahy	40686	San Francisco Bay Area	I'm thinking about mcdonald's so bad.	thinking mcdonald bad	-0.6999999999999998	0.6666666666666666	Negative	0.636	0.0	0.364	-0.5423	Negative
1911	911	2022-07-02 20:30:48+00:00	wendywimmer	815	Wisconsin	@mikeingram00 @writesloud @JamesTateHill "This is It" is good but it should really be credited as a duet with Micha… https://t.co/RrtlP1qo8O	mikeingram writesloud jamestatehill good really credited duet micha	0.44999999999999996	0.4	Positive	0.0	0.487	0.513	0.6901	Positive
1912	912	2022-07-02 20:30:47+00:00	ohitschelle_	2106	somewhere in la. 🐊	@bzueee let me just go to McDonald’s	bzueee let mcdonald	0.0	0.0	Neutral	0.0	0.0	1.0	0.0	Neutral
1913	913	2022-07-02 20:30:33+00:00	HuggableHipster	1724	New York She/They	@HaloGaming08 That’s what I’m guessing. That McDonald’s was the first I had fast food in a month.	halogaming guessing mcdonald first fast food month	0.225	0.4666666666666667	Positive	0.0	0.0	1.0	0.0	Neutral
1914	914	2022-07-02 20:30:29+00:00	halimahy	40686	San Francisco Bay Area	Saw a girl eating mcdonald's on youtube and my tummy started hurting and now I'm craving a fish sandwich and fries.	saw girl eating mcdonald youtube tummy started hurting craving fish sandwich fries	0.0	0.0	Neutral	0.197	0.0	0.803	-0.4019	Negative
1915	915	2022-07-02 20:30:18+00:00	ZDNet	205	USA | UK | Asia | Australia	McDonald's and Chick-fil-A both have a big problem. Only one has a solution https://t.co/8NoRbbQgjG	mcdonald chick fil big problem one solution	0.0	0.1	Neutral	0.27	0.23	0.5	-0.1027	Negative
1916	916	2022-07-02 20:30:15+00:00	CTVCalgary	485	Calgary, Alberta, Canada	The days of collecting stickers from cups and claiming a hot drink after purchasing six will soon be a thing of the… https://t.co/HeDmJ4iWvx	days collecting stickers cups claiming hot drink purchasing six soon thing	0.25	0.8500000000000001	Positive	0.0	0.0	1.0	0.0	Neutral
1917	917	2022-07-02 20:30:15+00:00	ctvsaskatoon	196	Saskatoon, SK	The days of collecting stickers from cups and claiming a hot drink after purchasing six will soon be a thing of the… https://t.co/QotIINEbBA	days collecting stickers cups claiming hot drink purchasing six soon thing	0.25	0.8500000000000001	Positive	0.0	0.0	1.0	0.0	Neutral
1920	920	2022-07-02 20:30:03+00:00	JivatmaTheo	1090	Ithaca, NY / Raleigh, NC	@Shannytoba I've never seen them either, and I've never seen the donuts at McDonald's.	shannytoba never seen either never seen donuts mcdonald	0.0	0.0	Neutral	0.0	0.0	1.0	0.0	Neutral
1922	922	2022-07-02 20:29:49+00:00	x_lilman_x	1190	El Sereno Ca.	@BakuSkye @ohKirasabi So McDonald's on Kira 😁	bakuskye ohkirasabi mcdonald kira	0.0	0.0	Neutral	0.0	0.0	1.0	0.0	Neutral
1924	924	2022-07-02 20:29:39+00:00	urbnstylista	403	New York City	This wk’s social media chaos has me wanting mcdonald’s. They need to cut that lady &amp; her 4 kids a check	social media chaos wanting mcdonald need cut lady amp kids check	0.03333333333333333	0.06666666666666667	Positive	0.392	0.0	0.608	-0.7003	Negative
1925	925	2022-07-02 20:29:28+00:00	MACR0NUS	430	16yo scottish queer trans man	hmmm no i haven’t had anything yet. the pasta u saw earlier is gone? what pasta. i think you were hallucinating can we go get mcdonald’s	hmmm anything yet pasta saw earlier gone pasta think hallucinating get mcdonald	0.0	0.5	Neutral	0.0	0.0	1.0	0.0	Neutral
1926	926	2022-07-02 20:29:16+00:00	Anyextee	12425	Luxor, Egypt	The 2000-year-old Roman road with 3 skeletons beneath a McDonald's restaurant in Rome, Italy. 🇮🇹 McDonalds sponsore… https://t.co/3AGigfCSxa	year old roman road skeletons beneath mcdonald restaurant rome italy mcdonalds sponsore	0.1	0.2	Positive	0.0	0.0	1.0	0.0	Neutral
1927	927	2022-07-02 20:29:12+00:00	mattbarra_	547	San Diego, CA	I had McDonald’s for the first time last night in almost like 10 months and I can feel it at the gym rn…all I had was a large fry 😔	mcdonald first time last night almost like months feel gym large fry	0.15476190476190477	0.27619047619047615	Positive	0.0	0.167	0.833	0.2975	Positive
1928	928	2022-07-02 20:29:01+00:00	HlGH1X	73	San Diego, CA	this vending machine sierra mist stronger than mcdonald’s sprite	vending machine sierra mist stronger mcdonald sprite	0.0	0.0	Neutral	0.0	0.302	0.698	0.3818	Positive
1930	930	2022-07-02 20:28:49+00:00	maartenballiauw	562	Antwerp, Belgium	@buhakmeh More "It" than "McDonald's" but still take it!	buhakmeh mcdonald still take	0.0	0.0	Neutral	0.0	0.0	1.0	0.0	Neutral
1931	931	2022-07-02 20:28:40+00:00	Independent	415	London, England	McDonald's worker kicked a 'difficult' customer out of the drive-thru https://t.co/dKKiV4MMxI	mcdonald worker kicked difficult customer drive thru	-0.5	1.0	Negative	0.294	0.0	0.706	-0.3612	Negative
1932	932	2022-07-02 20:27:52+00:00	HuggableHipster	1724	New York She/They	Idk if it’s just me, but ever since I started working out more, not eating after 8 and watching more so what I eat… https://t.co/NGFL5Wd157	idk ever since started working eating watching eat	0.0	0.0	Neutral	0.167	0.0	0.833	-0.1027	Negative
1933	933	2022-07-02 20:27:25+00:00	GregZajac1	5001	Fort Worth, TX	@Shannytoba Just a Canadian thing as far as I know. I haven’t eaten at McDonald’s in a while. But, those look good. I’m coming to Canada!	shannytoba canadian thing far know eaten mcdonald look good coming canada	0.39999999999999997	0.8	Positive	0.0	0.225	0.775	0.4404	Positive
1934	934	2022-07-02 20:27:16+00:00	teambluestate	1840	Neptune City, NJ	@DeadPoolBum It’s been way more than the last year or two. I was a McDonald’s manager for a long time. I had some really good employees.	deadpoolbum way last year two mcdonald manager long time really good employees	0.21666666666666665	0.3555555555555556	Positive	0.0	0.225	0.775	0.4927	Positive
1935	935	2022-07-02 20:25:13+00:00	adamr_build	68	Highlands Ranch, CO	This feels like the McDonald’s Monopoly game, except applied to EVERYTHING. https://t.co/UxmDF7K8nm	feels like mcdonald monopoly game except applied everything	-0.4	0.4	Negative	0.0	0.263	0.737	0.3612	Positive
1936	936	2022-07-02 20:24:50+00:00	_caleb_abrego	272	Mission, TX	burger king coke or mcdonald’s sprite	burger king coke mcdonald sprite	0.0	0.0	Neutral	0.0	0.0	1.0	0.0	Neutral
1937	937	2022-07-02 20:24:23+00:00	ryanmac505	913	Cardonald	McDonald’s sweet chilli sauce is how I imagine crack	mcdonald sweet chilli sauce imagine crack	0.35	0.65	Positive	0.0	0.375	0.625	0.4588	Positive
1939	939	2022-07-02 20:24:09+00:00	0xGumby	325	Underwater	@McDonaldsXBT McDonald’s collar is 🤌🤌🤌	mcdonaldsxbt mcdonald collar	0.0	0.0	Neutral	0.0	0.0	1.0	0.0	Neutral
1941	941	2022-07-02 20:23:30+00:00	Extra_Version	104	United States	@ByYourLogic @GhostPanther We found out about my dad’s secret credit card when he died. Hotels or affairs? Nah, t… https://t.co/aFnNXQvxJM	byyourlogic ghostpanther found dad secret credit card died hotels affairs nah	-0.4	0.7	Negative	0.321	0.167	0.513	-0.34	Negative
1942	942	2022-07-02 20:23:29+00:00	ElaineByrne	374	Carlow / Dublin Ireland	Much made about this but Sinn Féin has consistently visited the diaspora over the years (I attended a SF event in A… https://t.co/hY5BXKAxhR	much made sinn féin consistently visited diaspora years attended event	0.225	0.225	Positive	0.0	0.0	1.0	0.0	Neutral
1943	943	2022-07-02 20:23:26+00:00	thecrackdino	331	Pluto	@evieangelicx I’m be honest…I don’t eat McDonald’s at all… 😭😭	evieangelicx honest eat mcdonald	0.6	0.9	Positive	0.0	0.524	0.476	0.5106	Positive
1944	944	2022-07-02 20:22:24+00:00	senrabtigersu8	693	Poplar, London	Match winning McDonald’s https://t.co/FpERcksO8J	match winning mcdonald	0.5	0.75	Positive	0.0	0.63	0.37	0.5267	Positive
1945	945	2022-07-02 20:22:23+00:00	gracepateras	520	chicago | nashville	You know how that guy only ate McDonald’s for like a year? I’d like to volunteer to do that for Jimmy John’s	know guy ate mcdonald like year like volunteer jimmy john	0.0	0.0	Neutral	0.0	0.385	0.615	0.6124	Positive
1946	946	2022-07-02 20:22:14+00:00	nessieswiftie	344	Ontario, Canada	I don’t know why I always think I like McDonald’s because every time I have it I’m left feeling gross and unsatisfied	know always think like mcdonald every time left feeling gross unsatisfied	0.0	0.0	Neutral	0.345	0.238	0.417	-0.4215	Negative
1949	949	2022-07-02 20:21:51+00:00	oliviaabernardd	166	New York, NY	"Olive Garden is like the Italian McDonald's." - our waiter at Olive Garden.	olive garden like italian mcdonald waiter olive garden	0.0	0.0	Neutral	0.0	0.263	0.737	0.3612	Positive
1950	950	2022-07-02 20:21:48+00:00	DashleySir	10	Duxbury, VT	Hyped as fuck. Only 2 hours to go before @starsetonline plays. Kinda hope they pop into the McDonald's across the s… https://t.co/eqhD57UGnT	hyped fuck hours starsetonline plays kinda hope pop mcdonald across	-0.4	0.6	Negative	0.232	0.305	0.463	0.0276	Neutral
1951	951	2022-07-02 20:21:39+00:00	AnnaCCallahan	1172	New York, USA	McDonald's worker praised for kicking 'entitled' customer out of drive-thru https://t.co/uc8V1ekfNE via @Yahoo	mcdonald worker praised kicking entitled customer drive thru via yahoo	0.0	0.0	Neutral	0.0	0.398	0.602	0.6486	Positive
1952	952	2022-07-02 20:21:26+00:00	tmcarew	3296	South Dublin City, Ireland	#SinnFein Whatever happened to Tone's *Men of NO Property* ? All under CAB investigation ? You need SLAB's cash t… https://t.co/tA2CZpQA17	sinnfein whatever happened tone men property cab investigation need slab cash	0.0	0.0	Neutral	0.0	0.0	1.0	0.0	Neutral
1954	954	2022-07-02 20:20:58+00:00	SaulBalushi	121	Oman.	McDonald's donuts. Haven't had them in a while.	mcdonald donuts	0.0	0.0	Neutral	0.0	0.0	1.0	0.0	Neutral
1955	955	2022-07-02 20:20:45+00:00	Mr_JamesWatt	1202	The Cronx	My @beatsbydre headphones which are under a year old, appear to have decided to stop working which is a right pain… https://t.co/EeJpmgaezG	beatsbydre headphones year old appear decided stop working right pain	0.19285714285714284	0.3678571428571429	Positive	0.407	0.0	0.593	-0.6705	Negative
1957	957	2022-07-02 20:20:32+00:00	LexiBoss_	285	Utah, USA	I’m craving McDonald’s but like 2005 McDonald’s not whatever it is now	craving mcdonald like mcdonald whatever	0.0	0.0	Neutral	0.0	0.385	0.615	0.3612	Positive
1958	958	2022-07-02 20:20:17+00:00	chattymandan	3491	in the tardis with the dr	I Had a great evening seeing my cousins aunt and uncle at my grandparents house. They’ve come to stay from Ireland… https://t.co/21lMsSyvvJ	great evening seeing cousins aunt uncle grandparents house come stay ireland	0.8	0.75	Positive	0.0	0.291	0.709	0.6249	Positive
1959	959	2022-07-02 20:19:59+00:00	brado04	674	Texas, FOREVER	Good thing I don’t eat McDonald’s huh 😅	good thing eat mcdonald huh	0.7	0.6000000000000001	Positive	0.0	0.42	0.58	0.4404	Positive
1963	963	2022-07-02 20:18:23+00:00	DailyLoud	192811	United States	Chick-fil-A is named America's favorite restaurant for the 8th year in a row. McDonald's came in last due to bad cu… https://t.co/2TIkfHC0k0	chick fil named america favorite restaurant year row mcdonald came last due bad	-0.08124999999999996	0.5270833333333333	Negative	0.2	0.171	0.629	-0.128	Negative
1964	964	2022-07-02 20:18:21+00:00	TurkDaJerk_	2263	Baltimore	I buy both my baby mother kids McDonald’s 🤷🏾‍♂️😭😭	buy baby mother kids mcdonald	0.0	0.0	Neutral	0.0	0.0	1.0	0.0	Neutral
1966	966	2022-07-02 20:18:10+00:00	JohnnyClark25	71	Columbus, OH!	@JustinSMoore17 @TDorsey_MU @NBA Yes, if McDonald’s or Delta continued to employ him after this	justinsmoore tdorsey_mu nba yes mcdonald delta continued employ	0.0	0.0	Neutral	0.0	0.278	0.722	0.4019	Positive
1971	971	2022-07-02 20:16:19+00:00	moreofkamilah	353	Pittsburgh, PA	Was ready to crush my hi c from McDonald’s, took a sip and this shit is straight fuckin water😭 I’m pissed	ready crush mcdonald took sip shit straight fuckin water pissed	0.06666666666666667	0.5666666666666668	Positive	0.5	0.234	0.266	-0.7184	Negative
1973	973	2022-07-02 20:16:15+00:00	TrumanJasper	558	Los Angeles, CA	@kimy1691 @funguy6113 The only table he fought for a seat at is at a crowded McDonald’s	kimy funguy table fought seat crowded mcdonald	0.0	0.0	Neutral	0.277	0.0	0.723	-0.3182	Negative
1974	974	2022-07-02 20:16:15+00:00	chefbadey	1066	Virginia, USA	@sonik0909 @ughthehumanity @lifewave98 @helaineolen Do you think individual franchisees set the prices for McDonald's?	sonik ughthehumanity lifewave helaineolen think individual franchisees set prices mcdonald	0.0	0.4	Neutral	0.0	0.0	1.0	0.0	Neutral
1975	975	2022-07-02 20:16:14+00:00	DvlynScott	825	Tulsa, OK	I just actually watched that video of ol girl yelling at her BD because he only brought McDonald’s for his kid and… https://t.co/VUv4FKI65M	actually watched video girl yelling brought mcdonald kid	0.0	0.1	Neutral	0.0	0.0	1.0	0.0	Neutral
1977	977	2022-07-02 20:15:17+00:00	dkxkee	329	Kansas City, MO	@Stonekettle Why hasn't he been made night manager of the Antarctica McDonald's?	stonekettle made night manager antarctica mcdonald	0.0	0.0	Neutral	0.0	0.0	1.0	0.0	Neutral
1978	978	2022-07-02 20:15:10+00:00	seoycungso	193	⠀⠀⠀⠀ ⠀ ⠀ ⠀ ⠀ ✑︎ sorine 15 (minor) she they ooc 5ft ic	@shameinrunning …get her mcdonald’s and she’ll say yes. https://t.co/d1egh6Bn6Y	shameinrunning get mcdonald say yes	0.0	0.0	Neutral	0.0	0.403	0.597	0.4019	Positive
1979	979	2022-07-02 20:15:04+00:00	MoonDuskUK	139	Mega City 1	@DSucks32 When Uber Eats partnered with McDonald's, part of their contract was that Uber isn't allowed to. This was… https://t.co/7nGWwbZzhD	dsucks uber eats partnered mcdonald part contract uber allowed	0.0	0.0	Neutral	0.0	0.0	1.0	0.0	Neutral
1980	980	2022-07-02 20:15:04+00:00	rogue_corq	1712	Хай живе Україна	Russian Reporter Says Rebranded McDonald's Smells and Tastes Different https://t.co/1jrCTwNuzD	russian reporter says rebranded mcdonald smells tastes different	0.0	0.3	Neutral	0.0	0.0	1.0	0.0	Neutral
1981	981	2022-07-02 20:14:54+00:00	ungusanito12	188	Casita al costado del mapa	@Vilohzz Idk, if that true, i don't go to a McDonald's since i was 7 years old 😐	vilohzz idk true mcdonald since years old	0.22499999999999998	0.42500000000000004	Positive	0.152	0.304	0.543	0.34	Positive
1982	982	2022-07-02 20:14:14+00:00	nictothemarie	539	probably at a red light tbh	everyone who misses mcdonald’s snack wraps move to taco bell NOW https://t.co/glLEJ9Ooa6	everyone misses mcdonald snack wraps move taco bell	0.0	0.0	Neutral	0.213	0.0	0.787	-0.2263	Negative
1983	983	2022-07-02 20:13:59+00:00	RdotSpoon	4557	Los Angeles	what he said about going from working at McDonald's to this? my heart! https://t.co/CnvdWzszD7	said going working mcdonald heart	0.0	0.0	Neutral	0.0	0.0	1.0	0.0	Neutral
1984	984	2022-07-02 20:13:48+00:00	SafiBahcall	707	Cambridge, MA	From McDonald's to neurology "Usually when I walk around, I look like I’m delivering food" Nice #dailyloonshot… https://t.co/PSytKkm3Q5	mcdonald neurology usually walk around look like delivering food nice dailyloonshot	0.175	0.625	Positive	0.0	0.371	0.629	0.6486	Positive
1988	988	2022-07-02 20:13:35+00:00	Rhopper97	1356	Wilmington, NC	@UnculturedNFT Hold to moon or finally submit that McDonald’s application. https://t.co/D9ap9J85yk	unculturednft hold moon finally submit mcdonald application	0.0	1.0	Neutral	0.0	0.0	1.0	0.0	Neutral
1989	989	2022-07-02 20:13:34+00:00	Avams07	316	Fair Isle	my cousin wants mcdonald’s for lunch but I don’t bc it’s not healthy but idk what to eat 😭😭	cousin wants mcdonald lunch healthy idk eat	0.35	0.3	Positive	0.154	0.297	0.549	0.3182	Positive
1990	990	2022-07-02 20:13:20+00:00	iamAlbeezy	381	Inland Empire	I don't understand how y'all do Keto Diets but then do Keto McDonald's Menu Hacks	understand keto diets keto mcdonald menu hacks	0.0	0.0	Neutral	0.0	0.0	1.0	0.0	Neutral
1992	992	2022-07-02 20:13:13+00:00	JasonHRLee	384	Huddersfield, England	She's the type of girl to order a melon bag from McDonald's	type girl order melon bag mcdonald	0.0	0.0	Neutral	0.0	0.0	1.0	0.0	Neutral
1993	993	2022-07-02 20:13:12+00:00	spaceedonut	57	Las Vegas, NV	Listen I pretty much cook every meal every day but sometimes you just want greasy terrible fast food and right now… https://t.co/joAAQohXr9	listen pretty much cook every meal every day sometimes want greasy terrible fast food right	-0.012857142857142867	0.6671428571428571	Negative	0.158	0.23	0.612	0.1027	Positive
1994	994	2022-07-02 20:12:58+00:00	krushedboxxes	759	Pennsylvania	@Buddha10p You got McDonald’s money for them all?	buddhap got mcdonald money	0.0	0.0	Neutral	0.0	0.0	1.0	0.0	Neutral
1995	995	2022-07-02 20:12:54+00:00	BenW123_	881	England, United Kingdom 🇬🇧	Love wasting money on stone cold McDonald’s thanks @UberEats you should be fucking shut down	love wasting money stone cold mcdonald thanks ubereats fucking shut	-0.12499999999999999	0.65	Negative	0.161	0.423	0.417	0.6597	Positive
1996	996	2022-07-02 20:12:36+00:00	mjysakane	4998	Groveland,CA	McDonald's worker praised for kicking 'entitled' customer out of drive-thru https://t.co/YAlEwaES3K via @Yahoo	mcdonald worker praised kicking entitled customer drive thru via yahoo	0.0	0.0	Neutral	0.0	0.398	0.602	0.6486	Positive
1999	999	2022-07-02 20:12:12+00:00	thezeropro_	398	999 WRLD	@Oneillagain I was tryna say go get McDonald’s	oneillagain tryna say get mcdonald	0.0	0.0	Neutral	0.0	0.0	1.0	0.0	Neutral
2001	0	2022-06-26 23:59:56+00:00	theklxwn	36	Corona	@SeanRossSapp correction: Not McDonald's ice cream machine	seanrosssapp correction mcdonald ice cream machine	0.0	0.0	Neutral	0.0	0.0	1.0	0.0	Neutral
2003	2	2022-06-26 23:59:07+00:00	Beccabeaddragg1	174	Elk Grove, CA	there's a mouse running around the drive thru at the McDonald's between the cars. 🙈	mouse running around drive thru mcdonald cars	0.0	0.0	Neutral	0.0	0.0	1.0	0.0	Neutral
2004	3	2022-06-26 23:58:49+00:00	BillyMac2017	262	Moore, OK	@rwillie11 I’m a Hamburger Guy at McDonald’s and not a College Baseball Head Coach, but I Know Baseball and would h… https://t.co/tPWFxyIw36	rwillie hamburger guy mcdonald college baseball head coach know baseball would	0.0	0.0	Neutral	0.0	0.0	1.0	0.0	Neutral
2005	4	2022-06-26 23:58:34+00:00	TheRedDiva	594	All up in Minneapolis!!	That's more like a McDonald's could never make it as good as your mama Burger ground beef https://t.co/af1fXlLfSD	like mcdonald could never make good mama burger ground beef	0.7	0.6000000000000001	Positive	0.186	0.194	0.62	0.0243	Neutral
2006	5	2022-06-26 23:57:40+00:00	bholcomb	3566	The Continental Hotel	@CarlaWVTM13 Curious- what lead u to the McDonald's chicken nugget?	carlawvtm curious lead mcdonald chicken nugget	-0.35	0.975	Negative	0.0	0.315	0.685	0.3182	Positive
2007	6	2022-06-26 23:57:35+00:00	Magnum_Hermosa	392	Alabama	McDonald’s will launch 4 new nugget sauces, including Cajun and Szechuan sauces https://t.co/OSrdwg0sOM	mcdonald launch new nugget sauces including cajun szechuan sauces	0.13636363636363635	0.45454545454545453	Positive	0.0	0.0	1.0	0.0	Neutral
2008	7	2022-06-26 23:57:29+00:00	Ay7evn	225	north london	@ThouxanBandAdz @ajgeneral8 nah mcdonald’s in portlaoise	thouxanbandadz ajgeneral nah mcdonald portlaoise	0.0	0.0	Neutral	0.259	0.0	0.741	-0.1027	Negative
2009	8	2022-06-26 23:56:28+00:00	wahoos73	448	New York, USA	@StuartFeiner @StanleyCup Good thing you passed on that McDonald’s the other day	stuartfeiner stanleycup good thing passed mcdonald day	0.7	0.6000000000000001	Positive	0.0	0.326	0.674	0.4404	Positive
2010	9	2022-06-26 23:55:46+00:00	sareenirl	234	⋆⁺₊⋆ ☾ ☁︎ ⋆⁺₊⋆	@tayswizl i’ll do it for a mcdonald’s apple pie	tayswizl mcdonald apple pie	0.0	0.0	Neutral	0.0	0.0	1.0	0.0	Neutral
2011	10	2022-06-26 23:55:25+00:00	HGMgMT1	202	Georgia, USA	@QueenKittyNB @MilanBrielle That fast food boy it's gonna get you errrrr now and again lol...jus stay away from McDonald's lmao	queenkittynb milanbrielle fast food boy gonna get errrrr lol jus stay away mcdonald lmao	0.5333333333333333	0.7666666666666666	Positive	0.0	0.358	0.642	0.7717	Positive
2012	11	2022-06-26 23:55:06+00:00	gusale1270	2538	Planeta Tierra	@melanieeugenia1 Un Mcdonald's gratis 😃	melanieeugenia mcdonald gratis	0.0	0.0	Neutral	0.0	0.375	0.625	0.0516	Positive
2013	12	2022-06-26 23:55:04+00:00	aryf518	834	Florida, USA	@danmmeyer @KevinSparrow8 When I was a leader at Disney back in the day, McDonalds had a VIP lounge above Dinosaur… https://t.co/MkuyqTiwJ2	danmmeyer kevinsparrow leader disney back day mcdonalds vip lounge dinosaur	0.0	0.0	Neutral	0.0	0.268	0.732	0.5106	Positive
2014	13	2022-06-26 23:54:49+00:00	seokcore	451	23 | she/they | blk	drove to mcdonald’s in the rain and their ice cream machine down https://t.co/gRIzut2qj8	drove mcdonald rain ice cream machine	0.0	0.0	Neutral	0.0	0.0	1.0	0.0	Neutral
2015	14	2022-06-26 23:53:58+00:00	C_Saintmartin	522	Florida mostly, but MN often	@michelle__703 @McDonalds Just feel full gout like 18hrs after eating a breakfast sandwich. I get one about every… https://t.co/yXftU2SprY	michelle__ mcdonalds feel full gout like hrs eating breakfast sandwich get one every	0.35	0.55	Positive	0.0	0.172	0.828	0.3612	Positive
2017	16	2022-06-26 23:53:32+00:00	dys_funktion101	232	Portland, OR	@JDVance1 Omg @JDVance1 why have one when you can have both! A child AND a 90 hour a week work week. Not at Goldman… https://t.co/fPQfNywVLK	jdvance omg jdvance one child hour week work week goldman	0.0	0.0	Neutral	0.0	0.0	1.0	0.0	Neutral
2018	17	2022-06-26 23:53:20+00:00	Tornitrualis	1166	Mora, MN	@Cute_Idiot @sassy_sony007 What's wrong with BK?!? Their burgers &gt; McDonald's! I should vote off Starbucks just t… https://t.co/lK2THgW8JX	cute_idiot sassy_sony wrong burgers mcdonald vote starbucks	-0.5	0.9	Negative	0.341	0.0	0.659	-0.4767	Negative
2021	20	2022-06-26 23:52:56+00:00	Magnum_Hermosa	392	Alabama	McDonald’s latest innovation with Drive-Thru could soon be added to more locations – eat that’s not it https://t.co/vfSmJEMea8	mcdonald latest innovation drive thru could soon added locations eat	0.5	0.9	Positive	0.0	0.224	0.776	0.3818	Positive
2023	22	2022-06-26 23:52:45+00:00	_evthirteen	583	brighton :D	@undeliveredfood oh 100%, it’s like 12:30am and uncle em comes in ur room and says “hey bud wanna go get mcdonald’s”	undeliveredfood like uncle comes room says hey bud wanna get mcdonald	0.0	0.0	Neutral	0.0	0.2	0.8	0.3612	Positive
2024	23	2022-06-26 23:52:30+00:00	LINDY_YUPPIE	752	BOOBAHUB	I wish I could get a credit card with 100% APR and 8% cash back. Let the banks leverage up and the poors get in de… https://t.co/H8yzmA57gB	wish could get credit card apr cash back let banks leverage poors get	0.0	0.0	Neutral	0.0	0.325	0.675	0.6486	Positive
2025	24	2022-06-26 23:52:24+00:00	jongiiso	161	she/her | 19 ic/ooc | sfw	This me, i would deadass fight 3 mountain lions in a McDonald’s handicap bathroom stall with my hands tied behind m… https://t.co/cnUoREhbct	would deadass fight mountain lions mcdonald handicap bathroom stall hands tied behind	-0.4	0.7	Negative	0.306	0.0	0.694	-0.5267	Negative
2028	27	2022-06-26 23:50:36+00:00	hmblwrldtrvlr	189	Boston, MA	@MsCosmoSA But why? That food, well, it isn't food. It is produced to make money and for no other reason. (lowest q… https://t.co/762ixCLOqa	mscosmosa food well food produced make money reason lowest	0.0	0.0	Neutral	0.222	0.179	0.598	-0.128	Negative
2029	28	2022-06-26 23:50:28+00:00	candywallls	356	Glasgow, Scotland	I started my new job and they gave us free McDonald’s for pride weekend! 💞 I am in heaven !!!!!!	started new job gave free mcdonald pride weekend heaven	0.2681818181818182	0.6272727272727273	Positive	0.0	0.6	0.4	0.8402	Positive
2030	29	2022-06-26 23:50:27+00:00	XiaoMeow03	59	Shanghai, People's Republic of	"Today, I and Ranran" "Ordered the noodles" "But we eat McDonald's" "I'm full" "It was too heavy to pick up and we… https://t.co/f4I6RSFgqH	today ranran ordered noodles eat mcdonald full heavy pick	0.07499999999999998	0.525	Positive	0.0	0.0	1.0	0.0	Neutral
2031	30	2022-06-26 23:49:22+00:00	trynnagetahouse	26	Missouri	@USAFacts Also 2020: Heart disease: 696,962 Accidents (unintentional injuries): 200,955 Stroke (cerebrovascular dis… https://t.co/9NTGPMnCGV	usafacts also heart disease accidents unintentional injuries stroke cerebrovascular dis	0.0	0.0	Neutral	0.204	0.0	0.796	-0.3182	Negative
2032	31	2022-06-26 23:48:34+00:00	CalliesMuva	617	Callie'sWorld	Cal had me take her to McDonald’s so ig I’m not cookin 😆	cal take mcdonald cookin	0.0	0.0	Neutral	0.0	0.0	1.0	0.0	Neutral
2033	32	2022-06-26 23:48:24+00:00	munz_official	449	Los Angeles, CA	@Hyroglifics The McDonald’s next to my house is pretty gas	hyroglifics mcdonald next house pretty gas	0.125	0.5	Positive	0.0	0.39	0.61	0.4939	Positive
2034	33	2022-06-26 23:48:16+00:00	BoJinglyJangles	378	Bo Jangles' apartment	@LeahyLain Getting fucked while eating McDonald's chicken nuggets is my dream	leahylain getting fucked eating mcdonald chicken nuggets dream	-0.6	0.825	Negative	0.355	0.161	0.484	-0.5267	Negative
2035	34	2022-06-26 23:47:17+00:00	derrickgott007	2433	Kerrville TX	"Vladimir Putin eating McDonald’s with Donald Trump while the world burns around them high detail " - made with… https://t.co/2zRxffEVzb	vladimir putin eating mcdonald donald trump world burns around high detail made	0.16	0.5399999999999999	Positive	0.0	0.0	1.0	0.0	Neutral
2037	36	2022-06-26 23:46:44+00:00	OW_Chicharito	156	Fort Worth, TX	@luluaoba Did you order the Washington Justice McDonald’s meal?	luluaoba order washington justice mcdonald meal	0.0	0.0	Neutral	0.0	0.405	0.595	0.5267	Positive
2038	37	2022-06-26 23:46:40+00:00	kingofjanitors	273	Piña Coladaburg	So far the only good one was the bts meal at McDonald’s but I’ll keep trying whatever garbage they serve	far good one bts meal mcdonald keep trying whatever garbage serve	0.39999999999999997	0.8	Positive	0.0	0.225	0.775	0.4404	Positive
2040	39	2022-06-26 23:45:55+00:00	Mockerii	668	Ole’s Heart	@BeaPlaysRBLX Went to a McDonald’s once in New York two years ago and it was just like this. I had never used a mac… https://t.co/xDpFZnwLrQ	beaplaysrblx went mcdonald new york two years ago like never used mac	0.13636363636363635	0.45454545454545453	Positive	0.0	0.185	0.815	0.3612	Positive
2041	40	2022-06-26 23:45:46+00:00	UptheBaggers	3096	Carlton	ESPN’s Stocks Up: “Lewis Young, Brodie Kemp, Jordan Boyd, Lachie Plowman.. if you were told in preseason Carlton's… https://t.co/mn1t86SDup	espn stocks lewis young brodie kemp jordan boyd lachie plowman told preseason carlton	0.1	0.4	Positive	0.0	0.0	1.0	0.0	Neutral
2042	41	2022-06-26 23:44:26+00:00	sointowhit	398	Dunder Mifflin	@tyeirranicole_ I still eat it faithfully lol I’m never gonna be too good for mcdonald’s!	tyeirranicole_ still eat faithfully lol never gonna good mcdonald	0.75	0.65	Positive	0.172	0.4	0.428	0.4929	Positive
2043	42	2022-06-26 23:44:23+00:00	jay_kap_	425	Maryland, USA	@Greekfreeek35 Dairy Queen, Auntie Anne's and McDonald's?? 😂 he must be 12 years old.	greekfreeek dairy queen auntie anne mcdonald must years old	0.1	0.2	Positive	0.0	0.0	1.0	0.0	Neutral
2044	43	2022-06-26 23:44:13+00:00	LightRaptor07	227	Scotland	Dear twitter followers I present my McDonald’s order. I get it every time. https://t.co/sVyDEbeVm6	dear twitter followers present mcdonald order get every time	0.0	0.0	Neutral	0.0	0.245	0.755	0.3818	Positive
2045	44	2022-06-26 23:44:05+00:00	emzylla	2080	Seattle, WA	If McDonald’s coffee is mentioned, this is what I will think of, until the end of time. https://t.co/6OO1MYch4m	mcdonald coffee mentioned think end time	0.0	0.0	Neutral	0.0	0.0	1.0	0.0	Neutral
2046	45	2022-06-26 23:43:58+00:00	DimentioEnjoyer	1847	Northern Ireland	@UnsolvedK i prefer mcdonalds to burger king honestly and i've never had wendy's due to living in the UK soooooo ronald mcdonald it is	unsolvedk prefer mcdonalds burger king honestly never wendy due living soooooo ronald mcdonald	-0.2125	0.6375	Negative	0.0	0.2	0.8	0.4588	Positive
2048	47	2022-06-26 23:42:29+00:00	BigDaddyZoeOG	1235	The Bay To The Universe	@Lomelimariaaa &amp; you think McDonald’s is good? 😩😂	lomelimariaaa amp think mcdonald good	0.7	0.6000000000000001	Positive	0.0	0.42	0.58	0.4404	Positive
2049	48	2022-06-26 23:42:03+00:00	soulphoodie	9655	S. Florida ✈️	Former McDonald's Employee Opens First Black-Owned Vegan Restaurant in... https://t.co/ZVnL3tFSZM https://t.co/GO0VYF0PXw	former mcdonald employee opens first black owned vegan restaurant	0.02777777777777778	0.25555555555555554	Positive	0.0	0.0	1.0	0.0	Neutral
2050	49	2022-06-26 23:42:00+00:00	SammyWithAWhy	604	Brooklyn, NY	I am the overlap of what Japanese McDonald's ads and Charma ships does to a motherfucker	overlap japanese mcdonald ads charma ships motherfucker	0.0	0.0	Neutral	0.434	0.0	0.566	-0.6808	Negative
2051	50	2022-06-26 23:41:39+00:00	MsCosmoSA	2365	BHUTI Music Video 👉🏾	What do we need to do for McDonald’s to be 24 hours again?	need mcdonald hours	0.0	0.0	Neutral	0.0	0.0	1.0	0.0	Neutral
2053	52	2022-06-26 23:40:03+00:00	ferqalicious	414	NYC • Jake • he/him	walking to the worlds farthest McDonald’s bc every other one around the pride route is packed 💜	walking worlds farthest mcdonald every one around pride route packed	0.0	0.0	Neutral	0.0	0.211	0.789	0.34	Positive
2055	54	2022-06-26 23:39:50+00:00	saltweetedit	318	Los Angeles, CA	@lovee_thy_kriis All you needed was tacos from Jack in the Box or 2 double cheeseburgers and fries from McDonald’s	lovee_thy_kriis needed tacos jack box double cheeseburgers fries mcdonald	0.0	0.0	Neutral	0.0	0.0	1.0	0.0	Neutral
2057	56	2022-06-26 23:39:24+00:00	stlaxstla	420	she/her 🏳️‍⚧️ • 21	@Light_2610 McDonald’s over Cane’s have some shame	light_ mcdonald cane shame	0.4	0.7	Positive	0.508	0.0	0.492	-0.4767	Negative
2058	57	2022-06-26 23:38:57+00:00	ShinobiRain0	377	Village hidden in the Mist	Life lesson When you devote your all to a chick that’s when they Betray you When you Treat them like leftover Mc… https://t.co/vZcyn1RsU0	life lesson devote chick betray treat like leftover	0.0	0.0	Neutral	0.266	0.481	0.253	0.34	Positive
2062	61	2022-06-26 23:37:53+00:00	TwoScoopsXD	679	The Streets	Whenever I see some McDonald's in the fridge I am confused. Who didn't finish McDonald's? Who saves McDonald's and… https://t.co/oQQPQWPsq7	whenever see mcdonald fridge confused finish mcdonald saves mcdonald	-0.4	0.7	Negative	0.223	0.0	0.777	-0.3182	Negative
2063	62	2022-06-26 23:37:49+00:00	timothylkovacs	28	La Verne, CA	Angels win, you win! Visit a participating SoCal McDonald’s tomorrow for your FREE medium fries with a one dollar… https://t.co/azN1LrvA1v	angels win win visit participating socal mcdonald tomorrow free medium fries one dollar	0.6666666666666666	0.5333333333333333	Positive	0.0	0.522	0.478	0.8979	Positive
2064	63	2022-06-26 23:37:37+00:00	powerade_orange	401	In the store	@UnsolvedK Just had McDonald's today Although I liked the burger king bacon sandwiches I hated their fries it was T… https://t.co/O4DjSCs7gt	unsolvedk mcdonald today although liked burger king bacon sandwiches hated fries	-0.15000000000000002	0.75	Negative	0.263	0.175	0.562	-0.34	Negative
2066	65	2022-06-26 23:37:16+00:00	BillRoddham	1222	York, England	@Gazonca @markste76948257 Clarke Pingel McDonald Rafferty Shinton Cunningham were all worse than Whitehurst and that’s just forwards!	gazonca markste clarke pingel mcdonald rafferty shinton cunningham worse whitehurst forwards	-0.4	0.6	Negative	0.237	0.0	0.763	-0.4767	Negative
2068	67	2022-06-26 23:36:53+00:00	sirjackwindsor	597	London	@YNWAlfcnews_ McDonald's https://t.co/fMKke30NV4	ynwalfcnews_ mcdonald	0.0	0.0	Neutral	0.0	0.0	1.0	0.0	Neutral
2069	68	2022-06-26 23:36:19+00:00	LaMichoaqana	601	Outside, TX 💦✨	A nigga who just said he ate Wendy’s: I’m bougie. I ain’t been to McDonald’s in years. Same nigga who was eating… https://t.co/LWyIz3ja0b	nigga said ate wendy bougie mcdonald years nigga eating	0.0	0.0	Neutral	0.0	0.0	1.0	0.0	Neutral
2070	69	2022-06-26 23:36:07+00:00	txntu	314	pluto	@reddi1_ @lolmoola @FatalGlytch I’d rather claim I make a living at McDonald’s than have to explain to a female wha… https://t.co/dkn6ipupA9	reddi_ lolmoola fatalglytch rather claim make living mcdonald explain female wha	0.0	0.16666666666666666	Neutral	0.0	0.0	1.0	0.0	Neutral
2071	70	2022-06-26 23:36:04+00:00	RealUltraMaga	198	USA	@Friendof_Darwin @VinceGottalotta @dqschmidt15 @Badams820 @NamelessGhoulTX @GreenGuerilla1 @WorkersUtopia… https://t.co/D9O15OIfDE	friendof_darwin vincegottalotta dqschmidt badams namelessghoultx greenguerilla workersutopia	0.0	0.0	Neutral	0.0	0.0	1.0	0.0	Neutral
2072	71	2022-06-26 23:35:53+00:00	ai_curio_bot	2	Queue: 13	mcdonald’s margaret thatcher meal https://t.co/zIG0Al4XPo https://t.co/oQl9ph123X	mcdonald margaret thatcher meal	0.0	0.0	Neutral	0.0	0.0	1.0	0.0	Neutral
2073	72	2022-06-26 23:35:49+00:00	steftravels	117	?	Fyi McDonald's no longer serves little packs of peanuts with their sundaes . I was deeply saddened.	fyi mcdonald longer serves little packs peanuts sundaes deeply saddened	-0.09375	0.45	Negative	0.274	0.133	0.593	-0.4391	Negative
2075	74	2022-06-26 23:34:38+00:00	Kevin_52983	64	Alajuela, Costa Rica	@Russia_NC McDonald's is the most disgusting of all the fast food chains.	russia_nc mcdonald disgusting fast food chains	-0.4	0.8	Negative	0.405	0.0	0.595	-0.5267	Negative
2077	76	2022-06-26 23:33:42+00:00	tinyalienx	398	strawberry fields forever	@davenewworld_2 @JamesFLoveIV But if it’s a yt male domestic terrorist shooting up school children they’ll buy him… https://t.co/jcboKXOmBZ	davenewworld_ jamesfloveiv male domestic terrorist shooting school children buy	0.0	0.1	Neutral	0.37	0.0	0.63	-0.6908	Negative
2078	77	2022-06-26 23:33:30+00:00	ai_curio_bot	2	Queue: 13	mcdonald’s margaret thatcher meal https://t.co/zIG0Al4XPo https://t.co/kMldAHgWFb	mcdonald margaret thatcher meal	0.0	0.0	Neutral	0.0	0.0	1.0	0.0	Neutral
2079	78	2022-06-26 23:33:24+00:00	oakparkres	1635	Oak Park, IL	@JDVance1 It's about choice and many of us do both. But at Target or McDonald's. Don't be so insensitive. #TheyDontCare	jdvance choice many target mcdonald insensitive theydontcare	0.5	0.5	Positive	0.241	0.0	0.759	-0.2263	Negative
2081	80	2022-06-26 23:32:58+00:00	Cam1Eddie	762	Florida, USA	@Nubrass @RicFlairNatrBoy @TBLightning Here’s what a beer should look like , you probably think McDonald’s is filet… https://t.co/MtXxoyIlcM	nubrass ricflairnatrboy tblightning beer look like probably think mcdonald filet	0.0	0.0	Neutral	0.0	0.217	0.783	0.3612	Positive
2083	82	2022-06-26 23:32:46+00:00	jrolley325	784	Struthers, OH	@DeliveryDude5 @Beazy10dasher @DoorDash_Help I just hate that people still don’t understand the third party concept… https://t.co/Jj87CiFV24	deliverydude beazydasher doordash_help hate people still understand third party concept	-0.4	0.45	Negative	0.257	0.188	0.556	-0.25	Negative
2086	85	2022-06-26 23:32:03+00:00	TeamFreedom1776	1328	Heaven 💫 on Earth 🌍	@pdxsecularguy @0x100000000000x @SecBecerra @PPact Cool we already know what they do. While you’re at it research f… https://t.co/VeiTxC2S1k	pdxsecularguy secbecerra ppact cool already know research	0.35	0.65	Positive	0.0	0.277	0.723	0.3182	Positive
2090	89	2022-06-26 23:31:34+00:00	mtahmisian24	1160	Idaho, United States	@mufctallica Burger King. I don't like McDonald's lol	mufctallica burger king like mcdonald lol	0.8	0.7	Positive	0.0	0.57	0.43	0.6486	Positive
2093	92	2022-06-26 23:31:25+00:00	SonofSoH	3295	Delco | Philly Area	@_PixieWillow If I threw a dollar at you it wouldn’t get too far. It would just twirl to the ground. Because of the… https://t.co/apkdPVtQ6W	_pixiewillow threw dollar get far would twirl ground	0.1	1.0	Positive	0.0	0.0	1.0	0.0	Neutral
2098	97	2022-06-26 23:30:38+00:00	Garphield3	276	they ♡ them	my two band directors are so different,, one just bought a tesla and the other will talk about how sometimes he can… https://t.co/zd50yG2hkh	two band directors different one bought tesla talk sometimes	0.0	0.6	Neutral	0.0	0.0	1.0	0.0	Neutral
2100	99	2022-06-26 23:30:10+00:00	windowsmerlin	314	🧩 Puzzle City	This game hits when you have McDonald's mango pineapple smoothie and super sonic	game hits mcdonald mango pineapple smoothie super sonic	-0.033333333333333354	0.5333333333333333	Negative	0.0	0.358	0.642	0.5994	Positive
2101	100	2022-06-26 23:30:06+00:00	TDOnline	2760	Tallahassee, Florida	FSU has one multi-year starter returning, but otherwise will need at least one more tight end to rise to the occasi… https://t.co/HJ4ko6tJTn	fsu one multi year starter returning otherwise need least one tight end rise occasi	-0.23928571428571427	0.34285714285714286	Negative	0.0	0.0	1.0	0.0	Neutral
2102	101	2022-06-26 23:29:36+00:00	process_x	1744	United States	@MdParangi @hope411adcock @fightpaindaily @WizardPuzzle @jenndoliva @aander1987 @speakingabtpain @purplemamabear… https://t.co/QgZtuqmNoe	mdparangi hopeadcock fightpaindaily wizardpuzzle jenndoliva aander speakingabtpain purplemamabear	0.0	0.0	Neutral	0.0	0.0	1.0	0.0	Neutral
2103	102	2022-06-26 23:29:13+00:00	molson_canuck	402	Birmingham, England	@JamesMoore_org If I were AOC, I'd be sending out a resume to McDonald's and Burger King ahead of the election.	jamesmoore_org aoc sending resume mcdonald burger king ahead election	0.0	0.0	Neutral	0.0	0.0	1.0	0.0	Neutral
2104	103	2022-06-26 23:28:55+00:00	aestiria	2264	fl ma’am 🌸 she/her 🏳️‍🌈	*futaba hands u mcdonald's* https://t.co/XL8hU482Wq	futaba hands mcdonald	0.0	0.0	Neutral	0.0	0.0	1.0	0.0	Neutral
2105	104	2022-06-26 23:28:52+00:00	glenn_mcdonald	282	Cambridge, MA	@brett_djedi @gloomysounds @chrisspeedvj @57mykz @Spotify It's made by spotify, but algorithmically. See https://t.co/ObRObubYOS for more...	brett_djedi gloomysounds chrisspeedvj mykz spotify made spotify algorithmically see	0.0	0.0	Neutral	0.0	0.0	1.0	0.0	Neutral
2106	105	2022-06-26 23:28:51+00:00	Typhoid_Kaitlyn	937	Central Coast, NSW	These fucking random calls man, I promise it wasn’t me who shat myself at the McDonald’s. https://t.co/64dEcGZLuR	fucking random calls man promise shat mcdonald	-0.5	0.5	Negative	0.0	0.277	0.723	0.3182	Positive
2107	106	2022-06-26 23:28:22+00:00	wi_bandit	14	Wisconsin	@McDonalds I'm extremely disappointed with your McDonald's location at 8739 N Port Washington Rd, Fox Point, WI 532… https://t.co/jmJFteSiDJ	mcdonalds extremely disappointed mcdonald location port washington fox point	-0.75	0.75	Negative	0.298	0.0	0.702	-0.5256	Negative
2108	107	2022-06-26 23:28:13+00:00	DeltaNight_	395	Ninja Hideaway	@baloealoe Cause somehow they keep letting old white fuckers run a country when in reality they should all be in re… https://t.co/eTEbCBH146	baloealoe cause somehow keep letting old white fuckers run country reality	0.05	0.1	Positive	0.281	0.0	0.719	-0.5994	Negative
2110	109	2022-06-26 23:28:10+00:00	FireManlet	1396	Hagan never loses	@compactdad @elyellowsafar Same people that get a mental breakdown when talking to McDonald's cashier	compactdad elyellowsafar people get mental breakdown talking mcdonald cashier	-0.1	0.2	Negative	0.0	0.0	1.0	0.0	Neutral
2111	110	2022-06-26 23:27:51+00:00	sleazybxstard	440	⠀⠀ it seems like all his friends .. abruptly fell in love .. ⠀⠀	⠀⠀ y’ever had a mc’rib from mcdonald’s ? ⠀⠀ https://t.co/bFqyNt6NSK	ever rib mcdonald	0.0	0.0	Neutral	0.0	0.0	1.0	0.0	Neutral
2112	111	2022-06-26 23:27:37+00:00	Magnum_Hermosa	392	Alabama	McDonald’s brings back a classic menu item (with a catch) https://t.co/xUCIuPOgZ0	mcdonald brings back classic menu item catch	0.08333333333333333	0.08333333333333333	Positive	0.0	0.0	1.0	0.0	Neutral
2115	114	2022-06-26 23:26:13+00:00	LynnOwe53622654	4721	Tower District, Fresno, CA	Owner pays #PropertyTax In neither Dez nor my case does the RP have anything to do w THAT. If EVERYBODY that was… https://t.co/L3TBiGvwfU	owner pays propertytax neither dez case anything everybody	0.0	0.0	Neutral	0.0	0.0	1.0	0.0	Neutral
2116	115	2022-06-26 23:26:00+00:00	LindaInMichigan	7248	Michigan, USA	Judge denies Crumbleys' request as they throw their son under the bus once again. The Oakland County Prosecutor's… https://t.co/hFylNY2YZG	judge denies crumbleys request throw son bus oakland county prosecutor	0.0	0.0	Neutral	0.237	0.0	0.763	-0.4215	Negative
[truncated: 7,984 more rows]
