# Supplementary material for: What people think about fast food: opinions analysis and LDA modeling on fast food restaurants using unstructured tweets
Source: PeerJ Comput Sci. 2023 Jan 13;9:e1193. doi: 10.7717/peerj-cs.1193 (PMC10280231; doi:10.7717/peerj-cs.1193)
Supplement: Supplemental Information 1 [file peerj-cs-09-1193-s001.zip › food/sentiments_pizzahut.csv]

	Unnamed: 0	Date	user_name	user_friends	user_location	text	cleanText	Sentiment Score	Subjectivity	Textblob_sentiment	Negative Score	Positive Score	Neutral Score	Compound Score	Vader Sentiment
0	0	2022-07-04 23:59:55+00:00	TalladegaClouts	136		@BlueFolf You fool. I work at Pizza Hut in Hawaii!! https://t.co/rcmGOOEVEj	bluefolf fool work pizza hut hawaii	0.0	0.0	Neutral	0.367	0.0	0.633	-0.4404	Negative
1	1	2022-07-04 23:59:47+00:00	jeffthrowcards	1423	utah	@Jbotzz161 Dude. Og domino's and pizza hut were so good.	jbotzz dude domino pizza hut good	0.7	0.6000000000000001	Positive	0.0	0.367	0.633	0.4404	Positive
2	2	2022-07-04 23:58:38+00:00	Jetpoweredglim	1222	Riverside, CA	@HorrorFandomIM PIZZA the HUT!	horrorfandomim pizza hut	0.0	0.0	Neutral	0.0	0.0	1.0	0.0	Neutral
3	3	2022-07-04 23:55:12+00:00	elizaskinner	1559	RVA to Hollywood, CA	So in closing: America is either a current or (hopefully) former Pizza Hut, soulless capitalism is our weird-shaped… https://t.co/2lgEzM0QdK	closing america either current hopefully former pizza hut soulless capitalism weird shaped	-0.16666666666666666	0.4666666666666666	Negative	0.118	0.188	0.694	0.25	Positive
4	4	2022-07-04 23:55:12+00:00	elizaskinner	1559	RVA to Hollywood, CA	It will always fundamentally be a Pizza Hut in its soul &amp; to everyone else. At best, it could be “that ice cream pl… https://t.co/HxhoJwh4Zj	always fundamentally pizza hut soul amp everyone else best could ice cream	1.0	0.3	Positive	0.0	0.276	0.724	0.6369	Positive
5	5	2022-07-04 23:55:12+00:00	elizaskinner	1559	RVA to Hollywood, CA	Okay - I shouldn’t leave it like that. Here’s a hopeful metaphor for the future: it’s like if you buy an old Pizza… https://t.co/vTP9qjH25s	okay leave like hopeful metaphor future like buy old pizza	0.19999999999999998	0.27499999999999997	Positive	0.073	0.622	0.305	0.8402	Positive
6	6	2022-07-04 23:55:00+00:00	hmuforapplepie	422	Ukraine	so niggas put some tomato sauce mozzarella and bas on a pizza dough and eat it????? nahhh gimme pizza hut 😹😹	niggas put tomato sauce mozzarella bas pizza dough eat nahhh gimme pizza hut	0.0	0.0	Neutral	0.167	0.0	0.833	-0.34	Negative
7	7	2022-07-04 23:54:43+00:00	yo_itsFrankie	205	Miami ☀️	i feel like this is Pizza Hut https://t.co/JCiW8nXphw	feel like pizza hut	0.0	0.0	Neutral	0.0	0.455	0.545	0.3612	Positive
8	8	2022-07-04 23:53:32+00:00	collectmmnt	1701	93101🇺🇸🇬🇧🇿🇦🇩🇪🇮🇹🇳🇿	@FitFeline Did they take him to Burger King or Pizza Hut before booking him?	fitfeline take burger king pizza hut booking	0.0	0.0	Neutral	0.0	0.0	1.0	0.0	Neutral
9	9	2022-07-04 23:52:53+00:00	liltunex22	805	Philadelphia, PA	@unoFetti_ Where Taco Bell used to be or Pizza Hut. One of them old spots	unofetti_ taco bell used pizza hut one old spots	0.1	0.2	Positive	0.0	0.0	1.0	0.0	Neutral
10	10	2022-07-04 23:45:52+00:00	lettucefortwo	659		If you need a pistol to eat at Pizza Hut you’re actually a huge pussy	need pistol eat pizza hut actually huge pussy	0.4000000000000001	0.9	Positive	0.0	0.247	0.753	0.3182	Positive
11	11	2022-07-04 23:45:44+00:00	iggysmithzalea	21		my favorite pizzeria is pizza hut	favorite pizzeria pizza hut	0.5	1.0	Positive	0.0	0.5	0.5	0.4588	Positive
12	12	2022-07-04 23:44:05+00:00	mendescollector	403	Los Angeles, CA	@conanrodrighoe I sympathize with u cuz I work at Pizza Hut atm and oh lord 😭😩	conanrodrighoe sympathize cuz work pizza hut atm lord	0.0	0.0	Neutral	0.0	0.0	1.0	0.0	Neutral
13	13	2022-07-04 23:41:58+00:00	ChimalpahinXIII	2421	Flosanta Insulo	@angrymaxfuryst His pizza hut money just dried up! https://t.co/Np4PyFyvL2	angrymaxfuryst pizza hut money dried	-0.2	0.6	Negative	0.0	0.0	1.0	0.0	Neutral
14	14	2022-07-04 23:36:24+00:00	imclownbabey	5	flipadelphia	This Pizza Hut just wasn't made for One Direction	pizza hut made one direction	0.0	0.0	Neutral	0.0	0.0	1.0	0.0	Neutral
15	15	2022-07-04 23:30:21+00:00	jesusthefourth	498	Miami, FL	i’m a whore for chicken alfredo pasta from pizza hut	whore chicken alfredo pasta pizza hut	-0.6	0.95	Negative	0.462	0.0	0.538	-0.6486	Negative
16	16	2022-07-04 23:28:39+00:00	PizzaHutNassau	0		🍕When Sunday dinner leftovers just won't do, order pizza from your favourite Pizza Hut Nassau location. . . .… https://t.co/gF8LpJEn08	sunday dinner leftovers order pizza favourite pizza hut nassau location	0.0	0.0	Neutral	0.0	0.0	1.0	0.0	Neutral
17	17	2022-07-04 23:28:27+00:00	Tanyeka5	114	Dowagiac, MI	That pizza hut was just fyee😫	pizza hut fyee	0.0	0.0	Neutral	0.0	0.0	1.0	0.0	Neutral
18	18	2022-07-04 23:18:58+00:00	Jbotzz161	638	San Diego, CA	@jeffthrowcards Pizza hut. Not the crappy stuff now. The sit down one with red cups.	jeffthrowcards pizza hut crappy stuff sit one red cups	0.0	0.0	Neutral	0.31	0.0	0.69	-0.5574	Negative
19	19	2022-07-04 23:12:01+00:00	PntfosterP	278		@w_terrence Pizza Hut! Chicken pizza. My girl and I. https://t.co/7YhY4fOADn	w_terrence pizza hut chicken pizza girl	-0.6	0.95	Negative	0.0	0.0	1.0	0.0	Neutral
20	20	2022-07-04 23:10:01+00:00	mfufies	124	puppy city	had a sudden and suspicious urge for pizza hut after multiple years of hating it from when i used to work there	sudden suspicious urge pizza hut multiple years hating used work	0.0	0.25	Neutral	0.42	0.0	0.58	-0.7003	Negative
21	21	2022-07-04 23:08:35+00:00	ShutdownMan	876	Huntsville, AL	For the record, I’ve never played Call of Duty, but I’ve played Centipede at some arcades in the 80s, along with Pac-Man at Pizza Hut.	record never played call duty played centipede arcades along pac man pizza hut	0.0	0.0	Neutral	0.27	0.0	0.73	-0.4717	Negative
22	22	2022-07-04 23:04:31+00:00	TheDude1321	847	Forest Park, IL	@ron_greisch @WestLoopTom @Chalsa01 @CheapSeats411 You'll be glad to know we frequented the pizza hut often🤣 our bu… https://t.co/hEC9Z3a3Kg	ron_greisch westlooptom chalsa cheapseats glad know frequented pizza hut often	0.5	1.0	Positive	0.0	0.25	0.75	0.4588	Positive
23	23	2022-07-04 23:03:35+00:00	aubrey75092	461	Sherman, Texas	@lakebrahlands Pizza Hut here… the craft places are closed and we wanted pizza and I didn’t feel like screwing with the Traeger.	lakebrahlands pizza hut craft places closed wanted pizza feel like screwing traeger	-0.1	0.1	Negative	0.132	0.174	0.694	0.1531	Positive
24	24	2022-07-04 22:59:54+00:00	ron_greisch	966	Madison, WI	@TheDude1321 @WestLoopTom @Chalsa01 @CheapSeats411 Prob was we ordered for delivery! Pizza Hut was our scarf and b… https://t.co/8UYl6ygB3k	thedude westlooptom chalsa cheapseats prob ordered delivery pizza hut scarf	0.0	0.0	Neutral	0.0	0.0	1.0	0.0	Neutral
25	25	2022-07-04 22:57:38+00:00	monomanic_	472	they + it	@GhostingDani @bdjansenphd combination pizza hut and cv line	ghostingdani bdjansenphd combination pizza hut line	0.0	0.0	Neutral	0.0	0.0	1.0	0.0	Neutral
26	26	2022-07-04 22:54:17+00:00	ENTER__NEXUS	1257	| FINAL DAY ‼️‼️‼️‼️‼️	@blankoru she actualy had another job witch was an pizza hut maid but she retired from that	blankoru actualy another job witch pizza hut maid retired	0.0	0.0	Neutral	0.238	0.0	0.762	-0.3612	Negative
27	27	2022-07-04 22:53:50+00:00	jarofjamro	24	16 || she/her	This was an excuse to draw pizza hut amber #amber #collei #Genshinlmpact https://t.co/atP8j6qFd2	excuse draw pizza hut amber amber collei genshinlmpact	-0.05	0.05	Negative	0.0	0.157	0.843	0.0772	Positive
28	28	2022-07-04 22:53:01+00:00	JPEGPASTA	716		Even pizza hut is startin to grow on me https://t.co/qaLQkEbLrd	even pizza hut startin grow	0.0	0.0	Neutral	0.0	0.0	1.0	0.0	Neutral
29	29	2022-07-04 22:53:00+00:00	GenX973	348		Gorby the Pizza Hut guy on his deathbed: "Alas, it was all in vain" https://t.co/eMUi1WE9h4	gorby pizza hut guy deathbed alas vain	-0.4	1.0	Negative	0.495	0.0	0.505	-0.5994	Negative
30	30	2022-07-04 22:48:58+00:00	RowdyCMoore	910	Dallas/Fort Worth TX	So did all of Pizza Hut outsource delivery to Doordash or just this location in Baltimore?	pizza hut outsource delivery doordash location baltimore	0.0	0.0	Neutral	0.0	0.0	1.0	0.0	Neutral
31	31	2022-07-04 22:44:01+00:00	stelarcat	1824	spiritually bucharest	sometimes i forget the pizza hut gorbachev commercial is not an universally known thing	sometimes forget pizza hut gorbachev commercial universally known thing	0.0	0.0	Neutral	0.192	0.0	0.808	-0.2263	Negative
32	32	2022-07-04 22:43:45+00:00	omegarinnebot	14	@cowboyhakaze	im at the pizza hut im at the taco bell im at the combination pizza hut and taco bell	pizza hut taco bell combination pizza hut taco bell	0.0	0.0	Neutral	0.0	0.0	1.0	0.0	Neutral
33	33	2022-07-04 22:42:07+00:00	johnnyrdnck	384	Hogwarts	@iIIIlIIlu of course, pizza hut stopped selling in russia	iiiiliilu course pizza hut stopped selling russia	0.0	0.0	Neutral	0.241	0.0	0.759	-0.2263	Negative
34	34	2022-07-04 22:41:14+00:00	ERBoFood	3	The Bridge	I work at Pizza Hut you taste like Pizza Butt	work pizza hut taste like pizza butt	0.0	0.0	Neutral	0.0	0.294	0.706	0.3612	Positive
35	35	2022-07-04 22:34:06+00:00	TreDaWick_	97		I could crush sum Pizza Hut wings rn	could crush sum pizza hut wings	0.0	0.0	Neutral	0.242	0.0	0.758	-0.1531	Negative
36	36	2022-07-04 22:29:40+00:00	LukeRedgraveVT	630		@Rhylewd Depends what n the brand; we talking Blaze, Domino’s, Pizza Hut???	rhylewd depends brand talking blaze domino pizza hut	0.0	0.0	Neutral	0.0	0.0	1.0	0.0	Neutral
37	37	2022-07-04 22:29:12+00:00	brodakii	705	Hell, MI	@retardmuppet tfw the Pizza Hut transitions to a Subway but I clock him a hundred yards away https://t.co/Ag80xYaGeT	retardmuppet tfw pizza hut transitions subway clock hundred yards away	0.0	0.0	Neutral	0.0	0.0	1.0	0.0	Neutral
38	38	2022-07-04 22:28:56+00:00	RWahalawatte	100	Peradeniya	No KFC, Cargills, Keels, Pizza hut and Starbucks but they eat well unlike us https://t.co/J7VeAWhzy4	kfc cargills keels pizza hut starbucks eat well unlike	0.0	0.0	Neutral	0.0	0.208	0.792	0.2732	Positive
39	39	2022-07-04 22:28:21+00:00	BusingyeJose	6422	Kampala, Uganda	@TracyKirabo4 Pizza bond and pizza hut. Only!	tracykirabo pizza bond pizza hut	0.0	0.0	Neutral	0.0	0.0	1.0	0.0	Neutral
40	40	2022-07-04 22:27:35+00:00	rochelleucee	1245	Las Vegas, NV	Pizza Hut should bring back the Sicilian style pizza they had back in 1998…only know about it cause I’m watching 90… https://t.co/SxOUV2lEJu	pizza hut bring back sicilian style pizza back know cause watching	0.0	0.0	Neutral	0.0	0.0	1.0	0.0	Neutral
41	41	2022-07-04 22:26:23+00:00	Anarchist_Pingu	857	Wastelands of Eastern Europe	There's a pizza hut in my city now apparently so God bless the United States I guess 🇺🇸🇺🇸🇺🇸🇺🇸🇺🇸🇺🇸🇺🇸🇺🇸🇺🇸🇺🇸	pizza hut city apparently god bless united states guess	0.05	0.35	Positive	0.0	0.562	0.438	0.7717	Positive
42	42	2022-07-04 22:20:38+00:00	NeilNameBot	5	banner by @fireinsects	Neil Combination Pizza Hut and Taco Bell	neil combination pizza hut taco bell	0.0	0.0	Neutral	0.0	0.0	1.0	0.0	Neutral
43	43	2022-07-04 22:14:55+00:00	OasisMma	2694	Tangerine Valley, Africa	@abdussalaamXRP Lol, tbf if he was working at Pizza Hut and I went in there to get my order I wouldn’t even recogni… https://t.co/MXTnV0zArv	abdussalaamxrp lol tbf working pizza hut went get order even recogni	0.8	0.7	Positive	0.0	0.219	0.781	0.4215	Positive
44	44	2022-07-04 22:14:48+00:00	exxhibitj	253	Hawaii, USA	@Freethewzrd A good Pizza Hut really undefeated	freethewzrd good pizza hut really undefeated	0.44999999999999996	0.4	Positive	0.0	0.367	0.633	0.4404	Positive
45	45	2022-07-04 22:11:18+00:00	LogicFCB	510	Camp Nou	bro took his gf to pizza hut 😭 https://t.co/SfRliy5GAY	bro took pizza hut	0.0	0.0	Neutral	0.0	0.0	1.0	0.0	Neutral
46	46	2022-07-04 22:09:04+00:00	Freethewzrd	1003	Townsville	Last time I had Pizza Hut (last week) it looked like this https://t.co/j6kyf2bzvK	last time pizza hut last week looked like	0.0	0.06666666666666667	Neutral	0.0	0.263	0.737	0.3612	Positive
47	47	2022-07-04 22:06:29+00:00	the_KandiKid	521	New Jersey, USA	we got Pizza Hut ☠️ regretful	got pizza hut regretful	0.0	0.0	Neutral	0.492	0.0	0.508	-0.4404	Negative
48	48	2022-07-04 22:05:48+00:00	GShnuggy	814	Scotland, United Kingdom	@THighlandbunny @OceanDrinkker Absolutely fuck all "romantic" about Pizza Hut😂😂	thighlandbunny oceandrinkker absolutely fuck romantic pizza hut	-0.2	0.55	Negative	0.322	0.253	0.425	-0.2058	Negative
49	49	2022-07-04 22:05:39+00:00	wockypercz	96	𝔖𝔞𝔭𝔦𝔬𝔰𝔢𝔵𝔲𝔞𝔩	@khysjay YOUR pizza hut	khysjay pizza hut	0.0	0.0	Neutral	0.0	0.0	1.0	0.0	Neutral
50	50	2022-07-04 22:04:55+00:00	Carson_SageCP	552	Las Vegas, NV	@TwoQuasi Same. Pizza hut should give us a raise	twoquasi pizza hut give raise	0.0	0.0	Neutral	0.0	0.0	1.0	0.0	Neutral
51	51	2022-07-04 22:04:51+00:00	McfcaaroV17	359	19	Pizza Hut buffet https://t.co/5mJ20T37Ii	pizza hut buffet	0.0	0.0	Neutral	0.0	0.0	1.0	0.0	Neutral
52	52	2022-07-04 22:04:18+00:00	GShnuggy	814	Scotland, United Kingdom	@AndreaCapacci1 @THighlandbunny @OceanDrinkker Have you been to Pizza Hut?	andreacapacci thighlandbunny oceandrinkker pizza hut	0.0	0.0	Neutral	0.0	0.0	1.0	0.0	Neutral
53	53	2022-07-04 22:03:21+00:00	CalcioMoneyball	751		@TheNikle Meet me at the Pizza Hut!	thenikle meet pizza hut	0.0	0.0	Neutral	0.0	0.0	1.0	0.0	Neutral
54	54	2022-07-04 22:02:36+00:00	feltwelt7	73		Anyone who tried to tell you Little Caesars is the best out of all the major pizza chains is a dope, plain and simp… https://t.co/IJSHHabYJb	anyone tried tell little caesars best major pizza chains dope plain simp	0.16517857142857142	0.4142857142857143	Positive	0.0	0.263	0.737	0.6022	Positive
55	55	2022-07-04 21:53:08+00:00	SaruhMeShell	176	Probably where the food is	Ivan and I ordered pizza hut and wing stop to be delivered at the same time, this is gonna be so embarrassing	ivan ordered pizza hut wing stop delivered time gonna embarrassing	0.0	0.0	Neutral	0.375	0.0	0.625	-0.5859	Negative
56	56	2022-07-04 21:48:47+00:00	Abymastro	134		The only thing to look for in a man is to make sure he enjoys the same objectively shitty pizza as you (dominos , l… https://t.co/330lE3SwVG	thing look man make sure enjoys objectively shitty pizza dominos	0.25	0.4944444444444444	Positive	0.222	0.346	0.432	0.25	Positive
57	57	2022-07-04 21:47:11+00:00	Dilucsdeadfathr	120		@yonumo its ok, if u ever feel like shit isnt working put remember theres a pizza hut x genshin collab with the eulamber lesbians 👌🏾👌🏾	yonumo ever feel like shit isnt working put remember theres pizza hut genshin collab eulamber lesbians	-0.2	0.8	Negative	0.179	0.124	0.697	-0.2732	Negative
58	58	2022-07-04 21:47:05+00:00	123Group19	23		At Pizza Hut you can order a sandwich and french fries, including a dr.pepper.	pizza hut order sandwich french fries including pepper	0.0	0.0	Neutral	0.0	0.0	1.0	0.0	Neutral
59	59	2022-07-04 21:46:37+00:00	Space_Lenin	1107		Breaking: Mikhail Gorbachev has died at 91 after a fatal stuffed crust related burn on the roof of his mouth. Pizza… https://t.co/GrkkSAfIWn	breaking mikhail gorbachev died fatal stuffed crust related burn roof mouth pizza	0.0	0.4	Neutral	0.415	0.0	0.585	-0.7964	Negative
60	60	2022-07-04 21:45:13+00:00	wowkennyboy	456	cottage farms	just took a gummy, hoping that i can get to pizza hut and back before it kicks in	took gummy hoping get pizza hut back kicks	0.0	0.0	Neutral	0.0	0.286	0.714	0.4215	Positive
61	61	2022-07-04 21:41:25+00:00	Coremember123	40		@ChrissieMayr @DennysDiner Pizza Hut	chrissiemayr dennysdiner pizza hut	0.0	0.0	Neutral	0.0	0.0	1.0	0.0	Neutral
62	62	2022-07-04 21:37:03+00:00	JohnG_80	24		@Snack_Memories These were ok, I liked the Taco Bell and Pizza Hut Doritos more	snack_memories liked taco bell pizza hut doritos	0.6	0.8	Positive	0.0	0.318	0.682	0.4215	Positive
63	63	2022-07-04 21:35:23+00:00	YaRaginAye	263	The abattoir 🍗	@Stephen4_2 My main memory of that wasn't even the game itself, it was a Leicester da acting like an utter gimp in pizza hut after it.	stephen_ main memory even game leicester acting like utter gimp pizza hut	-0.05833333333333334	0.43333333333333335	Negative	0.0	0.185	0.815	0.3612	Positive
64	64	2022-07-04 21:34:14+00:00	javroar	613	HTX📍	Bruh I’m over here thinking Pizza Hut did it again with a New Brownie Pizza.. https://t.co/GESOFO8mhs	bruh thinking pizza hut new brownie pizza	0.13636363636363635	0.45454545454545453	Positive	0.0	0.0	1.0	0.0	Neutral
65	65	2022-07-04 21:33:06+00:00	Moe_Monk	95	Cocoa's House	@RodentResidence Azur Lane got a Pizza Hut collab for China too, we eventually got the skins though. Hah	rodentresidence azur lane got pizza hut collab china eventually got skins though hah	0.0	0.0	Neutral	0.0	0.0	1.0	0.0	Neutral
66	66	2022-07-04 21:30:10+00:00	FAKEYOUDEMA	274	she/her | #1 josh dun fan	@haleydirtysoul i guess you get 9 bonus points for the paris pizza hut cardboard, i give the sign a 9 outta 10.	haleydirtysoul guess get bonus points paris pizza hut cardboard give sign outta	0.0	0.0	Neutral	0.0	0.241	0.759	0.5423	Positive
67	67	2022-07-04 21:26:46+00:00	TrapboiFreddy	176		@CantuBoss23 I want pluckers wings and a thin crust pizza from pizza hut. 😪	cantuboss want pluckers wings thin crust pizza pizza hut	-0.4	0.8500000000000001	Negative	0.0	0.14	0.86	0.0772	Positive
68	68	2022-07-04 21:24:27+00:00	pawleenko	351		Pizza Hut breadsticks are crack cocaine	pizza hut breadsticks crack cocaine	0.0	0.0	Neutral	0.0	0.0	1.0	0.0	Neutral
69	69	2022-07-04 21:21:27+00:00	wockypercz	96	𝔖𝔞𝔭𝔦𝔬𝔰𝔢𝔵𝔲𝔞𝔩	pizza hut does not hit at all and hasn’t been doing so since the early 2000s	pizza hut hit since early	0.1	0.3	Positive	0.0	0.0	1.0	0.0	Neutral
70	70	2022-07-04 21:20:58+00:00	retardmuppet	672	Massachusetts, USA	trying pizza hut for the first time	trying pizza hut first time	0.25	0.3333333333333333	Positive	0.0	0.0	1.0	0.0	Neutral
71	71	2022-07-04 21:16:20+00:00	RamenBoy21YT	255	Connecticut	@Slimebor2 wtf is angry bird doing in pizza hut https://t.co/1w8rPYVBAv	slimebor wtf angry bird pizza hut	-0.5	1.0	Negative	0.64	0.0	0.36	-0.7964	Negative
72	72	2022-07-04 21:13:39+00:00	shell_zipi	364	New Jersey, US	@Kraut73931587 The Pizza Hut commercial with Gorbachev. It made me cry. Russia almost collapsed in the 1990s and t… https://t.co/CQZscXdlbX	kraut pizza hut commercial gorbachev made cry russia almost collapsed	0.0	0.0	Neutral	0.38	0.0	0.62	-0.6003	Negative
73	73	2022-07-04 21:13:21+00:00	AngelEbonique	496	DC	I have on a red tennis skirt and my red embellished nationals hat from @mywilson_ and Lyric said I look like I wor… https://t.co/CWDqZpiXMR	red tennis skirt red embellished nationals hat mywilson_ lyric said look like wor	0.08333333333333333	0.21666666666666667	Positive	0.0	0.172	0.828	0.3612	Positive
74	74	2022-07-04 21:12:50+00:00	LeDuans1	409	Xin city	One Pizza hut commercial too far 😭 https://t.co/AtTuYS2RBW	one pizza hut commercial far	0.05	0.5	Positive	0.0	0.0	1.0	0.0	Neutral
75	75	2022-07-04 21:11:20+00:00	buddanthonydiaz	1207	Los Angeles, CA	Pizza Hut, Sunglass Hut, Tiki Hut, Jaba the Hutt, Football Hut. I absolutely love all huts.	pizza hut sunglass hut tiki hut jaba hutt football hut absolutely love huts	0.5	0.6	Positive	0.0	0.272	0.728	0.6697	Positive
76	76	2022-07-04 21:10:54+00:00	hunleybeee	227	Cincinnati, OH	Target Pizza Hut….. yes pls https://t.co/DeKZIgXtCr	target pizza hut yes pls	0.0	0.0	Neutral	0.0	0.571	0.429	0.4588	Positive
77	77	2022-07-04 21:10:03+00:00	818represent	343		@_bandwidthPod Pizza Hut is ripping off Americans	_bandwidthpod pizza hut ripping americans	0.0	0.0	Neutral	0.0	0.0	1.0	0.0	Neutral
78	78	2022-07-04 21:09:53+00:00	trashwithab	674	she/her (adult)	look at this outfit i wore to pick up pizza hut a few days ago https://t.co/vCKV5ZTQbp	look outfit wore pick pizza hut days ago	0.0	0.0	Neutral	0.0	0.0	1.0	0.0	Neutral
79	79	2022-07-04 21:09:42+00:00	LiveLifeLuvLust	442	happy place in my brain	Saw a top 5 fav pizza chains post My answer: 1) Hungry Howies(crust and price, undefeated) 2) Pizza Hut(quality and… https://t.co/aCRDe5nITL	saw top fav pizza chains post answer hungry howies crust price undefeated pizza hut quality	0.5	0.5	Positive	0.0	0.27	0.73	0.5859	Positive
80	80	2022-07-04 21:08:11+00:00	GeorgeH84128962	24	United States	@pizzahut Don't waste your money at Pizza Hut. This is a woke business that wants to provide woke coloring books to… https://t.co/TOYX8VHINC	pizzahut waste money pizza hut woke business wants provide woke coloring books	0.0	0.05	Neutral	0.203	0.0	0.797	-0.4215	Negative
81	81	2022-07-04 21:06:47+00:00	mellyc620	971	Tennessee, USA	@smgyouafool @Snywalker @creoletee @rho_dr Pizza Hut better than both	smgyouafool snywalker creoletee rho_dr pizza hut better	0.5	0.5	Positive	0.0	0.326	0.674	0.4404	Positive
82	82	2022-07-04 21:05:59+00:00	emilioemilianov	1150		my suspicion is Pizza Hut is actually just a money laundering scheme	suspicion pizza hut actually money laundering scheme	0.0	0.1	Neutral	0.302	0.0	0.698	-0.3818	Negative
83	83	2022-07-04 21:05:54+00:00	annasmuse	2214	Ontario 🇨🇦	@OfFat @janajwrites @OminousHallways I don’t do@inos has dine in here either. We don’t have shacklee. Pizza Hut is… https://t.co/p12DDiryvQ	offat janajwrites ominoushallways inos dine either shacklee pizza hut	0.0	0.0	Neutral	0.0	0.0	1.0	0.0	Neutral
84	84	2022-07-04 21:05:20+00:00	benbarry39	208		This is what Pizza Hut looks like when first delivered https://t.co/hVjtV0NlMt	pizza hut looks like first delivered	0.25	0.3333333333333333	Positive	0.0	0.333	0.667	0.3612	Positive
85	85	2022-07-04 21:05:02+00:00	emilioemilianov	1150		who eats at Pizza Hut? how are they still around?	eats pizza hut still around	0.0	0.0	Neutral	0.0	0.0	1.0	0.0	Neutral
86	86	2022-07-04 21:04:41+00:00	DalSinghAtwal	266	West Midlands, England	@ITgeekess See my choice these days is more Pizza Hut Cookie Dough or there’s a dessert place near me called Ice Ge… https://t.co/XjcMUfXwC7	itgeekess see choice days pizza hut cookie dough dessert place near called ice	0.1	0.4	Positive	0.0	0.0	1.0	0.0	Neutral
87	87	2022-07-04 21:04:05+00:00	fantastic_vol_2	223		@owenloveshiphop @itscooldani @MainzMonster @JoshuaPotash But he didn’t do that or anything close to that. My brot… https://t.co/T5TMbgMiWk	owenloveshiphop itscooldani mainzmonster joshuapotash anything close brot	0.0	0.0	Neutral	0.0	0.0	1.0	0.0	Neutral
88	88	2022-07-04 21:03:31+00:00	reeceross14	1504	Atlanta, GA	@FarmerCard Trade for Pizza Hut coupons and a chaw of big league chew	farmercard trade pizza hut coupons chaw big league chew	0.0	0.1	Neutral	0.0	0.0	1.0	0.0	Neutral
89	89	2022-07-04 20:59:54+00:00	Pslovekrissy	367	Houston, TX	Omg Pizza Hut would never https://t.co/wDZpwY3TLn	omg pizza hut would never	0.0	0.0	Neutral	0.0	0.0	1.0	0.0	Neutral
90	90	2022-07-04 20:59:29+00:00	KayJohn01171834	75	Tahlequah, OK	@pizzahut Never eat at Pizza Hut —-you support who you want and so will I 🤬🤬	pizzahut never eat pizza hut support want	0.0	0.0	Neutral	0.0	0.444	0.556	0.4588	Positive
91	91	2022-07-04 20:57:09+00:00	thepeoplestim	433	Minneapolis, MN	@intrnetdaughter *feeding two stoners at the combination taco bell/pizza hut	intrnetdaughter feeding two stoners combination taco bell pizza hut	0.0	0.0	Neutral	0.0	0.0	1.0	0.0	Neutral
92	92	2022-07-04 20:56:49+00:00	recipexpirate	565	Kingsford, MI	Overheard at Pizza Hut “is in your butt? Does it itch? Is it a bug bite?” Thank the gods I don’t have children.	overheard pizza hut butt itch bug bite thank gods children	0.0	0.0	Neutral	0.0	0.217	0.783	0.3612	Positive
93	93	2022-07-04 20:53:45+00:00	dbdooda4x4	181	Atlanta, GA	This how Pizza Hut used to look before this new shit https://t.co/ksgxyG77qO	pizza hut used look new shit	-0.03181818181818183	0.6272727272727273	Negative	0.419	0.0	0.581	-0.5574	Negative
94	94	2022-07-04 20:53:02+00:00	carvebide	240	the Feverdream	@bodega_rat Without Pizza Hut, there wouldn't have been any Code Geass	bodega_rat without pizza hut code geass	0.0	0.0	Neutral	0.0	0.0	1.0	0.0	Neutral
95	95	2022-07-04 20:52:57+00:00	the_KandiKid	521	New Jersey, USA	craving pizza hut	craving pizza hut	0.0	0.0	Neutral	0.0	0.0	1.0	0.0	Neutral
96	96	2022-07-04 20:52:26+00:00	cdnorton3	2402	Tennessee, USA	Nobody: Patient: take your pizza hut uniform and get outta here 😭	nobody patient take pizza hut uniform get outta	0.0	0.0	Neutral	0.0	0.0	1.0	0.0	Neutral
97	97	2022-07-04 20:51:53+00:00	thatgirl_nicki	1163	New Hampshire, USA	@MikeWilkerson14 I don’t even have a Pizza Hut near me lmao	mikewilkerson even pizza hut near lmao	0.35	0.7	Positive	0.0	0.438	0.562	0.5994	Positive
98	98	2022-07-04 20:51:02+00:00	Howell_Kenneth	307	Flagler Beach, FL	I tried to out pizza the hut and was burned at the stake	tried pizza hut burned stake	0.0	0.0	Neutral	0.0	0.0	1.0	0.0	Neutral
99	99	2022-07-04 20:50:32+00:00	MRNICKMEDLEY	296	Across ‘Merica!	Where is this!!!!? Bcuz Pizza Hut could never do this! https://t.co/tRrHAblzPw	bcuz pizza hut could never	0.0	0.0	Neutral	0.0	0.0	1.0	0.0	Neutral
100	100	2022-07-04 20:50:17+00:00	MrTheStone	39		@Iceyissa04 Pizza Hut is always hiring. We have absolutely nobody.	iceyissa pizza hut always hiring absolutely nobody	0.2	0.9	Positive	0.0	0.0	1.0	0.0	Neutral
101	101	2022-07-04 20:49:46+00:00	L715i913	331		@iIIIlIIlu Pizza hut putting out of Russia really took it out of him	iiiiliilu pizza hut putting russia really took	0.2	0.2	Positive	0.0	0.0	1.0	0.0	Neutral
102	102	2022-07-04 20:49:28+00:00	AlexTheNewton	909	London, England	Coco is Italian as Pizza Hut. #LoveIsland	coco italian pizza hut loveisland	0.0	0.0	Neutral	0.0	0.0	1.0	0.0	Neutral
103	103	2022-07-04 20:42:42+00:00	SurvivorTitles	0	Fiji	Survivor 34: Pizza Hut (Based,Outlast,Outlive)	survivor pizza hut based outlast outlive	0.0	0.0	Neutral	0.0	0.333	0.667	0.3612	Positive
104	104	2022-07-04 20:41:59+00:00	DW38215162	980		@goldengateblond @Travon "... parade outside of the combination Pizza Hut + Taco Bell"	goldengateblond travon parade outside combination pizza hut taco bell	-0.125	0.14166666666666666	Negative	0.0	0.0	1.0	0.0	Neutral
105	105	2022-07-04 20:39:40+00:00	MikeWilkerson14	258	Raleigh, NC	@thatgirl_nicki Bruh!!!! Same thing here wit Pizza Hut!!!	thatgirl_nicki bruh thing wit pizza hut	0.0	0.0	Neutral	0.0	0.0	1.0	0.0	Neutral
106	106	2022-07-04 20:35:00+00:00	2AMARIEE4	445		Pizza Hut always hits the spot 🥰🍕	pizza hut always hits spot	0.0	0.0	Neutral	0.0	0.0	1.0	0.0	Neutral
107	107	2022-07-04 20:33:57+00:00	aldinetheninja	671	Jakarta Capital Region, Indonesia	I have this super huge urge of wanting to show the spaghetti mentaiko pict to Professor Luigi. Knowing him, I think… https://t.co/9sHDc6JGuh	super huge urge wanting show spaghetti mentaiko pict professor luigi knowing think	0.3666666666666667	0.7833333333333333	Positive	0.0	0.383	0.617	0.7351	Positive
108	108	2022-07-04 20:33:13+00:00	actuallysodium	46		@4dru_ Pizza hut 😹	dru_ pizza hut	0.0	0.0	Neutral	0.0	0.0	1.0	0.0	Neutral
109	109	2022-07-04 20:33:10+00:00	OnyxTheFrog	126	They/It	i showed you my pizza hut pls respond https://t.co/DttG7uaQLX	showed pizza hut pls respond	0.0	0.0	Neutral	0.0	0.245	0.755	0.0772	Positive
110	110	2022-07-04 20:31:34+00:00	ArendtRead	224	He/Him	Pizza Hut be gorbin’ https://t.co/9xIUJQG8Cn	pizza hut gorbin	0.0	0.0	Neutral	0.0	0.0	1.0	0.0	Neutral
111	111	2022-07-04 20:30:17+00:00	jvatreides	286	The Jersey Shore	@TheClemReport Pizza Hut red clear plastic cup Coke?	theclemreport pizza hut red clear plastic cup coke	0.05000000000000001	0.19166666666666665	Positive	0.0	0.271	0.729	0.3818	Positive
112	112	2022-07-04 20:29:43+00:00	murbanvideo	1228	Ontario	I am always down to go to new Pizza Hut locations https://t.co/5ygEULZ1Fu	always new pizza hut locations	0.13636363636363635	0.45454545454545453	Positive	0.0	0.0	1.0	0.0	Neutral
113	113	2022-07-04 20:29:31+00:00	legopikmin	550	Wisconsin	@HorrorFandomIM Pizza the hut!	horrorfandomim pizza hut	0.0	0.0	Neutral	0.0	0.0	1.0	0.0	Neutral
114	114	2022-07-04 20:29:28+00:00	4dru_	102	16	who got a pizza hut coupon	got pizza hut coupon	0.0	0.0	Neutral	0.0	0.0	1.0	0.0	Neutral
115	115	2022-07-04 20:28:17+00:00	SisKahrima	304		I tried The Edge from Pizza Hut last week, and I’m looking forward to some of this for the 4th today… https://t.co/q54YELtXl3	tried edge pizza hut last week looking forward today	0.0	0.06666666666666667	Neutral	0.0	0.0	1.0	0.0	Neutral
116	116	2022-07-04 20:27:16+00:00	Rookie_Da_Felon	129	Inglewood, CA	I bought some pizza hut yesterday I only ate 2 slices from it so I'm ordering more for delivery since I can't pick… https://t.co/oNQ9pym6Ub	bought pizza hut yesterday ate slices ordering delivery since pick	0.0	0.0	Neutral	0.0	0.0	1.0	0.0	Neutral
117	117	2022-07-04 20:19:06+00:00	BBadger92402200	378	British Columbia, Canada	Oh oh and when Pizza Hut had Buffet https://t.co/osQyHYLhGo	pizza hut buffet	0.0	0.0	Neutral	0.0	0.0	1.0	0.0	Neutral
118	118	2022-07-04 20:15:21+00:00	TheYungHegelian	466		@KinskyUnplugged need to show him the pizza hut commercial	kinskyunplugged need show pizza hut commercial	0.0	0.0	Neutral	0.0	0.0	1.0	0.0	Neutral
119	119	2022-07-04 20:13:48+00:00	ROBBENJOEL01	300	My Own Universe💥	@TracyKirabo4 Pizza hut	tracykirabo pizza hut	0.0	0.0	Neutral	0.0	0.0	1.0	0.0	Neutral
120	120	2022-07-04 20:11:01+00:00	noticed_uwu	82	Minnesota	Hear me out: Taco Bell Defy but each lane is different. Combination Pizza Hut, Taco Bell, KFC	hear taco bell defy lane different combination pizza hut taco bell kfc	0.0	0.6	Neutral	0.0	0.0	1.0	0.0	Neutral
121	121	2022-07-04 20:08:18+00:00	ChrisFa76144739	400		@HorrorFandomIM got to go with Pizza the Hut - one of my all time favs!!	horrorfandomim got pizza hut one time favs	0.0	0.0	Neutral	0.0	0.0	1.0	0.0	Neutral
122	122	2022-07-04 20:06:59+00:00	sysquote	1	every 10 mins	and of course, my favorite employee- this is our son, fritz! i couldnt run this place without him! one day hes goin… https://t.co/jvZfFStS4L	course favorite employee son fritz couldnt run place without one day hes goin	0.5	1.0	Positive	0.0	0.2	0.8	0.4588	Positive
123	123	2022-07-04 20:06:20+00:00	TheSilverShines	332		They out pizza’d the Hut https://t.co/jkTFAXK1wC	pizza hut	0.0	0.0	Neutral	0.0	0.0	1.0	0.0	Neutral
124	124	2022-07-04 20:01:11+00:00	BotTriesBotFail	2		Italian Wolf dashes to go to Pizza Hut to claim a pet fennec to give to their grandpa	italian wolf dashes pizza hut claim pet fennec give grandpa	0.0	0.0	Neutral	0.0	0.0	1.0	0.0	Neutral
125	125	2022-07-04 19:59:03+00:00	duraritas	1220	she/they	@CorrinMaya domino's pizza hut idk I haven't had other pizza places	corrinmaya domino pizza hut idk pizza places	0.0	0.0	Neutral	0.189	0.0	0.811	-0.1027	Negative
126	126	2022-07-04 19:58:45+00:00	saruj_	539	Gallifrey, UK	Can pizza hut bring back half and half... its a life saver ffs	pizza hut bring back half half life saver ffs	-0.1111111111111111	0.1111111111111111	Negative	0.322	0.0	0.678	-0.5859	Negative
128	128	2022-07-04 19:49:28+00:00	Dr_p455w0rd	363	Down Under somewhere.	@EvilCylon Not sure what you are asking me? The Blue ranch is to do with State of Origin Rugby League. Blue is NSW'… https://t.co/PSyUDto0os	evilcylon sure asking blue ranch state origin rugby league blue nsw	0.16666666666666666	0.36296296296296293	Positive	0.0	0.187	0.813	0.3182	Positive
129	129	2022-07-04 19:47:51+00:00	toneverdose	143	Queens, NY	@areyoudvmb I only like pizza hut wings. Their pizza not bad tho just REALLY fulling and thick.	areyoudvmb like pizza hut wings pizza bad tho really fulling thick	-0.2666666666666666	0.44722222222222224	Negative	0.233	0.167	0.6	-0.25	Negative
130	130	2022-07-04 19:47:15+00:00	miskiart	630	📨email@cuhelski.com	@ProZD i hope i can get enough PIZZA HUT POINTS to get the next prize level on my next order from PIZZA HUT	prozd hope get enough pizza hut points get next prize level next order pizza hut	0.0	0.16666666666666666	Neutral	0.0	0.323	0.677	0.7351	Positive
131	131	2022-07-04 19:46:21+00:00	areyoudvmb	50		@toneverdose Pizza Hut be tasting sweet to me	toneverdose pizza hut tasting sweet	0.35	0.65	Positive	0.0	0.429	0.571	0.4588	Positive
132	132	2022-07-04 19:46:12+00:00	VijCharchit	72	agra	@PizzaHutIN @PizzaHutIN @pizzahut they haven't seen the dm even . Asked me to message the details and i messaged a… https://t.co/OGLCIAvvs7	pizzahutin pizzahutin pizzahut seen even asked message details messaged	0.0	0.0	Neutral	0.0	0.0	1.0	0.0	Neutral
133	133	2022-07-04 19:43:49+00:00	TizzleK	1007	♪♫ In My Zone ♪ ♫	We riding around with Freezes from Taco Bell cheese sticks from Pizza Hut little Caesar’s pizza &amp; bojangles fries .… https://t.co/KABXVj0sB0	riding around freezes taco bell cheese sticks pizza hut little caesar pizza amp bojangles fries	-0.1875	0.5	Negative	0.073	0.0	0.927	-0.0258	Neutral
134	134	2022-07-04 19:41:26+00:00	SASOuttaNowhere	592	Burnsville, MN	No cap papa johns stuffed crust is ass, now I see why only Pizza Hut did it forever cause nobody else knows how 🤣	cap papa johns stuffed crust ass see pizza hut forever cause nobody else knows	0.0	0.0	Neutral	0.212	0.0	0.788	-0.5423	Negative
135	135	2022-07-04 19:40:05+00:00	nuttybird68	978	Somewhere	@Jimmymack010 @freegazaorg Can the Andrew in Pizza Hut be thrown in too, oh and Piers?	jimmymack freegazaorg andrew pizza hut thrown piers	0.0	0.0	Neutral	0.0	0.0	1.0	0.0	Neutral
136	136	2022-07-04 19:38:27+00:00	braby	6312	DWN	@Yeinlvlz_98 Pizza hut	yeinlvlz_ pizza hut	0.0	0.0	Neutral	0.0	0.0	1.0	0.0	Neutral
137	137	2022-07-04 19:37:51+00:00	braby	6312	DWN	@entizre Pizza hut	entizre pizza hut	0.0	0.0	Neutral	0.0	0.0	1.0	0.0	Neutral
138	138	2022-07-04 19:37:42+00:00	John32967492	0		@PizzaHutIN I was at Pizza Hut IGI airport terminal 3 New Delhi.... I ordered a small veggie tandoori, content sup… https://t.co/5hihgTfCqg	pizzahutin pizza hut igi airport terminal new delhi ordered small veggie tandoori content sup	-0.05681818181818182	0.42727272727272725	Negative	0.0	0.0	1.0	0.0	Neutral
139	139	2022-07-04 19:37:18+00:00	eightbecomeone	139	🐈🐇	@tilldecsend pizza hut and little ceasers wipe the floor with dominos	tilldecsend pizza hut little ceasers wipe floor dominos	-0.1875	0.5	Negative	0.0	0.0	1.0	0.0	Neutral
140	140	2022-07-04 19:35:40+00:00	shaunwissmann	610	California, USA	@natgrace79 I think any McDonald s outside the US is probably superior. In Peru it is WAAAAAYYYYY better. So is Bur… https://t.co/bM1VhjyhNm	natgrace think mcdonald outside probably superior peru waaaaayyyyy better bur	0.39999999999999997	0.4833333333333334	Positive	0.0	0.444	0.556	0.7506	Positive
141	141	2022-07-04 19:35:30+00:00	braby	6312	DWN	@shinsprite Pizza hut	shinsprite pizza hut	0.0	0.0	Neutral	0.0	0.0	1.0	0.0	Neutral
142	142	2022-07-04 19:35:30+00:00	WhatThaDafuq	514	Portland Oregon USA	@BOGBackAgain Pizza hut.	bogbackagain pizza hut	0.0	0.0	Neutral	0.0	0.0	1.0	0.0	Neutral
143	143	2022-07-04 19:35:17+00:00	braby	6312	DWN	@pluviepie Pizza hut	pluviepie pizza hut	0.0	0.0	Neutral	0.0	0.0	1.0	0.0	Neutral
144	144	2022-07-04 19:35:06+00:00	braby	6312	DWN	@servicfe Pizza hut	servicfe pizza hut	0.0	0.0	Neutral	0.0	0.0	1.0	0.0	Neutral
145	145	2022-07-04 19:34:57+00:00	braby	6312	DWN	@jjkoookkh Pizza hut	jjkoookkh pizza hut	0.0	0.0	Neutral	0.0	0.0	1.0	0.0	Neutral
146	146	2022-07-04 19:34:09+00:00	braby	6312	DWN	@tqulus Pizza hut	tqulus pizza hut	0.0	0.0	Neutral	0.0	0.0	1.0	0.0	Neutral
147	147	2022-07-04 19:33:35+00:00	braby	6312	DWN	@metqllicx Pizza hut	metqllicx pizza hut	0.0	0.0	Neutral	0.0	0.0	1.0	0.0	Neutral
148	148	2022-07-04 19:33:07+00:00	braby	6312	DWN	@banqydam Pizza hut	banqydam pizza hut	0.0	0.0	Neutral	0.0	0.0	1.0	0.0	Neutral
149	149	2022-07-04 19:32:59+00:00	braby	6312	DWN	@kowntl Pizza hut	kowntl pizza hut	0.0	0.0	Neutral	0.0	0.0	1.0	0.0	Neutral
150	150	2022-07-04 19:31:54+00:00	braby	6312	DWN	@booyfrnd Pizza hut	booyfrnd pizza hut	0.0	0.0	Neutral	0.0	0.0	1.0	0.0	Neutral
151	151	2022-07-04 19:31:11+00:00	Nasijah6	1013	United States	@nohallwayy Pizza Hut is great	nohallwayy pizza hut great	0.8	0.75	Positive	0.0	0.577	0.423	0.6249	Positive
152	152	2022-07-04 19:30:58+00:00	braby	6312	DWN	@roseaunn Pizza hut	roseaunn pizza hut	0.0	0.0	Neutral	0.0	0.0	1.0	0.0	Neutral
153	153	2022-07-04 19:30:04+00:00	braby	6312	DWN	@wbunyy Pizza hut	wbunyy pizza hut	0.0	0.0	Neutral	0.0	0.0	1.0	0.0	Neutral
154	154	2022-07-04 19:29:34+00:00	braby	6312	DWN	@tbrigpoI Pizza hut	tbrigpoi pizza hut	0.0	0.0	Neutral	0.0	0.0	1.0	0.0	Neutral
155	155	2022-07-04 19:29:00+00:00	braby	6312	DWN	@yerisool Pizza hut	yerisool pizza hut	0.0	0.0	Neutral	0.0	0.0	1.0	0.0	Neutral
156	156	2022-07-04 19:28:40+00:00	JohnTurner2021	426		Bet they wished they'd gone to Pizza Hut https://t.co/cE0Pvcj4HP https://t.co/MgTBTiNgBx	bet wished gone pizza hut	0.0	0.0	Neutral	0.0	0.0	1.0	0.0	Neutral
157	157	2022-07-04 19:28:13+00:00	braby	6312	DWN	@ziyounq Pizza hut	ziyounq pizza hut	0.0	0.0	Neutral	0.0	0.0	1.0	0.0	Neutral
158	158	2022-07-04 19:27:43+00:00	nohallwayy	368	New Orleans	Little Ceasers is actually good, now Pizza Hut on the other hand…	little ceasers actually good pizza hut hand	0.25625	0.55	Positive	0.0	0.539	0.461	0.7037	Positive
159	159	2022-07-04 19:27:18+00:00	braby	6312	DWN	@wlipen Pizza hut	wlipen pizza hut	0.0	0.0	Neutral	0.0	0.0	1.0	0.0	Neutral
160	160	2022-07-04 19:27:08+00:00	braby	6312	DWN	@jemdraII Pizza hut	jemdraii pizza hut	0.0	0.0	Neutral	0.0	0.0	1.0	0.0	Neutral
161	161	2022-07-04 19:24:52+00:00	hunterIicense	972	clown motel	@sayakoos just ran through a red light because we saw a combination Taco Bell and Pizza Hut	sayakoos ran red light saw combination taco bell pizza hut	0.2	0.35	Positive	0.0	0.0	1.0	0.0	Neutral
162	162	2022-07-04 19:24:15+00:00	braby	6312	DWN	@ofHyewoun Pizza hut	ofhyewoun pizza hut	0.0	0.0	Neutral	0.0	0.0	1.0	0.0	Neutral
163	163	2022-07-04 19:23:05+00:00	luvjust1n	1355	eighteen | he/they	domino’s top three pizza places 1. pizza hut 2. dominos 3. little caesar’s fuck papa johns	domino top three pizza places pizza hut dominos little caesar fuck papa johns	-0.029166666666666674	0.5333333333333333	Negative	0.201	0.112	0.687	-0.3446	Negative
164	164	2022-07-04 19:22:42+00:00	braby	6312	DWN	@ningyinzuo Pizza hut	ningyinzuo pizza hut	0.0	0.0	Neutral	0.0	0.0	1.0	0.0	Neutral
165	165	2022-07-04 19:20:50+00:00	braby	6312	DWN	@direktgr Pizza hut	direktgr pizza hut	0.0	0.0	Neutral	0.0	0.0	1.0	0.0	Neutral
166	166	2022-07-04 19:20:30+00:00	braby	6312	DWN	@krriena Pizza hut	krriena pizza hut	0.0	0.0	Neutral	0.0	0.0	1.0	0.0	Neutral
167	167	2022-07-04 19:20:16+00:00	dw3eblmao	76	she/her	pizza hut &gt;&gt;&gt;&gt; domino’s	pizza hut domino	0.0	0.0	Neutral	0.0	0.0	1.0	0.0	Neutral
168	168	2022-07-04 19:19:32+00:00	BPDKlTTY	192	she/doll/xe / black / 18	@p4theticlesbi4n @DeloresSimp pizza hut used to be so good but now 😢 it just upsets ur stomach and is lame ☹️ ALAO… https://t.co/CmhXKBTwWo	ptheticlesbin deloressimp pizza hut used good upsets stomach lame alao	0.09999999999999998	0.675	Positive	0.349	0.191	0.461	-0.34	Negative
169	169	2022-07-04 19:18:40+00:00	braby	6312	DWN	@ideuki Pizza hut	ideuki pizza hut	0.0	0.0	Neutral	0.0	0.0	1.0	0.0	Neutral
170	170	2022-07-04 19:18:10+00:00	braby	6312	DWN	@redmancyee Pizza hut	redmancyee pizza hut	0.0	0.0	Neutral	0.0	0.0	1.0	0.0	Neutral
171	171	2022-07-04 19:17:55+00:00	braby	6312	DWN	@rene__bae Pizza hut	rene__bae pizza hut	0.0	0.0	Neutral	0.0	0.0	1.0	0.0	Neutral
172	172	2022-07-04 19:17:43+00:00	braby	6312	DWN	@ngIantur Pizza hut	ngiantur pizza hut	0.0	0.0	Neutral	0.0	0.0	1.0	0.0	Neutral
173	173	2022-07-04 19:16:47+00:00	braby	6312	DWN	@qjenniruby Pizza hut	qjenniruby pizza hut	0.0	0.0	Neutral	0.0	0.0	1.0	0.0	Neutral
174	174	2022-07-04 19:15:00+00:00	StonerBabe_69	219		I want a pizza from pizza hut 😭	want pizza pizza hut	0.0	0.0	Neutral	0.0	0.302	0.698	0.0772	Positive
175	175	2022-07-04 19:08:04+00:00	braby	6312	DWN	@ryyujinz Pizza hut	ryyujinz pizza hut	0.0	0.0	Neutral	0.0	0.0	1.0	0.0	Neutral
176	176	2022-07-04 19:07:49+00:00	braby	6312	DWN	@prettykimyeri Pizza hut	prettykimyeri pizza hut	0.0	0.0	Neutral	0.0	0.0	1.0	0.0	Neutral
177	177	2022-07-04 19:07:17+00:00	braby	6312	DWN	@prajurat Pizza hut	prajurat pizza hut	0.0	0.0	Neutral	0.0	0.0	1.0	0.0	Neutral
178	178	2022-07-04 19:06:09+00:00	braby	6312	DWN	@sugacxz Pizza hut	sugacxz pizza hut	0.0	0.0	Neutral	0.0	0.0	1.0	0.0	Neutral
179	179	2022-07-04 19:04:07+00:00	braby	6312	DWN	@ofIreune Pizza hut	ofireune pizza hut	0.0	0.0	Neutral	0.0	0.0	1.0	0.0	Neutral
180	180	2022-07-04 19:02:15+00:00	braby	6312	DWN	@jeevsil Pizza hut	jeevsil pizza hut	0.0	0.0	Neutral	0.0	0.0	1.0	0.0	Neutral
181	181	2022-07-04 19:02:12+00:00	kwoodsholt	258	Indiana, USA	Pizza Hut &gt; Papa Johns 🍕	pizza hut papa johns	0.0	0.0	Neutral	0.0	0.0	1.0	0.0	Neutral
182	182	2022-07-04 19:01:09+00:00	braby	6312	DWN	@ecoachv Pizza hut	ecoachv pizza hut	0.0	0.0	Neutral	0.0	0.0	1.0	0.0	Neutral
183	183	2022-07-04 19:00:19+00:00	braby	6312	DWN	@voyoes Pizza hut	voyoes pizza hut	0.0	0.0	Neutral	0.0	0.0	1.0	0.0	Neutral
184	184	2022-07-04 18:59:28+00:00	its_anashia	389		@brxndeebby bro you eat pizza hut… lets be fr	brxndeebby bro eat pizza hut lets	0.0	0.0	Neutral	0.0	0.0	1.0	0.0	Neutral
185	185	2022-07-04 18:59:07+00:00	JibrailGabe	1394		Couldn't bare Pizza Hut leaving Russia https://t.co/gOHXK1qIqa	bare pizza hut leaving russia	0.05	0.1	Positive	0.0	0.0	1.0	0.0	Neutral
186	186	2022-07-04 18:53:54+00:00	RealChipBFDI	2	tweetz nsfw jokes sometimes	I'm at the combination of pizza hut and taco bell	combination pizza hut taco bell	0.0	0.0	Neutral	0.0	0.0	1.0	0.0	Neutral
187	187	2022-07-04 18:53:32+00:00	tomhayes_sd	15		@seandammit Hut? Hut? Hut? (Pizza?)	seandammit hut hut hut pizza	0.0	0.0	Neutral	0.0	0.0	1.0	0.0	Neutral
188	188	2022-07-04 18:53:23+00:00	mr_ross89	319	Melbourne, Victoria	@chrismaheras_ @HandeeUltra @TheGrimRecapper Shepparton store no longer exists. Pizza Hut website out of date	chrismaheras_ handeeultra thegrimrecapper shepparton store longer exists pizza hut website date	0.0	0.0	Neutral	0.0	0.0	1.0	0.0	Neutral
189	189	2022-07-04 18:47:30+00:00	FelaKuti1917	711	Earth | Sol System | Milky Way	@CaelemSG That Gorby Pizza Hut ad is just genius. I laugh every single time I watch it!	caelemsg gorby pizza hut genius laugh every single time watch	0.11428571428571428	0.15714285714285714	Positive	0.0	0.286	0.714	0.5574	Positive
190	190	2022-07-04 18:47:08+00:00	gamerchiBot	0		can someone at least take me to pizza hut	someone least take pizza hut	-0.3	0.4	Negative	0.0	0.0	1.0	0.0	Neutral
191	191	2022-07-04 18:47:03+00:00	GShnuggy	814	Scotland, United Kingdom	@OceanDrinkker Oh gosh yeah mushroom🤢 Dude RIGHT?! My ex took me to fucking Pizza Hut for a romantic dinner and… https://t.co/wrsR863u42	oceandrinkker gosh yeah mushroom dude right took fucking pizza hut romantic dinner	-0.10476190476190476	0.611904761904762	Negative	0.0	0.341	0.659	0.6326	Positive
192	192	2022-07-04 18:43:39+00:00	CaelemSG	544	Parksville-Qualicum	Gorbachev! He brought us pizza hut!	gorbachev brought pizza hut	0.0	0.0	Neutral	0.0	0.0	1.0	0.0	Neutral
193	193	2022-07-04 18:43:39+00:00	CaelemSG	544	Parksville-Qualicum	2023, it's been a year since Pizza Hut left Russia as the shots ring out, and decrepit Mikhail Gorbachev has launch… https://t.co/Y4qslnqGSc	year since pizza hut left russia shots ring decrepit mikhail gorbachev launch	0.0	0.0	Neutral	0.0	0.0	1.0	0.0	Neutral
194	194	2022-07-04 18:42:05+00:00	Marcyverse	507	Ireland	@supershayne Eleven at Pizza Hut: You are like Papa! (Johns)	supershayne eleven pizza hut like papa johns	0.0	0.0	Neutral	0.0	0.294	0.706	0.3612	Positive
195	195	2022-07-04 18:41:49+00:00	EsseSenhor	241		@Tambor_Thumper @jvpmamede @certezamente @cheiraesturro Pizza hut	tambor_thumper jvpmamede certezamente cheiraesturro pizza hut	0.0	0.0	Neutral	0.0	0.0	1.0	0.0	Neutral
196	196	2022-07-04 18:41:12+00:00	fratrrylovr	309	she/her | 17 anti	@arianaxghostinx ooo fancy i work at pizza hut lol	arianaxghostinx ooo fancy work pizza hut lol	0.8	0.7	Positive	0.0	0.318	0.682	0.4215	Positive
197	197	2022-07-04 18:35:36+00:00	akshay51813099	115		@pizzahut i have order a pizza threw pizza hut this is what i have received with extra cheese a bery bad experiance… https://t.co/4lNV2IWowC	pizzahut order pizza threw pizza hut received extra cheese bery bad experiance	-0.3499999999999999	0.3833333333333333	Negative	0.241	0.0	0.759	-0.5423	Negative
198	198	2022-07-04 18:34:21+00:00	MichaelBuckelew	2333	Georgia, USA	@Hobie_SHRED @thehill There was this book at Pizza Hut. It was horrible.	hobie_shred thehill book pizza hut horrible	-1.0	1.0	Negative	0.412	0.0	0.588	-0.5423	Negative
199	199	2022-07-04 18:33:29+00:00	Maxemes	291	B7R, Belka	@BosssanParody In the name of the holy Pizza Hut, he better not move to Domino's.	bosssanparody name holy pizza hut better move domino	0.5	0.5	Positive	0.0	0.293	0.707	0.4404	Positive
200	200	2022-07-04 18:31:59+00:00	adweak	0	United States	BREAKING: Grandmother Of Pizza Hut's Social Media Manager Just Loves Her New Post https://t.co/N0QZahAAYB	breaking grandmother pizza hut social media manager loves new post	0.08484848484848484	0.2606060606060606	Positive	0.0	0.291	0.709	0.5719	Positive
201	201	2022-07-04 18:31:50+00:00	alonelystoner	1003		@apriljb_xoXo Oh naw you going thru sumn? Pizza Hut is a cry for help!	apriljb_xoxo naw going thru sumn pizza hut cry help	0.0	0.0	Neutral	0.242	0.211	0.547	-0.1027	Negative
202	202	2022-07-04 18:30:52+00:00	apriljb_xoXo	761	Atlanta, GA	It was Pizza Hut for me🤦🏽‍♀️smh https://t.co/bseQM8gtXv	pizza hut smh	0.0	0.0	Neutral	0.535	0.0	0.465	-0.3182	Negative
203	203	2022-07-04 18:30:26+00:00	BorhartCaleb	1253	my house	@brandonleuschel switch jersey mikes &amp; pizza hut then we good	brandonleuschel switch jersey mikes amp pizza hut good	0.7	0.6000000000000001	Positive	0.0	0.293	0.707	0.4404	Positive
204	204	2022-07-04 18:29:21+00:00	SubToStevosoYT	236	I am inside your house.	@WrenFischlLark No one out pizza's the hut	wrenfischllark one pizza hut	0.0	0.0	Neutral	0.0	0.0	1.0	0.0	Neutral
205	205	2022-07-04 18:26:22+00:00	ILYSWAE	498	🇨🇩	@vxmphrs @ilyrina ok? and we have pizza hut and dominos in ireland so what’s ur point	vxmphrs ilyrina pizza hut dominos ireland point	0.0	0.0	Neutral	0.0	0.0	1.0	0.0	Neutral
206	206	2022-07-04 18:24:26+00:00	imtheboss094	485		@jeffthrowcards Pizza hut	jeffthrowcards pizza hut	0.0	0.0	Neutral	0.0	0.0	1.0	0.0	Neutral
207	207	2022-07-04 18:23:58+00:00	silkypatio1	225		Listen I’m actually bummed out about the Pizza Hut thing because as a raggedy dude, that large three topping for 10… https://t.co/1wXEu3zvPE	listen actually bummed pizza hut thing raggedy dude large three topping	0.10714285714285714	0.2642857142857143	Positive	0.0	0.0	1.0	0.0	Neutral
208	208	2022-07-04 18:22:14+00:00	JackpotSyndrome	248	he/they | bi | 18 | zi or zizi	geass' pizza hut product placement is really funny	geass pizza hut product placement really funny	0.25	1.0	Positive	0.0	0.347	0.653	0.4927	Positive
209	209	2022-07-04 18:21:41+00:00	ALiteralWrench	820	California, USA	@Kraut73931587 Pizza Hut and KFC aren’t that good so sounds like a victory to me.	kraut pizza hut kfc good sounds like victory	0.7	0.6000000000000001	Positive	0.0	0.474	0.526	0.6597	Positive
210	210	2022-07-04 18:18:55+00:00	ilyrina	102	London	@vxmphrs Pizza Hut is disgusting	vxmphrs pizza hut disgusting	-1.0	1.0	Negative	0.531	0.0	0.469	-0.5267	Negative
211	211	2022-07-04 18:17:40+00:00	xiangluver	242	she/her. 18. NA AR 58.	saw genshinners ask why pizza hut and say “dominos is better” YALL HAVE NOT HAD THE PIZZA HUT IN CHINA THAT SHIT IS… https://t.co/ckGSp6DZ7H	saw genshinners ask pizza hut say dominos better yall pizza hut china shit	0.15	0.65	Positive	0.206	0.166	0.629	-0.1779	Negative
212	212	2022-07-04 18:15:50+00:00	FaeCupcakes	158	The Glade	@ProZD Pizza hut loves anime.	prozd pizza hut loves anime	0.0	0.0	Neutral	0.0	0.481	0.519	0.5719	Positive
213	213	2022-07-04 18:14:09+00:00	ilyrina	102	London	who gets Pizza Hut dominos clears https://t.co/BbxBE3JlcY	gets pizza hut dominos clears	0.0	0.0	Neutral	0.0	0.245	0.755	0.0772	Positive
214	214	2022-07-04 18:14:08+00:00	CatboyJazzy	993	Pedro Aguirre Cerda, Chile	@BillClintonite Pizza hut	billclintonite pizza hut	0.0	0.0	Neutral	0.0	0.0	1.0	0.0	Neutral
215	215	2022-07-04 18:14:02+00:00	FrenlyPhil	904	California	@whalegoddess Ser this is a Pizza Hut we don’t have Big Mac’s here https://t.co/WBcQNAhzY8	whalegoddess ser pizza hut big mac	0.0	0.1	Neutral	0.0	0.0	1.0	0.0	Neutral
216	216	2022-07-04 18:13:32+00:00	zoftie	238	the internet	@Kraut73931587 Pizza Hut is crap tho. Dominos on other hand.	kraut pizza hut crap tho dominos hand	-0.8	0.8	Negative	0.241	0.296	0.463	0.1531	Positive
217	217	2022-07-04 18:11:51+00:00	CatboyJazzy	993	Pedro Aguirre Cerda, Chile	@bQbby314 Pizza Hut is closing down in Russia	bqbby pizza hut closing russia	0.0	0.0	Neutral	0.0	0.0	1.0	0.0	Neutral
218	218	2022-07-04 18:10:21+00:00	ImKaybomb	1161	908	it’s really a hit or miss with pizza hut	really hit miss pizza hut	0.2	0.2	Positive	0.32	0.0	0.68	-0.2212	Negative
219	219	2022-07-04 18:03:44+00:00	juggwitmaj1	168	Fort Worth, TX	@its_anashia Pizza Hut is top tier 🔝	its_anashia pizza hut top tier	0.5	0.5	Positive	0.0	0.31	0.69	0.2023	Positive
220	220	2022-07-04 18:03:35+00:00	Breezy_Htx_	670	Texas State University	We all older now, let’s be real, pizza hut washes any other pizza company	older let real pizza hut washes pizza company	0.18333333333333335	0.31666666666666665	Positive	0.0	0.0	1.0	0.0	Neutral
221	221	2022-07-04 18:01:15+00:00	BotTriesBotFail	2		Papyrus cannonballs ahead of time to go to Pizza Hut and orders bread for their brother	papyrus cannonballs ahead time pizza hut orders bread brother	0.0	0.0	Neutral	0.0	0.0	1.0	0.0	Neutral
222	222	2022-07-04 17:59:20+00:00	SUSHIBLOODLIVES	565		This is what you get from ordering from Pizza Hut https://t.co/GZc349I4jn	get ordering pizza hut	0.0	0.0	Neutral	0.0	0.0	1.0	0.0	Neutral
223	223	2022-07-04 17:55:43+00:00	sasuraiger	640	NYC	Geass wasn't the only anime getting Pizza Hut product placement in the 00s; they cast their net wide https://t.co/IWqwrRhYqR	geass anime getting pizza hut product placement cast net wide	-0.05	0.2	Negative	0.0	0.0	1.0	0.0	Neutral
224	224	2022-07-04 17:52:17+00:00	IamMBK_	6348	The 40’s	Pizza Hut pizza so fuccin nasty	pizza hut pizza fuccin nasty	-1.0	1.0	Negative	0.474	0.0	0.526	-0.5574	Negative
225	225	2022-07-04 17:52:13+00:00	OfFat	12	imaginary friend	@annasmuse @janajwrites @OminousHallways domino never had restaurant for us-- but shakelee pizza did- my sandiego n… https://t.co/gZr4C0LLCQ	annasmuse janajwrites ominoushallways domino never restaurant shakelee pizza sandiego	0.0	0.0	Neutral	0.0	0.0	1.0	0.0	Neutral
226	226	2022-07-04 17:52:11+00:00	johnn_boi	157	Just Vibin’	Pizza Hut... Did you run out of wings? Did you seriously put the breading in the shape of a wing and just place it… https://t.co/jbrqYMAW3h	pizza hut run wings seriously put breading shape wing place	-0.3333333333333333	0.6666666666666666	Negative	0.159	0.0	0.841	-0.1779	Negative
227	227	2022-07-04 17:46:47+00:00	its_anashia	389		picking pizza hut over papa johns is CRAZY….	picking pizza hut papa johns crazy	-0.6	0.9	Negative	0.324	0.0	0.676	-0.34	Negative
228	228	2022-07-04 17:45:04+00:00	taoyumemis	166	Farttopia	Why the fuck is the pizza hut on uber eats open when every pizza selection says "currently unavailable." Why the fu… https://t.co/FMLNqHR8v5	fuck pizza hut uber eats open every pizza selection says currently unavailable	-0.13333333333333333	0.5	Negative	0.241	0.0	0.759	-0.5423	Negative
229	229	2022-07-04 17:44:29+00:00	Androidx32	149	he/him • 22	@DopeTris Domi-ano’s every time. Pizza Hut is just a bit more affordable tho	dopetris domi ano every time pizza hut bit affordable tho	0.0	0.0	Neutral	0.0	0.0	1.0	0.0	Neutral
230	230	2022-07-04 17:44:15+00:00	nixieblue17	1582	…a field I’ll meet you there	One of the kids has come in &amp; said bacon bits needed to go in as well 😂 Reminds me of years gone by when you could… https://t.co/Iugcoos2ps	one kids come amp said bacon bits needed well reminds years gone could	0.0	0.0	Neutral	0.0	0.149	0.851	0.2732	Positive
231	231	2022-07-04 17:44:07+00:00	KeyurNandu	179	Bhayander West, Mumbai	@PizzaHutIN Did not recieved my Pizza, Customer care is telling they have cancelled the order and application is s… https://t.co/XJmmRrvz3G	pizzahutin recieved pizza customer care telling cancelled order application	0.0	0.0	Neutral	0.164	0.262	0.574	0.296	Positive
232	232	2022-07-04 17:41:40+00:00	demoleona	793	Texas, USA	pizza hut suspended operations in Russia Gorbachev died for nothing	pizza hut suspended operations russia gorbachev died nothing	0.0	0.0	Neutral	0.528	0.0	0.472	-0.7717	Negative
233	233	2022-07-04 17:39:13+00:00	JimbossArt	4903		@ProZD Instead of running with a piece of toast in the mouth... Lets put a piece of pizza from pizza hut!!!!!	prozd instead running piece toast mouth lets put piece pizza pizza hut	0.0	0.0	Neutral	0.0	0.0	1.0	0.0	Neutral
234	234	2022-07-04 17:38:12+00:00	BarkChipp	435	She/They	@pizzahutgaming @Twitter Pizza hut has a mf gaming profile???	pizzahutgaming twitter pizza hut gaming profile	0.0	0.0	Neutral	0.0	0.0	1.0	0.0	Neutral
235	235	2022-07-04 17:35:48+00:00	widesauce	237		@nuns_on_film there’s a lot of really bad shit you can say about America right now, all of which is true, but at le… https://t.co/TvSTRUuOZX	nuns_on_film lot really bad shit say america right true	-0.06607142857142856	0.6630952380952381	Negative	0.466	0.17	0.364	-0.707	Negative
236	236	2022-07-04 17:35:23+00:00	ooryien	831	Brazil	Mark ganhou um Premium Gold Card do Pizza Hut @marktua🍕 o nome dele ali iti 🥰❤ #MARK #MARKTUAN https://t.co/Jovu0X6YpW	mark ganhou premium gold card pizza hut marktua nome dele ali iti mark marktuan	0.0	0.0	Neutral	0.0	0.0	1.0	0.0	Neutral
237	237	2022-07-04 17:35:05+00:00	OfFat	12	imaginary friend	@annasmuse @janajwrites @OminousHallways our domino is like take out only- they only have bar stools- no proper res… https://t.co/jAPOSg0UOc	annasmuse janajwrites ominoushallways domino like take bar stools proper res	0.0	0.1	Neutral	0.0	0.217	0.783	0.3612	Positive
238	238	2022-07-04 17:34:54+00:00	PartyAtTheAllP1	1217	East Kootenay, British Columbi	@jnoahsingh1 Looks like pizza the hut. https://t.co/Kkus0qLzrO	jnoahsingh looks like pizza hut	0.0	0.0	Neutral	0.0	0.385	0.615	0.3612	Positive
239	239	2022-07-04 17:32:38+00:00	tanman_oficial	69		@thatThobelakid Pizza hut is the best. You prolly say Pizza Inn cause youve never had @PizzaHutZW @pizzahut	thatthobelakid pizza hut best prolly say pizza inn cause youve never pizzahutzw pizzahut	1.0	0.3	Positive	0.0	0.259	0.741	0.6369	Positive
240	240	2022-07-04 17:32:05+00:00	DrewsThatDude	806	Fly Girls Playlist, Worldwide	@scknows Naww I’m at the Pizza Hut story right now, this shit so deep I’m watching it like https://t.co/Q04U26eHHC	scknows naww pizza hut story right shit deep watching like	0.028571428571428564	0.5785714285714286	Positive	0.255	0.177	0.567	-0.2732	Negative
241	241	2022-07-04 17:29:48+00:00	restauranttrend	3	United States	Triton Pacific Affiliate Acquires Portfolio of 27 Pizza Hut Restaurants for $8.7 Million https://t.co/bwiEh1FdMl	triton pacific affiliate acquires portfolio pizza hut restaurants million	0.0	0.0	Neutral	0.0	0.0	1.0	0.0	Neutral
242	242	2022-07-04 17:25:47+00:00	cashflipnprops	1413	Jamaica, WI	@lifeofdebee I think couple slices of 14” pizza hut cheese crust meat lovers in the fridge with pineapples, olives… https://t.co/JeXrGSQ6kT	lifeofdebee think couple slices pizza hut cheese crust meat lovers fridge pineapples olives	0.0	0.0	Neutral	0.0	0.221	0.779	0.5267	Positive
243	243	2022-07-04 17:25:17+00:00	chucanoris	244		@Truth2Upeople @HohoChan657 @Kraut73931587 Due to lack of pizza hut	truthupeople hohochan kraut due lack pizza hut	-0.125	0.375	Negative	0.277	0.0	0.723	-0.3182	Negative
244	244	2022-07-04 17:24:13+00:00	mabaabbad	810	United Kingdom	@projectyemen Man, my dad used to takes to skate in Pizza Hut 🛖 because it was safe 🥰 Good old days.	projectyemen man dad used takes skate pizza hut safe good old days	0.43333333333333335	0.43333333333333335	Positive	0.0	0.367	0.633	0.7003	Positive
245	245	2022-07-04 17:23:19+00:00	fartface420fart	750	Fish Farm	@highsanriogf @theblazingrush What are they putting in american pizza hut	highsanriogf theblazingrush putting american pizza hut	0.0	0.0	Neutral	0.0	0.0	1.0	0.0	Neutral
246	246	2022-07-04 17:18:59+00:00	curatedbytrev	120	houston	Pizza Hut &gt; any other pizza	pizza hut pizza	0.0	0.0	Neutral	0.0	0.0	1.0	0.0	Neutral
247	247	2022-07-04 17:18:38+00:00	vlfeshit	346	ENTJ/783/autistic/🇹🇭🇬🇧	food God knew I would be able to outpizza the hut so he made me not like/eat/cook pizza	food god knew would able outpizza hut made like eat cook pizza	0.5	0.625	Positive	0.0	0.315	0.685	0.5574	Positive
248	248	2022-07-04 17:18:35+00:00	JonasAlbert84	98	Gravity Falls, Oregon	@mattfarmer93 I remember getting a roll of quarters and heading to Pizza Hut to beat the Sega Spider-Man arcade game.	mattfarmer remember getting roll quarters heading pizza hut beat sega spider man arcade game	-0.4	0.4	Negative	0.0	0.0	1.0	0.0	Neutral
249	249	2022-07-04 17:16:52+00:00	notbutterrcup	741	gps	pizza hut is so overrated	pizza hut overrated	0.0	0.0	Neutral	0.0	0.0	1.0	0.0	Neutral
250	250	2022-07-04 17:14:42+00:00	patrhetoric	121		@sfog_sfog @blindcinema_snd @salinono_ only seen it in hannover and berlin so far but yeah. p.s. pizza hut is reg c… https://t.co/cbi2UMZB1s	sfog_sfog blindcinema_snd salinono_ seen hannover berlin far yeah pizza hut reg	0.1	1.0	Positive	0.0	0.18	0.82	0.296	Positive
251	251	2022-07-04 17:10:57+00:00	MrPython1996	231		@pizzahutgaming Should i get pizza hut for lunch?	pizzahutgaming get pizza hut lunch	0.0	0.0	Neutral	0.0	0.0	1.0	0.0	Neutral
252	252	2022-07-04 17:08:59+00:00	ishzoldyck	934	LA	@giochanax Pizza hut: https://t.co/pVpG9k4A6l	giochanax pizza hut	0.0	0.0	Neutral	0.0	0.0	1.0	0.0	Neutral
253	253	2022-07-04 17:07:42+00:00	theblazingrush	161	💜aryssa💜	@highsanriogf ive got horrible food poisoning every single time ive ate at pizza hut.	highsanriogf ive got horrible food poisoning every single time ive ate pizza hut	-0.5357142857142857	0.6071428571428571	Negative	0.399	0.0	0.601	-0.8074	Negative
254	254	2022-07-04 17:05:48+00:00	annasmuse	2214	Ontario 🇨🇦	@OfFat @janajwrites @OminousHallways They just opened a Texas churches fried chicken close to me. I have yet to try… https://t.co/WeZ1Fd8KyB	offat janajwrites ominoushallways opened texas churches fried chicken close yet try	-0.6	0.95	Negative	0.0	0.0	1.0	0.0	Neutral
255	255	2022-07-04 17:05:27+00:00	giochanax	75		No way my lil bro called Pizza Hut and just said said “let me get my usual” LMAOOO shit was mad silent	way lil bro called pizza hut said said let get usual lmaooo shit mad silent	-0.26875	0.5375	Negative	0.343	0.0	0.657	-0.7783	Negative
256	256	2022-07-04 17:02:45+00:00	GeneMeyerLOL	2667	New York, USA	Germany: (Everyone wearing masks on the subway three years into a pandemic) America: “WHAT DO YA MEAN I CANT BRING… https://t.co/xUoXRS0YgH	germany everyone wearing masks subway three years pandemic america mean cant bring	-0.3125	0.6875	Negative	0.0	0.0	1.0	0.0	Neutral
257	257	2022-07-04 17:02:31+00:00	NguyenLuce	3198	Oakland, CA	To date, I still count this as one of my most treasured achievements. One that I celebrated alone, with a box of P… https://t.co/kvlYPxv9FV	date still count one treasured achievements one celebrated alone box	0.35	0.75	Positive	0.123	0.448	0.429	0.743	Positive
258	258	2022-07-04 16:57:55+00:00	HassanIzzAlDin	21	China, Nuevo León	@theelitephilz @GermanDoner_UK Penge one is in motion next to pizza hut only a year late ! https://t.co/3G9usXiGFE	theelitephilz germandoner_uk penge one motion next pizza hut year late	-0.15	0.3	Negative	0.0	0.0	1.0	0.0	Neutral
259	259	2022-07-04 16:57:51+00:00	PizzaHutIN	3	India	@ajaypekhale We regret the disappointing experience you had with us! Would request you please be patient. We will s… https://t.co/DPGWmlEE5Q	ajaypekhale regret disappointing experience would request please patient	-0.6	0.7	Negative	0.451	0.173	0.376	-0.5719	Negative
260	260	2022-07-04 16:57:40+00:00	bunt711	198	None of the above	@_pauljoyce Where at Pizza Hut?	_pauljoyce pizza hut	0.0	0.0	Neutral	0.0	0.0	1.0	0.0	Neutral
261	261	2022-07-04 16:55:01+00:00	KirbyCheatFurby	741		i wish there was a hamster the size of a person, i would take it to pizza hut	wish hamster size person would take pizza hut	0.0	0.0	Neutral	0.0	0.278	0.722	0.4019	Positive
262	262	2022-07-04 16:52:02+00:00	Siristheweeb	988	she/they🏳️‍🌈🏳️‍⚧️	@alfaidopasta @corlapisdei pizza hut?? is that real pls say yes,, ALSO THEM&lt;3333333	alfaidopasta corlapisdei pizza hut real pls say yes also	0.2	0.30000000000000004	Positive	0.0	0.364	0.636	0.4588	Positive
263	263	2022-07-04 16:52:02+00:00	PizzaHutIN	3	India	@kaushik_cs We are sorry for the unpleasant experience. Please share your phone number and email ID via DM so that… https://t.co/WPFIuLU8jg	kaushik_cs sorry unpleasant experience please share phone number email via	-0.575	0.975	Negative	0.289	0.382	0.329	0.1027	Positive
264	264	2022-07-04 16:46:56+00:00	nite244	259	Alberta, Canada	@kushisensei I rarely order pizza in (costly for 1 person), so others may have more specific feedback, but personal… https://t.co/P8UzIJ848s	kushisensei rarely order pizza costly person others may specific feedback personal	0.09999999999999999	0.44166666666666665	Positive	0.0	0.115	0.885	0.0762	Positive
265	265	2022-07-04 16:44:25+00:00	BambiDisruption	101	In the 3D world	Pizza hut still sucks	pizza hut still sucks	-0.3	0.3	Negative	0.455	0.0	0.545	-0.3612	Negative
266	266	2022-07-04 16:44:12+00:00	mykathh	68		pizza hut x genshin wip #eula #eulalawrence #GenshinImpact #Genshinfanart https://t.co/nmTp5H7HEi	pizza hut genshin wip eula eulalawrence genshinimpact genshinfanart	0.0	0.0	Neutral	0.0	0.0	1.0	0.0	Neutral
267	267	2022-07-04 16:42:11+00:00	corrouchies	2431		@Chancellor_IV Exactly. Them pizza hut hot wings are amazing ran thru twice.	chancellor_iv exactly pizza hut hot wings amazing ran thru twice	0.3666666666666667	0.6666666666666666	Positive	0.0	0.297	0.703	0.5859	Positive
268	268	2022-07-04 16:41:20+00:00	themrtaylor1966	153	East Riding of Yorkshire	@opinionated53 Unlimited buffet at Pizza Hut	opinionated unlimited buffet pizza hut	0.0	0.0	Neutral	0.0	0.0	1.0	0.0	Neutral
269	269	2022-07-04 16:39:25+00:00	PizzaHutIN	3	India	@KeyurNandu We are sorry for the unpleasant experience. Please share your phone number, email ID and restaurant loc… https://t.co/08RNeyIg4x	keyurnandu sorry unpleasant experience please share phone number email restaurant loc	-0.575	0.975	Negative	0.272	0.358	0.37	0.1027	Positive
270	270	2022-07-04 16:39:11+00:00	7thDeven	406		@24Kssb Yeah... No one out pizzas the hut. Well, except for Papa John's, Big Pie in the Sky, Peace, Love, and Pizza… https://t.co/sNJYTmTD8D	kssb yeah one pizzas hut well except papa john big pie sky peace love pizza	0.25	0.35	Positive	0.0	0.522	0.478	0.9001	Positive
271	271	2022-07-04 16:39:09+00:00	technodude458	2806	New York, USA	@EpicLinkSam finally someone put Pizza Hut where it belongs I mean don’t get me wrong it’s no substitute for “real… https://t.co/oqnkfTMSOc	epiclinksam finally someone put pizza hut belongs mean get wrong substitute real	-0.153125	0.721875	Negative	0.22	0.0	0.78	-0.4767	Negative
272	272	2022-07-04 16:37:36+00:00	RanbooRoses	670	Unlabled Bi and Asexual	@azriaann Right? And when him george and wilbur went to pizza hut	azriaann right george wilbur went pizza hut	0.2857142857142857	0.5357142857142857	Positive	0.0	0.0	1.0	0.0	Neutral
273	273	2022-07-04 16:36:19+00:00	thedailyduff	691		@exavierpope @JohnnyGoodtimes wrote a very prescient skit for a radio show years ago. It was commercial free footba… https://t.co/7XpmUrR0tM	exavierpope johnnygoodtimes wrote prescient skit radio show years ago commercial free footba	0.2	0.4	Positive	0.0	0.231	0.769	0.5106	Positive
274	274	2022-07-04 16:36:19+00:00	SoyNChai	228	Bay Area	@creoletee I was gonna say target Pizza Hut as a joke but this is literally dominos lmfaoo	creoletee gonna say target pizza hut joke literally dominos lmfaoo	0.0	0.0	Neutral	0.0	0.196	0.804	0.296	Positive
275	275	2022-07-04 16:31:30+00:00	starryjuice33	3143	Pan || She/Her 🏳️‍⚧️	@theblazingrush @LubbaSMG2 You replied to me with L when I said Domino’s &gt; Pizza Hut	theblazingrush lubbasmg replied said domino pizza hut	0.0	0.0	Neutral	0.0	0.0	1.0	0.0	Neutral
276	276	2022-07-04 16:30:53+00:00	EruminX	183		@Salsallade Fuck knows where all the pizza hut places are anymore and funny cause i had a dominos yesterday	salsallade fuck knows pizza hut places anymore funny cause dominos yesterday	-0.07500000000000001	0.8	Negative	0.227	0.188	0.584	-0.1531	Negative
277	277	2022-07-04 16:30:49+00:00	ComputerThug_	209	Huntsville, Al	I would love to see Domino’s and Pizza Hut in a VERZUZ	would love see domino pizza hut verzuz	0.5	0.6	Positive	0.0	0.412	0.588	0.6369	Positive
278	278	2022-07-04 16:30:36+00:00	Strea_icn	393	somewhere	@pizzahutgaming @PlayVALORANT day 5 of asking the Pizza Hut Gaming representative to play Destiny 2 with me (i'll take you flawless)	pizzahutgaming playvalorant day asking pizza hut gaming representative play destiny take flawless	1.0	1.0	Positive	0.0	0.363	0.637	0.6908	Positive
279	279	2022-07-04 16:30:32+00:00	khaireebrown	1320		Talk to the hand talk to the Butt talk to the man at Pizza Hut	talk hand talk butt talk man pizza hut	0.0	0.0	Neutral	0.0	0.314	0.686	0.4939	Positive
280	280	2022-07-04 16:30:03+00:00	theblazingrush	161	💜aryssa💜	@starryjuice33 @LubbaSMG2 my whole fucking tweet was that pizza hut sucks ass. why would you even assume id eat at pizza hut	starryjuice lubbasmg whole fucking tweet pizza hut sucks ass would even assume eat pizza hut	-0.2333333333333333	0.5000000000000001	Negative	0.316	0.0	0.684	-0.7184	Negative
281	281	2022-07-04 16:29:45+00:00	psaldana52	966	Houston, TX	@JeffGSpursZone Pizza the hut	jeffgspurszone pizza hut	0.0	0.0	Neutral	0.0	0.0	1.0	0.0	Neutral
282	282	2022-07-04 16:28:19+00:00	real_chronos	64	Space-time continuum	@RainOrSmthn @AmHermesGod I would prefer Pizza Hut cheese	rainorsmthn amhermesgod would prefer pizza hut cheese	0.0	0.0	Neutral	0.0	0.0	1.0	0.0	Neutral
283	283	2022-07-04 16:26:00+00:00	afroatsuko	426	Atl	Pizza Hut calling my name because of that video so I need to go there first	pizza hut calling name video need first	0.25	0.3333333333333333	Positive	0.0	0.0	1.0	0.0	Neutral
284	284	2022-07-04 16:23:57+00:00	LubbaSMG2	435	18, She/It/They	@starryjuice33 @theblazingrush No but I'd rather eat pizza hut than dominos	starryjuice theblazingrush rather eat pizza hut dominos	0.0	0.0	Neutral	0.0	0.0	1.0	0.0	Neutral
285	285	2022-07-04 16:23:15+00:00	twittter_mc	335	Jersey Girl in Pennsultucky	@jadedcreative @72ridgemonthigh It’s decoration for Pizza Hut salad bars!	jadedcreative ridgemonthigh decoration pizza hut salad bars	0.0	0.0	Neutral	0.0	0.0	1.0	0.0	Neutral
286	286	2022-07-04 16:23:12+00:00	DianaIsTired	999	she/her - 🇵🇪	my first time watching dsmp or mcyt content was back when the vlog thing with the green man, george and Wilbur I wa… https://t.co/6sNoyDZ9Zt	first time watching dsmp mcyt content back vlog thing green man george wilbur	0.016666666666666663	0.2111111111111111	Positive	0.0	0.0	1.0	0.0	Neutral
287	287	2022-07-04 16:22:24+00:00	FerasAlD	501	Kuwait | Rhode Island | Madrid	@digiziz Pizza Hut, baked extra crispy. I’m a fan of American Pizza as well.	digiziz pizza hut baked extra crispy fan american pizza well	0.0	0.05	Neutral	0.0	0.355	0.645	0.5267	Positive
288	288	2022-07-04 16:22:24+00:00	cmaxey77	420	Orlando, FL	@Ubisoft Halo combat evolved …. Xbox landparties …. Pizza Hut and Mountain Dew	ubisoft halo combat evolved xbox landparties pizza hut mountain dew	0.0	0.0	Neutral	0.211	0.0	0.789	-0.34	Negative
289	289	2022-07-04 16:20:33+00:00	starryjuice33	3143	Pan || She/Her 🏳️‍⚧️	@theblazingrush @LubbaSMG2 You’d rather eat Pizza Hut than literally anywhere else?	theblazingrush lubbasmg rather eat pizza hut literally anywhere else	0.0	0.0	Neutral	0.0	0.0	1.0	0.0	Neutral
290	290	2022-07-04 16:19:14+00:00	james27277950	199		@Randude14 @ChuckCallesto Those vaccines are commercialized… in other words they put stuff in them for patent purpo… https://t.co/78thBs4i7T	randude chuckcallesto vaccines commercialized words put stuff patent purpo	0.0	0.0	Neutral	0.0	0.0	1.0	0.0	Neutral
291	291	2022-07-04 16:17:00+00:00	t0bi_WTF	1321	he/them • gay • 16	@paulieponzi im not rlly into it anymore, but i know i joined right when the George and Wilbur pizza hut meetup was starting	paulieponzi rlly anymore know joined right george wilbur pizza hut meetup starting	0.14285714285714285	0.31785714285714284	Positive	0.0	0.0	1.0	0.0	Neutral
292	292	2022-07-04 16:15:56+00:00	PizzaHutIN	3	India	@akshayStawar We are sorry for the unpleasant experience. Please share your phone number, email ID and restaurant l… https://t.co/VcnxrFcgY1	akshaystawar sorry unpleasant experience please share phone number email restaurant	-0.575	0.975	Negative	0.289	0.382	0.329	0.1027	Positive
293	293	2022-07-04 16:14:47+00:00	realcoachgreen	412	EBDBBnB	I know Pizza Hut when I see it. https://t.co/n4RFeBd3Bk	know pizza hut see	0.0	0.0	Neutral	0.0	0.0	1.0	0.0	Neutral
294	294	2022-07-04 16:14:28+00:00	teehee68028489	85		@creoletee I order extra sauce and cheese from pizza hut but they always fuck up. How can I see the bread when I… https://t.co/s1AR5omZ1f	creoletee order extra sauce cheese pizza hut always fuck see bread	-0.2	0.35	Negative	0.259	0.0	0.741	-0.5423	Negative
295	295	2022-07-04 16:14:02+00:00	CombinationFood	2	Combination PizzaHut/TacoBell	I'm at the Burger King I'm at the Pizza Hut I'm at the combination Burger King and Pizza Hut (Bur Hut: Be the Eatin… https://t.co/NzI6EKNERL	burger king pizza hut combination burger king pizza hut bur hut eatin	0.0	0.0	Neutral	0.0	0.0	1.0	0.0	Neutral
296	296	2022-07-04 16:11:34+00:00	RadVanMan	173	South American Open-air Dugeon	@HorrorFandomIM dunno why "IT'S PIZZA DA HUT!" has stayed with me over the years.	horrorfandomim dunno pizza hut stayed years	0.0	0.0	Neutral	0.0	0.0	1.0	0.0	Neutral
297	297	2022-07-04 16:09:49+00:00	Jesuscolonmald1	298		@GirlyWolfPup Pizza the hut	girlywolfpup pizza hut	0.0	0.0	Neutral	0.0	0.0	1.0	0.0	Neutral
298	298	2022-07-04 16:04:02+00:00	DionAJackson2	15	Republic of Korea	@pizzahutgaming @PlayApex When pizza hut gaming is better than apex gaming but then you remember their pizza taste… https://t.co/dy70jIKtL0	pizzahutgaming playapex pizza hut gaming better apex gaming remember pizza taste	0.5	0.5	Positive	0.0	0.225	0.775	0.4404	Positive
299	299	2022-07-04 16:02:45+00:00	VonZipperFace	1010		@Cryptopia33 @roaringpika Hell ya, I remember the Insider! I didn’t recall the name, but I loved that pizza. Did… https://t.co/5dkpft40zI	cryptopia roaringpika hell remember insider recall name loved pizza	0.7	0.8	Positive	0.297	0.252	0.452	-0.1779	Negative
300	300	2022-07-04 16:01:43+00:00	that_soup_good	434	he/they|| minor	@korspku NO IM NOT HOMOPHOBIC BUT I CANT TOLERATE PIZZA HUT	korspku homophobic cant tolerate pizza hut	0.0	0.0	Neutral	0.0	0.0	1.0	0.0	Neutral
301	301	2022-07-04 16:01:39+00:00	smitababar8	19		Fast Food Market 2020 Impressively Grow in Future by Top Companies Analysis: McDonald’s, Hardee’s, Pizza Hut… https://t.co/F4WmjBTKjl	fast food market impressively grow future top companies analysis mcdonald hardee pizza hut	0.425	0.55625	Positive	0.0	0.304	0.696	0.5859	Positive
302	302	2022-07-04 16:00:43+00:00	DNTFRT	935	USA	“Pizza Hut is better than Donatos” is a wild take	pizza hut better donatos wild take	0.3	0.45	Positive	0.0	0.367	0.633	0.4404	Positive
303	303	2022-07-04 15:59:10+00:00	GDPro69	3	home screen	NEVER TRY TO OUT PIZZA THE HUT I GOT ARRESTED	never try pizza hut got arrested	0.0	0.0	Neutral	0.383	0.0	0.617	-0.4767	Negative
304	304	2022-07-04 15:58:23+00:00	afroatsuko	426	Atl	this was a Pizza Hut at its peak https://t.co/gfdtJkLWe9	pizza hut peak	0.0	0.0	Neutral	0.0	0.0	1.0	0.0	Neutral
305	305	2022-07-04 15:58:21+00:00	AgingOphelia	332	Kenmore, NY	@angel_connie3 You are welcome to them! When I worked at a Pizza Hut, no one liked dealing with the fuzzy fish ord… https://t.co/o4Meo7KLl7	angel_connie welcome worked pizza hut one liked dealing fuzzy fish ord	0.7	0.8500000000000001	Positive	0.0	0.392	0.608	0.7003	Positive
306	306	2022-07-04 15:58:06+00:00	LoverboyLaw	193	🇿🇼	I got a silly Pizza Hut coupon and I ain’t never been in like 12 years	got silly pizza hut coupon never like years	-0.5	0.875	Negative	0.229	0.119	0.651	-0.2523	Negative
307	307	2022-07-04 15:57:58+00:00	23jax_	220		@KruhScott @markboyer @phiamenina It’s the only one worse than Pizza Hut tbh	kruhscott markboyer phiamenina one worse pizza hut tbh	-0.4	0.6	Negative	0.307	0.0	0.693	-0.4767	Negative
308	308	2022-07-04 15:57:36+00:00	that_soup_good	434	he/they|| minor	@korspku Bcs i ussually can eat whole pizza but in pizza Hut i cant even finish three slices 😭😭😭😭	korspku bcs ussually eat whole pizza pizza hut cant even finish three slices	0.2	0.4	Positive	0.0	0.0	1.0	0.0	Neutral
309	309	2022-07-04 15:54:05+00:00	that_soup_good	434	he/they|| minor	Tbh I hate pizza from pizza hut	tbh hate pizza pizza hut	-0.8	0.9	Negative	0.481	0.0	0.519	-0.5719	Negative
310	310	2022-07-04 15:53:39+00:00	Tloyalist713	713	Houston, TX	@GageToThe Taco bell and pizza hut were more 🔥🔥 In the 90s	gagetothe taco bell pizza hut	0.0	0.0	Neutral	0.0	0.0	1.0	0.0	Neutral
311	311	2022-07-04 15:52:37+00:00	SurvivorTitles	0	Fiji	Survivor 3: Pizza Hut (Outside,Outplay,Outlive)	survivor pizza hut outside outplay outlive	0.0	0.05	Neutral	0.0	0.333	0.667	0.3612	Positive
312	312	2022-07-04 15:52:24+00:00	RDE_Restaurants	95	United States of America	Triton Pacific Affiliate Acquires Portfolio of 27 Pizza Hut Restaurants for $8.7 Million https://t.co/S6joxd57vI	triton pacific affiliate acquires portfolio pizza hut restaurants million	0.0	0.0	Neutral	0.0	0.0	1.0	0.0	Neutral
313	313	2022-07-04 15:50:31+00:00	kushisensei	178	Israel	So, a Papa Johns is being opened soon near my work. To my friends in the US - how good is this pizza in comparison to Pizza Hut and Dominos?	papa johns opened soon near work friends good pizza comparison pizza hut dominos	0.39999999999999997	0.5	Positive	0.0	0.353	0.647	0.7184	Positive
314	314	2022-07-04 15:49:10+00:00	Mrrjoe	225	Saint Louie	@BGrove916 @creoletee You can’t tell me that isn’t just a Pizza Hut employee who made his own pizza. Still shit ing… https://t.co/oaFZQjylQ7	bgrove creoletee tell pizza hut employee made pizza still shit ing	-0.2	0.8	Negative	0.265	0.0	0.735	-0.5574	Negative
315	315	2022-07-04 15:48:11+00:00	KruhScott	1018		@markboyer @phiamenina hmmmm....wonder if pizza hut is open before noon	markboyer phiamenina hmmmm wonder pizza hut open noon	0.0	0.5	Neutral	0.0	0.0	1.0	0.0	Neutral
316	316	2022-07-04 15:45:52+00:00	andreD12	667		@HorrorFandomIM Evil Will Always Triumph Because Good is Dumb and PIZZA THE HUT!!!!	horrorfandomim evil always triumph good dumb pizza hut	-0.225	0.7000000000000001	Negative	0.435	0.339	0.226	-0.4019	Negative
317	317	2022-07-04 15:45:35+00:00	restauranttrend	3	United States	Triton Pacific Affiliate Acquires Portfolio of 27 Pizza Hut Restaurants for $8.7 Million: Tasty Brands, LP an affil… https://t.co/0kfNgORFQG	triton pacific affiliate acquires portfolio pizza hut restaurants million tasty brands affil	0.0	0.0	Neutral	0.0	0.0	1.0	0.0	Neutral
318	318	2022-07-04 15:45:15+00:00	Shelton88687969	888	United States	@brandonleuschel Taco bell and pizza hut is amazing 😂	brandonleuschel taco bell pizza hut amazing	0.6000000000000001	0.9	Positive	0.0	0.432	0.568	0.5859	Positive
319	319	2022-07-04 15:44:48+00:00	DportStudios	2300	Allukannam Kingdom	RetroGradeWear: Genshin Impact Pizza Hut Event Will Appear in China https://t.co/005FT1hd9f	retrogradewear genshin impact pizza hut event appear china	0.0	0.0	Neutral	0.0	0.0	1.0	0.0	Neutral
320	320	2022-07-04 15:44:10+00:00	AJIBOLA_JNR	171	Home	@creoletee @OyaronbiAO this pizza looks pizzapizza 😌. Back to the hut?	creoletee oyaronbiao pizza looks pizzapizza back hut	0.0	0.0	Neutral	0.0	0.0	1.0	0.0	Neutral
321	321	2022-07-04 15:42:51+00:00	mendocino405	493	West TX	@TrendingLiberal And pizza hut!	trendingliberal pizza hut	0.0	0.0	Neutral	0.0	0.0	1.0	0.0	Neutral
322	322	2022-07-04 15:42:30+00:00	Sagedonesaid	365	The wilderness	@LibertyRazi I'll be honest that looks like some pizza hut tier nonsense.	libertyrazi honest looks like pizza hut tier nonsense	0.6	0.9	Positive	0.2	0.43	0.37	0.4767	Positive
323	323	2022-07-04 15:39:31+00:00	RetroGradeWear	1928	Canada	Genshin Impact Pizza Hut Event Will Appear in China https://t.co/6XvEMNoTVm	genshin impact pizza hut event appear china	0.0	0.0	Neutral	0.0	0.0	1.0	0.0	Neutral
324	324	2022-07-04 15:39:27+00:00	Arrow_Sucks	427		@highsanriogf @theblazingrush I could go down the street to a local pizza place and get actually edible stuffed cru… https://t.co/6V1TTgvbiU	highsanriogf theblazingrush could street local pizza place get actually edible stuffed cru	0.0	0.05	Neutral	0.0	0.0	1.0	0.0	Neutral
325	325	2022-07-04 15:36:16+00:00	chrisLa02857236	1642	Blue Bell, PA	@pizzahut Pizza Hut sucks. #boycottpizzahut #wokeism	pizzahut pizza hut sucks boycottpizzahut wokeism	-0.3	0.3	Negative	0.333	0.0	0.667	-0.3612	Negative
326	326	2022-07-04 15:35:46+00:00	MokouMobCemetar	483	United Kingdom	@hanayanaa "dragged around by a rat" Don't disparage my people by putting them in the same sentence as Pizza Hut.	hanayanaa dragged around rat disparage people putting sentence pizza hut	0.0	0.0	Neutral	0.336	0.104	0.56	-0.4404	Negative
327	327	2022-07-04 15:34:59+00:00	Arrow_Sucks	427		@highsanriogf @theblazingrush I'm sorry but I have SEVERAL memories of nearly puking seconds after taking a bite of pizza hut	highsanriogf theblazingrush sorry several memories nearly puking seconds taking bite pizza hut	-0.13333333333333333	0.4666666666666666	Negative	0.291	0.0	0.709	-0.4767	Negative
328	328	2022-07-04 15:34:46+00:00	MatrixAM2	387		@BrandonRTalks Still less egregious than Pizza Hut in Code Geass	brandonrtalks still less egregious pizza hut code geass	-0.16666666666666666	0.06666666666666667	Negative	0.0	0.0	1.0	0.0	Neutral
329	329	2022-07-04 15:33:15+00:00	hanayanaa	614	⚠️likes/rt suicide/menhera,etc	@MokouMobCemetar THATS SO STRANGE ???? AND WHY IS THE ENDING IN ENGLISH I DONT WANT PIZZA HUT AFTER THIS but to be… https://t.co/G93RsdveEN	mokoumobcemetar thats strange ending english dont want pizza hut	-0.025	0.075	Negative	0.302	0.0	0.698	-0.2551	Negative
330	330	2022-07-04 15:32:23+00:00	Arrow_Sucks	427		@theblazingrush Pizza hut is genuinely the worst pizza I've ever had.	theblazingrush pizza hut genuinely worst pizza ever	-1.0	1.0	Negative	0.406	0.0	0.594	-0.6249	Negative
331	331	2022-07-04 15:30:28+00:00	Digital_Sun_	55		@Starkillerdude1 PIZZA HUT	starkillerdude pizza hut	0.0	0.0	Neutral	0.0	0.0	1.0	0.0	Neutral
332	332	2022-07-04 15:29:39+00:00	DavidWh60436066	1573		@pizzahut No More Pizza Hut HUT for me a little too woke for me but good luck to yours n Yours	pizzahut pizza hut hut little woke good luck	0.25625	0.55	Positive	0.0	0.472	0.528	0.6551	Positive
333	333	2022-07-04 15:28:58+00:00	PizzaHutIN	3	India	@RameezS36956297 We are sorry for the unpleasant experience. Please share your phone number and email ID via DM so… https://t.co/WF8sXrzb70	rameezs sorry unpleasant experience please share phone number email via	-0.575	0.975	Negative	0.289	0.382	0.329	0.1027	Positive
334	334	2022-07-04 15:26:15+00:00	KarmaTheChimera	909		@LunaStarbright_ I'd say 2002-2004 BECAUSE.. i remember playing with it on a pizza box for pizza hut when they were… https://t.co/ABBPjEkmQz	lunastarbright_ say remember playing pizza box pizza hut	0.0	0.0	Neutral	0.0	0.205	0.795	0.2023	Positive
335	335	2022-07-04 15:25:34+00:00	braby	6312	DWN	@iaseulgi Pizza hut	iaseulgi pizza hut	0.0	0.0	Neutral	0.0	0.0	1.0	0.0	Neutral
336	336	2022-07-04 15:21:51+00:00	meraki2025	7		@PizzaHutIN No resolution yet. Just a call from the local pizza hut to share photos. So what's the resolution? I sp… https://t.co/AqXxJ8BddX	pizzahutin resolution yet call local pizza hut share photos resolution	0.0	0.0	Neutral	0.0	0.196	0.804	0.296	Positive
337	337	2022-07-04 15:21:09+00:00	EWordday	741	South Korea	@MRNUHES Mahal semua Pizza hut EXO-L POWER UP ON MTVMIAW I vote for #MTVLAFANDOMEXO at the 2022 #PremiosMTVMIAW @weareoneEXO	mrnuhes mahal semua pizza hut exo power mtvmiaw vote mtvlafandomexo premiosmtvmiaw weareoneexo	0.0	0.0	Neutral	0.0	0.0	1.0	0.0	Neutral
338	338	2022-07-04 15:20:59+00:00	BrennanMichaelP	2708	Baltimore	Sometimes I think I’m smart &amp; then I remember it took me 30 years to realize Pizza the Hutt in Spaceballs was a pun… https://t.co/1sv6by3R0G	sometimes think smart amp remember took years realize pizza hutt spaceballs pun	0.21428571428571427	0.6428571428571429	Positive	0.0	0.197	0.803	0.4019	Positive
339	339	2022-07-04 15:18:36+00:00	RyanSherlock10	3933		@WrestlingFan84 @KJonhson92 @thevirus1986 @JoshuaGib_son You say we’re strangers but it’s easy to know everything a… https://t.co/KgkBdXidIK	wrestlingfan kjonhson thevirus joshuagib_son say strangers easy know everything	0.43333333333333335	0.8333333333333334	Positive	0.0	0.266	0.734	0.4404	Positive
340	340	2022-07-04 15:15:09+00:00	2021Rcfc	4053		Genshin Impact Pizza Hut Event Will Appear in China https://t.co/Izy2fg7nvm https://t.co/be5sgoier4	genshin impact pizza hut event appear china	0.0	0.0	Neutral	0.0	0.0	1.0	0.0	Neutral
341	341	2022-07-04 15:13:17+00:00	PabstOverdrive	163	Witness	The Pizza Hut p’zone is inextricably linked to my sexual adulthood. Send tweet	pizza hut zone inextricably linked sexual adulthood send tweet	0.5	0.8333333333333334	Positive	0.0	0.0	1.0	0.0	Neutral
342	342	2022-07-04 15:06:00+00:00	_hoodwinker_	1217	Maumee, OH	You kids told me you won that whale at Pizza Hut!	kids told whale pizza hut	0.0	0.0	Neutral	0.0	0.0	1.0	0.0	Neutral
343	343	2022-07-04 15:04:23+00:00	xRubeezy	2182		@kremedelakreme lmaoooo I tried to order Pizza Hut the other day bc I just randomly wanted it &amp; I couldn’t .	kremedelakreme lmaoooo tried order pizza hut day randomly wanted amp	-0.5	0.5	Negative	0.0	0.0	1.0	0.0	Neutral
344	344	2022-07-04 15:03:44+00:00	kremedelakreme	787		@xRubeezy I had a dream I ate Pizza Hut last night so I’ve been up for the past hour waiting on them to open. 😭	xrubeezy dream ate pizza hut last night past hour waiting open	-0.08333333333333333	0.2722222222222222	Negative	0.0	0.167	0.833	0.25	Positive
345	345	2022-07-04 15:03:09+00:00	DonnaWa10990838	314	Scotland	@daveroyaldj A pizza hut a pizza hut kentucky fried chicken and a pizza hut! McDonald's McDonald's kentucky fried c… https://t.co/bXCr6lqG5B	daveroyaldj pizza hut pizza hut kentucky fried chicken pizza hut mcdonald mcdonald kentucky fried	-0.6	0.95	Negative	0.0	0.0	1.0	0.0	Neutral
346	346	2022-07-04 15:00:27+00:00	siliconera	172		HoYoVerse will have a collaboration event with Pizza Hut and Genshin Impact. In-game rewards will be announced at a… https://t.co/7UEPM9RsLH	hoyoverse collaboration event pizza hut genshin impact game rewards announced	-0.4	0.4	Negative	0.0	0.256	0.744	0.4767	Positive
347	347	2022-07-04 14:58:01+00:00	_TimeEnds	271	WMass	@vgdunkey I am violently shaking and throwing up over Massachusetts being the only state with two games, and wester… https://t.co/ZO7uQYjPTu	vgdunkey violently shaking throwing massachusetts state two games wester	-0.8	1.0	Negative	0.44	0.0	0.56	-0.6705	Negative
348	348	2022-07-04 14:56:11+00:00	thila794	1141	Sri Lanka	@sandro221b but it's pizza hut	sandrob pizza hut	0.0	0.0	Neutral	0.0	0.0	1.0	0.0	Neutral
349	349	2022-07-04 14:54:30+00:00	PizzaHutIN	3	India	@amirthanto We are sorry for the unpleasant experience. Please share your phone number and email ID via DM so that… https://t.co/bKrslXfVFT	amirthanto sorry unpleasant experience please share phone number email via	-0.575	0.975	Negative	0.289	0.382	0.329	0.1027	Positive
350	350	2022-07-04 14:52:14+00:00	PizzaHutIN	3	India	@AmitTadkod We are sorry for the unpleasant experience. Please share your order ID, phone number, email ID and rest… https://t.co/O64Yg1hUvc	amittadkod sorry unpleasant experience please share order phone number email rest	-0.575	0.975	Negative	0.272	0.358	0.37	0.1027	Positive
351	351	2022-07-04 14:49:26+00:00	Ceaton00	430	Overland Park, KS	@AhshaAbuAli @_ShesLikeTexas_ Chilis, roadhouse, longhorns, and Pizza Hut stuffed crust.	ahshaabuali _shesliketexas_ chilis roadhouse longhorns pizza hut stuffed crust	0.0	0.0	Neutral	0.0	0.0	1.0	0.0	Neutral
352	352	2022-07-04 14:48:57+00:00	AmitTadkod	21		@PizzaHutIN hey guys, Pizza hut have introduced new pizza in their menu.. It's called AntPizza...Yippeee... I reque… https://t.co/bAvxNNEOFR	pizzahutin hey guys pizza hut introduced new pizza menu called antpizza yippeee reque	0.13636363636363635	0.45454545454545453	Positive	0.0	0.0	1.0	0.0	Neutral
353	353	2022-07-04 14:48:47+00:00	devimmulik	173		@j4eL28 Mcd and pizza hut are even worse here	jel mcd pizza hut even worse	-0.4	0.6	Negative	0.383	0.0	0.617	-0.4767	Negative
354	354	2022-07-04 14:46:52+00:00	forestthelozer	51	she/they/xe/frog/leaf viet	@BubblyCutie260 @S1LLYG00FY pizza hut	bubblycutie sllygfy pizza hut	0.0	0.0	Neutral	0.0	0.0	1.0	0.0	Neutral
355	355	2022-07-04 14:46:11+00:00	DJ_Novio	1061	New Delhi, India	Ise middle class nahi, samajhdaari kehte hain. Why pay 2.5x for the exact same drink? McDonald's justify their high… https://t.co/ZXJwVDtCBV	ise middle class nahi samajhdaari kehte hain pay exact drink mcdonald justify high	0.1366666666666667	0.2633333333333333	Positive	0.104	0.0	0.896	-0.1027	Negative
356	356	2022-07-04 14:39:41+00:00	PizzaHutIN	3	India	@Abhi_goswami4u We are sorry for the unpleasant experience. Please share your phone number and email ID via DM so t… https://t.co/CEqlYRlz9s	abhi_goswamiu sorry unpleasant experience please share phone number email via	-0.575	0.975	Negative	0.289	0.382	0.329	0.1027	Positive
357	357	2022-07-04 14:38:43+00:00	Maxemes	291	B7R, Belka	@BosssanParody Is this the Pizza Hut employee disguise?	bosssanparody pizza hut employee disguise	0.0	0.0	Neutral	0.333	0.0	0.667	-0.25	Negative
358	358	2022-07-04 14:38:16+00:00	wooseoja_	384	they filo priv if 📝	ano mas masarap shakeys o pizza hut i need answers	ano mas masarap shakeys pizza hut need answers	0.0	0.0	Neutral	0.0	0.0	1.0	0.0	Neutral
359	359	2022-07-04 14:36:56+00:00	catsfeettowel	1838	Brent➡️Newcastle	@BlazeQuark @mgorbachev Do pizza hut genuinely still have restaurants that aren't solely delivery operations atm lol	blazequark mgorbachev pizza hut genuinely still restaurants solely delivery operations atm lol	0.6000000000000001	0.6	Positive	0.0	0.203	0.797	0.4215	Positive
360	360	2022-07-04 14:36:19+00:00	hollingsjerk	363	she/her • 24	it's looking like a pizza hut degrassi rewatch day	looking like pizza hut degrassi rewatch day	0.0	0.0	Neutral	0.0	0.294	0.706	0.3612	Positive
361	361	2022-07-04 14:35:58+00:00	RealBloodelf941	610		Surrounding myself with people willing to help eachother at the drop of a hat has really been the greatest thing I'… https://t.co/2XKlwYZMJ6	surrounding people willing help eachother drop hat really greatest thing	0.625	0.875	Positive	0.129	0.441	0.43	0.7264	Positive
362	362	2022-07-04 14:34:24+00:00	astridous	77	Mark Namoco ♡	Btw 30-45 mins kami naghintay dun sa food. We also waited for them to assist us, for about 20 mins. 1 hr kami nando… https://t.co/vYpB1yb9yg	btw mins kami naghintay dun food also waited assist mins kami nando	0.0	0.0	Neutral	0.0	0.0	1.0	0.0	Neutral
363	363	2022-07-04 14:34:24+00:00	astridous	77	Mark Namoco ♡	4. LASTLY, YUNG ORDER NAMEN NAGING 589 INSTEAD OF 569 LANG + THE SERVICE CHARGE KEME, KAYA NAGING 600+ ANO NA PIZZ… https://t.co/aJd998VTtK	lastly yung order namen naging instead lang service charge keme kaya naging ano pizz	0.0	0.06666666666666667	Neutral	0.0	0.0	1.0	0.0	Neutral
364	364	2022-07-04 14:34:06+00:00	India_Society	532	Bangalore	@yumbrands fyi..ur Pizza hut franchises in India are resorting to unethical &amp; unlawful practice of not paying salar… https://t.co/2GaU3qmaWK	yumbrands fyi pizza hut franchises india resorting unethical amp unlawful practice paying salar	0.0	0.0	Neutral	0.205	0.112	0.683	-0.3612	Negative
365	365	2022-07-04 14:30:26+00:00	LEO58694521	437	Vassar, MI	@Jlai3Lai Those table top versions are great the pizza hut near me had one I remember last last of school we'd go there great times	jlailai table top versions great pizza hut near one remember last last school great times	0.3666666666666667	0.4222222222222222	Positive	0.0	0.455	0.545	0.875	Positive
366	366	2022-07-04 14:29:54+00:00	elegantheaux	166		@ChinChekah @ZenHeartTagz @hannibalbean_ @creoletee facts. pizza hut would probably have pizza like this if the sta… https://t.co/foRllp9hoT	chinchekah zenhearttagz hannibalbean_ creoletee facts pizza hut would probably pizza like sta	0.0	0.0	Neutral	0.0	0.185	0.815	0.3612	Positive
367	367	2022-07-04 14:29:40+00:00	Cryptopia33	4846	$GME 🍦🐸 🍦 🇨🇦	@VonZipperFace @roaringpika 2000 - The Insider from Pizza Hut https://t.co/tI7tVEr899 via	vonzipperface roaringpika insider pizza hut via	0.0	0.0	Neutral	0.0	0.0	1.0	0.0	Neutral
368	368	2022-07-04 14:26:43+00:00	Cryptopia33	4846	$GME 🍦🐸 🍦 🇨🇦	@VonZipperFace @roaringpika Wow that’s awesome haha such nostalgia. Obviously everybody remembers the stuffed crush… https://t.co/BxOGHroLp1	vonzipperface roaringpika wow awesome haha nostalgia obviously everybody remembers stuffed crush	0.325	0.7	Positive	0.082	0.559	0.359	0.8834	Positive
369	369	2022-07-04 14:21:19+00:00	BotTriesBotFail	2		Denis moonwalks traveling to Pizza Hut so they can check the price of Kirby for their mother	denis moonwalks traveling pizza hut check price kirby mother	0.0	0.0	Neutral	0.0	0.0	1.0	0.0	Neutral
370	370	2022-07-04 14:21:13+00:00	___anikaj	1031	Pote Baby 9️⃣1️⃣2️⃣🌉	This is how Pizza Hut use to be when we were younger. https://t.co/cPH0bhMxpi	pizza hut use younger	0.0	0.0	Neutral	0.0	0.0	1.0	0.0	Neutral
371	371	2022-07-04 14:20:17+00:00	yiihya	485	⛰️	@Kraut73931587 Pizza Hut's withdrawal from Russia was the last straw for him...	kraut pizza hut withdrawal russia last straw	0.0	0.06666666666666667	Neutral	0.0	0.155	0.845	0.0258	Neutral
372	372	2022-07-04 14:17:25+00:00	sowisty	872	Poland	@Diamux71 @karcher_osu @Malanowski_ @MaxToKoks pizza hut 😎	diamux karcher_osu malanowski_ maxtokoks pizza hut	0.0	0.0	Neutral	0.0	0.0	1.0	0.0	Neutral
373	373	2022-07-04 14:16:52+00:00	aswann8411	376	North Carolina, USA	@NathantheSayian @Kerobou Ah nice. I'm a Supreme/Veggie lovers pan pizza type of guy, especially from pizza hut.	nathanthesayian kerobou nice supreme veggie lovers pan pizza type guy especially pizza hut	0.3	1.0	Positive	0.0	0.495	0.505	0.8689	Positive
374	374	2022-07-04 14:15:33+00:00	prathamesh18451	853	Bermuda Triangle	@ps26_11 Looks like Mojo Pizza or is it Pizza Hut	ps_ looks like mojo pizza pizza hut	0.0	0.0	Neutral	0.0	0.294	0.706	0.3612	Positive
375	375	2022-07-04 14:14:47+00:00	kapilsrivasta14	25	New Delhi, India	@pizzahut @Swiggy @SwiggyCares @zomato @LucknowIPL @AmarUjalaNews @JagranNews @BBCHindi @BJP4India @UPGovt… https://t.co/vM27bptvcs	pizzahut swiggy swiggycares zomato lucknowipl amarujalanews jagrannews bbchindi bjpindia upgovt	0.0	0.0	Neutral	0.0	0.0	1.0	0.0	Neutral
376	376	2022-07-04 14:13:45+00:00	elijahwhomst	98		@NatDeeRed Fucker did it. He out pizza’d the hut	natdeered fucker pizza hut	0.0	0.0	Neutral	0.589	0.0	0.411	-0.6486	Negative
377	377	2022-07-04 14:12:49+00:00	SurvivorTitles	0	Fiji	Survivor 32: Pizza Hut (Outsmart,Redpilled,Outplay)	survivor pizza hut outsmart redpilled outplay	0.0	0.0	Neutral	0.0	0.333	0.667	0.3612	Positive
378	378	2022-07-04 14:10:14+00:00	chinstrumentals	1145	NewJersey, Abia State, Nigeria	That ain’t nothin but lukewarm Pizza Hut. https://t.co/Dn3Rkbvoqb	nothin lukewarm pizza hut	0.0	0.0	Neutral	0.0	0.0	1.0	0.0	Neutral
379	379	2022-07-04 14:08:33+00:00	JaaliPasha	568	22	@KxmailSZ rebrand pizza hut	kxmailsz rebrand pizza hut	0.0	0.0	Neutral	0.0	0.0	1.0	0.0	Neutral
380	380	2022-07-04 14:07:13+00:00	k_shomade	309	somewhere chillin	Looks like that old school Pizza Hut https://t.co/lGkE4vz7Nh	looks like old school pizza hut	0.1	0.2	Positive	0.0	0.333	0.667	0.3612	Positive
381	381	2022-07-04 14:06:26+00:00	VonZipperFace	1010		@roaringpika Anyone remember the Bigfoot pizza from Pizza Hut?	roaringpika anyone remember bigfoot pizza pizza hut	0.0	0.0	Neutral	0.0	0.0	1.0	0.0	Neutral
382	382	2022-07-04 14:05:53+00:00	rjaiswal	414	India	@Kraut73931587 Can they take away Pizza Hut from my country as well..🤮	kraut take away pizza hut country well	0.0	0.0	Neutral	0.0	0.259	0.741	0.2732	Positive
383	383	2022-07-04 14:00:18+00:00	FrugalFeedsAU	0		DEAL: Pizza Hut 2 For 1 Tuesdays – Buy One Get One Free Pizzas &amp; Schnitzzas Pickup (5 July 2022) https://t.co/QdyvcYbqDJ	deal pizza hut tuesdays buy one get one free pizzas amp schnitzzas pickup july	0.4	0.8	Positive	0.0	0.202	0.798	0.5106	Positive
384	384	2022-07-04 13:59:15+00:00	britts_reign	604		The personal pan from Pizza Hut in Ethiopia slaps just like it does in Decatur, GA 🫶🏾	personal pan pizza hut ethiopia slaps like decatur	0.0	0.3	Neutral	0.0	0.263	0.737	0.3612	Positive
385	385	2022-07-04 13:58:42+00:00	TefPoe	3981	Ferguson	Pizza Hut biting Imos https://t.co/9yeqZBldQ7	pizza hut biting imos	0.0	0.0	Neutral	0.0	0.0	1.0	0.0	Neutral
386	386	2022-07-04 13:58:29+00:00	AmaiNillie	649	In your freezer	@UriGuriVtuber @TUZIQ_live You just love this Pizza Hut training video 😂	urigurivtuber tuziq_live love pizza hut training video	0.5	0.6	Positive	0.0	0.412	0.588	0.6369	Positive
387	387	2022-07-04 13:55:33+00:00	amirthanto	80	Bengaluru, Karnataka	@pizzahut placed order #17528023. Order was showing its in kitchen for 40 mins. after calling store denied deliveri… https://t.co/jdpMBmnaA2	pizzahut placed order order showing kitchen mins calling store denied deliveri	0.0	0.0	Neutral	0.225	0.0	0.775	-0.4404	Negative
388	388	2022-07-04 13:54:24+00:00	WildTrumpanzee	286	Hillbillyville, USA	@USCowboy78 @PrisonPlanet ...anyways, now back to my daily dose of freak out over drag queen shows, dr Seuss, mr po… https://t.co/KxjHP8asRZ	uscowboy prisonplanet anyways back daily dose freak drag queen shows seuss	-0.03333333333333333	0.02361111111111111	Negative	0.348	0.0	0.652	-0.5859	Negative
389	389	2022-07-04 13:52:23+00:00	ZOMOBAZA	104	🇵🇱🇷🇺🇵🇸ⓩ ⓥ	@iIIIlIIlu It’s definitely cause Pizza Hut got banned.	iiiiliilu definitely cause pizza hut got banned	0.0	0.5	Neutral	0.28	0.252	0.467	-0.0772	Negative
390	390	2022-07-04 13:50:48+00:00	nigerianmints	44	Hive Mind	@PerkyBiscuits @FreeDuck5 Eewww. Gross. Your realize that person allowed pianapple to be placed on that wheel shape… https://t.co/Va034tPDFj	perkybiscuits freeduck eewww gross realize person allowed pianapple placed wheel shape	0.0	0.0	Neutral	0.237	0.0	0.763	-0.4767	Negative
391	391	2022-07-04 13:48:47+00:00	kratoswrath654	4900	United States	@UriGuriVtuber @TUZIQ_live A pizza hut training video? Wasn't expecting that	urigurivtuber tuziq_live pizza hut training video expecting	0.0	0.0	Neutral	0.0	0.0	1.0	0.0	Neutral
392	392	2022-07-04 13:47:43+00:00	UriGuriVtuber	1835	United States	I'm pretty much set if I even have to make a pizza hut quality pizza at this point.	pretty much set even make pizza hut quality pizza point	0.225	0.6	Positive	0.0	0.262	0.738	0.4939	Positive
393	393	2022-07-04 13:43:39+00:00	ToriShi22	1072	Philippines	I set aside my Eulamber Comic for another Eulamber Comic that's related to the Pizza Hut thing 🥲 https://t.co/AtlEmMDTpM	set aside eulamber comic another eulamber comic related pizza hut thing	0.16666666666666666	0.4666666666666666	Positive	0.0	0.0	1.0	0.0	Neutral
394	394	2022-07-04 13:43:00+00:00	PerkyBiscuits	1074		@nigerianmints @FreeDuck5 we have the head chef from pizza hut	nigerianmints freeduck head chef pizza hut	0.0	0.0	Neutral	0.0	0.0	1.0	0.0	Neutral
395	395	2022-07-04 13:42:47+00:00	tesssulaman	2865	HELL PLANET UR; APEX ZION🧧📍	SHE ADDS:DO YOU REMEMBER WHEN GOING TO PIZZA HUT IN HILLBROW;WAS ACTUALLY A GREAT NIGHT OUT. IT JUNK YOU GET THERE… https://t.co/JDZGvmaZBT	adds remember going pizza hut hillbrow actually great night junk get	0.8	0.75	Positive	0.0	0.291	0.709	0.6249	Positive
396	396	2022-07-04 13:39:13+00:00	vivvyjo1	73		@MadScientistFF Pizza Hut and Wendy's	madscientistff pizza hut wendy	0.0	0.0	Neutral	0.0	0.0	1.0	0.0	Neutral
397	397	2022-07-04 13:35:54+00:00	DEWJx90s	227	ganendra	pizza hut https://t.co/cu923oaLcD	pizza hut	0.0	0.0	Neutral	0.0	0.0	1.0	0.0	Neutral
398	398	2022-07-04 13:33:24+00:00	JOYx90s	178	nsa	pizza hut https://t.co/nxCs5MEemT	pizza hut	0.0	0.0	Neutral	0.0	0.0	1.0	0.0	Neutral
399	399	2022-07-04 13:28:32+00:00	natihimself	1230	Bole-Atlas, Addis Ababa	I take great satisfaction in the simple pleasures of life. Freshly made Italian pizza (not the crap they sell you a… https://t.co/GeyhKPNPIJ	take great satisfaction simple pleasures life freshly made italian pizza crap sell	0.06000000000000001	0.4814285714285715	Positive	0.127	0.483	0.39	0.8074	Positive
400	400	2022-07-04 13:26:58+00:00	sutnspecial	458	716 ✈ 504 ✈ 281	I miss the Pizza Hut on Union 😩 https://t.co/Ma6DH3OZYP	miss pizza hut union	0.0	0.0	Neutral	0.348	0.0	0.652	-0.1531	Negative
401	401	2022-07-04 13:22:33+00:00	QuisLivin	234	N Y C 🗽	I miss the only Pizza Hut like the one you can dine in and it had the arcade that pizza was hitting different	miss pizza hut like one dine arcade pizza hitting different	0.0	0.6	Neutral	0.132	0.207	0.661	0.2263	Positive
402	402	2022-07-04 13:18:22+00:00	dreambluntrot8n	425	𝔳𝔞𝔠𝔠𝔦𝔫𝔞𝔱𝔢𝔡 🫠	roman's and pizza hut &gt; https://t.co/6CRrIrON1h	roman pizza hut	0.0	0.0	Neutral	0.0	0.0	1.0	0.0	Neutral
403	403	2022-07-04 13:13:24+00:00	PhantomStar64	2168	Florida, USA	@HorrorFandomIM PIZZA THE HUT!?	horrorfandomim pizza hut	0.0	0.0	Neutral	0.0	0.0	1.0	0.0	Neutral
404	404	2022-07-04 13:07:40+00:00	ryanjackson3433	988	Toronto	@HorrorFandomIM Pizza "The" Hut. Says everything that needs to be said.	horrorfandomim pizza hut says everything needs said	0.0	0.0	Neutral	0.0	0.0	1.0	0.0	Neutral
405	405	2022-07-04 13:06:17+00:00	imclownbabey	5	flipadelphia	Rami Malek and My Dick are saying grace at Pizza Hut	rami malek dick saying grace pizza hut	0.0	0.0	Neutral	0.297	0.252	0.45	-0.128	Negative
406	406	2022-07-04 13:02:27+00:00	mchkzn	705	Gatineau, QC	@Pixiegirlcanada We call them the Pizza Hut Towers. When you look at the roof, they look like a Pizza Hut building. @JanTheMan2010	pixiegirlcanada call pizza hut towers look roof look like pizza hut building jantheman	0.0	0.0	Neutral	0.0	0.172	0.828	0.3612	Positive
407	407	2022-07-04 12:58:10+00:00	L0LBean	117		@brechtfast Combination Pizza Hut and Taco Bell Studies	brechtfast combination pizza hut taco bell studies	0.0	0.0	Neutral	0.0	0.0	1.0	0.0	Neutral
408	408	2022-07-04 12:55:49+00:00	Pixiegirlcanada	353		@mchkzn What are ‘Pizza Hut towers’? They look like 158 A, B, and C McArthur buildings to me.	mchkzn pizza hut towers look like mcarthur buildings	0.0	0.0	Neutral	0.0	0.263	0.737	0.3612	Positive
409	409	2022-07-04 12:52:09+00:00	Adroxys	87		@SocDoneLeft Obviously you can find a pizza hut and mcdonalds close together in tons of other places, I'm just sayi… https://t.co/ew7Vc10rex	socdoneleft obviously find pizza hut mcdonalds close together tons places sayi	0.0	0.5	Neutral	0.0	0.0	1.0	0.0	Neutral
410	410	2022-07-04 12:51:07+00:00	ScottPrescott10	5337	Loxahatchee, FL	Boycott Pizza Hut!! They believe in grooming and sexualizing children very young!!! https://t.co/loIBFnwy0A	boycott pizza hut believe grooming sexualizing children young	0.1	0.4	Positive	0.247	0.0	0.753	-0.3182	Negative
411	411	2022-07-04 12:50:40+00:00	Adroxys	87		@SocDoneLeft Unironically the 3rd pic doesn't seem like that bad a place to live near/at. Pizza hut and McDonalds r… https://t.co/RiRnDKhd58	socdoneleft unironically pic seem like bad place live near pizza hut mcdonalds	-0.1545454545454545	0.5222222222222221	Negative	0.219	0.156	0.625	-0.25	Negative
412	412	2022-07-04 12:48:21+00:00	123Group19	23		At Pizza Hut you can order hot wings and cornsticks, including a coke.	pizza hut order hot wings cornsticks including coke	0.25	0.8500000000000001	Positive	0.0	0.0	1.0	0.0	Neutral
413	413	2022-07-04 12:46:15+00:00	Necyie	242	Harlem.	That looks like a Pizza Hut pizza	looks like pizza hut pizza	0.0	0.0	Neutral	0.0	0.385	0.615	0.3612	Positive
414	414	2022-07-04 12:37:49+00:00	Kisforkarmaa	150		@_petrichorrrr Idk who was in that kitchen at pizza hut yesterday but that’s exactly what kinda pizza they gave me 🤤	_petrichorrrr idk kitchen pizza hut yesterday exactly kinda pizza gave	0.25	0.25	Positive	0.135	0.0	0.865	-0.1027	Negative
415	415	2022-07-04 12:37:04+00:00	stanley81917416	1647		Is Hobbycraft an artshop? Is Pizza hut real food?	hobbycraft artshop pizza hut real food	0.2	0.30000000000000004	Positive	0.0	0.0	1.0	0.0	Neutral
416	416	2022-07-04 12:32:23+00:00	Neoryder	3057	Quezon City, National Capital	Pizza Hut SM North EDSA. Dont know what to think. Surreal https://t.co/buJBXxWnkE	pizza hut north edsa dont know think surreal	0.25	1.0	Positive	0.0	0.0	1.0	0.0	Neutral
417	417	2022-07-04 12:30:09+00:00	mrdipeshashah	989	London	Went to Pizza Hut to dine in and the experience was horrendous. You order from your phone, there is no real table s… https://t.co/CJY7E7tTZw	went pizza hut dine experience horrendous order phone real table	0.2	0.30000000000000004	Positive	0.297	0.0	0.703	-0.5859	Negative
418	418	2022-07-04 12:29:49+00:00	PizzaHutIN	3	India	@Heenaka70622054 Be assured, we will update you soon regarding this. -Team Pizza Hut	heenaka assured update soon regarding team pizza hut	0.0	0.0	Neutral	0.0	0.263	0.737	0.3612	Positive
419	419	2022-07-04 12:29:31+00:00	TinAries__	55	Michigan, USA	I want Popeyes AND Pizza Hut this is crazy 🥲	want popeyes pizza hut crazy	-0.6	0.9	Negative	0.358	0.194	0.448	-0.2732	Negative
420	420	2022-07-04 12:28:15+00:00	PizzaHutIN	3	India	@vinaystarz We are sorry for the unpleasant experience. Please share your order ID, phone number, email ID and rest… https://t.co/mvIr1XJkEU	vinaystarz sorry unpleasant experience please share order phone number email rest	-0.575	0.975	Negative	0.272	0.358	0.37	0.1027	Positive
421	421	2022-07-04 12:26:45+00:00	NatDeeRed	966		Mikhail Gorbachev lives long enough to see the birth and the death of Pizza Hut in Russia. In other words he outliv… https://t.co/bLSgjVFE0k	mikhail gorbachev lives long enough see birth death pizza hut russia words outliv	-0.025	0.45	Negative	0.245	0.0	0.755	-0.5994	Negative
422	422	2022-07-04 12:26:04+00:00	PizzaHutIN	3	India	@OmeshRajni We have responded to you via DM. Please check. -Team Pizza Hut	omeshrajni responded via please check team pizza hut	0.0	0.0	Neutral	0.0	0.247	0.753	0.3182	Positive
423	423	2022-07-04 12:23:23+00:00	BadmintonChess	77	San Juan, Philippines	@korilakkuga Yes... I eat everywhere everyday in the same floor, burger king, popeye, pizza hut, max, and Pancake house 🤣🤣🤣	korilakkuga yes eat everywhere everyday floor burger king popeye pizza hut max pancake house	-0.2	0.6	Negative	0.0	0.172	0.828	0.4019	Positive
424	424	2022-07-04 12:21:56+00:00	wtlangleyiv	242	Virginia	I guess they out pizza'd the Hut! https://t.co/Uy5AFU20ii	guess pizza hut	0.0	0.0	Neutral	0.0	0.0	1.0	0.0	Neutral
425	425	2022-07-04 12:20:51+00:00	Maxemes	291	B7R, Belka	@BosssanParody Now where's the legendary Pizza hut.	bosssanparody legendary pizza hut	1.0	1.0	Positive	0.0	0.0	1.0	0.0	Neutral
426	426	2022-07-04 12:15:19+00:00	Dr_p455w0rd	363	Down Under somewhere.	Pizza Hut super supreme with blue ranch. It blew all right. And yes it has pineapple. https://t.co/w6GdjS8HGQ	pizza hut super supreme blue ranch blew right yes pineapple	0.20634920634920637	0.4341269841269841	Positive	0.0	0.593	0.407	0.8807	Positive
427	427	2022-07-04 12:14:45+00:00	mygrion	584	Neither here nor there	@CaroBucks Popeyes chicken and Pizza hut 👍🏼	carobucks popeyes chicken pizza hut	-0.6	0.95	Negative	0.0	0.0	1.0	0.0	Neutral
429	429	2022-07-04 12:12:54+00:00	PizzaHutIN	3	India	@Sajal_Jaiswal We are sorry for the unpleasant experience. Please share your phone number, email ID and restaurant… https://t.co/oLut0uvzLR	sajal_jaiswal sorry unpleasant experience please share phone number email restaurant	-0.575	0.975	Negative	0.289	0.382	0.329	0.1027	Positive
430	430	2022-07-04 12:12:44+00:00	andriasabridged	10		I’m at the Pizza Hut, I’m at the Taco Bell. I’m at the combination PIZZA HUT and TA-	pizza hut taco bell combination pizza hut	0.0	0.0	Neutral	0.0	0.0	1.0	0.0	Neutral
431	431	2022-07-04 12:11:52+00:00	David_S__	3670	Seattle, WA	@ParaguayBeauty Pizza Hut and Popeye's	paraguaybeauty pizza hut popeye	0.0	0.0	Neutral	0.0	0.0	1.0	0.0	Neutral
432	432	2022-07-04 12:11:15+00:00	BotTriesBotFail	2		James dashes to Pizza Hut to obtain dinosaur eggs for their grandma	james dashes pizza hut obtain dinosaur eggs grandma	0.0	0.0	Neutral	0.0	0.0	1.0	0.0	Neutral
433	433	2022-07-04 12:10:42+00:00	thefrenchavarii	136	South Africa	Pizza Hut 🤝 bread	pizza hut bread	0.0	0.0	Neutral	0.0	0.0	1.0	0.0	Neutral
434	434	2022-07-04 12:10:23+00:00	AlienNatalie1	4		Start a short survey and get a chance to 100$ Pizza Hut Gift Card ! 👇👇 https://t.co/6VQz4B9RfD 👆👆 Leandro Bini… https://t.co/ua4xhxpmbl	start short survey get chance pizza hut gift card leandro bini	0.0	0.3	Neutral	0.0	0.353	0.647	0.5994	Positive
435	435	2022-07-04 12:02:00+00:00	JCPinManchester	922	North West, England	Pizza Hut is recruiting 🍕 Summer Team Member at the Trafford Centre: https://t.co/bTY4BfJoRz Summer Team Member in… https://t.co/ZkXLp0AYUJ	pizza hut recruiting summer team member trafford centre summer team member	0.0	0.0	Neutral	0.0	0.0	1.0	0.0	Neutral
436	436	2022-07-04 11:53:43+00:00	Larybm3Larybm	257	kutchhimadu	American companies listed in India : Gillette P&amp;G Abbott Whirlpool 3M Colgate Pfizer Honeywell Burger King McDonal… https://t.co/9GvmQAjMV3	american companies listed india gillette amp abbott whirlpool colgate pfizer honeywell burger king mcdonal	0.0	0.0	Neutral	0.0	0.0	1.0	0.0	Neutral
437	437	2022-07-04 11:50:15+00:00	anandchokshi19	172	India	American companies listed in India : Gillette P&amp;G Abbott Whirlpool 3M Colgate Pfizer Honeywell Burger King McDonal… https://t.co/jBQKImciED	american companies listed india gillette amp abbott whirlpool colgate pfizer honeywell burger king mcdonal	0.0	0.0	Neutral	0.0	0.0	1.0	0.0	Neutral
438	438	2022-07-04 11:50:06+00:00	plantedjess	553	North Kansas City, MO	There’s a Pizza Hut next to the river in Porto.	pizza hut next river porto	0.0	0.0	Neutral	0.0	0.0	1.0	0.0	Neutral
439	439	2022-07-04 11:46:55+00:00	PizzaHutIN	3	India	@kaushik_cs Kindly elaborate more on your concern via DM for us to assist you better in this regard. -Team Pizza Hu… https://t.co/TFcOxBfk3g	kaushik_cs kindly elaborate concern via assist better regard team pizza	0.5	0.75	Positive	0.0	0.433	0.567	0.7269	Positive
440	440	2022-07-04 11:46:39+00:00	krdouglas2	11		State Farm and Pizza Hut are at it again. Stick together and show these two not to mess with our kids.	state farm pizza hut stick together show two mess kids	-0.175	0.175	Negative	0.217	0.0	0.783	-0.3612	Negative
441	441	2022-07-04 11:46:16+00:00	CarneaLewis	574	Nashville	@DanMandisShow I used to work at Pizza Hut in Bellevue when they first opened. I'd eat Thin &amp;, Crispy everyday for… https://t.co/veiZ1UqztX	danmandisshow used work pizza hut bellevue first opened eat thin amp crispy everyday	-0.11666666666666668	0.5944444444444444	Negative	0.0	0.0	1.0	0.0	Neutral
442	442	2022-07-04 11:36:02+00:00	kassj420	1605		50% off pizza hut on a 4th of july. Hell yeah! 😚🤌🍕🍕🍕 https://t.co/CrvZjYunP3	pizza hut july hell yeah	0.0	0.0	Neutral	0.469	0.224	0.306	-0.5267	Negative
443	443	2022-07-04 11:34:12+00:00	Scyonite	301		@embequackers Yeeees, we're sat on ground floor near the Pizza Hut	embequackers yeeees sat ground floor near pizza hut	0.1	0.4	Positive	0.0	0.0	1.0	0.0	Neutral
444	444	2022-07-04 11:33:23+00:00	dighsybot	6		*pizza hut theme plays*	pizza hut theme plays	0.0	0.0	Neutral	0.0	0.4	0.6	0.25	Positive
445	445	2022-07-04 11:32:52+00:00	according2_taz	427	West Sussex	@HorrorFandomIM Pizza the Hut	horrorfandomim pizza hut	0.0	0.0	Neutral	0.0	0.0	1.0	0.0	Neutral
446	446	2022-07-04 11:26:56+00:00	penyukasambat	1260	asli surabaya	@SoloMenfess Pizza hut	solomenfess pizza hut	0.0	0.0	Neutral	0.0	0.0	1.0	0.0	Neutral
447	447	2022-07-04 11:26:12+00:00	lakesasquatch	548		at pizza hut	pizza hut	0.0	0.0	Neutral	0.0	0.0	1.0	0.0	Neutral
448	448	2022-07-04 11:18:42+00:00	PizzaHutIN	3	India	@Surajit55659094 We assure you that your issue will be resolved within 21 days. If the issue persists even after th… https://t.co/xvzPwLYPRm	surajit assure issue resolved within days issue persists even	0.0	0.0	Neutral	0.0	0.369	0.631	0.4767	Positive
449	449	2022-07-04 11:16:29+00:00	TopOfTheHats	1347	Ballarat, Victoria	@GhoulDust Dominos pizza also always gets it right, which is good cus I fucking hate how shit Pizza hut has become.	ghouldust dominos pizza also always gets right good cus fucking hate shit pizza hut become	-0.0035714285714286004	0.7089285714285714	Negative	0.346	0.127	0.527	-0.7159	Negative
450	450	2022-07-04 11:10:48+00:00	PizzaHutIN	3	India	@Lakhan40908990 We suggest you get in touch with the respective merchant for better assistance regarding your voucher. -Team Pizza Hut	lakhan suggest get touch respective merchant better assistance regarding voucher team pizza hut	0.25	0.3	Positive	0.0	0.341	0.659	0.6908	Positive
451	451	2022-07-04 11:10:13+00:00	Noam_Praszky	783	Dapoussé	I'm waking up, to ash and dust I drop my guts at the Pizza Hut Welcome 2 my webpage 2 my webpage	waking ash dust drop guts pizza hut welcome webpage webpage	0.8	0.9	Positive	0.16	0.229	0.611	0.2263	Positive
452	452	2022-07-04 11:10:12+00:00	PizzaHutIN	3	India	@ajaypekhale Your complaint has been taken under priority. Kindly wait for our concerned team to get in touch with you. -Team Pizza Hut	ajaypekhale complaint taken priority kindly wait concerned team get touch team pizza hut	0.15	0.55	Positive	0.134	0.195	0.671	0.25	Positive
453	453	2022-07-04 11:09:47+00:00	Anilyan13	1572	Portugal	Quick interruption of my summer skins collection to adapt Eula and Amber from the official Pizza Hut collab ^^… https://t.co/DbbwNQkXMg	quick interruption summer skins collection adapt eula amber official pizza hut collab	0.3333333333333333	0.5	Positive	0.185	0.0	0.815	-0.3612	Negative
454	454	2022-07-04 11:08:58+00:00	TheOutl23411117	285		@MadScientistFF Popeyes and pizza hut	madscientistff popeyes pizza hut	0.0	0.0	Neutral	0.0	0.0	1.0	0.0	Neutral
455	455	2022-07-04 11:08:57+00:00	itsnotpap	772		scrubbing those pizza hut pans out taking its toll 🙏🏽 https://t.co/6tUqkeiH1m	scrubbing pizza hut pans taking toll	0.0	0.0	Neutral	0.0	0.0	1.0	0.0	Neutral
456	456	2022-07-04 11:08:15+00:00	PizzaHutIN	3	India	@Lakhan40908990 We'd like you to know that coupons and vouchers issued by Pizza Hut can only be redeemed on dine-in… https://t.co/IMLdVLJICw	lakhan like know coupons vouchers issued pizza hut redeemed dine	0.0	0.0	Neutral	0.0	0.375	0.625	0.5859	Positive
457	457	2022-07-04 11:05:57+00:00	chrismaheras_	1490	Naarm / Melbourne	@Benjaminbutton7 Hahah it’s an Aussie thing from the 90s 😂 at dine-in Pizza Hut there was like this dessert bar and… https://t.co/CV8XpyvJqg	benjaminbutton hahah aussie thing dine pizza hut like dessert bar	0.0	0.0	Neutral	0.0	0.217	0.783	0.3612	Positive
458	458	2022-07-04 11:03:27+00:00	PizzaHutIN	3	India	@vipul_ji Your patience is highly appreciated, hut lover! Kindly provide us some more time to get back to you with… https://t.co/hBX1ilmKnz	vipul_ji patience highly appreciated hut lover kindly provide time get back	0.26666666666666666	0.3333333333333333	Positive	0.0	0.576	0.424	0.8969	Positive
459	459	2022-07-04 10:57:35+00:00	NiggaTacobell	137	Las Vegas, NV	when i worked at pizza hut we would run out of sauce a lot, and since i didn't want to go into the fridge all the t… https://t.co/loW1yga4l5	worked pizza hut would run sauce lot since want fridge	0.0	0.0	Neutral	0.0	0.126	0.874	0.0772	Positive
460	460	2022-07-04 10:56:21+00:00	chryssieswarbs	1169	Naarm / Melbourne	@chrismaheras_ Did you also have a school excursion to Pizza Hut or was that just my school	chrismaheras_ also school excursion pizza hut school	0.0	0.0	Neutral	0.0	0.0	1.0	0.0	Neutral
461	461	2022-07-04 10:55:39+00:00	poeticgenius19	681	Go away weirdo	Go to Pizza Hut lol https://t.co/ywdkDiiaVE	pizza hut lol	0.8	0.7	Positive	0.0	0.583	0.417	0.4215	Positive
462	462	2022-07-04 10:50:16+00:00	CaraMaree7	568	Brisbane, Queensland	True. Reminds me of my friends daughter becoming distraught recently after peers told her her henna hand tattoo was… https://t.co/FLSA1lGxkj	true reminds friends daughter becoming distraught recently peers told henna hand tattoo	0.05000000000000002	0.6875	Positive	0.174	0.44	0.386	0.6705	Positive
463	463	2022-07-04 10:48:42+00:00	Heenaka70622054	2		@PizzaHutIN As usual , Pizza hut never revert . Only post messages to show off	pizzahutin usual pizza hut never revert post messages show	-0.25	0.25	Negative	0.0	0.0	1.0	0.0	Neutral
464	464	2022-07-04 10:46:37+00:00	macklil88	27		First part of the day out (trampoline park) nearly done, and no one has cried yet. Hopefully Pizza Hut will be just as successful.	first part day trampoline park nearly done one cried yet hopefully pizza hut successful	0.3666666666666667	0.5611111111111111	Positive	0.129	0.323	0.547	0.5994	Positive
465	465	2022-07-04 10:45:25+00:00	PrettyPinkFl0yd	203	Between Taste & Ability	I need pizza hut. Idk what this says about me. But I'm willing to live with it.	need pizza hut idk says willing live	0.19318181818181818	0.625	Positive	0.189	0.0	0.811	-0.1027	Negative
466	466	2022-07-04 10:45:08+00:00	meredythlovesw1	105		@erfbeeass @TheShowPBAFM Pizza Hut delivery, real coca-cola (not home brand)	erfbeeass theshowpbafm pizza hut delivery real coca cola home brand	0.2	0.30000000000000004	Positive	0.0	0.0	1.0	0.0	Neutral
467	467	2022-07-04 10:42:45+00:00	PizzaHutIN	3	India	@karun_f7 Thanks for sharing the requisite details. We will get in touch with you shortly. -Team Pizza Hut	karun_f thanks sharing requisite details get touch shortly team pizza hut	0.1	0.25	Positive	0.0	0.388	0.612	0.6908	Positive
469	469	2022-07-04 10:30:34+00:00	florfresca	237	California, USA	@sharkeedtd I also talk about you every time we pass a Pizza Hut because they have huge signs advertising new Itali… https://t.co/1eSCdXo35X	sharkeedtd also talk every time pass pizza hut huge signs advertising new itali	0.2681818181818182	0.6772727272727272	Positive	0.0	0.161	0.839	0.3182	Positive
470	470	2022-07-04 10:28:37+00:00	L_R_Williams99	185		@gabwatsonn Me when James is scranning dry pasta and deep pan Pizza Hut https://t.co/1KLy3y1X5l	gabwatsonn james scranning dry pasta deep pan pizza hut	-0.033333333333333326	0.5	Negative	0.0	0.0	1.0	0.0	Neutral
471	471	2022-07-04 10:22:40+00:00	PizzaHutIN	3	India	@SneekND We are sorry for the unpleasant experience. Please share your phone number, email ID and restaurant locati… https://t.co/B3mjLfYblE	sneeknd sorry unpleasant experience please share phone number email restaurant locati	-0.575	0.975	Negative	0.272	0.358	0.37	0.1027	Positive
472	472	2022-07-04 10:22:27+00:00	PizzaHutIN	3	India	@arorasid We're already following up on your concern and will get back with an update soon. -Team Pizza Hut	arorasid already following concern get back update soon team pizza hut	0.0	0.05	Neutral	0.0	0.0	1.0	0.0	Neutral
473	473	2022-07-04 10:20:08+00:00	PizzaHutIN	3	India	@karun_f7 We would like to get this checked for you. Please share your email ID via DM. -Team Pizza Hut https://t.co/ZO15nwoXYA	karun_f would like get checked please share email via team pizza hut	0.0	0.0	Neutral	0.0	0.438	0.562	0.7184	Positive
474	474	2022-07-04 10:00:26+00:00	smweyz	1854		Starved the whole day and just ate about 2000 calories worth of pizza hut in one sitting.	starved whole day ate calories worth pizza hut one sitting	0.25	0.25	Positive	0.267	0.141	0.593	-0.4019	Negative
475	475	2022-07-04 09:57:34+00:00	HiveQuadrant	364	Delta Quadrant	@discolando Almost all gone :( Last time i came back to my native country we had 2 left in the region while before… https://t.co/U3bZwpvYPZ	discolando almost gone last time came back native country left region	0.0	0.022222222222222223	Neutral	0.0	0.0	1.0	0.0	Neutral
476	476	2022-07-04 09:55:19+00:00	NONE32X32	6412	Damascus	DEGEN MMXXII 238/33 Matching @FastFoodPunks 🍟 694 LFG @FrenlyPhil 🌶 PIZZA🍕HUT #NFT #NFTs #NFTCommunity… https://t.co/annRPE7Eel	degen mmxxii matching fastfoodpunks lfg frenlyphil pizza hut nft nfts nftcommunity	0.0	0.0	Neutral	0.0	0.0	1.0	0.0	Neutral
477	477	2022-07-04 09:53:40+00:00	chrismaheras_	1490	Naarm / Melbourne	Green and red jelly, soft serve machine, chocolate mousse… dine-in Pizza Hut. Those were the days.	green red jelly soft serve machine chocolate mousse dine pizza hut days	-0.03333333333333333	0.21666666666666665	Negative	0.0	0.0	1.0	0.0	Neutral
478	478	2022-07-04 09:51:14+00:00	BotTriesBotFail	2		Papyrus walks to go to Pizza Hut to get this Diamonds for their grandma	papyrus walks pizza hut get diamonds grandma	0.0	0.0	Neutral	0.0	0.0	1.0	0.0	Neutral
479	479	2022-07-04 09:50:37+00:00	PizzaHutIN	3	India	@Lakhan40908990 You would have received a 4 digit pin along with your gift card. This pin needs to be shared with t… https://t.co/ppQJAJjtJi	lakhan would received digit pin along gift card pin needs shared	0.0	0.0	Neutral	0.0	0.371	0.629	0.6486	Positive
480	480	2022-07-04 09:39:29+00:00	cybermart_in	1	Hyderabad, india	Interesting right? How our trust &amp; perception grew of online shopping. The first-ever online shopping site which w… https://t.co/YyHJlS2ppF	interesting right trust amp perception grew online shopping first ever online shopping site	0.3452380952380952	0.4563492063492063	Positive	0.0	0.353	0.647	0.7184	Positive
481	481	2022-07-04 09:27:24+00:00	michael_pliz	263		@Dawn_Sagely @thatThobelakid Pizza Hut should not even be mentioned when we are in discourse about good pizzas.	dawn_sagely thatthobelakid pizza hut even mentioned discourse good pizzas	0.7	0.6000000000000001	Positive	0.0	0.266	0.734	0.4404	Positive
482	482	2022-07-04 09:21:24+00:00	TheyAreA10But	3	AWS EC2	They're a 6 but their favorite pizza chain is Pizza Hut.	favorite pizza chain pizza hut	0.5	1.0	Positive	0.0	0.429	0.571	0.4588	Positive
483	483	2022-07-04 09:21:10+00:00	BotTriesBotFail	2		James teleports ahead of time to go to Pizza Hut to obtain absolutely nothing for their father	james teleports ahead time pizza hut obtain absolutely nothing father	0.2	0.9	Positive	0.0	0.0	1.0	0.0	Neutral
484	484	2022-07-04 09:03:37+00:00	owen96522648	859		@twinkbride This has been a thing for like 4 years they just weren’t selling at Pizza Hut so the sent them all to T… https://t.co/1Q920dPAKt	twinkbride thing like years selling pizza hut sent	0.0	0.0	Neutral	0.0	0.263	0.737	0.3612	Positive
485	485	2022-07-04 09:02:36+00:00	L0V4EVA	27	he him 19	IM SORRY I LOVE MY GIRL BUT PIZZA HUT IS L TIER like bro just get dominos or papa johns https://t.co/sP2bvx5dDK	sorry love girl pizza hut tier like bro get dominos papa johns	0.0	0.8	Neutral	0.076	0.394	0.529	0.7506	Positive
486	486	2022-07-04 08:58:49+00:00	Nickifanpage00	2835	Jamaica	@iamtreyforde I wished our pizza hut was open this late, I wanna order a full house stuff crust	iamtreyforde wished pizza hut open late wanna order full house stuff crust	0.016666666666666663	0.55	Positive	0.0	0.0	1.0	0.0	Neutral
487	487	2022-07-04 08:56:26+00:00	nshztlsh	115		told my roommate i’ve been craving for fresh milk then dia belikan i kotak besar. told her i want banana then dia b… https://t.co/0FxGdaU8zd	told roommate craving fresh milk dia belikan kotak besar told want banana dia	0.3	0.5	Positive	0.0	0.247	0.753	0.3818	Positive
488	488	2022-07-04 08:53:30+00:00	purpleetoess	555		Pizza Hut really did call my phone late as fuck one night Lmfaoo	pizza hut really call phone late fuck one night lmfaoo	-0.16666666666666666	0.4666666666666666	Negative	0.28	0.0	0.72	-0.5423	Negative
489	489	2022-07-04 08:50:06+00:00	PhoenixxxTarae	18	BUF ✈️ CLT	I Want Pizza Hut And I Really Want It NOW	want pizza hut really want	0.2	0.2	Positive	0.0	0.464	0.536	0.1531	Positive
490	490	2022-07-04 08:27:38+00:00	ot12fb	5	🐰🐱🕊🐻🦌🦉🐯🐿🦢🐧🦋🐺	🐱 17:01 - muahahaha - make sure to watch top gun - i'll watch top gun 1 now - while having pizza hut - and the a/c… https://t.co/2wQhNnIGgb	muahahaha make sure watch top gun watch top gun pizza hut	0.5	0.6296296296296297	Positive	0.287	0.353	0.359	0.0258	Neutral
491	491	2022-07-04 08:26:10+00:00	lowkeyh4n	170	🇵🇭	Got pizza hut again	got pizza hut	0.0	0.0	Neutral	0.0	0.0	1.0	0.0	Neutral
492	492	2022-07-04 08:25:24+00:00	reinxxn	113	Revendreth	hi, pizza hut? Are you hiring?	pizza hut hiring	0.0	0.0	Neutral	0.0	0.0	1.0	0.0	Neutral
493	493	2022-07-04 08:25:18+00:00	DebraDragonhea2	5003		Pizza Hut Adds Beyond Meat Nationwide! https://t.co/wvL4TcIfZs via @peta	pizza hut adds beyond meat nationwide via peta	0.0	0.0	Neutral	0.0	0.0	1.0	0.0	Neutral
494	494	2022-07-04 08:21:10+00:00	BotTriesBotFail	2		A clown glitches to Pizza Hut to buy everything for their grandma	clown glitches pizza hut buy everything grandma	0.0	0.0	Neutral	0.0	0.0	1.0	0.0	Neutral
495	495	2022-07-04 08:17:47+00:00	MadhurimaRanjan	753	India	@theurbanrishi Haan! Aap to proprietary sauces, pesto,marinara ke bhi bottles/ packets launch kar do. Homemade styl… https://t.co/0Gp4PHz63T	theurbanrishi haan aap proprietary sauces pesto marinara bhi bottles packets launch kar homemade styl	0.0	0.0	Neutral	0.0	0.0	1.0	0.0	Neutral
496	496	2022-07-04 08:17:39+00:00	Steeltomato2	28		@dreamewastaken Papa Johns is waaayyyyy better then Pizza Hut.	dreamewastaken papa johns waaayyyyy better pizza hut	0.5	0.5	Positive	0.0	0.326	0.674	0.4404	Positive
497	497	2022-07-04 08:16:13+00:00	CanadaGoose0118	648	https://tinyurl.com/y3bb7r36	pizza hut stuffed crust pizza	pizza hut stuffed crust pizza	0.0	0.0	Neutral	0.0	0.0	1.0	0.0	Neutral
498	498	2022-07-04 08:11:08+00:00	BotTriesBotFail	2		A clown takes a bus traveling to Pizza Hut to steal absolutely nothing to give to their owl girl room mate	clown takes bus traveling pizza hut steal absolutely nothing give owl girl room mate	0.2	0.9	Positive	0.198	0.0	0.802	-0.4939	Negative
499	499	2022-07-04 08:11:00+00:00	EcchiKisaragi	520	Austin, TX	@Mastergodai PIZZA THE HUT	mastergodai pizza hut	0.0	0.0	Neutral	0.0	0.0	1.0	0.0	Neutral
500	500	2022-07-04 08:09:13+00:00	macklil88	27		First day of the summer holidays, I am taking 5 children to a trampoline park and Pizza Hut. Pray for me.	first day summer holidays taking children trampoline park pizza hut pray	0.25	0.3333333333333333	Positive	0.0	0.353	0.647	0.5994	Positive
501	501	2022-07-04 07:57:42+00:00	PizzaHutIN	3	India	@ankitj1611 In case your money has been deducted, we ensure that your refund will be credited to your account withi… https://t.co/WnABKrw4cq	ankitj case money deducted ensure refund credited account withi	0.0	0.0	Neutral	0.0	0.421	0.579	0.6249	Positive
502	502	2022-07-04 07:53:27+00:00	71djt	4697		@Miyhnea 1972 kid here. I saw a "new" one about four years ago while sitting in a Pizza Hut. Beyond the deteriorati… https://t.co/ylSNZHnpAG	miyhnea kid saw new one four years ago sitting pizza hut beyond deteriorati	0.13636363636363635	0.45454545454545453	Positive	0.0	0.0	1.0	0.0	Neutral
503	503	2022-07-04 07:52:12+00:00	Matthewosowsk17	584	Chicago, IL	Yeah nightmare have any notes yeah tell me about trying to plan a bowl or Keitel he told work at its I had to take… https://t.co/r0D5R8Kb96	yeah nightmare notes yeah tell trying plan bowl keitel told work take	0.0	0.0	Neutral	0.0	0.306	0.694	0.5267	Positive
504	504	2022-07-04 07:51:18+00:00	BotTriesBotFail	2		Italian Wolf flies to go to Pizza Hut to get this some eggs for their son	italian wolf flies pizza hut get eggs son	0.0	0.0	Neutral	0.0	0.0	1.0	0.0	Neutral
505	505	2022-07-04 07:47:10+00:00	sysquote	1	every 10 mins	and of course, my favorite employee- this is our son, fritz! i couldnt run this place without him! one day hes goin… https://t.co/diVVzgqdqi	course favorite employee son fritz couldnt run place without one day hes goin	0.5	1.0	Positive	0.0	0.2	0.8	0.4588	Positive
506	506	2022-07-04 07:35:13+00:00	dear_noone_	1320	Singapore	@WITHLOVEKAEYA There must be at least a pizza hut WHAT TOURIST SPOTS DOESN'T HAVE PIZZA if they don't then omg 💀💀	withlovekaeya must least pizza hut tourist spots pizza omg	-0.3	0.4	Negative	0.0	0.0	1.0	0.0	Neutral
507	507	2022-07-04 07:33:27+00:00	patrick_dril	6	cyberspace	This is gonna be the first game I tell you about Pizza Hut and you tell me about my article and I tell me about that pizza	gonna first game tell pizza hut tell article tell pizza	-0.07500000000000001	0.3666666666666667	Negative	0.0	0.0	1.0	0.0	Neutral
508	508	2022-07-04 07:32:36+00:00	dear_noone_	1320	Singapore	@WITHLOVEKAEYA Pizza hut, dominos, Caesars pizza? Uhmm gopizza yeah i can't think of others HAHAHA	withlovekaeya pizza hut dominos caesars pizza uhmm gopizza yeah think others hahaha	0.2	0.4	Positive	0.0	0.367	0.633	0.7003	Positive
509	509	2022-07-04 07:31:26+00:00	shaisamufaro	99	Harare	@thatThobelakid CiCi's Pizza Domino's Round Table Pizza Pizza Hut Papa John's Sbarro Godfather's Pizza Little Caesa… https://t.co/BKshU6jgLx	thatthobelakid cici pizza domino round table pizza pizza hut papa john sbarro godfather pizza little caesa	-0.19375	0.45	Negative	0.0	0.0	1.0	0.0	Neutral
510	510	2022-07-04 07:31:09+00:00	BotTriesBotFail	2		John rides a bike going to Pizza Hut to obtain toys for their grandma	john rides bike going pizza hut obtain toys grandma	0.0	0.0	Neutral	0.0	0.0	1.0	0.0	Neutral
511	511	2022-07-04 07:24:19+00:00	DarthMadV	1759	The Simulation	@DavidSelling @MartinVandepack @Irmenberga @TheLaurenChen The data shows the majority of meat-eaters don't actually… https://t.co/FWDx30xoB8	davidselling martinvandepack irmenberga thelaurenchen data shows majority meat eaters actually	0.0	0.1	Neutral	0.0	0.0	1.0	0.0	Neutral
512	512	2022-07-04 07:22:15+00:00	JackieMoonPies	397		Pizza Hut is trash ….they had to change the ingredients or sum	pizza hut trash change ingredients sum	0.0	0.0	Neutral	0.0	0.0	1.0	0.0	Neutral
513	513	2022-07-04 07:20:41+00:00	fluffyheir	1645	somewhere idfk	@ROARINGQXEEN @ThatMan_Dave // gotta pay back Pizza the Hut	roaringqxeen thatman_dave gotta pay back pizza hut	0.0	0.0	Neutral	0.189	0.0	0.811	-0.1027	Negative
514	514	2022-07-04 07:19:03+00:00	requiemforameme	35		why is the Pizza Hut logo a hat?? Should be called pizza hat	pizza hut logo hat called pizza hat	0.0	0.0	Neutral	0.0	0.0	1.0	0.0	Neutral
515	515	2022-07-04 07:17:46+00:00	_dxta	500		@xhelmix Kayak waiter pizza hut	xhelmix kayak waiter pizza hut	0.0	0.0	Neutral	0.0	0.0	1.0	0.0	Neutral
516	516	2022-07-04 07:13:53+00:00	Askrlfess	15172	Jakarta, Indonesia	Pizza hut delivery bisa take away kah? [Askrl]	pizza hut delivery bisa take away kah askrl	0.0	0.0	Neutral	0.0	0.0	1.0	0.0	Neutral
517	517	2022-07-04 07:08:00+00:00	Thazal	287	Portland	@8bitminiboss The pizza hut in town closed, I'm going to have to visit my parents just to use my Shredder's revenge… https://t.co/pcOmjKonU0	bitminiboss pizza hut town closed going visit parents use shredder revenge	-0.1	0.1	Negative	0.254	0.0	0.746	-0.5267	Negative
518	518	2022-07-04 07:06:26+00:00	MaikeruFakeShow	173	時雨のすてじ | 16	@HeavenlyControl @pizzahut If you had Pizza Hut, why isn’t anyone cosplaying C.C.?	heavenlycontrol pizzahut pizza hut anyone cosplaying	0.0	0.0	Neutral	0.0	0.0	1.0	0.0	Neutral
519	519	2022-07-04 07:01:05+00:00	SarafromMI	4998	Colorado, USA	Disappointed we don't have more retro fast food. I want to go sit down and eat dinner at a 90's Pizza Hut or Taco Bell.	disappointed retro fast food want sit eat dinner pizza hut taco bell	-0.275	0.675	Negative	0.215	0.09	0.694	-0.4215	Negative
520	520	2022-07-04 06:59:40+00:00	PeachPie_25	7556	Where U Wanna Be Birthday. 2/5	I want some Pizza Hut pizza, haven’t had any in years	want pizza hut pizza years	0.0	0.0	Neutral	0.0	0.245	0.755	0.0772	Positive
521	521	2022-07-04 06:58:12+00:00	clkz0r	1005	Green Wedge, DPRV	@RudiEdsall Metal Mayhem &gt; Smoke Dreams &gt; Peril Underground &gt; Missing Link &gt; JB HIFI &gt; Gaslight &gt; Maccas/Pizza Hut… https://t.co/Q9dHtE8lx8	rudiedsall metal mayhem smoke dreams peril underground missing link hifi gaslight maccas pizza hut	-0.2	0.05	Negative	0.263	0.145	0.591	-0.296	Negative
522	522	2022-07-04 06:57:42+00:00	PizzaHutIN	3	India	@snarikim We would like to get this checked for you. Please DM with your restaurant location. -Team Pizza Hut https://t.co/ZO15nwoXYA	snarikim would like get checked please restaurant location team pizza hut	0.0	0.0	Neutral	0.0	0.348	0.652	0.5859	Positive
523	523	2022-07-04 06:38:00+00:00	fatbuffalo4	215	Hong Kong	@GorillaMarxist @Kraut73931587 People scrambling to get on the Pizza Hut helicopters like the fall of Saigon	gorillamarxist kraut people scrambling get pizza hut helicopters like fall saigon	0.0	0.0	Neutral	0.0	0.2	0.8	0.3612	Positive
524	524	2022-07-04 06:29:12+00:00	54ndy2000	357		@GrimpyCoffee The Soviet union collapsed because they thought they could out pizza the hut.	grimpycoffee soviet union collapsed thought could pizza hut	0.0	0.0	Neutral	0.231	0.0	0.769	-0.2732	Negative
525	525	2022-07-04 06:26:14+00:00	PizzaHutAU	82	Australia	@ShikNarula Hi Shikha, we’re sorry to hear that you’ve had this experience. We treat these issues as a high priorit… https://t.co/Svhh3xCgXd	shiknarula shikha sorry hear experience treat issues high priorit	-0.16999999999999998	0.77	Negative	0.118	0.245	0.636	0.34	Positive
526	526	2022-07-04 06:17:58+00:00	PROGENIUS77	2214	United States	how am i in arby’s and Pizza Hut commercials and stargirl still said she never want to speak to me again don’t make sense 🤷🏻🤷🏻🤷🏻🤷🏻🤷🏻	arby pizza hut commercials stargirl still said never want speak make sense	0.0	0.0	Neutral	0.1	0.0	0.9	-0.0572	Negative
528	528	2022-07-04 06:10:48+00:00	CryptoCitizen88	1050		@outandaboutjc1 @durian_hot @alainexe_ My first job was Pizza Hut. It was 100% more intense than sitting at a desk… https://t.co/Owl44NbjJT	outandaboutjc durian_hot alainexe_ first job pizza hut intense sitting desk	0.225	0.6666666666666666	Positive	0.0	0.126	0.874	0.0772	Positive
529	529	2022-07-04 06:08:39+00:00	nyaalanna	132		I think I been sleep on Pizza Hut pizza my whole life but I am AWAKE now👁👄👁	think sleep pizza hut pizza whole life awake	0.2	0.4	Positive	0.0	0.0	1.0	0.0	Neutral
530	530	2022-07-04 06:05:51+00:00	Thatcrazygreek1	234		@JusCraig37 @DonniegRetro My highschool had pizza hut pizza for sale a dollar a slice every day.	juscraig donniegretro highschool pizza hut pizza sale dollar slice every day	0.0	0.0	Neutral	0.0	0.0	1.0	0.0	Neutral
531	531	2022-07-04 06:01:45+00:00	Kosmikaze4real	141		@GenshinUpdate Can this actually be part of the game? Theres not a pizza hut near me...	genshinupdate actually part game theres pizza hut near	-0.10000000000000002	0.3	Negative	0.0	0.0	1.0	0.0	Neutral
532	532	2022-07-04 06:01:40+00:00	cornpopsmoke	2015		@Tom_Fowdy Gorbachev just couldn't handle Pizza Hut and McDonald's leaving Russia.	tom_fowdy gorbachev handle pizza hut mcdonald leaving russia	0.0	0.0	Neutral	0.0	0.0	1.0	0.0	Neutral
533	533	2022-07-04 05:57:38+00:00	isaacpwilson	816	Los Angeles, CA	I really don’t want to admit but I’m gonna have to choose Pizza Hut &amp; Wendy’s. That’s gonna give me the most variet… https://t.co/yJy5bae8UP	really want admit gonna choose pizza hut amp wendy gonna give variet	0.2	0.2	Positive	0.0	0.269	0.731	0.3962	Positive
534	534	2022-07-04 05:56:37+00:00	June_Snug	933		One of my fondest memories involves me watching the 90s ninja turtle movies eating a mini pizza hut pizza from the… https://t.co/t7E0NlKZWK	one fondest memories involves watching ninja turtle movies eating mini pizza hut pizza	0.0	0.0	Neutral	0.0	0.0	1.0	0.0	Neutral
535	535	2022-07-04 05:50:45+00:00	PizzaHutIN	3	India	@vinaytweetz We are getting this checked with our team. An update will soon be shared with you in this regard. -Team Pizza Hut	vinaytweetz getting checked team update soon shared regard team pizza hut	0.0	0.0	Neutral	0.0	0.194	0.806	0.34	Positive
536	536	2022-07-04 05:48:19+00:00	BrandoFromChat	2161		Update: I made it. I have Out PACED the Hut There’s just the possibility that my food just never even gets deliver… https://t.co/WzhjBj6HAH	update made paced hut possibility food never even gets deliver	0.0	0.0	Neutral	0.0	0.0	1.0	0.0	Neutral
537	537	2022-07-04 05:47:50+00:00	Pooterman935	612	Texas, Yeehaw land	Our wedding is being held at my local pizza hut. She's everything https://t.co/7mS7FBCfUk	wedding held local pizza hut everything	0.0	0.0	Neutral	0.0	0.0	1.0	0.0	Neutral
538	538	2022-07-04 05:43:05+00:00	FlaredBass	38	Plato's Cave	@IreneGellar I mean its a dark life for sure and trying to be darker than specifically a trans woman is like trying… https://t.co/PLiWxwSk7A	irenegellar mean dark life sure trying darker specifically trans woman like trying	0.012499999999999992	0.6587962962962962	Positive	0.0	0.324	0.676	0.5859	Positive
539	539	2022-07-04 05:42:15+00:00	robindotpng	203	18 • lesbian ♥︎ • tma 🏳️‍⚧️	pizza hut salad	pizza hut salad	0.0	0.0	Neutral	0.0	0.0	1.0	0.0	Neutral
540	540	2022-07-04 05:41:52+00:00	fullfringal	1613	Shan Gri La colony, side 1	@mako_skies Wait Wing Street is run by Pizza Hut?	mako_skies wait wing street run pizza hut	0.0	0.0	Neutral	0.0	0.0	1.0	0.0	Neutral
541	541	2022-07-04 05:38:51+00:00	darrieeee	123		this made me want pizza hut https://t.co/zoK69ZzcTn	made want pizza hut	0.0	0.0	Neutral	0.0	0.302	0.698	0.0772	Positive
542	542	2022-07-04 05:37:28+00:00	West_melon1223	131	Malaysia	@shxtou Pizza hut	shxtou pizza hut	0.0	0.0	Neutral	0.0	0.0	1.0	0.0	Neutral
543	543	2022-07-04 05:32:05+00:00	mako_skies	133	Washington, DC	@fullfringal I call the cats ‘Wing Street’, which my husband who grew up in China didn’t get the reference until I… https://t.co/Cvh96Whu5w	fullfringal call cats wing street husband grew china get reference	0.0	0.0	Neutral	0.0	0.0	1.0	0.0	Neutral
544	544	2022-07-04 05:31:45+00:00	angry_tha	175	Ontario	@HorrorFandomIM Pizza the hut is the best part of this movie	horrorfandomim pizza hut best part movie	1.0	0.3	Positive	0.0	0.457	0.543	0.6369	Positive
545	545	2022-07-04 05:29:36+00:00	Teddie_Mac	581		@creoletee This is what Pizza Hut used to look like in the 90s!	creoletee pizza hut used look like	0.0	0.0	Neutral	0.0	0.333	0.667	0.3612	Positive
546	546	2022-07-04 05:28:57+00:00	raiyanabrar24	0		Pizza Hut Coupon Code - How to Get Pizza Hut Coupon Codes 2022 https://t.co/2ixSKXsZGl via @YouTube	pizza hut coupon code get pizza hut coupon codes via youtube	0.0	0.0	Neutral	0.0	0.0	1.0	0.0	Neutral
547	547	2022-07-04 05:27:51+00:00	Blacklegojika	383	New Brighton	pizza hut + popeyes imma feed my whole extended family https://t.co/x6IpjYBDfo	pizza hut popeyes imma feed whole extended family	0.2	0.4	Positive	0.0	0.0	1.0	0.0	Neutral
548	548	2022-07-04 05:26:26+00:00	Dawn_Sagely	867	🇿🇼	@thatThobelakid Ummm in the world l don't know but in Zim its best so far. Haungazoti inokunda pizza hut	thatthobelakid ummm world know zim best far haungazoti inokunda pizza hut	0.55	0.65	Positive	0.0	0.296	0.704	0.6369	Positive
549	549	2022-07-04 05:23:22+00:00	TheRedDiva	595	All up in Minneapolis!!	I'm trying to lose weight so I'm wrong for this but if I want it I got to have it I pick Pizza Hut and Dairy Queen https://t.co/U8E7sXNJdA	trying lose weight wrong want got pick pizza hut dairy queen	-0.5	0.9	Negative	0.384	0.086	0.53	-0.6705	Negative
550	550	2022-07-04 05:21:35+00:00	jnkooker	603	she/her • ptd in LA	"we can't be late to the zionist sex trafficking cabal meeting at the fucking pizza hut" that scene always has me in stitches	late zionist sex trafficking cabal meeting fucking pizza hut scene always stitches	-0.44999999999999996	0.7	Negative	0.0	0.0	1.0	0.0	Neutral
551	551	2022-07-04 05:16:46+00:00	BIMAH_IO	1062	Saint Petersburg, FL	@LowEffortPunks I think it’s time we teamed up to our pizza the hut. No one can stop us tbh. https://t.co/5UkKNaNTJM	loweffortpunks think time teamed pizza hut one stop tbh	0.0	0.0	Neutral	0.216	0.0	0.784	-0.296	Negative
552	552	2022-07-04 05:10:32+00:00	witchnwords	1780	My imagination HB NZ	@flutieclare I was there 98 I think (I so would have picked you younger than me from your profile pic). Gods it fee… https://t.co/6JIhc3ehE2	flutieclare think would picked younger profile pic gods fee	0.0	0.0	Neutral	0.0	0.0	1.0	0.0	Neutral
553	553	2022-07-04 05:08:48+00:00	FuMikechu	5508	Hollywoodland	@pizzahut @yumbrands why can't we include the "#" symbol in the online delivery instructions? And why is it only l… https://t.co/hTw1dH5VFK	pizzahut yumbrands include symbol online delivery instructions	0.0	0.0	Neutral	0.0	0.0	1.0	0.0	Neutral
554	554	2022-07-04 05:08:17+00:00	edandmirah	1855	Arizona, USA	Pizza Hut Hawaiian Pizza its what's for dinner. That cheese tho I am far from being a Mouse. 🐭😂😂 Pulled up to the… https://t.co/QOeTpU86cG	pizza hut hawaiian pizza dinner cheese tho far mouse pulled	0.1	1.0	Positive	0.0	0.0	1.0	0.0	Neutral
555	555	2022-07-04 05:04:38+00:00	serveaux	2751	La Crescenta-Montrose, CA	@yesiamdb @red_baiting My first job was at Pizza Hut in the 90s and we got an order for Tom Metzger one time. We we… https://t.co/xwDZtNQhSd	yesiamdb red_baiting first job pizza hut got order tom metzger one time	0.25	0.3333333333333333	Positive	0.0	0.0	1.0	0.0	Neutral
556	556	2022-07-04 05:03:50+00:00	xlfalafelmeal42	697	he/him	IM AT THE PIZZA HUT (WHAT?) IM AT THE TACO BELL (WHAT?) https://t.co/B3QSHGtNP0	pizza hut taco bell	0.0	0.0	Neutral	0.0	0.0	1.0	0.0	Neutral
557	557	2022-07-04 04:51:42+00:00	MalikPrince	632	Seattle, WA	@onawa @pizzahut Yeah very similar. It's basically the same but the seasoning that goes on top of Pizza Hut's is b… https://t.co/rm6PxOHeKv	onawa pizzahut yeah similar basically seasoning goes top pizza hut	0.25	0.45	Positive	0.0	0.333	0.667	0.4588	Positive
558	558	2022-07-04 04:50:46+00:00	MaryTylerMom	726	Chicago	@53viroqua Find memories of standing on that corner with my Mom and brother waiting for the bus that would drop us… https://t.co/MzzlYH27cC	viroqua find memories standing corner mom brother waiting bus would drop	0.0	0.0	Neutral	0.174	0.0	0.826	-0.2732	Negative
559	559	2022-07-04 04:49:42+00:00	NukeLaine	423	N̶o̶r̶t̶h̶ South of Canada	@HorrorFandomIM Pizza the Hut as a whole. "Moichendising!" "I'm surrounded by Assholes." "I see your Schwartz is as… https://t.co/9JeJhr8Ss9	horrorfandomim pizza hut whole moichendising surrounded assholes see schwartz	0.2	0.4	Positive	0.322	0.0	0.678	-0.5859	Negative
560	560	2022-07-04 04:47:14+00:00	nicosls5	320		@JonnGrey dawg where can i bet $100 on you to out pizza the hut?	jonngrey dawg bet pizza hut	0.0	0.0	Neutral	0.0	0.0	1.0	0.0	Neutral
561	561	2022-07-04 04:46:38+00:00	fapperfoods	1080		Greasy - Pizza Hut-style Cheese Bread Recipe ==&gt; https://t.co/7YyDYW0GWy Gourmet Popping Corn Gourmet Cookies Gour… https://t.co/d4w74qQFsj	greasy pizza hut style cheese bread recipe gourmet popping corn gourmet cookies gour	0.0	0.0	Neutral	0.0	0.0	1.0	0.0	Neutral
562	562	2022-07-04 04:39:32+00:00	REAL_SA_7	596		@SimonYuSEA That’s a Pizza Hut	simonyusea pizza hut	0.0	0.0	Neutral	0.0	0.0	1.0	0.0	Neutral
563	563	2022-07-04 04:36:31+00:00	CanQuestLoser	85	proship/profiction DNI	i think i am that vine where that guy is out of breath saying "welcome to pizza hut,,, let me guess, pizza ?" and faints	think vine guy breath saying welcome pizza hut let guess pizza faints	0.8	0.9	Positive	0.0	0.214	0.786	0.4588	Positive
564	564	2022-07-04 04:34:24+00:00	SevOneDeu	503	Council Bluffs, IA	@NickVanExit It’s like the little tables they used to put into the Pizza Hut boxes to keep the box off the top of the pizza.	nickvanexit like little tables used put pizza hut boxes keep box top pizza	0.15625	0.5	Positive	0.0	0.281	0.719	0.5106	Positive
565	565	2022-07-04 04:33:17+00:00	serenabackupuno	303		@theblazingrush I agree that pizza hut sucks but you could have used a better example than papa John's!	theblazingrush agree pizza hut sucks could used better example papa john	0.1	0.4	Positive	0.157	0.34	0.503	0.4404	Positive
566	566	2022-07-04 04:31:59+00:00	theblazingrush	161	💜aryssa💜	papa johns is better than pizza hut “no one can outpizza the hut” except literally every pizza place can and does… https://t.co/L7bAIazfLf	papa johns better pizza hut one outpizza hut except literally every pizza place	0.5	0.5	Positive	0.0	0.195	0.805	0.4404	Positive
567	567	2022-07-04 04:31:29+00:00	ShadowEmbers1	520	Pennsylvania	@replicantpinky Better question is "Who doesn't out pizza the hut?"	replicantpinky better question pizza hut	0.5	0.5	Positive	0.0	0.42	0.58	0.4404	Positive
568	568	2022-07-04 04:28:08+00:00	Rookie_Da_Felon	129	Inglewood, CA	This pizza hut hit the spot no lie	pizza hut hit spot lie	0.0	0.0	Neutral	0.0	0.0	1.0	0.0	Neutral
569	569	2022-07-04 04:24:53+00:00	allaboutMari_	1190		@justericac It’s giving Pizza Hut 😍 was it actually cooked thoroughly and good tho?	justericac giving pizza hut actually cooked thoroughly good tho	0.35	0.35000000000000003	Positive	0.0	0.444	0.556	0.6801	Positive
570	570	2022-07-04 04:24:23+00:00	FUCHIPATAS	1148	California	@HorrorFandomIM “Pizza, the Hut!”	horrorfandomim pizza hut	0.0	0.0	Neutral	0.0	0.0	1.0	0.0	Neutral
571	571	2022-07-04 04:20:04+00:00	queenin868	158	Trinidad	😩😩😩 Mario’s and Pizza Hut need to get with the program man 😮‍💨 https://t.co/6ibgta9gWi	mario pizza hut need get program man	0.0	0.0	Neutral	0.0	0.0	1.0	0.0	Neutral
572	572	2022-07-04 04:19:08+00:00	rukarindie	539	Food truck on the outskirts	@dempseyrollss Haven't had pizza hut in a long time	dempseyrollss pizza hut long time	-0.05	0.4	Negative	0.0	0.0	1.0	0.0	Neutral
573	573	2022-07-04 04:16:34+00:00	ShermYotes	364	Coyote Canyon, Coyote Republic	@BilDaTrukMarte Pizza the hut!	bildatrukmarte pizza hut	0.0	0.0	Neutral	0.0	0.0	1.0	0.0	Neutral
574	574	2022-07-04 04:15:43+00:00	BabbyJaso	1059	ATX	Pizza Hut claims another victim.	pizza hut claims another victim	-0.07500000000000001	0.05	Negative	0.344	0.0	0.656	-0.2732	Negative
575	575	2022-07-04 04:14:51+00:00	lwrcefilms	916	21 years old	PIZZA THE HUT https://t.co/Q60qpIxMUm	pizza hut	0.0	0.0	Neutral	0.0	0.0	1.0	0.0	Neutral
576	576	2022-07-04 04:13:14+00:00	FriarsCapital	897	Friartown	If you say Pizza Hut I’m so sorry you think like that. https://t.co/F6XkUpxork	say pizza hut sorry think like	-0.5	1.0	Negative	0.167	0.321	0.513	0.296	Positive
577	577	2022-07-04 04:12:56+00:00	L0RDGIV	1057	Metaverse	I wish more restaurant chains could try out the combination pizza hut &amp; taco bell routine. What potential winning combos are out there?	wish restaurant chains could try combination pizza hut amp taco bell routine potential winning combos	0.25	0.875	Positive	0.0	0.319	0.681	0.7269	Positive
578	578	2022-07-04 04:10:37+00:00	Thanos20272029	1835		@MadScientistFF Roy Rogers and Pizza Hut.	madscientistff roy rogers pizza hut	0.0	0.0	Neutral	0.0	0.0	1.0	0.0	Neutral
579	579	2022-07-04 04:03:45+00:00	jaideep_kr	67	New Delhi, India	@PizzaHutIN My email id is jjaideep1kumar@gmail.com, I made this order through Pizza Hut app hence you should easil… https://t.co/F3ra3Ldxor	pizzahutin email jjaideepkumar gmail com made order pizza hut app hence easil	0.0	0.0	Neutral	0.0	0.0	1.0	0.0	Neutral
580	580	2022-07-04 04:00:22+00:00	PizzaHutIN	3	India	@jaideep_kr This shouldn't have happened. Please share your phone number, email ID and restaurant location via DM a… https://t.co/eWJeZ9G052	jaideep_kr happened please share phone number email restaurant location via	0.0	0.0	Neutral	0.0	0.453	0.547	0.5859	Positive
581	581	2022-07-04 04:00:12+00:00	emorottie	744	San Dimas, California	@ventrexim Pizza Hut was the shit in the early to mid 90's. Their deep dish personal pizzas were so good.	ventrexim pizza hut shit early mid deep dish personal pizzas good	0.09999999999999999	0.4000000000000001	Positive	0.232	0.187	0.581	-0.1779	Negative
582	582	2022-07-04 03:59:55+00:00	PizzaHutIN	3	India	@jaideep_kr Allow us to get this checked. Please share your phone number, email ID and restaurant location via DM a… https://t.co/In0cjH4Rui	jaideep_kr allow get checked please share phone number email restaurant location via	0.0	0.0	Neutral	0.0	0.49	0.51	0.6908	Positive
583	583	2022-07-04 03:59:01+00:00	k1gotsuspended	581		@iIoveuih8u @pizzahut Cant out pizza the hut	iioveuihu pizzahut cant pizza hut	0.0	0.0	Neutral	0.0	0.0	1.0	0.0	Neutral
584	584	2022-07-04 03:57:53+00:00	RolandCreative	584	Toronto	When someone out Pizza'd the Hut they were called a madman. But when you Un-Red the Lobster, that's taking it too f… https://t.co/V6jKMVd52n	someone pizza hut called madman red lobster taking	0.0	0.0	Neutral	0.0	0.0	1.0	0.0	Neutral
585	585	2022-07-04 03:57:29+00:00	jsrmalvarez	145	Madrid, Spain	@ItsgabboGabe @miniarchillect In Europe it will be Pizza Hut. https://t.co/6txU1Twn6F	itsgabbogabe miniarchillect europe pizza hut	0.0	0.0	Neutral	0.0	0.0	1.0	0.0	Neutral
586	586	2022-07-04 03:54:57+00:00	ShawnGA88	40		@AtlasKey Yes so you do agree. Hooters is the same thing as Pizza Hut.	atlaskey yes agree hooters thing pizza hut	0.0	0.0	Neutral	0.0	0.51	0.49	0.6369	Positive
587	587	2022-07-04 03:52:39+00:00	PizzaHutIN	3	India	@PandeyVaibhav84 Allow us to get this checked. Please share your phone number, email ID and restaurant location via… https://t.co/S9E6X7Rx59	pandeyvaibhav allow get checked please share phone number email restaurant location via	0.0	0.0	Neutral	0.0	0.49	0.51	0.6908	Positive
588	588	2022-07-04 03:51:26+00:00	PizzaHutIN	3	India	@harshgolechha Allow us to get this checked. Please share your phone number and email ID via DM and we will look in… https://t.co/yvjbZv6HNK	harshgolechha allow get checked please share phone number email via look	0.0	0.0	Neutral	0.0	0.524	0.476	0.6908	Positive
589	589	2022-07-04 03:50:36+00:00	MikeBeas	24	Charleston, SC	“Former Pizza Hut spokesman Donald Trump”	former pizza hut spokesman donald trump	0.0	0.0	Neutral	0.0	0.0	1.0	0.0	Neutral
590	590	2022-07-04 03:49:19+00:00	boysinberry	283		Vomiting up pizza hut	vomiting pizza hut	0.0	0.0	Neutral	0.0	0.0	1.0	0.0	Neutral
591	591	2022-07-04 03:45:05+00:00	OrgxFKrybz1p9ef	0	Abu Dhabi	We offer best Abu Dhabi massage to our customers and offer complete body relaxation. Call or Whatsapp: +97150691865… https://t.co/4dcrXn6HTg	offer best abu dhabi massage customers offer complete body relaxation call whatsapp	0.55	0.35	Positive	0.0	0.432	0.568	0.8225	Positive
592	592	2022-07-04 03:42:09+00:00	langederome	2	Abu Dhabi	We offer best Abu Dhabi massage to our customers and offer complete body relaxation. Call or Whatsapp: +97150691865… https://t.co/AxtbZ0VFXS	offer best abu dhabi massage customers offer complete body relaxation call whatsapp	0.55	0.35	Positive	0.0	0.432	0.568	0.8225	Positive
593	593	2022-07-04 03:41:57+00:00	TheNeonParadox	2088	Ravenswood Bluff	@HorrorFandomIM Pizza the Hut?	horrorfandomim pizza hut	0.0	0.0	Neutral	0.0	0.0	1.0	0.0	Neutral
594	594	2022-07-04 03:41:31+00:00	xJu1s94x	2	Abu Dhabi	We offer best Abu Dhabi massage to our customers and offer complete body relaxation. Call or Whatsapp: +97150691865… https://t.co/ewW6jMCYSd	offer best abu dhabi massage customers offer complete body relaxation call whatsapp	0.55	0.35	Positive	0.0	0.432	0.568	0.8225	Positive
595	595	2022-07-04 03:40:15+00:00	emorottie	744	San Dimas, California	@ventrexim This is true but Domino's is near inedible. Pizza Hut is still good in a pinch. Funny enough I'm kind of tired of Round Table.	ventrexim true domino near inedible pizza hut still good pinch funny enough kind tired round table	0.17500000000000002	0.6437500000000002	Positive	0.112	0.463	0.425	0.8442	Positive
596	596	2022-07-04 03:33:05+00:00	Woody65364469	1259	Edmonton, Alberta	@TMLoutan @Mike_Salame Pizza Hut!	tmloutan mike_salame pizza hut	0.0	0.0	Neutral	0.0	0.0	1.0	0.0	Neutral
597	597	2022-07-04 03:32:11+00:00	AQbrEii	3680	✨your dreams✨	This the pizza Pizza Hut had when they had the dine-in restaurants 😍 https://t.co/QPzI75CHUb	pizza pizza hut dine restaurants	0.0	0.0	Neutral	0.0	0.0	1.0	0.0	Neutral
598	598	2022-07-04 03:31:15+00:00	BotTriesBotFail	2		Connor moonwalks traveling to Pizza Hut to get this wiring for their grandma	connor moonwalks traveling pizza hut get wiring grandma	0.0	0.0	Neutral	0.0	0.0	1.0	0.0	Neutral
599	599	2022-07-04 03:27:24+00:00	rileyscott64	368		i ordered Pizza Hut yesterday https://t.co/OdVCL4H4qy	ordered pizza hut yesterday	0.0	0.0	Neutral	0.0	0.0	1.0	0.0	Neutral
600	600	2022-07-04 03:26:38+00:00	LucasWitt21	372	Oklahoma, USA	Me: Drives to town for Gatorade because im dehydrated and puking. Gets 8 miles, all the way to town. No wallet. Goe… https://t.co/GhAfLuba1R	drives town gatorade dehydrated puking gets miles way town wallet goe	0.0	0.0	Neutral	0.219	0.0	0.781	-0.4215	Negative
601	601	2022-07-04 03:25:54+00:00	mchkzn	705	Gatineau, QC	Just learned that these Vanier T-shirts are a thing. And those are the Pizza Hut Towers on the T-Shirt. https://t.co/r6fLjauIzd	learned vanier shirts thing pizza hut towers shirt	0.0	0.0	Neutral	0.0	0.0	1.0	0.0	Neutral
602	602	2022-07-04 03:22:38+00:00	hanjiiistar	563	18 exoskzpink + sonic	@copyianaa omg he got pizza hut in the pock da hut	copyianaa omg got pizza hut pock hut	0.0	0.0	Neutral	0.0	0.0	1.0	0.0	Neutral
603	603	2022-07-04 03:22:03+00:00	Kman08336098	1668		@HorrorFandomIM Pizza the Hut?!	horrorfandomim pizza hut	0.0	0.0	Neutral	0.0	0.0	1.0	0.0	Neutral
605	605	2022-07-04 03:13:56+00:00	ChaseVandyke	230	wilmington nc	About to eat an unhealthy amount of Pizza Hut	eat unhealthy amount pizza hut	-0.4	0.7	Negative	0.459	0.0	0.541	-0.5267	Negative
606	606	2022-07-04 03:13:28+00:00	AtlasKey	34		@ShawnGA88 Pizza Hut isn't a drinking establishment, right?	shawnga pizza hut drinking establishment right	0.2857142857142857	0.5357142857142857	Positive	0.0	0.0	1.0	0.0	Neutral
607	607	2022-07-04 03:12:18+00:00	MarKngston	21	Gothlantastan, USA	McDonald's and pizza hut https://t.co/J44x0x7WsG	mcdonald pizza hut	0.0	0.0	Neutral	0.0	0.0	1.0	0.0	Neutral
608	608	2022-07-04 03:08:11+00:00	Adonisaurusrex	159	Darkside of the moon	I swear this is how Pizza Hut used to be https://t.co/fGsFzolmV4	swear pizza hut used	0.0	0.0	Neutral	0.286	0.0	0.714	-0.0516	Negative
609	609	2022-07-04 03:05:05+00:00	christopherokey	1316	Richfield, MN	@okeytrice @MadScientistFF I’d say Pizza Hut and Taco Bell. Thin and Crispy beef and breadsticks at Pizza Hut and t… https://t.co/xMyEBYKAXG	okeytrice madscientistff say pizza hut taco bell thin crispy beef breadsticks pizza hut	-0.4	0.8500000000000001	Negative	0.0	0.0	1.0	0.0	Neutral
610	610	2022-07-04 03:02:52+00:00	LuckyRyan93	43	Springfield, IL	@replicantpinky I used to love Pizza Hut now I’m more of a Domino’s and Papa Johns	replicantpinky used love pizza hut domino papa johns	0.5	0.6	Positive	0.0	0.375	0.625	0.6369	Positive
611	611	2022-07-04 03:01:09+00:00	okeytrice	360	A couch, if all is going well	@MadScientistFF Pizza Hut and Popeyes	madscientistff pizza hut popeyes	0.0	0.0	Neutral	0.0	0.0	1.0	0.0	Neutral
612	612	2022-07-04 03:00:49+00:00	kylepetree	848	Dallas, TX	@jay25f @amyengineer I came here to say +5 for the Pizza Hut cup	jayf amyengineer came say pizza hut cup	0.0	0.0	Neutral	0.0	0.0	1.0	0.0	Neutral
613	613	2022-07-04 02:57:32+00:00	Steve35398831	595	Ontario, Canada	@MadScientistFF Subway,Pizza Hut	madscientistff subway pizza hut	0.0	0.0	Neutral	0.0	0.0	1.0	0.0	Neutral
614	614	2022-07-04 02:57:06+00:00	BamNino	837	Swats Atlanta zone 4 D[M]V	Cuz you’ve already been to Pizza Hut, dominoes, Papa John’s, Ledos, Pisanos, &amp; the pizza spots at the let outs in D… https://t.co/YJdoDeMbOI	cuz already pizza hut dominoes papa john ledos pisanos amp pizza spots let outs	0.0	0.0	Neutral	0.0	0.0	1.0	0.0	Neutral
615	615	2022-07-04 02:56:28+00:00	rodcastllc	381	the home of sexuals	@24Kssb Pizza hut sucks shit	kssb pizza hut sucks shit	-0.25	0.55	Negative	0.67	0.0	0.33	-0.7269	Negative
616	616	2022-07-04 02:55:42+00:00	shroomlbs	275	ed/vent acc ☆ 20 ☆ she / her	@xluttis Pizza, some are alright, like authentic italian ones, but i’d still never choose to have one. Dominos / pi… https://t.co/05FkNNRvC1	xluttis pizza alright like authentic italian ones still never choose one dominos	0.25	0.375	Positive	0.0	0.31	0.69	0.5423	Positive
617	617	2022-07-04 02:55:22+00:00	anitakearney65	7324	north carolina	@MadScientistFF Toss up between Taco Bell 🔔 Dunkin’ Donuts and Pizza Hut	madscientistff toss taco bell dunkin donuts pizza hut	0.0	0.0	Neutral	0.0	0.0	1.0	0.0	Neutral
618	618	2022-07-04 02:53:51+00:00	ValenteAdmirer	1		Mike Valente could out pizza the hut. @ValenteLEX18	mike valente could pizza hut valentelex	0.0	0.0	Neutral	0.0	0.0	1.0	0.0	Neutral
619	619	2022-07-04 02:53:02+00:00	more_contentpls	817	Bay Area	Breaking: Supreme Court declares pizza a sandwich. Tells pizza hut to put lettuce and mayo on it and get over it.	breaking supreme court declares pizza sandwich tells pizza hut put lettuce mayo get	0.0	0.0	Neutral	0.0	0.231	0.769	0.5574	Positive
620	620	2022-07-04 02:53:01+00:00	thirdexit	1350	Atlanta, GA	This how pizza hut used to be when they were still a buffet. Omg. https://t.co/1s0Ix2RpgD	pizza hut used still buffet omg	0.0	0.0	Neutral	0.0	0.0	1.0	0.0	Neutral
621	621	2022-07-04 02:52:26+00:00	kandiskardash	960	Somewhere in Limpopo ❤️	pizza hut is right next to andiccio in illovo. some may argue that outside of ‘just pizza’ they have completely different markets?	pizza hut right next andiccio illovo may argue outside pizza completely different markets	0.07142857142857142	0.29642857142857143	Positive	0.167	0.0	0.833	-0.34	Negative
622	622	2022-07-04 02:52:08+00:00	sourchuck	171	line dance disco	pizza hut driver made me walk down the street and pull the pizza out of the bag myself……	pizza hut driver made walk street pull pizza bag	0.0	0.0	Neutral	0.0	0.0	1.0	0.0	Neutral
623	623	2022-07-04 02:51:13+00:00	BotTriesBotFail	2		James takes a bus heading for Pizza Hut so they can check the price of Diamonds to donate to charity	james takes bus heading pizza hut check price diamonds donate charity	0.0	0.0	Neutral	0.0	0.219	0.781	0.4215	Positive
624	624	2022-07-04 02:49:21+00:00	hunterrebel	340		@pizzahut Cancel Woke Pizza Hut!!!	pizzahut cancel woke pizza hut	0.0	0.0	Neutral	0.333	0.0	0.667	-0.25	Negative
625	625	2022-07-04 02:47:49+00:00	93MYGF	121	ar58 NA	so youre telling me genshin is rly collabing with pizza hut https://t.co/z7ogyFCLSq	youre telling genshin rly collabing pizza hut	0.0	0.0	Neutral	0.0	0.0	1.0	0.0	Neutral
626	626	2022-07-04 02:45:32+00:00	notanastronomer	1553		@AJHolmgren you're at the pizza hut / you're at the taco bell	ajholmgren pizza hut taco bell	0.0	0.0	Neutral	0.0	0.0	1.0	0.0	Neutral
627	627	2022-07-04 02:43:54+00:00	sealednectr	61		@afaxima @wellofthinking They used to sell those at pizza hut😩	afaxima wellofthinking used sell pizza hut	0.0	0.0	Neutral	0.0	0.0	1.0	0.0	Neutral
628	628	2022-07-04 02:41:31+00:00	eternal_bowtie	274	she/her	@CommissarJen I cannot believe this I was thinking about tweeting about the goddamn combination pizza hut and taco… https://t.co/seK4f6RhZw	commissarjen cannot believe thinking tweeting goddamn combination pizza hut taco	0.0	0.0	Neutral	0.256	0.0	0.744	-0.4767	Negative
629	629	2022-07-04 02:40:50+00:00	EffendyJud	2		@zsevan_ pizza hut better	zsevan_ pizza hut better	0.5	0.5	Positive	0.0	0.492	0.508	0.4404	Positive
630	630	2022-07-04 02:38:34+00:00	AllAboutAroha	1273	Panama City, FL	@leapozguy @mike12978272 @ZimasBlue952 @Spada1088 @Gavinakel21King @adleyrushmound @JohnnyRadio @KingJames Hmm🤔 P… https://t.co/belI6Sj2Kw	leapozguy mike zimasblue spada gavinakelking adleyrushmound johnnyradio kingjames hmm	0.0	0.0	Neutral	0.0	0.0	1.0	0.0	Neutral
631	631	2022-07-04 02:32:36+00:00	SurvivorTitles	0	Fiji	Survivor 9: Pizza Hut (Outside,Outsmart,Outsmart)	survivor pizza hut outside outsmart outsmart	0.0	0.05	Neutral	0.0	0.333	0.667	0.3612	Positive
632	632	2022-07-04 02:29:05+00:00	peanut_buttr	936		@24Kssb Pizza Hut already got out-pizzad	kssb pizza hut already got pizzad	0.0	0.0	Neutral	0.0	0.0	1.0	0.0	Neutral
633	633	2022-07-04 02:27:02+00:00	emorottie	744	San Dimas, California	I wish Domino's and Pizza Hut tasted as good as they did 30 years ago.	wish domino pizza hut tasted good years ago	0.7	0.6000000000000001	Positive	0.0	0.483	0.517	0.6808	Positive
634	634	2022-07-04 02:22:46+00:00	lawmitra	52		2/3 Some of the existing hashtag marks in Singapore trademarks are #BDOUNIBANK in Class 36 for banking-related serv… https://t.co/2My7NwZx8F	existing hashtag marks singapore trademarks bdounibank class banking related serv	0.0	0.4	Neutral	0.0	0.0	1.0	0.0	Neutral
636	636	2022-07-04 02:14:59+00:00	Aye_Kie	61		I love 🍕Pizza Hut ,pizza bites ,oven cooked pizza, pizza and wings I wanna be a pizza	love pizza hut pizza bites oven cooked pizza pizza wings wanna pizza	0.5	0.6	Positive	0.0	0.276	0.724	0.6369	Positive
637	637	2022-07-04 02:14:56+00:00	Michell18929477	36		@colbertlateshow @colbertlateshow seriously? Since when did you switch from PIZZA, CHICKEN, AND HOT DOGS? When Com… https://t.co/89mkE4v0TB	colbertlateshow colbertlateshow seriously since switch pizza chicken hot dogs com	-0.22777777777777777	0.8222222222222223	Negative	0.159	0.0	0.841	-0.1779	Negative
638	638	2022-07-04 02:13:42+00:00	osrsocto	432	Maine	@BettaScape Doing Pizza Hut and Papa Johns so dirty	bettascape pizza hut papa johns dirty	-0.6	0.8	Negative	0.367	0.0	0.633	-0.4404	Negative
640	640	2022-07-04 02:11:32+00:00	ScottTammel	566		@superthom my local pizza hut had a Toobin' arcade game	superthom local pizza hut toobin arcade game	-0.2	0.2	Negative	0.0	0.0	1.0	0.0	Neutral
641	641	2022-07-04 02:10:20+00:00	pizzahutmsia	0	Malaysia	@botsargent Dear botsargent, we are sorry for the unpleasant experience you had at Pizza Hut. Please PM us the foll… https://t.co/87n1AD8iRe	botsargent dear botsargent sorry unpleasant experience pizza hut please foll	-0.575	0.975	Negative	0.288	0.32	0.392	0.128	Positive
642	642	2022-07-04 02:05:59+00:00	VengeancePack	207		"Pizza hut is nasty"-eats jets	pizza hut nasty eats jets	-1.0	1.0	Negative	0.474	0.0	0.526	-0.5574	Negative
643	643	2022-07-04 02:05:03+00:00	ImStillMark	1094		@alainexe_ I believe it, worked at a Pizza Hut in the 90's Friday and Saturday night was brutal. Parents also bough… https://t.co/Q4nhFMnSRV	alainexe_ believe worked pizza hut friday saturday night brutal parents also bough	-0.875	1.0	Negative	0.272	0.0	0.728	-0.6249	Negative
644	644	2022-07-04 02:04:09+00:00	canehdian6acon	354	Toronto, Ontario	@jeunesse @PizzaHutCanada I feel like Pizza Hut should bring it back one time for you	jeunesse pizzahutcanada feel like pizza hut bring back one time	0.0	0.0	Neutral	0.0	0.217	0.783	0.3612	Positive
645	645	2022-07-04 02:01:52+00:00	leadkindlylight	465	bengalooru	@NonsensicalNemo 1999 Pizza Hut	nonsensicalnemo pizza hut	0.0	0.0	Neutral	0.0	0.0	1.0	0.0	Neutral
646	646	2022-07-04 02:00:08+00:00	kiwiiski_	271	- they/xe/ze/it - ic: nonon_impact - est time zone - rcbyf!!	@albeqwicks NOT A LIE i would rather stop eating pizza hut cheese sticks for the rest of my life than stop talking… https://t.co/qjNjXCilJk	albeqwicks lie would rather stop eating pizza hut cheese sticks rest life stop talking	0.0	0.0	Neutral	0.268	0.0	0.732	-0.5267	Negative
647	647	2022-07-04 01:57:59+00:00	Onlydlonely1	4268		@CPTWonderF @summergirl2862 We tolerated these men. Who is to blame. Their supporters? Or the ones that didn't care… https://t.co/784fJK7tiT	cptwonderf summergirl tolerated men blame supporters ones care	0.0	0.0	Neutral	0.178	0.452	0.37	0.5719	Positive
648	648	2022-07-04 01:56:57+00:00	klakhani	3211	Cambridge, MA	@GurbaxaniVijay I hereby nominate @vanishingcorp as the official Taco Bell &amp; Pizza Hut Professor of 21st Management… https://t.co/x6krravpUT	gurbaxanivijay hereby nominate vanishingcorp official taco bell amp pizza hut professor management	0.0	0.0	Neutral	0.0	0.0	1.0	0.0	Neutral
649	649	2022-07-04 01:55:29+00:00	countHoshioni	826		@JootJootAC ironically my pizza hut hated me cause i liked to take my time to make pretty "tv commercial" looking p… https://t.co/nozDhWQYzJ	jootjootac ironically pizza hut hated cause liked take time make pretty commercial looking	-0.012500000000000011	0.625	Negative	0.208	0.297	0.495	0.2023	Positive
650	650	2022-07-04 01:54:28+00:00	tyraboyle_	44	Mons, Belgium	stopped by a firework tent behind the Pizza Hut where I had my first job at. seven years ago I was stressed out abo… https://t.co/xbVSYf5Ay8	stopped firework tent behind pizza hut first job seven years ago stressed abo	-0.07500000000000001	0.5166666666666666	Negative	0.281	0.0	0.719	-0.5106	Negative
651	651	2022-07-04 01:53:43+00:00	superthom	582	Mechanicsburg, PA	Why can’t Pizza Hut make a pizza like they did in the 80s? They used to have lines out the door … why don’t they wa… https://t.co/tJ5Xr2jTH2	pizza hut make pizza like used lines door	0.0	0.0	Neutral	0.0	0.263	0.737	0.3612	Positive
652	652	2022-07-04 01:52:53+00:00	BenGordon92	892	Somewhere in or around the 6ix	@lindsayisabel That's good! The one near my house is always burnt haha. The best is this little mom and pop wood f… https://t.co/vaLd3dnBz6	lindsayisabel good one near house always burnt haha best little mom pop wood	0.3625	0.42000000000000004	Positive	0.0	0.502	0.498	0.8779	Positive
653	653	2022-07-04 01:52:51+00:00	anselolson	598	Richmond, VA	@jennylsq Pizza Hut and Taco Bell! Yesssss!	jennylsq pizza hut taco bell yesssss	0.0	0.0	Neutral	0.0	0.0	1.0	0.0	Neutral
654	654	2022-07-04 01:51:15+00:00	LVTroost	506	Pennsylvania	@ryancordell We went to Pizza Hut when we needed to talk through articles and books. Always worked, if you got regular crust.	ryancordell went pizza hut needed talk articles books always worked got regular crust	0.0	0.07692307692307693	Neutral	0.0	0.0	1.0	0.0	Neutral
655	655	2022-07-04 01:51:10+00:00	irisindallas	22	Dallas, TX	Pizza Hut is closed for Kaboom Town, lol	pizza hut closed kaboom town lol	0.35000000000000003	0.39999999999999997	Positive	0.0	0.359	0.641	0.4215	Positive
656	656	2022-07-04 01:49:13+00:00	ShawnGA88	40		@AtlasKey @GGMM_2020 So Pizza Hut is off-limit to kids to right?	atlaskey ggmm_ pizza hut limit kids right	0.2857142857142857	0.5357142857142857	Positive	0.0	0.0	1.0	0.0	Neutral
657	657	2022-07-04 01:47:29+00:00	countHoshioni	826		@JootJootAC I used to work at pizza hut.	jootjootac used work pizza hut	0.0	0.0	Neutral	0.0	0.0	1.0	0.0	Neutral
658	658	2022-07-04 01:44:06+00:00	GamedayGarage	5665	Texas	@MadScientistFF Pizza Hut and Sonic (Sonic is versatile with a ton of food/drink combos)	madscientistff pizza hut sonic sonic versatile ton food drink combos	0.0	0.0	Neutral	0.0	0.0	1.0	0.0	Neutral
659	659	2022-07-04 01:44:04+00:00	Alaaedd83278487	1		Start a short survey and get a chance to win 100$ Pizza Hut Gift Card ! 👇👇 https://t.co/Or3janD21y 👆👆… https://t.co/M4BB6uUgin	start short survey get chance win pizza hut gift card	0.4	0.35	Positive	0.0	0.554	0.446	0.8271	Positive
660	660	2022-07-04 01:43:36+00:00	Alaaedd83278487	1		Start a short survey and get a chance to win 100$ Pizza Hut Gift Card ! 👇👇 https://t.co/Or3janD21y 👆👆… https://t.co/PIow4dkqAS	start short survey get chance win pizza hut gift card	0.4	0.35	Positive	0.0	0.554	0.446	0.8271	Positive
661	661	2022-07-04 01:43:22+00:00	AlienNatalie1	4		Start a short survey and get a chance to win 100$ Pizza Hut Gift Card ! 👇👇 https://t.co/6VQz4B9RfD 👆👆… https://t.co/fT81SPr65k	start short survey get chance win pizza hut gift card	0.4	0.35	Positive	0.0	0.554	0.446	0.8271	Positive
662	662	2022-07-04 01:41:30+00:00	Chipthefighter	2818	Earth	@iIoveuih8u @pizzahut This is why Pizza Hut ass	iioveuihu pizzahut pizza hut ass	0.0	0.0	Neutral	0.467	0.0	0.533	-0.5423	Negative
663	663	2022-07-04 01:41:22+00:00	BenMicah8	4		#pc蛋蛋 #彩票 #香港六合彩 Start a short survey and get a chance to win 100$ Pizza Hut Gift Card ! https://t.co/mySLlU4Z0i	pc蛋蛋 香港六合彩 start short survey get chance win pizza hut gift card	0.4	0.35	Positive	0.0	0.492	0.508	0.8271	Positive
664	664	2022-07-04 01:41:15+00:00	Alaaedd83278487	1		Start a short survey and get a chance to win 100$ Pizza Hut Gift Card ! 👇👇 https://t.co/Or3janD21y 👆👆 The Wire… https://t.co/n6ZsBkFMbY	start short survey get chance win pizza hut gift card wire	0.4	0.35	Positive	0.0	0.521	0.479	0.8271	Positive
665	665	2022-07-04 01:40:59+00:00	sofie_give	13	New York	Start a short survey and get a chance to win 100$ Pizza Hut Gift Card ! 👇👇 https://t.co/rnuWwLYeKP 👆👆 The Wire… https://t.co/kKZUF3iTGB	start short survey get chance win pizza hut gift card wire	0.4	0.35	Positive	0.0	0.521	0.479	0.8271	Positive
666	666	2022-07-04 01:40:44+00:00	Alaaedd83278487	1		Start a short survey and get a chance to win 100$ Pizza Hut Gift Card ! 👇👇 https://t.co/Or3janD21y 👆👆 The Wire… https://t.co/L2CFf1YRKb	start short survey get chance win pizza hut gift card wire	0.4	0.35	Positive	0.0	0.521	0.479	0.8271	Positive
667	667	2022-07-04 01:40:11+00:00	sofie_give	13	New York	Start a short survey and get a chance to win 100$ Pizza Hut Gift Card ! 👇👇 https://t.co/rnuWwLYeKP 👆👆 The Wire… https://t.co/WFou2WbhDV	start short survey get chance win pizza hut gift card wire	0.4	0.35	Positive	0.0	0.521	0.479	0.8271	Positive
668	668	2022-07-04 01:39:12+00:00	CBrokr	4925	Charleston/Charlottesville	Pizza the Hut? https://t.co/k4oMN9h09T	pizza hut	0.0	0.0	Neutral	0.0	0.0	1.0	0.0	Neutral
669	669	2022-07-04 01:37:13+00:00	_AdoreHER	5802	Houston, TX	Ordered some Pizza Hut tonight	ordered pizza hut tonight	0.0	0.0	Neutral	0.0	0.0	1.0	0.0	Neutral
670	670	2022-07-04 01:36:38+00:00	AlienNatalie1	4		Start a short survey and get a chance to win 100$ Pizza Hut Gift Card ! 👇👇 https://t.co/6VQz4B9RfD 👆👆 The Wire… https://t.co/bfVyyW1SjZ	start short survey get chance win pizza hut gift card wire	0.4	0.35	Positive	0.0	0.521	0.479	0.8271	Positive
671	671	2022-07-04 01:36:23+00:00	Alaaedd83278487	1		Start a short survey and get a chance to win 100$ Pizza Hut Gift Card ! 👇👇 https://t.co/Or3janD21y 👆👆 The Wire… https://t.co/Fyyjy2scn3	start short survey get chance win pizza hut gift card wire	0.4	0.35	Positive	0.0	0.521	0.479	0.8271	Positive
672	672	2022-07-04 01:36:06+00:00	sofie_give	13	New York	Start a short survey and get a chance to win 100$ Pizza Hut Gift Card ! 👇👇 https://t.co/rnuWwLYeKP 👆👆 The Wire… https://t.co/ZyhAiLh7Fi	start short survey get chance win pizza hut gift card wire	0.4	0.35	Positive	0.0	0.521	0.479	0.8271	Positive
673	673	2022-07-04 01:34:52+00:00	fiveminutepizza	698	Mile High City	Back when I was 18 and worked at Pizza Hut I used to make recreational choices with a guy who made them every day a… https://t.co/N2Fdl5UfDX	back worked pizza hut used make recreational choices guy made every day	0.0	0.0	Neutral	0.0	0.0	1.0	0.0	Neutral
674	674	2022-07-04 01:34:16+00:00	ZCoveri	1046	Virgin Islands, USA	@GenshinUpdate Amber and Eula originated from the Abyss Story franchise. It sounds like Pizza Hut in China has collaborated with miHoYo	genshinupdate amber eula originated abyss story franchise sounds like pizza hut china collaborated mihoyo	0.0	0.0	Neutral	0.0	0.161	0.839	0.3612	Positive
675	675	2022-07-04 01:32:34+00:00	Alaaedd83278487	1		Start a short survey and get a chance to win 100$ Pizza Hut Gift Card ! 👇👇 https://t.co/Or3janD21y 👆👆… https://t.co/GW4akqcRCY	start short survey get chance win pizza hut gift card	0.4	0.35	Positive	0.0	0.554	0.446	0.8271	Positive
676	676	2022-07-04 01:32:13+00:00	sofie_give	13	New York	Start a short survey and get a chance to win 100$ Pizza Hut Gift Card ! 👇👇 https://t.co/rnuWwLYeKP 👆👆… https://t.co/LhQsvzAbJS	start short survey get chance win pizza hut gift card	0.4	0.35	Positive	0.0	0.554	0.446	0.8271	Positive
677	677	2022-07-04 01:31:54+00:00	AlienNatalie1	4		Start a short survey and get a chance to win 100$ Pizza Hut Gift Card ! 👇👇 https://t.co/6VQz4B9RfD 👆👆… https://t.co/tlhH0c2cio	start short survey get chance win pizza hut gift card	0.4	0.35	Positive	0.0	0.554	0.446	0.8271	Positive
678	678	2022-07-04 01:31:47+00:00	onlyy1jt	152	Alabama	wtf pizza hut sell wings ain’t no way 😭😭😭😭	wtf pizza hut sell wings way	-0.5	1.0	Negative	0.432	0.0	0.568	-0.5859	Negative
679	679	2022-07-04 01:30:43+00:00	LovelyNaee23	81	North Carolina, USA	Swear Pizza Hut trynna kill me I ordered mild wings with this big dinner box why tf these shit have me crying and s… https://t.co/PWox4Rkz6x	swear pizza hut trynna kill ordered mild wings big dinner box shit crying	-0.016666666666666677	0.5	Negative	0.583	0.0	0.417	-0.9118	Negative
680	680	2022-07-04 01:29:32+00:00	Alaaedd83278487	1		Start a short survey and get a chance to win 100$ Pizza Hut Gift Card ! 👇👇 https://t.co/Or3janD21y 👆👆… https://t.co/NbDJCz4cVq	start short survey get chance win pizza hut gift card	0.4	0.35	Positive	0.0	0.554	0.446	0.8271	Positive
681	681	2022-07-04 01:28:55+00:00	AlienNatalie1	4		Start a short survey and get a chance to win 100$ Pizza Hut Gift Card ! 👇👇 https://t.co/6VQz4B9RfD 👆👆… https://t.co/6MCppck7zT	start short survey get chance win pizza hut gift card	0.4	0.35	Positive	0.0	0.554	0.446	0.8271	Positive
682	682	2022-07-04 01:28:41+00:00	sofie_give	13	New York	Start a short survey and get a chance to win 100$ Pizza Hut Gift Card ! 👇👇 https://t.co/rnuWwLYeKP 👆👆… https://t.co/EXWDfXi9PQ	start short survey get chance win pizza hut gift card	0.4	0.35	Positive	0.0	0.554	0.446	0.8271	Positive
683	683	2022-07-04 01:28:06+00:00	sofie_give	13	New York	Start a short survey and get a chance to win 100$ Pizza Hut Gift Card ! 👇👇 https://t.co/rnuWwLYeKP 👆👆 The Wire Br… https://t.co/DiaOh36S7E	start short survey get chance win pizza hut gift card wire	0.4	0.35	Positive	0.0	0.521	0.479	0.8271	Positive
684	684	2022-07-04 01:27:51+00:00	AlienNatalie1	4		Start a short survey and get a chance to win 100$ Pizza Hut Gift Card ! 👇👇 https://t.co/6VQz4Bap5b 👆👆 The Wire Br… https://t.co/9H3WXONjhL	start short survey get chance win pizza hut gift card wire	0.4	0.35	Positive	0.0	0.521	0.479	0.8271	Positive
685	685	2022-07-04 01:26:35+00:00	AlienNatalie1	4		Start a short survey and get a chance to win 100$ Pizza Hut Gift Card ! 👇👇 https://t.co/6VQz4B9RfD 👆👆 Leandro Bi… https://t.co/XmVS1ASP7l	start short survey get chance win pizza hut gift card leandro	0.4	0.35	Positive	0.0	0.521	0.479	0.8271	Positive
686	686	2022-07-04 01:26:35+00:00	SMessiahs	53		@NGRPresident @MBuhari @DMONigeria I have a list of 40 US business McD’s, BK, Wendy’s, In and Out, Chickfila, Jack… https://t.co/YZFV898VJj	ngrpresident mbuhari dmonigeria list business mcd wendy chickfila jack	0.0	0.0	Neutral	0.0	0.0	1.0	0.0	Neutral
687	687	2022-07-04 01:25:39+00:00	xomariah02	184	New Bern, NC	Pizza Hut is pissing me off frfr ain’t no MFN way that I’ve been on the phone with them for 10mins	pizza hut pissing frfr mfn way phone mins	0.0	0.0	Neutral	0.278	0.0	0.722	-0.4019	Negative
688	688	2022-07-04 01:25:32+00:00	sofie_give	13	New York	Start a short survey and get a chance to win 100$ Pizza Hut Gift Card ! 👇👇 https://t.co/rnuWwLYMAn 👆👆 Leandro Bi… https://t.co/LjfRYMtqmQ	start short survey get chance win pizza hut gift card leandro	0.4	0.35	Positive	0.0	0.521	0.479	0.8271	Positive
689	689	2022-07-04 01:25:23+00:00	KasterPD	79	Austin, Texas	@TheSquidLounge Not Pizza Hut.	thesquidlounge pizza hut	0.0	0.0	Neutral	0.0	0.0	1.0	0.0	Neutral
690	690	2022-07-04 01:25:11+00:00	jauntworks	911	Indianapolis	@Magna_Tolvan Yup, Pizza Hut, Waldenbooks, B. Dalton and B&amp;N stores all closed, the last 2 while I worked there. Ve… https://t.co/L4QlsGWQhe	magna_tolvan yup pizza hut waldenbooks dalton amp stores closed last worked	-0.05	0.08333333333333334	Negative	0.0	0.0	1.0	0.0	Neutral
691	691	2022-07-04 01:22:01+00:00	coatneigh	48		I need papa johns… guess Pizza Hut will do for now. 🙄	need papa johns guess pizza hut	0.0	0.0	Neutral	0.0	0.0	1.0	0.0	Neutral
692	692	2022-07-04 01:15:40+00:00	grapeygrapez	896	JAPAN/westcoast/southwest	@kAZual520 How was the zuh?!! Heard it tastes like 90s Pizza Hut!	kazual zuh heard tastes like pizza hut	0.0	0.0	Neutral	0.0	0.294	0.706	0.3612	Positive
693	693	2022-07-04 01:15:02+00:00	anupNeupaane	217	DigitalNomad	Pizza hut sells fast delivery, not pizzas. It's about experience not just mere product.	pizza hut sells fast delivery pizzas experience mere product	-0.15	0.55	Negative	0.0	0.0	1.0	0.0	Neutral
694	694	2022-07-04 01:14:12+00:00	Saber_Akiyama	135	Johore, Malaysia	@GenshinUpdate Oh yeah. Pizza Hut meets the Yuri Wholesome sisters.	genshinupdate yeah pizza hut meets yuri wholesome sisters	0.0	0.0	Neutral	0.0	0.239	0.761	0.296	Positive
695	695	2022-07-04 01:12:46+00:00	Isaac__NBA	5159	Memphis 10! 🏡 #CowboyNation	Best assessment of Pizza Hut I’ve ever heard. 🎯 https://t.co/kSkTDabR3x	best assessment pizza hut ever heard	1.0	0.3	Positive	0.0	0.457	0.543	0.6369	Positive
696	696	2022-07-04 01:11:58+00:00	magicleafdreams	2539	he/him | 17 | 🇺🇸 | aroace	@quan_tumm @3V3N1NGST4R It should be correct, a friend of mine works at Pizza Hut and mistakenly assumed a customer… https://t.co/fc724HjZUE	quan_tumm vnngstr correct friend mine works pizza hut mistakenly assumed customer	0.0	0.0	Neutral	0.153	0.222	0.625	0.25	Positive
697	697	2022-07-04 01:11:54+00:00	WalkHERR	1314	Southern California	@GeecheeChick @throwawaypt2 The truth is, if everyone really like cream skin more They’ll give to them, So when d… https://t.co/7B1hzWTLSP	geecheechick throwawaypt truth everyone really like cream skin give	0.2	0.2	Positive	0.0	0.421	0.579	0.624	Positive
698	698	2022-07-04 01:09:59+00:00	pinkvlevet	87		I think Pizza Hut is the latest perpetrator of the overly sweet marinara sauce 😔 we losing recipes	think pizza hut latest perpetrator overly sweet marinara sauce losing recipes	0.425	0.775	Positive	0.345	0.179	0.476	-0.4215	Negative
699	699	2022-07-04 01:07:24+00:00	Scriptordiscens	942	North Carolina, USA	@ambernoelle @baddestmamajama And Book It Pizza Hut pizzas.	ambernoelle baddestmamajama book pizza hut pizzas	0.0	0.0	Neutral	0.0	0.0	1.0	0.0	Neutral
700	700	2022-07-04 01:05:36+00:00	diebenjidie	807	extremely online	@SteveDoesnt yeah the mulholland drive, Pizza Hut crossover was wild	stevedoesnt yeah mulholland drive pizza hut crossover wild	0.1	0.4	Positive	0.0	0.239	0.761	0.296	Positive
701	701	2022-07-04 01:05:02+00:00	jay25f	482	Augusta, GA / Maryland	@amyengineer Nice Pizza Hut cup!	amyengineer nice pizza hut cup	0.6	1.0	Positive	0.0	0.412	0.588	0.4215	Positive
702	702	2022-07-04 01:03:07+00:00	OBK614	591	20 - mdni - he / him	if my brother replies to me in 10 minutes i will order pizza hut	brother replies minutes order pizza hut	0.0	0.0	Neutral	0.0	0.0	1.0	0.0	Neutral
703	703	2022-07-04 01:02:36+00:00	SurvivorTitles	0	Fiji	Survivor 23: Pizza Hut (Redpilled,Outside,Outwit)	survivor pizza hut redpilled outside outwit	0.0	0.05	Neutral	0.0	0.333	0.667	0.3612	Positive
704	704	2022-07-04 00:53:32+00:00	Araceli31548882	0	Abu Dhabi	We offer best Abu Dhabi massage to our customers and offer complete body relaxation. Call or Whatsapp: +97150691865… https://t.co/rxtCvFXe3L	offer best abu dhabi massage customers offer complete body relaxation call whatsapp	0.55	0.35	Positive	0.0	0.432	0.568	0.8225	Positive
705	705	2022-07-04 00:53:17+00:00	Ninfa66385427	0	Abu Dhabi	We offer best Abu Dhabi massage to our customers and offer complete body relaxation. Call or Whatsapp: +97150691865… https://t.co/k2oQSy6aEh	offer best abu dhabi massage customers offer complete body relaxation call whatsapp	0.55	0.35	Positive	0.0	0.432	0.568	0.8225	Positive
706	706	2022-07-04 00:48:36+00:00	PriestguyYT	607	Canada	Pizza Hut and Subway...SIR PLEASE! https://t.co/FpQ756tuqB	pizza hut subway sir please	0.0	0.0	Neutral	0.0	0.365	0.635	0.3182	Positive
707	707	2022-07-04 00:47:09+00:00	JoeShiiestyy	108	Columbus, OH	@JoeyBFutureMVP Wain i gotta say this a fat L but i see you gotta peanut allergy so idk what to think. having Subwa… https://t.co/fWAeZwUWr5	joeybfuturemvp wain gotta say fat see gotta peanut allergy idk think subwa	0.0	0.0	Neutral	0.113	0.0	0.887	-0.1027	Negative
708	708	2022-07-04 00:45:43+00:00	Ashton_lee55	324	Ohio, USA	Pizza Hut dates with holly jolly Christmas hit different	pizza hut dates holly jolly christmas hit different	0.0	0.6	Neutral	0.0	0.32	0.68	0.5106	Positive
709	709	2022-07-04 00:43:36+00:00	xiaoslvr	89		theres gonna be a pizza hut collab?💀	theres gonna pizza hut collab	0.0	0.0	Neutral	0.0	0.0	1.0	0.0	Neutral
710	710	2022-07-04 00:42:41+00:00	emptythin	185	ednos, bpd	would sell my kidneys for a pizza hut, counting down the days till i get money again and can buy pizza hut AND weed ugh heaven	would sell kidneys pizza hut counting days till get money buy pizza hut weed ugh heaven	0.0	0.0	Neutral	0.139	0.164	0.697	0.128	Positive
711	711	2022-07-04 00:38:47+00:00	Postsemreh	2605	Pizzeria Near You	@Darshan56553826 1) you’re spamming 2) you’re not trustworthy 3) $1000 Pizza Hut is more than any human can tolerate ever.	darshan spamming trustworthy pizza hut human tolerate ever	0.0	0.1	Neutral	0.244	0.283	0.472	0.128	Positive
712	712	2022-07-04 00:36:16+00:00	MOGStan	2173	Wakandan Throne Room	In-n-out and Pizza Hut https://t.co/BnwRRVY73F	pizza hut	0.0	0.0	Neutral	0.0	0.0	1.0	0.0	Neutral
713	713	2022-07-04 00:30:52+00:00	tentaclegremlin	404		PIZZA HUT PIZZA HUT PIZZA HUT corporate accounts are evil don't interact PIZZA HUT PIZZA HUT	pizza hut pizza hut pizza hut corporate accounts evil interact pizza hut pizza hut	-0.5	0.5	Negative	0.253	0.0	0.747	-0.6597	Negative
714	714	2022-07-04 00:30:41+00:00	PikeHut	65	7044 Kingston Pike	@BetteMidler This kind of talk is not tolerated In the upscale, authentic, family environment dining of Pizza Hut	bettemidler kind talk tolerated upscale authentic family environment dining pizza hut	0.55	0.825	Positive	0.0	0.254	0.746	0.5267	Positive
715	715	2022-07-04 00:28:54+00:00	MirandaBlaissse	825	Reading, PA	I’m 90% sure I ordered $50 worth of pizza hut last night lmao https://t.co/Rxz0GvKLL2	sure ordered worth pizza hut last night lmao	0.35	0.5138888888888888	Positive	0.0	0.618	0.382	0.7964	Positive
716	716	2022-07-04 00:27:54+00:00	flyingwalruss	2926		@janecoaston The Pizza Hut i went to growing up had this in the lobby, it looks as spectacular now as it was in my memory	janecoaston pizza hut went growing lobby looks spectacular memory	0.6	0.9	Positive	0.0	0.286	0.714	0.2023	Positive
717	717	2022-07-04 00:27:29+00:00	CoolCutter21	1674	Belmar, NJ	@MadScientistFF Definitely popeyes. Then close between Wendy's and Pizza Hut. But probably lean Wendy's. Altho my k… https://t.co/nDl3ROHZFC	madscientistff definitely popeyes close wendy pizza hut probably lean wendy altho	0.0	0.5	Neutral	0.0	0.213	0.787	0.4019	Positive
718	718	2022-07-04 00:25:52+00:00	imclownbabey	5	flipadelphia	You hate Shawn mendes ? who do you think is making your food at Pizza Hut	hate shawn mendes think making food pizza hut	-0.8	0.9	Negative	0.346	0.0	0.654	-0.5719	Negative
719	719	2022-07-04 00:25:12+00:00	allietheepocket	592	Los Angeles, CA	I need an LA boyfriend to bring me Pizza Hut.	need boyfriend bring pizza hut	0.0	0.0	Neutral	0.0	0.0	1.0	0.0	Neutral
720	720	2022-07-04 00:24:47+00:00	JessieWeasley75	1720	North Carolina, USA	@LisaWNC1 When I was growing up as a kid every Friday we would go for lunch or dinner to pizza and we would have th… https://t.co/Os3e0pa0Km	lisawnc growing kid every friday would lunch dinner pizza would	0.0	0.0	Neutral	0.0	0.159	0.841	0.1779	Positive
721	721	2022-07-04 00:22:30+00:00	whoreforgina	320	she/they/he • 19 • mdni	@Darshan56553826 bro i don’t have pizza hut in my town, go scam someone else	darshan bro pizza hut town scam someone else	0.0	0.0	Neutral	0.346	0.0	0.654	-0.5719	Negative
722	722	2022-07-04 00:20:10+00:00	Midnight_Dasher	194		@insert_name29 There was growing paranoia in the 80s over the fact that Europe was becoming dependent on Soviet nat… https://t.co/GbDL2liRM8	insert_name growing paranoia fact europe becoming dependent soviet nat	0.45	0.8500000000000001	Positive	0.187	0.159	0.654	-0.0772	Negative
723	723	2022-07-04 00:19:53+00:00	HeynoSpying	433		Wanna see the saddest looking Pizza Hut ever? https://t.co/oX2sHMCjKp	wanna see saddest looking pizza hut ever	0.0	0.0	Neutral	0.4	0.0	0.6	-0.6124	Negative
724	724	2022-07-04 00:17:33+00:00	Bobapool	693	Vacaville, USA	@replicantpinky Just last night walked into a Pizza Hut during business hours with their open sign on and waited at… https://t.co/zE0Hx6JMku	replicantpinky last night walked pizza hut business hours open sign waited	0.0	0.2833333333333333	Neutral	0.0	0.0	1.0	0.0	Neutral
725	725	2022-07-04 00:15:52+00:00	Elessel	336	Alone Above A Raging Sea	@KhaledBeydoun I lived there. This is an accurate picture. Could not believe how close the buildings encroached u… https://t.co/ARAqTnk1P5	khaledbeydoun lived accurate picture could believe close buildings encroached	0.4000000000000001	0.6333333333333334	Positive	0.0	0.0	1.0	0.0	Neutral
726	726	2022-07-04 00:15:08+00:00	Darthacidice	242	Austin, Texas	@HorrorFandomIM Pizza The Hut!!	horrorfandomim pizza hut	0.0	0.0	Neutral	0.0	0.0	1.0	0.0	Neutral
727	727	2022-07-04 00:10:30+00:00	DamanArch	265	UK	I feel like shit whenever I eat pizza hut	feel like shit whenever eat pizza hut	-0.2	0.8	Negative	0.324	0.225	0.45	-0.2732	Negative
728	728	2022-07-03 23:59:00+00:00	turfcurlicenerd	768	Greenview No. 16, Alberta	@Chris_Grosse Outback. But I have only been to two. Pizza Hut I haven’t been in for over 20 years. At least I have been to an outback	chris_grosse outback two pizza hut years least outback	-0.3	0.4	Negative	0.0	0.0	1.0	0.0	Neutral
729	729	2022-07-03 23:57:04+00:00	CharlesBabikia	167	Barcelona, Spain	After hundreds of hours of research and practice, I am sad to inform everyone that I was not able to out pizza the hut	hundreds hours research practice sad inform everyone able pizza hut	0.0	0.8125	Neutral	0.256	0.0	0.744	-0.4767	Negative
730	730	2022-07-03 23:56:18+00:00	beebbymea	535	🌟😌🌊♉️💗🐝	omg target is completely getting rid of the pizza hut 😓 rip the personal pizzas ima miss eating u while shopping	omg target completely getting rid pizza hut rip personal pizzas ima miss eating shopping	0.05	0.35	Positive	0.11	0.0	0.89	-0.1531	Negative
731	731	2022-07-03 23:55:28+00:00	mann0hmann	656	The Western Air Tempel	@SpeedyInLA @brandonleuschel Alot of stuff out pizza the hut	speedyinla brandonleuschel alot stuff pizza hut	0.0	0.0	Neutral	0.0	0.0	1.0	0.0	Neutral
732	732	2022-07-03 23:55:21+00:00	polybbiuss	88	inside freddy suit HELP ME!!!!	looks like pizza hut https://t.co/qE1E3BV6Dl	looks like pizza hut	0.0	0.0	Neutral	0.0	0.455	0.545	0.3612	Positive
733	733	2022-07-03 23:54:53+00:00	dltup	440	Lincoln, England	Just deleted a tweet stating I’d been at a late night event as I realised we were actually having a sit down Pizza… https://t.co/dQlHB46sVS	deleted tweet stating late night event realised actually sit pizza	-0.15	0.35	Negative	0.0	0.0	1.0	0.0	Neutral
734	734	2022-07-03 23:51:24+00:00	valerie__jade	318		i really like it when a random business buys an old pizza hut location but doesn't remodel the outside and just sla… https://t.co/Y9JM7Q5BTt	really like random business buys old pizza hut location remodel outside sla	-0.049999999999999996	0.2375	Negative	0.0	0.202	0.798	0.4201	Positive
735	735	2022-07-03 23:48:38+00:00	SpeedyInLA	751	home	@brandonleuschel PIZZA HUT IN ASS???	brandonleuschel pizza hut ass	0.0	0.0	Neutral	0.538	0.0	0.462	-0.5423	Negative
736	736	2022-07-03 23:43:28+00:00	ragsports1	1511		@brandonleuschel Pizza Hut not bad	brandonleuschel pizza hut bad	-0.6999999999999998	0.6666666666666666	Negative	0.538	0.0	0.462	-0.5423	Negative
737	737	2022-07-03 23:42:20+00:00	ReidSutton4	89		A Pizza Hut a Pizza Hut, Kentucky fried chicken and a Pizza Hut, donnieees donnieeees	pizza hut pizza hut kentucky fried chicken pizza hut donnieees donnieeees	-0.6	0.95	Negative	0.0	0.0	1.0	0.0	Neutral
738	738	2022-07-03 23:41:08+00:00	Padres_FCB_BBQ	279	San Diego, CA	@Loki_Aporotena @XanderLX2 @PrideEagle1776 @MeganGraupensp1 @jaakiraaye @HarunMaruf @AP This man probably believes… https://t.co/RHEXME7dIv	loki_aporotena xanderlx prideeagle megangraupensp jaakiraaye harunmaruf man probably believes	0.0	0.0	Neutral	0.0	0.0	1.0	0.0	Neutral
739	739	2022-07-03 23:39:08+00:00	SavageEtika	1907	TWFS	Popeyes n pizza hut https://t.co/6pFLJ6uU2Y	popeyes pizza hut	0.0	0.0	Neutral	0.0	0.0	1.0	0.0	Neutral
740	740	2022-07-03 23:38:01+00:00	CactusJackhause	2122	London, England	@WrestleHAM Pizza the hut!!	wrestleham pizza hut	0.0	0.0	Neutral	0.0	0.0	1.0	0.0	Neutral
741	741	2022-07-03 23:32:25+00:00	fuhtrue	731	he/him	@shaTIRED pizza hut used to have giant cheeze its n you tellin me taco bell got em now?!	shatired pizza hut used giant cheeze tellin taco bell got	0.0	1.0	Neutral	0.0	0.0	1.0	0.0	Neutral
742	742	2022-07-03 23:29:29+00:00	GKJ_Publishing	4108	California	@AliceLBronte Nope. I’m still banking on the 2030s by which point the franchise wars will have been won and all res… https://t.co/2mbGJ3asLE	alicelbronte nope still banking point franchise wars res	0.0	0.0	Neutral	0.34	0.0	0.66	-0.5574	Negative
743	743	2022-07-03 23:28:50+00:00	MattSenter	4015	Durham, NC	Pizza Hut sauce owns. dont at me.	pizza hut sauce owns dont	0.0	0.0	Neutral	0.0	0.0	1.0	0.0	Neutral
744	744	2022-07-03 23:27:57+00:00	CosmicdDeb	2867	ohio	@MadScientistFF McDonald's and Pizza Hut	madscientistff mcdonald pizza hut	0.0	0.0	Neutral	0.0	0.0	1.0	0.0	Neutral
745	745	2022-07-03 23:27:02+00:00	michaelgrainger	19		@GameZedd @Dominos_AU @HungryJacksAU @KFCAustralia @subwayaustralia There's a Subway at Plainland (in the big servo… https://t.co/z0iGUd0d3Q	gamezedd dominos_au hungryjacksau kfcaustralia subwayaustralia subway plainland big servo	0.0	0.1	Neutral	0.0	0.0	1.0	0.0	Neutral
746	746	2022-07-03 23:26:44+00:00	JoshJSisk	99		@dustinpari 90's Pizza Hut breadsticks hit different. https://t.co/MPXeCct1j3	dustinpari pizza hut breadsticks hit different	0.0	0.6	Neutral	0.0	0.0	1.0	0.0	Neutral
747	747	2022-07-03 23:26:43+00:00	JGreenMuse	50	Virginia, USA	@NickAdamsinUSA Listening to Beyoncé while shopping at Kroger for Pizza Hut	nickadamsinusa listening beyoncé shopping kroger pizza hut	0.0	0.0	Neutral	0.0	0.0	1.0	0.0	Neutral
748	748	2022-07-03 23:26:34+00:00	BrittKate88	217	who the hell knows	@MadScientistFF Subway Pizza hut	madscientistff subway pizza hut	0.0	0.0	Neutral	0.0	0.0	1.0	0.0	Neutral
749	749	2022-07-03 23:24:09+00:00	HUMANR0CKET	49	he/him 21 🇲🇽	they put pussy juice in the pizza hut alfredo pasta	put pussy juice pizza hut alfredo pasta	0.0	0.0	Neutral	0.0	0.0	1.0	0.0	Neutral
750	750	2022-07-03 23:20:23+00:00	MattJericho	1152	Blue Springs Missouri USA	@Fazolis Update your delivery payment options to include cash payment upon delivery just like Pizza Hut and Papa Johns allow you to do.	fazolis update delivery payment options include cash payment upon delivery like pizza hut papa johns allow	0.0	0.0	Neutral	0.0	0.239	0.761	0.5267	Positive
751	751	2022-07-03 23:18:26+00:00	livvforevers	214	she/her	redeemed my free birthday breadsticks from pizza hut https://t.co/av9XSKL0F0	redeemed free birthday breadsticks pizza hut	0.4	0.8	Positive	0.0	0.583	0.417	0.6808	Positive
752	752	2022-07-03 23:14:55+00:00	luckyErin01	6960	Middle of No Where, USA	Chick Fil A and Pizza Hut https://t.co/9XASgOKrhw	chick fil pizza hut	0.0	0.0	Neutral	0.0	0.0	1.0	0.0	Neutral
754	754	2022-07-03 23:09:02+00:00	agreatbigcity	1358	New York City	July 3, 1993: The Pizza Hut blimp crashes onto 410 West 53rd Street — Full story: https://t.co/fytEVmUzqD https://t.co/QSd93ViuP8	july pizza hut blimp crashes onto west street full story	0.35	0.55	Positive	0.0	0.0	1.0	0.0	Neutral
755	755	2022-07-03 23:07:01+00:00	Alanstarzinski	1100	Los Angeles, CA	Hell yeah Pizza Hut is into edging. https://t.co/O4peyayrqx	hell yeah pizza hut edging	0.0	0.0	Neutral	0.469	0.224	0.306	-0.5267	Negative
756	756	2022-07-03 23:05:17+00:00	jayno9_	86		they got Pizza Hut on UberEats but I can’t find the pasta 😔😞💔	got pizza hut ubereats find pasta	0.0	0.0	Neutral	0.0	0.0	1.0	0.0	Neutral
757	757	2022-07-03 23:01:16+00:00	lildayyyyy_	1675		Pizza Hut didn’t have no ranch I’m upset 😒	pizza hut ranch upset	0.0	0.0	Neutral	0.464	0.0	0.536	-0.3818	Negative
758	758	2022-07-03 22:56:56+00:00	MegaAsh	577	Knoxville, TN	@pizzahut Only when Pizza Hut does not decide to remove your address from the delivery database. @pizzahut	pizzahut pizza hut decide remove address delivery database pizzahut	0.0	0.0	Neutral	0.0	0.0	1.0	0.0	Neutral
759	759	2022-07-03 22:56:22+00:00	outlwwer	10		@MMCrypto @saylor pizza hut, or will be a barista at starbucks	mmcrypto saylor pizza hut barista starbucks	0.0	0.0	Neutral	0.0	0.0	1.0	0.0	Neutral
760	760	2022-07-03 22:55:37+00:00	saracummings374	234		I’m never eating pizza hut pizza again 😭 my stomach hurts so bad	never eating pizza hut pizza stomach hurts bad	-0.6999999999999998	0.6666666666666666	Negative	0.524	0.0	0.476	-0.765	Negative
761	761	2022-07-03 22:54:58+00:00	SKainoa	207	Honolulu, HI	Did I just hide in my car and eat 5 Pizza Hut Breadsticks? Yes, yes I did. Am I proud? Yes… Yes I am.	hide car eat pizza hut breadsticks yes yes proud yes yes	0.8	1.0	Positive	0.083	0.675	0.243	0.9042	Positive
762	762	2022-07-03 22:53:53+00:00	Richard27092121	21		@POTUS Pizza hut over on coors Blvd. Bernalillo county Albuquerque, new mexico is handing out aids on the pizzas ov… https://t.co/b6FxIK9vxA	potus pizza hut coors blvd bernalillo county albuquerque new mexico handing aids pizzas	0.13636363636363635	0.45454545454545453	Positive	0.0	0.0	1.0	0.0	Neutral
763	763	2022-07-03 22:52:56+00:00	TaashhPointOh	1153		i’ll give you a coupon to get free breadsticks at pizza hut. i just really need cucumbers	give coupon get free breadsticks pizza hut really need cucumbers	0.30000000000000004	0.5	Positive	0.0	0.268	0.732	0.5106	Positive
764	764	2022-07-03 22:51:37+00:00	ry_not_bri	390	Lancaster, PA	@WomenForhydrox1 I miss the Pizza Hut salad bar with the potato chip strips and the bacon bits	womenforhydrox miss pizza hut salad bar potato chip strips bacon bits	0.0	0.0	Neutral	0.138	0.0	0.862	-0.1531	Negative
765	765	2022-07-03 22:51:09+00:00	NxtDeterio	1077		i have enough pizza hut reward points for a free pizza... https://t.co/xQVnB7ILUo	enough pizza hut reward points free pizza	0.2	0.65	Positive	0.0	0.583	0.417	0.7906	Positive
766	766	2022-07-03 22:48:19+00:00	JussssPeachy	3366	On Your Mind, Rent Free	@DaryleLSmith @creoletee I usually get original or thin at Pizza Hut. Thin if it’s Papa John’s. We have another pla… https://t.co/ycv948huqQ	darylelsmith creoletee usually get original thin pizza hut thin papa john another pla	-0.16875	0.675	Negative	0.0	0.161	0.839	0.3182	Positive
767	767	2022-07-03 22:45:52+00:00	arieella_	1030	Baltimore, MD	@ChristineFox @DIYolie Not the red cup Pizza Hut??	christinefox diyolie red cup pizza hut	0.0	0.0	Neutral	0.0	0.0	1.0	0.0	Neutral
768	768	2022-07-03 22:42:41+00:00	SamukumbaMS	812		@WolfRMFC @Sungizzle we watched this together at pizza hut on Kloof.	wolfrmfc sungizzle watched together pizza hut kloof	0.0	0.0	Neutral	0.0	0.0	1.0	0.0	Neutral
769	769	2022-07-03 22:41:32+00:00	BotTriesBotFail	2		John runs going to Pizza Hut for Kirby to give to their grandpa	john runs going pizza hut kirby give grandpa	0.0	0.0	Neutral	0.0	0.0	1.0	0.0	Neutral
770	770	2022-07-03 22:40:43+00:00	IncognitoBanski	23481	Michigan, USA	@RexChapman They don't want to get fired from Circle K or Pizza Hut.	rexchapman want get fired circle pizza hut	0.0	0.0	Neutral	0.364	0.131	0.505	-0.5106	Negative
771	771	2022-07-03 22:40:26+00:00	JFTitone	2083	Tongva lands/SoCal	@PseudoNic Im at the Pizza Hut. Im at the Taco Bell.	pseudonic pizza hut taco bell	0.0	0.0	Neutral	0.0	0.0	1.0	0.0	Neutral
773	773	2022-07-03 22:38:59+00:00	JussssPeachy	3366	On Your Mind, Rent Free	@DaryleLSmith @creoletee Nah Pizza Hut be on it here in Ga. But see I eat mine with extra cheese and sauce and it be lit every time.	darylelsmith creoletee nah pizza hut see eat mine extra cheese sauce lit every time	0.0	0.1	Neutral	0.097	0.0	0.903	-0.1027	Negative
774	774	2022-07-03 22:38:06+00:00	StuartGreen2018	4685	Austin, Texas	I have a petition that asks Pizza Hut to bring their extra large, 16-inch Big New Yorker #pizza back to their resta… https://t.co/OUIAZp0OIb	petition asks pizza hut bring extra large inch big new yorker pizza back resta	0.07012987012987013	0.21662337662337663	Positive	0.0	0.0	1.0	0.0	Neutral
775	775	2022-07-03 22:32:11+00:00	calicobabes	205	♂️•22•🏳️‍🌈•국민•3j bias•7	he took them to Pizza Hut	took pizza hut	0.0	0.0	Neutral	0.0	0.0	1.0	0.0	Neutral
776	776	2022-07-03 22:31:04+00:00	JussssPeachy	3366	On Your Mind, Rent Free	@creoletee The ones here be hitting but you got to make sure they do it just right! Their the only pizza chain I ea… https://t.co/XBQ49ouYTV	creoletee ones hitting got make sure right pizza chain	0.39285714285714285	0.7123015873015872	Positive	0.0	0.223	0.777	0.3182	Positive
777	777	2022-07-03 22:29:55+00:00	creoletee	828	Southbest, Louisiana 337	@JussssPeachy Idk. A few of our local spots have a similar box. I don’t think Pizza Hut could ever. Lol! They fucked my shit up yesterday.	jusssspeachy idk local spots similar box think pizza hut could ever lol fucked shit yesterday	1.1102230246251566e-17	0.52	Positive	0.405	0.121	0.474	-0.765	Negative
778	778	2022-07-03 22:28:48+00:00	CaptainApolix	244	Basement	@WeirdGirl2364 Pizza Hut or Little Cesar’s https://t.co/0OchfI1FmK	weirdgirl pizza hut little cesar	-0.1875	0.5	Negative	0.0	0.0	1.0	0.0	Neutral
779	779	2022-07-03 22:26:44+00:00	Youtalkingtume	3328	United States	@Jamesrus42 Little round top or Pizza Hut 2for5 deal?	jamesrus little round top pizza hut deal	0.0375	0.4666666666666666	Positive	0.0	0.202	0.798	0.1335	Positive
780	780	2022-07-03 22:26:30+00:00	Carlthephoenix1	220	United Kingdom	@Ottojizzmark Pizza Hut?🤔	ottojizzmark pizza hut	0.0	0.0	Neutral	0.0	0.0	1.0	0.0	Neutral
781	781	2022-07-03 22:25:56+00:00	JussssPeachy	3366	On Your Mind, Rent Free	@creoletee That brown box looks like Pizza Hut …	creoletee brown box looks like pizza hut	0.0	0.0	Neutral	0.0	0.294	0.706	0.3612	Positive
782	782	2022-07-03 22:25:02+00:00	American_XXXXX	477		@bcrsportsed Saw him 20 minutes after this looking for a fight in the parking lot at the Pizza Hut. Looking to take on some Hall coaches.	bcrsportsed saw minutes looking fight parking lot pizza hut looking take hall coaches	0.0	0.0	Neutral	0.178	0.0	0.822	-0.3818	Negative
783	783	2022-07-03 22:20:47+00:00	seahawkmike22	179	Rockton, IL	@MadScientistFF Pizza hut and chic fil a	madscientistff pizza hut chic fil	0.0	0.0	Neutral	0.0	0.344	0.656	0.2732	Positive
784	784	2022-07-03 22:18:28+00:00	aalliyah_powell	1893	Thomasville, GA	u calling pizza hut , but asking if we got chicken nuggets .	calling pizza hut asking got chicken nuggets	-0.6	0.95	Negative	0.0	0.0	1.0	0.0	Neutral
785	785	2022-07-03 22:18:10+00:00	igameforpain	1350	Forbidden Island, Home World	@replicantpinky Used to love pizza hut until they started charging extra for the original crust and don't season th… https://t.co/wPV4tT4h2r	replicantpinky used love pizza hut started charging extra original crust season	0.2916666666666667	0.48333333333333334	Positive	0.0	0.419	0.581	0.7579	Positive
786	786	2022-07-03 22:13:18+00:00	CombinationFood	2	Combination PizzaHut/TacoBell	NetJack in Pizza Tac: The Combination Netflix and Jack in the Box and Combination Pizza Hut and Taco Bell "Eat Bun… https://t.co/d6VHva6kD8	netjack pizza tac combination netflix jack box combination pizza hut taco bell eat bun	0.0	0.0	Neutral	0.0	0.0	1.0	0.0	Neutral
787	787	2022-07-03 22:11:04+00:00	NotoriousB1D	4058	Dallas, TX	@Chris_Grosse Pizza Hut all day.	chris_grosse pizza hut day	0.0	0.0	Neutral	0.0	0.0	1.0	0.0	Neutral
788	788	2022-07-03 22:10:22+00:00	AlusUwu	1317	TikTok alichi_alusuwu	I cannot believe gay people own pizza hut https://t.co/gqoyX6Edwy	cannot believe gay people pizza hut	0.4166666666666667	0.5833333333333334	Positive	0.0	0.0	1.0	0.0	Neutral
789	789	2022-07-03 22:08:36+00:00	YungDevilJesus	633	purgatory	It’s time to FUCK at Pizza Hut.	time fuck pizza hut	-0.4	0.6	Negative	0.538	0.0	0.462	-0.5423	Negative
790	790	2022-07-03 22:07:50+00:00	pedrohcaminha	867	Brasil	@cirne_marcos havaiana da pizza hut FOOORTE	cirne_marcos havaiana pizza hut fooorte	0.0	0.0	Neutral	0.0	0.0	1.0	0.0	Neutral
791	791	2022-07-03 21:59:57+00:00	syasyawberry	124		pizza hut https://t.co/48gcjFxYRC	pizza hut	0.0	0.0	Neutral	0.0	0.0	1.0	0.0	Neutral
792	792	2022-07-03 21:56:35+00:00	DuneSlaya	308	Poorman	@da_aimy @lightstarjo In my area Papa John's pizza is shut down due to rats. Domino's is okay but not better than j… https://t.co/8FjOhQ5puF	da_aimy lightstarjo area papa john pizza shut due rats domino okay better	0.2916666666666667	0.4583333333333333	Positive	0.0	0.324	0.676	0.5859	Positive
793	793	2022-07-03 21:49:56+00:00	ConnorHedgehog	5000		Having a nice pepperoni pizza with breadsticks from Pizza Hut https://t.co/tarLIbTYRm	nice pepperoni pizza breadsticks pizza hut	0.6	1.0	Positive	0.0	0.359	0.641	0.4215	Positive
794	794	2022-07-03 21:46:11+00:00	123Group19	23		At Pizza Hut you can order a hamburger and salad, including a fanta.	pizza hut order hamburger salad including fanta	0.0	0.0	Neutral	0.0	0.0	1.0	0.0	Neutral
795	795	2022-07-03 21:44:36+00:00	Haylee_MUA	553	BEHIND YOU!	@1994DanielJohns Do it at Pizza Hut man, my brother almost got his bowl to the floor and they let him	danieljohns pizza hut man brother almost got bowl floor let	0.0	0.0	Neutral	0.0	0.0	1.0	0.0	Neutral
796	796	2022-07-03 21:44:01+00:00	WhiteRoze11	876	Baton Rouge, LA	And the day just keeps getting better. Ordered from Pizza Hut, and they don't "make the Tuscan meaty pasta, but can… https://t.co/2iA1LncrBi	day keeps getting better ordered pizza hut make tuscan meaty pasta	0.5	0.5	Positive	0.0	0.225	0.775	0.4404	Positive
798	798	2022-07-03 21:40:41+00:00	tukeemane	493		I was left bleeding in an alley for trying to out pizza the hut	left bleeding alley trying pizza hut	0.0	0.0	Neutral	0.0	0.0	1.0	0.0	Neutral
799	799	2022-07-03 21:39:30+00:00	stookey71	1304	Lexington, KY	@MadScientistFF Chick Fil A Pizza Hut 🍕🛖	madscientistff chick fil pizza hut	0.0	0.0	Neutral	0.0	0.0	1.0	0.0	Neutral
800	800	2022-07-03 21:37:11+00:00	JesusSinChrist	2242	My room	i'm addicted to pizza hut wings	addicted pizza hut wings	-0.4	0.6	Negative	0.0	0.0	1.0	0.0	Neutral
801	801	2022-07-03 21:35:15+00:00	CANNIBALSANCHEZ	437		@EmeraldRobbie Holy shit man... only time I played this was on them pizza hut demo disc's back in the day😭	emeraldrobbie holy shit man time played pizza hut demo disc back day	-0.1	0.4	Negative	0.225	0.15	0.625	-0.296	Negative
802	802	2022-07-03 21:32:34+00:00	SurvivorTitles	0	Fiji	Survivor 27: Pizza Hut (Outside,Outlast,Outlive)	survivor pizza hut outside outlast outlive	0.0	0.05	Neutral	0.0	0.333	0.667	0.3612	Positive
803	803	2022-07-03 21:29:54+00:00	MichaelSkae	50	Yateley	@katecmorrison Thanks! We could recreate when we met up with Louise, went to Pizza Hut near Piccadilly and saw Chri… https://t.co/rYGir9hit5	katecmorrison thanks could recreate met louise went pizza hut near piccadilly saw chri	0.15000000000000002	0.30000000000000004	Positive	0.0	0.195	0.805	0.4404	Positive
804	804	2022-07-03 21:24:49+00:00	MattLiv51592482	219		@amylouvoodoo @LEP50495008 @bett51 @FreeAtLast2021 @Joe_Ashbeck @ScottPresler No trampy racist, Pizza Hut put out a… https://t.co/oubPiM17uW	amylouvoodoo lep bett freeatlast joe_ashbeck scottpresler trampy racist pizza hut put	0.0	0.0	Neutral	0.286	0.0	0.714	-0.6124	Negative
805	805	2022-07-03 21:24:15+00:00	AndressBolivarr	350	Venezuela	Missing pizza hut	missing pizza hut	-0.2	0.05	Negative	0.524	0.0	0.476	-0.296	Negative
806	806	2022-07-03 21:24:07+00:00	Lesbian_Homura	2265	Stolen Seneca land	@thesptrans What's more important pizza Hut for male alcoholism Pizza hut	thesptrans important pizza hut male alcoholism pizza hut	0.2	0.55	Positive	0.0	0.205	0.795	0.2023	Positive
807	807	2022-07-03 21:21:56+00:00	andriasabridged	10		Dangit, Kermit Bot, you made me want Pizza Hut.	dangit kermit bot made want pizza hut	0.0	0.0	Neutral	0.0	0.178	0.822	0.0772	Positive
808	808	2022-07-03 21:21:10+00:00	BotTriesBotFail	2		Connor glitches heading for Pizza Hut for Mushrooms to keep them to himself	connor glitches heading pizza hut mushrooms keep	0.0	0.0	Neutral	0.0	0.0	1.0	0.0	Neutral
809	809	2022-07-03 21:18:07+00:00	ShittersFull93	2364	Ohio, USA	@MadScientistFF Pizza Hut Wendy’s	madscientistff pizza hut wendy	0.0	0.0	Neutral	0.0	0.0	1.0	0.0	Neutral
810	810	2022-07-03 21:17:55+00:00	Thatguy836	105	Texas, USA	@sammyanderson63 @misanthropicpng so does pizza hut and sonic . rather strang but handy	sammyanderson misanthropicpng pizza hut sonic rather strang handy	0.6	0.9	Positive	0.0	0.0	1.0	0.0	Neutral
811	811	2022-07-03 21:15:33+00:00	DopeDee13	315	Houston, TX	Pizza Hut and Chick fil A https://t.co/cYc1H80q92	pizza hut chick fil	0.0	0.0	Neutral	0.0	0.0	1.0	0.0	Neutral
812	812	2022-07-03 21:14:43+00:00	AndyS2504	1004		Are Pizza Hut and Domino’s considered fast food?	pizza hut domino considered fast food	0.2	0.6	Positive	0.0	0.0	1.0	0.0	Neutral
813	813	2022-07-03 21:13:40+00:00	kherryknots	100	Definitely Talking about you	@LUCYBackstreet I’m ordering Pizza Hut	lucybackstreet ordering pizza hut	0.0	0.0	Neutral	0.0	0.0	1.0	0.0	Neutral
814	814	2022-07-03 21:08:26+00:00	ryancordell	1856	Champaign, IL	Drove past a very old-school Pizza Hut &amp; realized if I live another five decades I will still never have another me… https://t.co/c2eJggZ5at	drove past old school pizza hut amp realized live another five decades still never another	-0.004545454545454547	0.31666666666666665	Negative	0.0	0.0	1.0	0.0	Neutral
815	815	2022-07-03 21:04:31+00:00	tavengw55059727	128	Harare, Zimbabwe	@thatThobelakid I would choose Pizza 🍕 Hut tropical chicken	thatthobelakid would choose pizza hut tropical chicken	-0.6	0.95	Negative	0.0	0.0	1.0	0.0	Neutral
816	816	2022-07-03 21:02:14+00:00	TerrHimself	586	NJ/NYC	Pizza Hut or some other chain not doing a Stranger Things/Surfer Boy Pizza tie-in was a mistake.	pizza hut chain stranger things surfer boy pizza tie mistake	0.0	0.0	Neutral	0.211	0.0	0.789	-0.34	Negative
817	817	2022-07-03 21:02:09+00:00	PjBaseheart	100	Oklahoma, USA	@prime_gordon @MadScientistFF Long John Silver's &amp; Pizza Hut, 🐟 &amp;🍕	prime_gordon madscientistff long john silver amp pizza hut amp	-0.05	0.4	Negative	0.0	0.0	1.0	0.0	Neutral
818	818	2022-07-03 20:57:25+00:00	BopsBarry	40	Mandeville, LA	@pizzahut Wake up from your wokeness, no Pizza Hut till then	pizzahut wake wokeness pizza hut till	0.0	0.0	Neutral	0.0	0.0	1.0	0.0	Neutral
819	819	2022-07-03 20:56:26+00:00	slucarios	193	They/them	I love that Pizza Hut Eulamber is a thing	love pizza hut eulamber thing	0.5	0.6	Positive	0.0	0.512	0.488	0.6369	Positive
820	820	2022-07-03 20:54:46+00:00	_RobWick_	173	Elevating	why did pizza hut stop selling french dressing sauce for pizza 😔	pizza hut stop selling french dressing sauce pizza	0.0	0.0	Neutral	0.239	0.0	0.761	-0.296	Negative
821	821	2022-07-03 20:53:41+00:00	Dogfox39	719	Black•Pan•She/They/Teeth	Lesbians are now running pizza hut. This is what the LEFT wants the world to be. /j https://t.co/EngLnphcLn	lesbians running pizza hut left wants world	0.1	0.05	Positive	0.0	0.0	1.0	0.0	Neutral
822	822	2022-07-03 20:52:30+00:00	ecmorrison_	557	Scotland	@UberUKsupport placed an order tonight for pizza hut, ordered has been delivered incorrectly… extra toppings were a… https://t.co/tTCYXN0QY3	uberuksupport placed order tonight pizza hut ordered delivered incorrectly extra toppings	0.0	0.1	Neutral	0.0	0.0	1.0	0.0	Neutral
823	823	2022-07-03 20:52:20+00:00	glouisemichaud	76		@joedafish @IanDMorrison Sometimes, that's true, but I don't think the Dixy Chicks were cancelled by "woke" people.… https://t.co/iMp4ZYMVEq	joedafish iandmorrison sometimes true think dixy chicks cancelled woke people	0.35	0.65	Positive	0.156	0.219	0.625	0.2023	Positive
824	824	2022-07-03 20:51:18+00:00	LueezVii	197		“Connection”??? ANDREW. Tash has 6 wifi passwords in her phone right now. Your contact has already been changed to… https://t.co/jW07S2V0Nh	connection andrew tash wifi passwords phone right contact already changed	0.2857142857142857	0.5357142857142857	Positive	0.0	0.0	1.0	0.0	Neutral
825	825	2022-07-03 20:51:04+00:00	Athluma	432		@ManicMoths It's on my local pizza hut menu😈 They use Oreos, Chocolate and some Marshmellows on it. https://t.co/B1LxUV7ZXq	manicmoths local pizza hut menu use oreos chocolate marshmellows	0.0	0.0	Neutral	0.0	0.0	1.0	0.0	Neutral
826	826	2022-07-03 20:49:31+00:00	drakerollans	305		@SteakhouseARK salsa from chilis is insanely goated almost enough to carry it. outback bread goes crazy texas road… https://t.co/KHPtk1HK2e	steakhouseark salsa chilis insanely goated almost enough carry outback bread goes crazy texas road	-0.5333333333333333	0.7999999999999999	Negative	0.156	0.0	0.844	-0.34	Negative
827	827	2022-07-03 20:42:09+00:00	coffinspades	282	he/they/she/it + neos	@cactitoons pizza hut taco bell	cactitoons pizza hut taco bell	0.0	0.0	Neutral	0.0	0.0	1.0	0.0	Neutral
828	828	2022-07-03 20:39:18+00:00	PulsessorHex	356		@pizzahut You guys promote drag Queen books to kids. That’s called grooming . No thank you I will not have Pizza Hut ever agin.	pizzahut guys promote drag queen books kids called grooming thank pizza hut ever agin	-0.1	0.07083333333333333	Negative	0.106	0.283	0.611	0.4939	Positive
829	829	2022-07-03 20:37:08+00:00	KashmirKari	1148	United States	@CaroBucks Pizza Hut and Subway. Tough choices!	carobucks pizza hut subway tough choices	-0.3888888888888889	0.8333333333333334	Negative	0.231	0.0	0.769	-0.128	Negative
830	830	2022-07-03 20:36:57+00:00	DaveC97280458	3378	Kilmarnock, Scotland	@actiontiff He will have forgotten all about it or was at Pizza Hut or something. 🤔	actiontiff forgotten pizza hut something	0.0	0.0	Neutral	0.322	0.0	0.678	-0.2263	Negative
831	831	2022-07-03 20:34:21+00:00	parkjac211	1434	Parrish, Florida	@MadScientistFF Pizza Hut and Subway I use those two a lot	madscientistff pizza hut subway use two lot	0.0	0.0	Neutral	0.0	0.0	1.0	0.0	Neutral
832	832	2022-07-03 20:34:06+00:00	jburtDragonlord	708	Everywhere & Nowhere	@MadScientistFF Pizza Hut &amp; Burger King	madscientistff pizza hut amp burger king	0.0	0.0	Neutral	0.0	0.0	1.0	0.0	Neutral
833	833	2022-07-03 20:24:46+00:00	maplilurrr	48		I walk into a Pizza Hut establishment and tell me why there’s a gaming set up in the corner. Very #real of them	walk pizza hut establishment tell gaming set corner real	0.2	0.30000000000000004	Positive	0.0	0.0	1.0	0.0	Neutral
834	834	2022-07-03 20:24:44+00:00	WitchRubyLove	442	ฅ^•ﻌ•^ฅ	@zeekayart thinking about the pizza hut next to anime north rn	zeekayart thinking pizza hut next anime north	0.0	0.0	Neutral	0.0	0.0	1.0	0.0	Neutral
835	835	2022-07-03 20:24:39+00:00	KokomoScanner	121	Kokomo, IN. Howard County	Officer sent to check the well-being of a person who appears to be passed out on the trail behind the Pizza Hut on West sycamore.	officer sent check well person appears passed trail behind pizza hut west sycamore	-0.4	0.7	Negative	0.0	0.149	0.851	0.2732	Positive
836	836	2022-07-03 20:19:32+00:00	kiminonawaidk	223	🕊	@Ali4BF If I come back home exhausted and I find Pizza Hut or some shit I will slap someone 😭 It’s the home cooked… https://t.co/l9qnckHTRt	alibf come back home exhausted find pizza hut shit slap someone home cooked	-0.20000000000000004	0.5	Negative	0.345	0.09	0.565	-0.6705	Negative
837	837	2022-07-03 20:14:54+00:00	Midlod	280	The 5..5..9, they call me Cage	@MadScientistFF Pizza Hut and KFC	madscientistff pizza hut kfc	0.0	0.0	Neutral	0.0	0.0	1.0	0.0	Neutral
838	838	2022-07-03 20:13:42+00:00	Beastmike	1811	Wyndmoor, PA	@MadScientistFF Need breakfast so Dunkin works. Want pizza so Pizza Hut works.	madscientistff need breakfast dunkin works want pizza pizza hut works	0.0	0.0	Neutral	0.0	0.126	0.874	0.0772	Positive
839	839	2022-07-03 20:13:17+00:00	sehnaoui	427	outside the box ...	@OVollmer Yes ! *Dials Pizza Hut*	ovollmer yes dials pizza hut	0.0	0.0	Neutral	0.0	0.403	0.597	0.4019	Positive
840	840	2022-07-03 20:12:14+00:00	nikolay48	393	atlanta Ga	@MadScientistFF Chick Fil A and Pizza Hut	madscientistff chick fil pizza hut	0.0	0.0	Neutral	0.0	0.0	1.0	0.0	Neutral
841	841	2022-07-03 20:11:10+00:00	BotTriesBotFail	2		Ronaldo walks heading for Pizza Hut to steal Diamonds to give to their pet	ronaldo walks heading pizza hut steal diamonds give pet	0.0	0.0	Neutral	0.286	0.0	0.714	-0.4939	Negative
842	842	2022-07-03 20:09:23+00:00	AaronDeGruy1	1234	New Orleans, LA	Popeyes and Pizza Hut https://t.co/p2QU56i9eu	popeyes pizza hut	0.0	0.0	Neutral	0.0	0.0	1.0	0.0	Neutral
843	843	2022-07-03 20:07:19+00:00	itDMoneyBitch27	728	Denver, CO	@MadScientistFF I take Macdonald's and pizza hut 💯🔥😈	madscientistff take macdonald pizza hut	0.0	0.0	Neutral	0.0	0.0	1.0	0.0	Neutral
844	844	2022-07-03 20:07:08+00:00	ScottVenn	1284		@jimbobgooner Pizza Hut	jimbobgooner pizza hut	0.0	0.0	Neutral	0.0	0.0	1.0	0.0	Neutral
845	845	2022-07-03 20:05:57+00:00	GorillaMarxist	166	In your wallet	@Kraut73931587 Its going to be like Afghanistan where suddenly Communists start coming out of the woodworks putting… https://t.co/fSr4mcGmOd	kraut going like afghanistan suddenly communists start coming woodworks putting	0.0	0.5	Neutral	0.0	0.217	0.783	0.3612	Positive
846	846	2022-07-03 20:03:07+00:00	commiepari	965		@comrade__e he tried to out pizza the hut	comrade__e tried pizza hut	0.0	0.0	Neutral	0.0	0.0	1.0	0.0	Neutral
847	847	2022-07-03 20:02:33+00:00	GregBruhl3	799		Pizza Hut Circa 1980s #PizzaHut https://t.co/GseNLnRLKv	pizza hut circa pizzahut	0.0	0.0	Neutral	0.0	0.0	1.0	0.0	Neutral
848	848	2022-07-03 20:01:34+00:00	NOLALady6	206		@MadScientistFF Pizza Hut and Subway	madscientistff pizza hut subway	0.0	0.0	Neutral	0.0	0.0	1.0	0.0	Neutral
849	849	2022-07-03 20:01:26+00:00	noxlunesia	55		@ManicMoths As a former employee of Pizza Slut™ (no one out-sluts the Hut) I have to say that: -standard marinara s… https://t.co/MJYd7l51Wl	manicmoths former employee pizza slut one sluts hut say standard marinara	0.0	0.0	Neutral	0.455	0.0	0.545	-0.8176	Negative
850	850	2022-07-03 20:01:01+00:00	SpringTrails216	1517	Chagrin Falls, Ohio	@MadScientistFF McDonald’s &amp; Pizza Hut. No Chipotle helped though.	madscientistff mcdonald amp pizza hut chipotle helped though	0.0	0.0	Neutral	0.0	0.0	1.0	0.0	Neutral
851	851	2022-07-03 19:59:48+00:00	1206genghiskhan	2698		@HorrorFandomIM “Pizza the Hut!”	horrorfandomim pizza hut	0.0	0.0	Neutral	0.0	0.0	1.0	0.0	Neutral
852	852	2022-07-03 19:57:09+00:00	CannedBread1733	598	St Louis, MO	@MadScientistFF Churches and Pizza Hut... I get chicken and Pizza for free and on top of that employee benefits fro… https://t.co/Tq7jgEUa84	madscientistff churches pizza hut get chicken pizza free top employee benefits fro	0.10000000000000002	0.75	Positive	0.0	0.461	0.539	0.7717	Positive
853	853	2022-07-03 19:54:56+00:00	tinasnowkc	913	Kansas City, MO	All time fav food is Pizza Hut stuffed crust reheated next day pizza	time fav food pizza hut stuffed crust reheated next day pizza	0.0	0.0	Neutral	0.0	0.231	0.769	0.4588	Positive
854	854	2022-07-03 19:53:45+00:00	mark74brown	1086	South East, England	@abbdesmond I’ve been addicted to Pepsi Max Cherry, then when the Raspberry flavour came out…these days it’s Lime…c… https://t.co/sO8kwL5ES0	abbdesmond addicted pepsi max cherry raspberry flavour came days lime	-0.4	0.6	Negative	0.0	0.0	1.0	0.0	Neutral
855	855	2022-07-03 19:52:22+00:00	antis0ciaIist	804		@docneverdies @MimanyMaker wow wtf Pizza Hut japan that’s like desecrating on america, even tho i would try it. the… https://t.co/JwKio3cP2W	docneverdies mimanymaker wow wtf pizza hut japan like desecrating america even tho would try	-0.2	1.0	Negative	0.18	0.299	0.521	0.3612	Positive
856	856	2022-07-03 19:51:33+00:00	nova1477	288	he/they/moon. 17	@meghannyd_ I was in a Pizza Hut bathroom…. And when Ranboo came out I was in a movie theatre bathroom….. ISTG I’m cursed	meghannyd_ pizza hut bathroom ranboo came movie theatre bathroom istg cursed	0.0	0.0	Neutral	0.0	0.0	1.0	0.0	Neutral
857	857	2022-07-03 19:49:02+00:00	bpage995	1216	Colorado, USA	@TrendingLiberal No Pizza Hut either.	trendingliberal pizza hut either	0.0	0.0	Neutral	0.0	0.0	1.0	0.0	Neutral
858	858	2022-07-03 19:47:34+00:00	markvangogh	648	London	A public announcement after a big takeaway delivery this weekend Pizza Hut &gt; Dominos I will be talking no further questions	public announcement big takeaway delivery weekend pizza hut dominos talking questions	0.0	0.08333333333333334	Neutral	0.0	0.0	1.0	0.0	Neutral
859	859	2022-07-03 19:43:12+00:00	scottatron17	563		@tahini @jimmy_dore I'm sure they talked with their doctor who knows a hell of a lot more than Jim Bob who works at… https://t.co/A5vhtMXLJw	tahini jimmy_dore sure talked doctor knows hell lot jim bob works	0.5	0.8888888888888888	Positive	0.289	0.145	0.566	-0.5106	Negative
860	860	2022-07-03 19:41:36+00:00	GambaZeref	431	Spain	@dominos Pizza hut owns you	dominos pizza hut owns	0.0	0.0	Neutral	0.0	0.0	1.0	0.0	Neutral
861	861	2022-07-03 19:39:47+00:00	illhousecomedy	2442	9 Clouds Up store 🔗	Pizza Hut and the no-brainer is KFC because that stuff is so expensive. I would have a side hustle of just selling… https://t.co/N69KRYJK7E	pizza hut brainer kfc stuff expensive would side hustle selling	-0.5	0.7	Negative	0.0	0.0	1.0	0.0	Neutral
862	862	2022-07-03 19:33:33+00:00	MennaRaafat	313	مصر	gama3a domino's these days &gt; papa johns + pizza hut	gamaa domino days papa johns pizza hut	0.0	0.0	Neutral	0.0	0.0	1.0	0.0	Neutral
863	863	2022-07-03 19:31:57+00:00	Campfire_Ghosts	192	Quiet Valley, West Virginia	@pizzahutgaming Or Pizza Hut PlayStation Underground demos.	pizzahutgaming pizza hut playstation underground demos	0.0	0.0	Neutral	0.0	0.0	1.0	0.0	Neutral
864	864	2022-07-03 19:31:27+00:00	svmounties	4273	Irondale, AL	@GaryALloyd I liked many of the fast food restaurants inside set ups back in the 70s. McDonalds, Farrelly, Burger K… https://t.co/5nq3aP3Xmf	garyalloyd liked many fast food restaurants inside set ups back mcdonalds farrelly burger	0.325	0.475	Positive	0.0	0.189	0.811	0.4215	Positive
865	865	2022-07-03 19:26:45+00:00	D_Swizzle75	879	USA	Love how the girls asked "hey dad, if you win anything today can we go to the grocery store?". As young as they are… https://t.co/p1wqHHitqP	love girls asked hey dad win anything today grocery store young	0.46666666666666673	0.4666666666666666	Positive	0.0	0.471	0.529	0.8402	Positive
866	866	2022-07-03 19:26:34+00:00	CalixVargas	582	Aspen Hill, MD	@OnlyJutes @EditsByMare We love the chicken wings from pizza hut too	onlyjutes editsbymare love chicken wings pizza hut	-0.04999999999999999	0.7749999999999999	Negative	0.0	0.412	0.588	0.6369	Positive
867	867	2022-07-03 19:25:49+00:00	_Big_D_410	4563	Texas	@MadScientistFF Pizza Hut and Mickey D’s	madscientistff pizza hut mickey	0.0	0.0	Neutral	0.0	0.0	1.0	0.0	Neutral
868	868	2022-07-03 19:25:20+00:00	OnlyJutes	149		@CalixVargas @EditsByMare Pizza Hut isn’t either 😂😂 not the way I eat it at least which is OG Pan and lots of bread sticks! 😜	calixvargas editsbymare pizza hut either way eat least pan lots bread sticks	-0.3	0.4	Negative	0.0	0.0	1.0	0.0	Neutral
869	869	2022-07-03 19:24:48+00:00	GaeaNyx97	502	Kansas City, MO	@Noehflake @MadScientistFF Finally somebody else recognizes Pizza Hut. It’s not always good but when it is, it’s top tier.	noehflake madscientistff finally somebody else recognizes pizza hut always good top tier	0.39999999999999997	0.7000000000000001	Positive	0.0	0.32	0.68	0.5719	Positive
870	870	2022-07-03 19:23:44+00:00	MlungisiMavuso5	771	Kempton Park, South Africa	Pizza Hut https://t.co/IkxeBTSLBg	pizza hut	0.0	0.0	Neutral	0.0	0.0	1.0	0.0	Neutral
871	871	2022-07-03 19:22:35+00:00	Auslynn7	164	Shippensburg, PA	Just got some Pizza Hut delivered because I’m lazy and didn’t feel like cleaning or cooking…. That’s a “I’ll do it… https://t.co/Jtg5mPyiOH	got pizza hut delivered lazy feel like cleaning cooking	-0.25	1.0	Negative	0.208	0.208	0.583	0.0	Neutral
872	872	2022-07-03 19:20:04+00:00	tkrumbine	455	Charlotte, NC	@Nitebird801 @TrevDon I just have images of Pizza the Hut in Spaceballs. 🤪🤪🤪 https://t.co/flS85gAXK4	nitebird trevdon images pizza hut spaceballs	0.0	0.0	Neutral	0.0	0.0	1.0	0.0	Neutral
873	873	2022-07-03 19:19:46+00:00	bert_hu_bert	3053	The Netherlands	I must share this gem with you. (C) 1998 Pizza Hut Gorbachev TV Spot: https://t.co/0QJ5qgrRiW	must share gem pizza hut gorbachev spot	0.0	0.0	Neutral	0.0	0.268	0.732	0.296	Positive
874	874	2022-07-03 19:18:37+00:00	JDSantos273	1185	Glasgow/Ljubljana	@Zafarcakes Yeah. Whilst my mind was totally blown, it wasn't til they used "Fast Food Rockers" and I realised it… https://t.co/MaODOsgIiA	zafarcakes yeah whilst mind totally blown til used fast food rockers realised	0.1	0.675	Positive	0.0	0.167	0.833	0.296	Positive
875	875	2022-07-03 19:18:32+00:00	LlamaBusiness	5003		@calorieneutral @SparklyMincePie @BackupDigby At the Pizza Hut salad bar, my dad used to say “Don’t come back ‘til… https://t.co/ibTT4p9iPx	calorieneutral sparklymincepie backupdigby pizza hut salad bar dad used say come back til	0.0	0.0	Neutral	0.0	0.0	1.0	0.0	Neutral
876	876	2022-07-03 19:18:17+00:00	irxnyslab	16		@depessar PIZZA HUT 🤮🤮🤮🤮🤮 and among us 🤮🤮🤮	depessar pizza hut among	0.0	0.0	Neutral	0.0	0.0	1.0	0.0	Neutral
877	877	2022-07-03 19:17:56+00:00	lavatusol	296	Mars	Cinemark is trash for not having pizza hut	cinemark trash pizza hut	0.0	0.0	Neutral	0.0	0.0	1.0	0.0	Neutral
878	878	2022-07-03 19:17:39+00:00	FleekestGeekest	1230	Chicago, IL	dreamt i was at a pizza hut playing a tabletop because the wait was so long it was the best https://t.co/xChc13Q29m	dreamt pizza hut playing tabletop wait long best	0.475	0.35	Positive	0.0	0.5	0.5	0.7184	Positive
879	879	2022-07-03 19:15:19+00:00	CalixVargas	582	Aspen Hill, MD	Pizza hut and subway right @OnlyJutes @EditsByMare https://t.co/emZdTqbGEI	pizza hut subway right onlyjutes editsbymare	0.2857142857142857	0.5357142857142857	Positive	0.0	0.0	1.0	0.0	Neutral
880	880	2022-07-03 19:13:06+00:00	lindsaylosam	909		gooning and bating at the pizza hut	gooning bating pizza hut	0.0	0.0	Neutral	0.0	0.0	1.0	0.0	Neutral
881	881	2022-07-03 19:12:34+00:00	PeteSco68790279	1119		@Lou__ize @runner_scarlet I have to do it, I have to, r u ready.... I like pizza hut, I like pizza hut. Kebtucky fr… https://t.co/kAIkkPYrAQ	lou__ize runner_scarlet ready like pizza hut like pizza hut kebtucky	0.2	0.5	Positive	0.0	0.517	0.483	0.7579	Positive
882	882	2022-07-03 19:12:28+00:00	Mascot1063	4999	Hobart, IN	There isn’t many people who CAN’T out pizza the hut… https://t.co/u7km4YgNWj	many people pizza hut	0.5	0.5	Positive	0.0	0.0	1.0	0.0	Neutral
883	883	2022-07-03 19:11:42+00:00	Malkaveer	609	Aurora, Colorado	New Renaissance Festival plan: go as a Pizza Hut delivery driver so I can smuggle pizza and 2-liters. ...and still… https://t.co/OR4HOw5V9s	new renaissance festival plan pizza hut delivery driver smuggle pizza liters still	0.13636363636363635	0.45454545454545453	Positive	0.165	0.203	0.633	0.1531	Positive
884	884	2022-07-03 19:10:44+00:00	willywonkybrain	104	Maryland, USA	who is keeping pizza hut in business?	keeping pizza hut business	0.0	0.0	Neutral	0.0	0.0	1.0	0.0	Neutral
885	885	2022-07-03 19:10:40+00:00	arasvley	633	el	pizza hut https://t.co/ymGczRD51h	pizza hut	0.0	0.0	Neutral	0.0	0.0	1.0	0.0	Neutral
886	886	2022-07-03 19:09:24+00:00	BreeAgain	190		Pizza Hut bout to piss me off 🥹	pizza hut bout piss	0.0	0.0	Neutral	0.474	0.0	0.526	-0.4019	Negative
887	887	2022-07-03 19:04:18+00:00	shep3676	1786	Fort Worth, TX	@MadScientistFF Pizza Hut and Arby's!	madscientistff pizza hut arby	0.0	0.0	Neutral	0.0	0.0	1.0	0.0	Neutral
888	888	2022-07-03 19:02:14+00:00	TDTimeBaby	4453	The Internet	@DeathtoCrogan You’re confused pizza the hutt was a character in spaceballs the true mascot of Pizza Hut was Pizza… https://t.co/7qIURB9UjI	deathtocrogan confused pizza hutt character spaceballs true mascot pizza hut pizza	-0.025000000000000022	0.675	Negative	0.163	0.199	0.638	0.128	Positive
889	889	2022-07-03 18:59:29+00:00	stgenerations	1699	No	@Micah_McGurk @rickyberwick An old Pizza Hut is now a that store. https://t.co/QtE8ySH3WA	micah_mcgurk rickyberwick old pizza hut store	0.1	0.2	Positive	0.0	0.0	1.0	0.0	Neutral
890	890	2022-07-03 18:58:38+00:00	iitravy	260		@d_randle5 Pizza Hut is the GOAT. You know this, man.	d_randle pizza hut goat know man	0.0	0.0	Neutral	0.0	0.0	1.0	0.0	Neutral
891	891	2022-07-03 18:52:05+00:00	EvanLe24	885	Copperdale	tell me why this Pizza Hut ad was TWENTY 20 MINUTES LONG????? 😭 https://t.co/RdlXhQdhBe	tell pizza hut twenty minutes long	-0.05	0.4	Negative	0.0	0.0	1.0	0.0	Neutral
892	892	2022-07-03 18:52:03+00:00	Special_4_him	3401	Junglistan	@BajwaShb_ Han yar 🥺 agly day pizza hut ya dominos 🙄🥺	bajwashb_ han yar agly day pizza hut dominos	0.0	0.0	Neutral	0.0	0.0	1.0	0.0	Neutral
893	893	2022-07-03 18:48:07+00:00	123Group19	23		At Pizza Hut you can order a twister and french fries, including a fanta.	pizza hut order twister french fries including fanta	0.0	0.0	Neutral	0.0	0.0	1.0	0.0	Neutral
894	894	2022-07-03 18:43:57+00:00	bluudoll	106		I wish Pizza Hut had coke products 🤣😩	wish pizza hut coke products	0.0	0.0	Neutral	0.0	0.403	0.597	0.4019	Positive
895	895	2022-07-03 18:43:09+00:00	JustBrittney26	391	USA	Y'all can't even afford to have a Pizza Hut near me! They've all closed down 🤣 Stop promoting it on my TL! https://t.co/yLY1qmXpWk	even afford pizza hut near closed stop promoting	0.0	0.25	Neutral	0.206	0.234	0.561	0.0772	Positive
896	896	2022-07-03 18:42:00+00:00	vickinorwood28	517	USA	@MadScientistFF Dunkin Donuts and Pizza Hut	madscientistff dunkin donuts pizza hut	0.0	0.0	Neutral	0.0	0.0	1.0	0.0	Neutral
897	897	2022-07-03 18:39:01+00:00	telortirek	177		@piyopikavet @andikamalreza Pizza hut delivery 🚚	piyopikavet andikamalreza pizza hut delivery	0.0	0.0	Neutral	0.0	0.0	1.0	0.0	Neutral
898	898	2022-07-03 18:36:49+00:00	klert	1661	DC area	@heybillierae how was the pizza hut tho	heybillierae pizza hut tho	0.0	0.0	Neutral	0.0	0.0	1.0	0.0	Neutral
899	899	2022-07-03 18:36:41+00:00	FitTeddyBear	4996	NYC	@somson615 @MadScientistFF Sonic &amp; Long John’s bc there’s none close to me. With Pizza Hut a close 3rd.	somson madscientistff sonic amp long john none close pizza hut close	-0.05	0.4	Negative	0.0	0.0	1.0	0.0	Neutral
900	900	2022-07-03 18:36:05+00:00	other_side____	453		I been on hold with Pizza Hut for a minute 😭 I really don’t wanna go get it myself.	hold pizza hut minute really wanna get	0.2	0.2	Positive	0.0	0.0	1.0	0.0	Neutral
901	901	2022-07-03 18:31:58+00:00	YungDevilJesus	633	purgatory	Go directly to Pizza Hut and stick breadsticks up your ass	directly pizza hut stick breadsticks ass	0.1	0.4	Positive	0.412	0.0	0.588	-0.5423	Negative
902	902	2022-07-03 18:26:07+00:00	weeuqee	1820	魈空 ❤️‍🔥	@howlbedo YESS PIZZA HUT AMBER MY BELOVED 🥺💘	howlbedo yess pizza hut amber beloved	0.7	1.0	Positive	0.0	0.398	0.602	0.5106	Positive
903	903	2022-07-03 18:22:54+00:00	bipolarMILF	74	KY	@mahhhry33 Do not talk about dairy to me!!!! I will gag! Also bread that isn’t toasted! And Pizza Hut pizza crust!… https://t.co/Amat20ShyL	mahhhry talk dairy gag also bread toasted pizza hut pizza crust	0.0	0.0	Neutral	0.194	0.0	0.806	-0.34	Negative
904	904	2022-07-03 18:21:43+00:00	ItLaney110	1345		@TrendingLiberal Pizza Hut, Warren Buffet, Home Depot, the list is long………	trendingliberal pizza hut warren buffet home depot list long	-0.05	0.4	Negative	0.0	0.0	1.0	0.0	Neutral
905	905	2022-07-03 18:21:10+00:00	GIOGIOpart5wack	468		@dengists who the fuck keeps feeding him pizza hut?	dengists fuck keeps feeding pizza hut	-0.4	0.6	Negative	0.412	0.0	0.588	-0.5423	Negative
906	906	2022-07-03 18:19:22+00:00	QuailsSix	83	your moms house	@prokofievenjoyr New Pizza Hut atmosphere	prokofievenjoyr new pizza hut atmosphere	0.13636363636363635	0.45454545454545453	Positive	0.0	0.0	1.0	0.0	Neutral
907	907	2022-07-03 18:17:09+00:00	k_2_t	718	Fort Wayne, IN	@wineaintsweeter @JamieMcCarty @MollyJongFast @NedLamont Enjoy your crackers with ketchup, I know what real pizza i… https://t.co/TMRHBWiJUY	wineaintsweeter jamiemccarty mollyjongfast nedlamont enjoy crackers ketchup know real pizza	0.30000000000000004	0.4	Positive	0.0	0.262	0.738	0.4939	Positive
909	909	2022-07-03 18:12:43+00:00	wineaintsweeter	4389		@k_2_t @JamieMcCarty @MollyJongFast @NedLamont Land of Pizza Hut. Enjoy!	k__t jamiemccarty mollyjongfast nedlamont land pizza hut enjoy	0.4	0.5	Positive	0.0	0.314	0.686	0.4939	Positive
910	910	2022-07-03 18:08:35+00:00	sanchiconnect	54	Noida, India	An amazing concept table for ordering customized pizza, designed by Chaotic Moon Studios and Pizza Hut #innovation… https://t.co/vVEUvEwvfR	amazing concept table ordering customized pizza designed chaotic moon studios pizza hut innovation	0.6000000000000001	0.9	Positive	0.163	0.327	0.51	0.4939	Positive
911	911	2022-07-03 18:07:57+00:00	somson615	443	Groveport, OH	@MadScientistFF My son loves stuff crust pizza from Pizza Hut and he loves jr cheeseburgers from Wendy’s.	madscientistff son loves stuff crust pizza pizza hut loves cheeseburgers wendy	0.0	0.0	Neutral	0.0	0.451	0.549	0.8126	Positive
912	912	2022-07-03 18:07:33+00:00	aw_0000001	413	Narnia	@MadScientistFF Pizza Hut and KFC. Pizza Hut has good sides and KFC has good chicken and such	madscientistff pizza hut kfc pizza hut good sides kfc good chicken	0.26666666666666666	0.7166666666666668	Positive	0.0	0.392	0.608	0.7003	Positive
913	913	2022-07-03 18:06:34+00:00	harshgolechha	33		@pizzahut @PizzaHutIN Of course i would like to get my refund, because you (pizza hut)were not able to keep your promise of delivery time	pizzahut pizzahutin course would like get refund pizza hut able keep promise delivery time	0.5	0.625	Positive	0.0	0.286	0.714	0.5859	Positive
914	914	2022-07-03 18:06:15+00:00	imclownbabey	5	flipadelphia	@newbootgoof feels Shook in this Pizza Hut tonight	newbootgoof feels shook pizza hut tonight	0.0	0.0	Neutral	0.219	0.0	0.781	-0.1027	Negative
915	915	2022-07-03 18:05:18+00:00	witchv0mit	2569	whoop whoop	@JucheKoolaid What about the combination Taco Bell Pizza Hut?	juchekoolaid combination taco bell pizza hut	0.0	0.0	Neutral	0.0	0.0	1.0	0.0	Neutral
916	916	2022-07-03 18:04:25+00:00	PizzaHutIN	3	India	@geekysierra @pizzahut We are sorry for the unpleasant experience. Please share your order ID, phone number and ema… https://t.co/2HiRwM2VIx	geekysierra pizzahut sorry unpleasant experience please share order phone number ema	-0.575	0.975	Negative	0.272	0.358	0.37	0.1027	Positive
917	917	2022-07-03 18:03:32+00:00	muthafxckaimhim	420	S P A C E	Oh, I can hear Pizza Hut calling my name!	hear pizza hut calling name	0.0	0.0	Neutral	0.0	0.0	1.0	0.0	Neutral
918	918	2022-07-03 18:03:30+00:00	PizzaHutIN	3	India	@KakManisha @pizzahut We are sorry for the unpleasant experience. Please share your phone number, email ID and rest… https://t.co/qmXHJyShIJ	kakmanisha pizzahut sorry unpleasant experience please share phone number email rest	-0.575	0.975	Negative	0.272	0.358	0.37	0.1027	Positive
919	919	2022-07-03 18:00:15+00:00	IHateYungLeann	14		TW // Hungry Someone DoorDash Me Pizza Hut. Thanks.	hungry someone doordash pizza hut thanks	0.2	0.2	Positive	0.0	0.367	0.633	0.4404	Positive
920	920	2022-07-03 17:59:59+00:00	StalinistArmy	2110	USSR	Pizza Hut man 👀 https://t.co/q5nlF9YEuY	pizza hut man	0.0	0.0	Neutral	0.0	0.0	1.0	0.0	Neutral
921	921	2022-07-03 17:59:50+00:00	YT_Emv2005V	369	png atlanta	@ZephyrNights Genshin did that a with KFC and recently Pizza Hut👽	zephyrnights genshin kfc recently pizza hut	0.0	0.25	Neutral	0.0	0.0	1.0	0.0	Neutral
922	922	2022-07-03 17:59:26+00:00	TheGoatShow	955		On today's mukbang challenge I will eat this entire pizza hut personal pan pizza AND finish the can of dr pepper I started last night.	today mukbang challenge eat entire pizza hut personal pan pizza finish pepper started last night	0.0	0.33055555555555555	Neutral	0.0	0.085	0.915	0.0772	Positive
923	923	2022-07-03 17:57:54+00:00	comrade__e	1917	hell	Gorbie on his last Pizza Hut slice? https://t.co/aPzUfbL84E	gorbie last pizza hut slice	0.0	0.06666666666666667	Neutral	0.0	0.0	1.0	0.0	Neutral
924	924	2022-07-03 17:57:33+00:00	JoeExecutive1	10193	NY	@FunkyColdCosmic Me either 😅 Radio Shack 🚫 Dress Barn 🚫 Pizza Hut 🚫 I’m sensing a pattern here 🤔	funkycoldcosmic either radio shack dress barn pizza hut sensing pattern	0.0	0.0	Neutral	0.0	0.0	1.0	0.0	Neutral
925	925	2022-07-03 17:57:21+00:00	uncleDopey	4042	Boise, ID	Elon Musk give me grimes phone number Oh and by the way: Putin (Путин) at the pizza hut! ALL THE TIME! #Россия	elon musk give grimes phone number way putin путин pizza hut time россия	0.0	0.0	Neutral	0.14	0.091	0.769	-0.1779	Negative
926	926	2022-07-03 17:55:36+00:00	taehjhyung	3677	non.dating	@rpthv Pizza hut	rpthv pizza hut	0.0	0.0	Neutral	0.0	0.0	1.0	0.0	Neutral
927	927	2022-07-03 17:54:38+00:00	markthebtcshark	112	Chicago, IL	With 1 Bitcoin I will open a Pizza Hut Classic and operate it as economically as the USA governing because with Bit… https://t.co/aVLzxQNBwM	bitcoin open pizza hut classic operate economically usa governing bit	0.15555555555555556	0.5222222222222223	Positive	0.0	0.0	1.0	0.0	Neutral
928	928	2022-07-03 17:51:45+00:00	sofie_give	13	New York	Start a short survey and get a chance to win 100$ Pizza Hut Gift Card ! 👇👇 https://t.co/rnuWwLYeKP 👆🤌 #BritishGP… https://t.co/UwPV9r545W	start short survey get chance win pizza hut gift card britishgp	0.4	0.35	Positive	0.0	0.521	0.479	0.8271	Positive
929	929	2022-07-03 17:51:02+00:00	Alaaedd83278487	1		Start a short survey and get a chance to win 100$ Pizza Hut Gift Card ! 👇👇 https://t.co/Or3janD21y 👆🤌 #BritishGP… https://t.co/VBTIaJskHw	start short survey get chance win pizza hut gift card britishgp	0.4	0.35	Positive	0.0	0.521	0.479	0.8271	Positive
930	930	2022-07-03 17:50:24+00:00	Alaaedd83278487	1		Start a short survey and get a chance to win 100$ Pizza Hut Gift Card ! 👇👇 https://t.co/Or3janD21y 👆🤌 #BritishGP… https://t.co/SpHoJUe2pd	start short survey get chance win pizza hut gift card britishgp	0.4	0.35	Positive	0.0	0.521	0.479	0.8271	Positive
931	931	2022-07-03 17:49:49+00:00	0NC0NTRAD1CT10N	143		klopp on his burner reading that tiktox has been eating pizza hut in the offseason https://t.co/tXVDQlUSbD https://t.co/mPjOQXqC23	klopp burner reading tiktox eating pizza hut offseason	0.0	0.0	Neutral	0.0	0.0	1.0	0.0	Neutral
932	932	2022-07-03 17:49:35+00:00	Alaaedd83278487	1		Start a short survey and get a chance to win 100$ Pizza Hut Gift Card ! 👇👇 https://t.co/Or3janD21y 👆🤌 #BritishGP… https://t.co/62TN2g4aRq	start short survey get chance win pizza hut gift card britishgp	0.4	0.35	Positive	0.0	0.521	0.479	0.8271	Positive
933	933	2022-07-03 17:49:18+00:00	sofie_give	13	New York	Start a short survey and get a chance to win 100$ Pizza Hut Gift Card ! 👇👇 https://t.co/rnuWwLYeKP 👆🤌 #BritishGP… https://t.co/yQ059v96Gd	start short survey get chance win pizza hut gift card britishgp	0.4	0.35	Positive	0.0	0.521	0.479	0.8271	Positive
934	934	2022-07-03 17:46:10+00:00	BcoyneBc	148	San Diego, CA	@BuffaloTraceMe Pizza Hut?	buffalotraceme pizza hut	0.0	0.0	Neutral	0.0	0.0	1.0	0.0	Neutral
935	935	2022-07-03 17:44:29+00:00	peterme	785	Oakland	What 🇪🇺Europe Does Better Than 🇺🇸USA mass transit trains pizza sausage beer cheese old stuff residential housing u… https://t.co/TKZTX3Z1FJ	europe better usa mass transit trains pizza sausage beer cheese old stuff residential housing	0.3	0.35	Positive	0.0	0.182	0.818	0.4404	Positive
936	936	2022-07-03 17:42:16+00:00	AlienNatalie1	4		Start a short survey and get a chance to win 100$ Pizza Hut Gift Card ! 👇👇 https://t.co/6VQz4B9RfD 👆🤌 #BritishGP… https://t.co/GakfBiBEyD	start short survey get chance win pizza hut gift card britishgp	0.4	0.35	Positive	0.0	0.521	0.479	0.8271	Positive
937	937	2022-07-03 17:41:54+00:00	sofie_give	13	New York	Start a short survey and get a chance to win 100$ Pizza Hut Gift Card ! 👇👇 https://t.co/rnuWwLYeKP 👆🤌 #BritishGP… https://t.co/bCjKhNShVa	start short survey get chance win pizza hut gift card britishgp	0.4	0.35	Positive	0.0	0.521	0.479	0.8271	Positive
938	938	2022-07-03 17:39:11+00:00	FrancoCNac	5187	Toronto, ON	McDonald’s &amp; Wendy’s (fast food) &amp; Pizza Hut. https://t.co/SxDZYk9Qli	mcdonald amp wendy fast food amp pizza hut	0.2	0.6	Positive	0.0	0.0	1.0	0.0	Neutral
939	939	2022-07-03 17:38:57+00:00	sofie_give	13	New York	@teyobeyler U can get 100$ Pizza Hut Gift Card by asking a Short Survey 👇 https://t.co/rnuWwLYeKP	teyobeyler get pizza hut gift card asking short survey	0.0	0.3	Neutral	0.0	0.266	0.734	0.4404	Positive
940	940	2022-07-03 17:33:35+00:00	MidtermsPlease	652		@Super70sSports If you had a good report card you wanted to go to Pizza Hut, but somehow you ended up here. Sucked.	superssports good report card wanted pizza hut somehow ended sucked	0.7	0.6000000000000001	Positive	0.216	0.209	0.576	-0.0258	Neutral
941	941	2022-07-03 17:31:56+00:00	gronksturtle	288		Pizza Hut's slogan is: "No One Out Pizzas The Hut" but I can think of at least 25 place that "Out Pizza" the hut.	pizza hut slogan one pizzas hut think least place pizza hut	-0.3	0.4	Negative	0.0	0.0	1.0	0.0	Neutral
942	942	2022-07-03 17:31:10+00:00	SeeLoona	627	Desi	I feel so sick Ugh … never again Pizza Hut never again 🤢	feel sick ugh never pizza hut never	-0.7142857142857143	0.8571428571428571	Negative	0.55	0.0	0.45	-0.7269	Negative
943	943	2022-07-03 17:30:13+00:00	Agilaao	266	999	I'm getting a job on Monday at a really close Pizza hut! Wonder if they'll give us free leftover Pizza	getting job monday really close pizza hut wonder give free leftover pizza	0.30000000000000004	0.5	Positive	0.0	0.231	0.769	0.5106	Positive
944	944	2022-07-03 17:29:57+00:00	Dapherdoos	978	Oregon Coast	@MadScientistFF Pizza Hut and Subway. I live in a tiny hick town with very limited options.	madscientistff pizza hut subway live tiny hick town limited options	0.021645021645021644	0.38095238095238093	Positive	0.174	0.0	0.826	-0.2263	Negative
945	945	2022-07-03 17:27:28+00:00	sofie_give	13	New York	Start a short survey and get a chance to win 100$ Pizza Hut Gift Card ! 👇👇 https://t.co/pKH7LNli3x 👆 #BritishGP… https://t.co/h0mORIykde	start short survey get chance win pizza hut gift card britishgp	0.4	0.35	Positive	0.0	0.521	0.479	0.8271	Positive
946	946	2022-07-03 17:26:49+00:00	Alaaedd83278487	1		Start a short survey and get a chance to win 100$ Pizza Hut Gift Card ! 👇👇 https://t.co/yJOHnD8dLF 👆 #BritishGP… https://t.co/w4cQdrwpCJ	start short survey get chance win pizza hut gift card britishgp	0.4	0.35	Positive	0.0	0.521	0.479	0.8271	Positive
947	947	2022-07-03 17:25:22+00:00	OurManintheEast	134	Cairo, Egypt	Everywhere in Giza benefits from stupendous views, even the local Pizza Hut. https://t.co/JQCM6dIvnO	everywhere giza benefits stupendous views even local pizza hut	0.0	0.0	Neutral	0.0	0.245	0.755	0.3818	Positive
948	948	2022-07-03 17:23:20+00:00	OurManintheEast	134	Cairo, Egypt	A Pizza Hut with a difference...... https://t.co/UNmYlRTOcG	pizza hut difference	0.0	0.0	Neutral	0.0	0.0	1.0	0.0	Neutral
949	949	2022-07-03 17:22:52+00:00	JT_Dilla25	1528	Lancashire	pizza hut cant even make their food look good in adverts	pizza hut cant even make food look good adverts	0.7	0.6000000000000001	Positive	0.0	0.266	0.734	0.4404	Positive
950	950	2022-07-03 17:22:44+00:00	OurManintheEast	134	Cairo, Egypt	A Pizza Hut with a difference..... https://t.co/qZFbiEFlvK	pizza hut difference	0.0	0.0	Neutral	0.0	0.0	1.0	0.0	Neutral
951	951	2022-07-03 17:20:40+00:00	Washaakii	403	Arapaho,Wyo	Pizza Hut charged the shit outta my card lol you just lost a loyal customer.😂😂 Lukas not me tho I’ll be back.	pizza hut charged shit outta card lol lost loyal customer lukas tho back	0.23333333333333334	0.5833333333333334	Positive	0.356	0.273	0.37	-0.2023	Negative
952	952	2022-07-03 17:18:02+00:00	monkeymanmikey	856		@DHunt1313 Pizza hut wings are so freaking good	dhunt pizza hut wings freaking good	0.7	0.6000000000000001	Positive	0.289	0.299	0.412	0.0258	Neutral
953	953	2022-07-03 17:17:17+00:00	DemonSeedMuffin	194		@justnormalcandy “Hello pizza hut on 183rd”	justnormalcandy hello pizza hut	0.0	0.0	Neutral	0.0	0.0	1.0	0.0	Neutral
954	954	2022-07-03 17:14:24+00:00	NickoJOURNEY	807		@kvvbazz Ate it before, definitely a pizza. Até no Pizza Hut tem😭	kvvbazz ate definitely pizza até pizza hut tem	0.0	0.5	Neutral	0.0	0.278	0.722	0.4019	Positive
955	955	2022-07-03 17:14:19+00:00	DHunt1313	209	West Babylon, NY	Does anyone know where I can buy an old Pizza Hut lamp, the ones that used to be in the sit down Pizza Huts. Let me know.	anyone know buy old pizza hut lamp ones used sit pizza huts let know	0.1	0.2	Positive	0.0	0.0	1.0	0.0	Neutral
956	956	2022-07-03 17:11:59+00:00	nicdabratt	163		@whoisbacardi The one in the same shoppin center as weis by the pizza hut	whoisbacardi one shoppin center weis pizza hut	-0.1	0.1	Negative	0.0	0.0	1.0	0.0	Neutral
957	957	2022-07-03 17:11:17+00:00	BotTriesBotFail	2		Connor walks to go to Pizza Hut and recieves everything to give to their grandpa	connor walks pizza hut recieves everything give grandpa	0.0	0.0	Neutral	0.0	0.0	1.0	0.0	Neutral
958	958	2022-07-03 17:10:55+00:00	JennyYa17008025	4611		NFL's Mark Walton Arrested After Alleged Pizza Hut Meltdown, Violent Outburst https://t.co/q48GUd2qzU	nfl mark walton arrested alleged pizza hut meltdown violent outburst	-0.45	0.55	Negative	0.467	0.0	0.533	-0.7906	Negative
959	959	2022-07-03 17:09:31+00:00	ClassicCottages	1395	Hayle Business Park, Cornwall	New! Fall in love with the magic of The Crook, a gorgeous shepherd's hut tucked away in the glorious Somerset count… https://t.co/KyayNV0dtb	new fall love magic crook gorgeous shepherd hut tucked away glorious somerset count	0.45909090909090905	0.7386363636363636	Positive	0.0	0.554	0.446	0.9246	Positive
960	960	2022-07-03 17:06:33+00:00	afaxima	331	Qatar	do they still sell this? been a while i went to pizza hut https://t.co/nLNfLqeacE	still sell went pizza hut	0.0	0.0	Neutral	0.0	0.0	1.0	0.0	Neutral
961	961	2022-07-03 17:03:02+00:00	dowdfrank99	1929	chelsea	Pizza Hut has been sacked off unshackling the the road beast and cycling to dominos feast incoming along with a movie 💥 Sunday siesta ✅	pizza hut sacked unshackling road beast cycling dominos feast incoming along movie sunday siesta	0.0	0.0	Neutral	0.0	0.0	1.0	0.0	Neutral
962	962	2022-07-03 17:02:32+00:00	BThirstyPretzel	1997	NY	@dalsvidasims Yup, specifically Pizza Hut IBS lol dont think they'll ever sponsor me	dalsvidasims yup specifically pizza hut ibs lol dont think ever sponsor	0.8	0.7	Positive	0.0	0.219	0.781	0.4215	Positive
963	963	2022-07-03 17:00:52+00:00	LibbyxRobinson	1122	2 kids room 110322	PIZZA HUT FOR TEA YAY	pizza hut tea yay	0.0	0.0	Neutral	0.0	0.531	0.469	0.5267	Positive
964	964	2022-07-03 17:00:24+00:00	Voice0fAn_ANGEL	2155	Zeta Land	I’m so sick the Pizza Hut on 13 is gone 😭😭 I can’t get it delivered anymore	sick pizza hut gone get delivered anymore	-0.7142857142857143	0.8571428571428571	Negative	0.355	0.0	0.645	-0.5106	Negative
965	965	2022-07-03 16:58:23+00:00	dreamerpetite01	221	15! 🇳🇮gw: 38 kg • ugw: 30 kg	why is pizza hut so good but so high cal god i just want some stuffed crust pizza but one slice is 350 cals😭	pizza hut good high cal god want stuffed crust pizza one slice cals	0.43	0.5700000000000001	Positive	0.0	0.387	0.613	0.6486	Positive
966	966	2022-07-03 16:57:43+00:00	PizzaHutIN	3	India	@meraki2025 We are sorry for the unpleasant experience. Please share your phone number, email ID and restaurant loc… https://t.co/kCae9uP2ZC	meraki sorry unpleasant experience please share phone number email restaurant loc	-0.575	0.975	Negative	0.272	0.358	0.37	0.1027	Positive
967	967	2022-07-03 16:57:11+00:00	dmcbfs	1371	Belfast, Ireland	@DUPpeterweir Had you a more of a Pizza Hut guy	duppeterweir pizza hut guy	0.0	0.0	Neutral	0.0	0.0	1.0	0.0	Neutral
968	968	2022-07-03 16:56:33+00:00	PizzaHutIN	3	India	@Him22manshu We are sorry for the unpleasant experience. Please share your order ID, phone number, email ID and res… https://t.co/j8uuiWRMab	himmanshu sorry unpleasant experience please share order phone number email res	-0.575	0.975	Negative	0.272	0.358	0.37	0.1027	Positive
969	969	2022-07-03 16:55:19+00:00	yamasukoko	19	she/her	We had Pizza Hut ! I’m on 1000 cals net today so when we get home I’ll go on a walk and potentially treadmill but p… https://t.co/pX2HHRMbpz	pizza hut cals net today get home walk potentially treadmill	0.0	0.5	Neutral	0.0	0.0	1.0	0.0	Neutral
970	970	2022-07-03 16:53:33+00:00	PizzaHutIN	3	India	@TannaTarang We are sorry for the unpleasant experience. Please share your order ID, phone number, email ID and res… https://t.co/PLkhX0IUIc	tannatarang sorry unpleasant experience please share order phone number email res	-0.575	0.975	Negative	0.272	0.358	0.37	0.1027	Positive
971	971	2022-07-03 16:47:44+00:00	PizzaHutIN	3	India	@NishkarshBareja We are sorry for the unpleasant experience. Please share your phone number, email ID and restauran… https://t.co/lzKBNDViJo	nishkarshbareja sorry unpleasant experience please share phone number email restauran	-0.575	0.975	Negative	0.289	0.382	0.329	0.1027	Positive
972	972	2022-07-03 16:46:32+00:00	taeekoky	1939	She / her	Pizza hut https://t.co/IMGxbdudto	pizza hut	0.0	0.0	Neutral	0.0	0.0	1.0	0.0	Neutral
973	973	2022-07-03 16:46:23+00:00	allison_kraft	388	New York, NY	My mom loves collecting unique rocks and shells and puts them in her flower beds/pots. Last night she sent me an up… https://t.co/JYcU27LsjM	mom loves collecting unique rocks shells puts flower beds pots last night sent	0.1875	0.5333333333333333	Positive	0.0	0.236	0.764	0.5719	Positive
974	974	2022-07-03 16:45:29+00:00	WittikoP	267		@pizza___123 Der Hut🤙	pizza___ der hut	0.0	0.0	Neutral	0.0	0.0	1.0	0.0	Neutral
975	975	2022-07-03 16:44:35+00:00	droiddaughter	62	Philadelphia, PA	Its cool blocking every promoted post you see because at first you’re blocking like Pizza Hut, but eventually a big… https://t.co/tGzTu4siKj	cool blocking every promoted post see first blocking like pizza hut eventually big	0.19999999999999998	0.36111111111111116	Positive	0.25	0.365	0.385	0.34	Positive
977	977	2022-07-03 16:43:51+00:00	PizzaHutIN	3	India	@shivueesl We are sorry for the unpleasant experience. Please share your order ID, phone number, email ID and resta… https://t.co/vm3Y2VxOWm	shivueesl sorry unpleasant experience please share order phone number email resta	-0.575	0.975	Negative	0.272	0.358	0.37	0.1027	Positive
978	978	2022-07-03 16:42:17+00:00	yvng_skee	579	New Ellenton, SC	dey letting us order pizza hut gotta get me bout 5 boxes nocap 😭😭😭	dey letting order pizza hut gotta get bout boxes nocap	0.0	0.0	Neutral	0.0	0.0	1.0	0.0	Neutral
979	979	2022-07-03 16:39:59+00:00	meraki2025	7		@PizzaHutIN What exactly did i pay for? Pizza Hut, Fatorda, South Goa..Yeh kya mazaak hai? Made a pizza of all the… https://t.co/le1IIlpBC9	pizzahutin exactly pay pizza hut fatorda south goa yeh kya mazaak hai made pizza	0.25	0.25	Positive	0.097	0.0	0.903	-0.1027	Negative
980	980	2022-07-03 16:39:45+00:00	roy_urey	1203	Rosewell Scotland UK	onkly one i know is pizza hut and i don`t like pizza https://t.co/mloE2FSLFl	onkly one know pizza hut like pizza	0.0	0.0	Neutral	0.0	0.294	0.706	0.3612	Positive
981	981	2022-07-03 16:39:30+00:00	Karey_mwari	658	Let’s go see the world 🌅🌄	I really want pizza from Pizza Hut. What time do they open tomorrow so that I can make sure I’m ordering after the morning rush	really want pizza pizza hut time open tomorrow make sure ordering morning rush	0.2333333333333333	0.5296296296296296	Positive	0.0	0.261	0.739	0.4391	Positive
982	982	2022-07-03 16:38:51+00:00	lsquinn11	5708	Las Vegas, NV	@silentkil_er When I worked at Pizza Hut years ago we Had to Try ALL of the toppings... The Only way I could stoma… https://t.co/mQkwger3te	silentkil_er worked pizza hut years ago try toppings way could stoma	0.0	0.0	Neutral	0.0	0.0	1.0	0.0	Neutral
983	983	2022-07-03 16:38:10+00:00	NishkarshBareja	257		@dominos @dominos_india Can dominos guide me here?? I know I have made the mistake by ordering from Pizza Hut that is for sure	dominos dominos_india dominos guide know made mistake ordering pizza hut sure	0.5	0.8888888888888888	Positive	0.175	0.168	0.657	-0.0258	Neutral
984	984	2022-07-03 16:36:56+00:00	manavc_13	26		@pizzahut @Swiggy @SwiggyCares I placed an order at Pizza Hut via Swiggy. Items are missing from the order and seal… https://t.co/eK0FEkaMYV	pizzahut swiggy swiggycares placed order pizza hut via swiggy items missing order seal	-0.2	0.05	Negative	0.155	0.0	0.845	-0.296	Negative
985	985	2022-07-03 16:36:51+00:00	RUSeriousIsBack	412		@Route_60plus Pizza Hut	route_plus pizza hut	0.0	0.0	Neutral	0.0	0.0	1.0	0.0	Neutral
986	986	2022-07-03 16:36:15+00:00	TannaTarang	395	Rajkot, Gujarat, India	@PizzaHutIN Pizza Hut Outlate Not giving Good service in Restaurant Customer who is walk in form home Only give… https://t.co/pYpqmvqy23	pizzahutin pizza hut outlate giving good service restaurant customer walk form home give	0.7	0.6000000000000001	Positive	0.0	0.325	0.675	0.6486	Positive
987	987	2022-07-03 16:33:24+00:00	chiliswaitress	187	mars	I have 222 pizza hut points....is this a sign	pizza hut points sign	0.0	0.0	Neutral	0.0	0.0	1.0	0.0	Neutral
988	988	2022-07-03 16:31:51+00:00	mitchell_Ward2	179	Steeler Nation	@MadScientistFF Pizza Hut and inn n out	madscientistff pizza hut inn	0.0	0.0	Neutral	0.0	0.0	1.0	0.0	Neutral
989	989	2022-07-03 16:28:35+00:00	not_the_Supeme	511		@sadboyBPD @madbpd There was even a night when the staff ordered us pizza from Pizza Hut. I understand that my expe… https://t.co/g45oQb4wwr	sadboybpd madbpd even night staff ordered pizza pizza hut understand expe	0.0	0.0	Neutral	0.0	0.0	1.0	0.0	Neutral
990	990	2022-07-03 16:28:33+00:00	BoutDemCowboys9	1438	San Diego, CA	Dunkin Donuts &amp; Pizza Hut https://t.co/SuzWU3XqI0	dunkin donuts amp pizza hut	0.0	0.0	Neutral	0.0	0.0	1.0	0.0	Neutral
991	991	2022-07-03 16:27:32+00:00	coachcorywelch	1294	Fountain Inn, SC	True Pizza Hut lovers know why the pizza at this building is better than the others. #OG https://t.co/uORhQOT6Uu	true pizza hut lovers know pizza building better others	0.425	0.575	Positive	0.0	0.603	0.397	0.8442	Positive
992	992	2022-07-03 16:26:08+00:00	Belly132301560	482	GTA	@MadScientistFF Subway and taco bell or pizza hut	madscientistff subway taco bell pizza hut	0.0	0.0	Neutral	0.0	0.0	1.0	0.0	Neutral
993	993	2022-07-03 16:25:59+00:00	tasker_red	221		@MadScientistFF @JB_ThePROgram Pizza Hut and Popeyes	madscientistff jb_theprogram pizza hut popeyes	0.0	0.0	Neutral	0.0	0.0	1.0	0.0	Neutral
994	994	2022-07-03 16:25:23+00:00	jaredmi41943512	143	maine	@MadScientistFF pizza hut, dunkin donuts	madscientistff pizza hut dunkin donuts	0.0	0.0	Neutral	0.0	0.0	1.0	0.0	Neutral
995	995	2022-07-03 16:24:57+00:00	dowdfrank99	1929	chelsea	Now the hurling is over and formula one I’m debating to ride down to Fulham Broadway to get a large very large Pizz… https://t.co/Gvn8f1UWhZ	hurling formula one debating ride fulham broadway get large large pizz	0.21428571428571427	0.42857142857142855	Positive	0.0	0.0	1.0	0.0	Neutral
996	996	2022-07-03 16:21:49+00:00	snarikim	4		@PizzaHutIN what are you talking unprofessional and unethical pizza hut you seems to be shameless. you have no sense of solving the issue.	pizzahutin talking unprofessional unethical pizza hut seems shameless sense solving issue	0.0	0.0	Neutral	0.489	0.13	0.38	-0.765	Negative
997	997	2022-07-03 16:19:48+00:00	SpeakEZsports_	995	Detroit, MI	When she see Pizza Hut texting me at 3am https://t.co/ADMPsvoYxk	see pizza hut texting	0.0	0.0	Neutral	0.0	0.0	1.0	0.0	Neutral
998	998	2022-07-03 16:17:42+00:00	sofie_give	13	New York	Start a short survey and get a chance to win 100$ Pizza Hut Gift Card ! 👇👇 https://t.co/rnuWwLYeKP #BritishGP… https://t.co/BAMDd8irkD	start short survey get chance win pizza hut gift card britishgp	0.4	0.35	Positive	0.0	0.521	0.479	0.8271	Positive
999	999	2022-07-03 16:17:36+00:00	pridesunf	632		pizza hut https://t.co/6ZSv5L9rrc	pizza hut	0.0	0.0	Neutral	0.0	0.0	1.0	0.0	Neutral
1000	1000	2022-07-03 16:15:00+00:00	letno123	134		The new America we ordered a pizza from Pizza Hut and we live in Illinois and their phones aren’t very clear and so… https://t.co/gxOlswEAw3	new america ordered pizza pizza hut live illinois phones clear	0.12424242424242425	0.44595959595959594	Positive	0.0	0.224	0.776	0.3818	Positive
1001	1001	2022-07-03 16:13:20+00:00	Alaaedd83278487	1		Start a short survey and get a chance to win 100$ Pizza Hut Gift Card ! 👇👇 https://t.co/Or3janD21y #BritishGP… https://t.co/mZRk9gjGYS	start short survey get chance win pizza hut gift card britishgp	0.4	0.35	Positive	0.0	0.521	0.479	0.8271	Positive
1002	1002	2022-07-03 16:12:33+00:00	sofie_give	13	New York	Start a short survey and get a chance to win 100$ Pizza Hut Gift Card ! 👇👇 https://t.co/rnuWwLYeKP #BritishGP… https://t.co/zaafh9AfRm	start short survey get chance win pizza hut gift card britishgp	0.4	0.35	Positive	0.0	0.521	0.479	0.8271	Positive
1003	1003	2022-07-03 16:12:03+00:00	Dangc04	812	Tlaquepaque, Jalisco	@MadScientistFF -Subway -Pizza Hut	madscientistff subway pizza hut	0.0	0.0	Neutral	0.0	0.0	1.0	0.0	Neutral
1004	1004	2022-07-03 16:09:11+00:00	Luoh16E	99	🌓	@convomf domino's or pizza hut?	convomf domino pizza hut	0.0	0.0	Neutral	0.0	0.0	1.0	0.0	Neutral
1005	1005	2022-07-03 16:09:10+00:00	sofie_give	13	New York	Start a short survey and get a chance to win 100$ Pizza Hut Gift Card ! 👇👇 https://t.co/rnuWwLYeKP Zhou Sainz Lew… https://t.co/auNiApEgLs	start short survey get chance win pizza hut gift card zhou sainz lew	0.4	0.35	Positive	0.0	0.465	0.535	0.8271	Positive
1006	1006	2022-07-03 16:08:49+00:00	Alaaedd83278487	1		Start a short survey and get a chance to win 100$ Pizza Hut Gift Card ! 👇👇 https://t.co/Or3janD21y Zhou Sainz Lew… https://t.co/wXiSgXTXlL	start short survey get chance win pizza hut gift card zhou sainz lew	0.4	0.35	Positive	0.0	0.465	0.535	0.8271	Positive
1007	1007	2022-07-03 16:07:47+00:00	Coach_DCordell	1038	Robbins, Tn	@michael_willis1 Pizza hut and DG were next in line for me	michael_willis pizza hut next line	0.0	0.0	Neutral	0.0	0.0	1.0	0.0	Neutral
1008	1008	2022-07-03 16:07:38+00:00	PizzaHutIN	3	India	@kushwaha900560 We are sorry for the unpleasant experience. Please share your order ID, phone number, email ID and… https://t.co/u7hYC9qhTe	kushwaha sorry unpleasant experience please share order phone number email	-0.575	0.975	Negative	0.289	0.382	0.329	0.1027	Positive
1009	1009	2022-07-03 16:06:27+00:00	Lenyanism	31		@MLinOesterreich He's getting ready to go to the big Pizza Hut in the sky	mlinoesterreich getting ready big pizza hut sky	0.1	0.3	Positive	0.0	0.294	0.706	0.3612	Positive
1010	1010	2022-07-03 16:06:04+00:00	michael_willis1	3556	Lexington	@Coach_DCordell Pizza hut and subway would save me the most 💰	coach_dcordell pizza hut subway would save	0.0	0.0	Neutral	0.0	0.39	0.61	0.4939	Positive
1011	1011	2022-07-03 15:58:04+00:00	KFP_hatmo	1496		Finally they brought back Pizza Hut where I live !	finally brought back pizza hut live	0.04545454545454545	0.5	Positive	0.0	0.0	1.0	0.0	Neutral
1012	1012	2022-07-03 15:57:55+00:00	Mbiiieee	862	Harare, Zimbabwe	@misschi__ Pizza hut 🥹	misschi__ pizza hut	0.0	0.0	Neutral	0.0	0.0	1.0	0.0	Neutral
1013	1013	2022-07-03 15:57:10+00:00	dalsvidasims	1157		@BThirstyPretzel Specifically PIZZA HUT IBS?? 🤣🤣	bthirstypretzel specifically pizza hut ibs	0.0	0.0	Neutral	0.0	0.0	1.0	0.0	Neutral
1014	1014	2022-07-03 15:55:04+00:00	fire_hollow	473	Mine Fire Hollow	@brechtfast Why are you erasing Pizza Hut?	brechtfast erasing pizza hut	0.0	0.0	Neutral	0.0	0.0	1.0	0.0	Neutral
1015	1015	2022-07-03 15:53:22+00:00	sofie_give	13	New York	Start a short survey and get a chance to win 100$ Pizza Hut Gift Card ! 👇👇 https://t.co/rnuWwLYeKP 👆 Zhou… https://t.co/B1Zy4NXUcJ	start short survey get chance win pizza hut gift card zhou	0.4	0.35	Positive	0.0	0.521	0.479	0.8271	Positive
1016	1016	2022-07-03 15:53:00+00:00	Alaaedd83278487	1		Start a short survey and get a chance to win 100$ Pizza Hut Gift Card ! 👇👇 https://t.co/Or3janD21y 👆 Zhou… https://t.co/pkkRbwia1v	start short survey get chance win pizza hut gift card zhou	0.4	0.35	Positive	0.0	0.521	0.479	0.8271	Positive
1017	1017	2022-07-03 15:51:31+00:00	sadcraboo	97		@sheeter_ Pizza hut nobody	sheeter_ pizza hut nobody	0.0	0.0	Neutral	0.0	0.0	1.0	0.0	Neutral
1018	1018	2022-07-03 15:50:38+00:00	PhotoNegativeM2	1		Just bought Minecraft. Found a copy at Pizza Hut. Hope it doesn't blow.	bought minecraft found copy pizza hut hope blow	0.0	0.0	Neutral	0.0	0.293	0.707	0.4404	Positive
1019	1019	2022-07-03 15:49:41+00:00	PizzaHutIN	3	India	@OmeshRajni We are sorry for the unpleasant experience. Please share your order ID, phone number, and email ID via… https://t.co/7fXHRZ0xyW	omeshrajni sorry unpleasant experience please share order phone number email via	-0.575	0.975	Negative	0.272	0.358	0.37	0.1027	Positive
1020	1020	2022-07-03 15:48:49+00:00	sofie_give	13	New York	Start a short survey and get a chance to win 100$ Pizza Hut Gift Card ! 👇👇 https://t.co/rnuWwLYeKP 👆🤌 Zhou… https://t.co/hYjc5zA6s5	start short survey get chance win pizza hut gift card zhou	0.4	0.35	Positive	0.0	0.521	0.479	0.8271	Positive
1021	1021	2022-07-03 15:48:47+00:00	Andarne_	403	Scotland 🏴󠁧󠁢󠁳󠁣󠁴󠁿	On the way home from Glasgow, had to treat myself to a Pizza Hut lol https://t.co/n3xLmpTPOA	way home glasgow treat pizza hut lol	0.8	0.7	Positive	0.0	0.524	0.476	0.6705	Positive
1022	1022	2022-07-03 15:48:31+00:00	Alaaedd83278487	1		Start a short survey and get a chance to win 100$ Pizza Hut Gift Card ! 👇👇 https://t.co/Or3janD21y 👆🤌 Zhou… https://t.co/8QHwBRkW7o	start short survey get chance win pizza hut gift card zhou	0.4	0.35	Positive	0.0	0.521	0.479	0.8271	Positive
1023	1023	2022-07-03 15:46:43+00:00	AudreyruthBlev2	265		@TheTweetsOfRob @realchrisrufo Oh my goodness y'all have beaten a dead horse with that one picture. 🙄 There are so… https://t.co/dlQG0Uu6Hy	thetweetsofrob realchrisrufo goodness beaten dead horse one picture	-0.2	0.4	Negative	0.47	0.199	0.331	-0.6249	Negative
1024	1024	2022-07-03 15:46:35+00:00	TiatheAries	203		If you were to tell me that Ezra Miller burn down a Pizza Hut and stab a grandma, I would believe you	tell ezra miller burn pizza hut stab grandma would believe	0.0	0.0	Neutral	0.297	0.0	0.703	-0.5859	Negative
1025	1025	2022-07-03 15:42:52+00:00	Angel1356	2318	Playas de Rosarito, Baja Calif	@MadScientistFF Jack in the Box and Pizza Hut.	madscientistff jack box pizza hut	0.0	0.0	Neutral	0.0	0.0	1.0	0.0	Neutral
1027	1027	2022-07-03 15:37:35+00:00	read_creative	735	Luton, England	@JamesArtGuy30 I never saw the film myself, but I do remember the Pizza Hut advertising for it!	jamesartguy never saw film remember pizza hut advertising	0.0	0.0	Neutral	0.0	0.0	1.0	0.0	Neutral
1028	1028	2022-07-03 15:37:13+00:00	LeByrne6	433	Rushville, Indiana	@dunnac21 @Chris_Grosse No PIZZA HUT!?	dunnac chris_grosse pizza hut	0.0	0.0	Neutral	0.0	0.0	1.0	0.0	Neutral
1029	1029	2022-07-03 15:37:11+00:00	yummymaichi	552		@xChiruChirux Lets get pizza hut together	xchiruchirux lets get pizza hut together	0.0	0.0	Neutral	0.0	0.0	1.0	0.0	Neutral
1030	1030	2022-07-03 15:36:09+00:00	coolgirlinms	1464	Mississippi, USA	Chick-Fil-A and Taco Bell followed by Pizza Hut https://t.co/TaR2AzGuV2	chick fil taco bell followed pizza hut	0.0	0.0	Neutral	0.0	0.0	1.0	0.0	Neutral
1031	1031	2022-07-03 15:34:49+00:00	Potatoangelttv	91		Anybody could tell me how "pizza hut trinidad and tobago" not available in Trinidad? https://t.co/ltuNUge2NZ	anybody could tell pizza hut trinidad tobago available trinidad	0.4	0.4	Positive	0.0	0.0	1.0	0.0	Neutral
1032	1032	2022-07-03 15:32:52+00:00	PizzaHutIN	3	India	@karun_f7 Kindly elaborate more on your concern via DM for us to assist you better in this regard. -Team Pizza Hut https://t.co/ZO15nwoXYA	karun_f kindly elaborate concern via assist better regard team pizza hut	0.5	0.75	Positive	0.0	0.404	0.596	0.7269	Positive
1033	1033	2022-07-03 15:30:46+00:00	itsMatthewCook	1021	Grand Rapids, MI	This is tough! I think I'm going with Subway and Wendy's. 3. Arby's 4. Pizza Hut 5. DQ https://t.co/VW0hQSiwvN	tough think going subway wendy arby pizza hut	-0.3888888888888889	0.8333333333333334	Negative	0.176	0.0	0.824	-0.128	Negative
1034	1034	2022-07-03 15:30:00+00:00	ShunnTheReaper	8557	Memphis, TN	@robthadon912 @sobertowel @JuanIsidro @IISheldonII At the end of the day we held up the trophy while bron was at ho… https://t.co/rI7SqKQrQL	robthadon sobertowel juanisidro iisheldonii end day held trophy bron	0.0	0.0	Neutral	0.0	0.0	1.0	0.0	Neutral
1035	1035	2022-07-03 15:29:40+00:00	petrockmediaSA	2469	Texas, USA	The 7th Wonder of the World | A Classic Pizza Hut! https://t.co/RGTtudXxn1 via @YouTube #pizzahut #SaturdayMorning… https://t.co/oVYMDVB2Fh	wonder world classic pizza hut via youtube pizzahut saturdaymorning	0.16666666666666666	0.16666666666666666	Positive	0.0	0.0	1.0	0.0	Neutral
1036	1036	2022-07-03 15:27:08+00:00	shauryavikram97	238	New Delhi, India	@NonsensicalNemo Coincidentally I had my first pizza in Kolkata too! At it’s first Pizza Hut. I was in 3rd grade an… https://t.co/cFgRNbstkI	nonsensicalnemo coincidentally first pizza kolkata first pizza hut grade	0.25	0.3333333333333333	Positive	0.0	0.0	1.0	0.0	Neutral
1037	1037	2022-07-03 15:26:30+00:00	sydneynbeasley	341	Raleigh, NC	do y’all think pizza hut knows that pretty much everyone out-pizzas them?	think pizza hut knows pretty much everyone pizzas	0.225	0.6	Positive	0.0	0.314	0.686	0.4939	Positive
1038	1038	2022-07-03 15:26:23+00:00	d1ckAsshole	1482	tks.	pizza hut https://t.co/Pz4fnEnxF7	pizza hut	0.0	0.0	Neutral	0.0	0.0	1.0	0.0	Neutral
1039	1039	2022-07-03 15:24:57+00:00	surgeryontv	211		@BrandyLJensen You know it's bad when Pizza Hut is better.	brandyljensen know bad pizza hut better	-0.09999999999999992	0.5833333333333333	Negative	0.337	0.279	0.385	-0.1531	Negative
1040	1040	2022-07-03 15:24:34+00:00	ppalma_design	1457	ppalma.eth	@bennyretired Pizza Hut salad bars were also top tier during that time	bennyretired pizza hut salad bars also top tier time	0.5	0.5	Positive	0.0	0.184	0.816	0.2023	Positive
1041	1041	2022-07-03 15:21:43+00:00	BotTriesBotFail	2		Connor teleports traveling to Pizza Hut to steal everything for their mother	connor teleports traveling pizza hut steal everything mother	0.0	0.0	Neutral	0.314	0.0	0.686	-0.4939	Negative
1042	1042	2022-07-03 15:19:40+00:00	GeorgiaBoyBlake	92	Georgia, USA	@MadScientistFF Chick fil a and Pizza Hut and it’s not close.	madscientistff chick fil pizza hut close	0.0	0.0	Neutral	0.0	0.0	1.0	0.0	Neutral
1043	1043	2022-07-03 15:17:01+00:00	Inferior_court_	128	Neiru	@AP Pizza hut is hiring.	pizza hut hiring	0.0	0.0	Neutral	0.0	0.0	1.0	0.0	Neutral
1044	1044	2022-07-03 15:15:57+00:00	BGSULady	2391	USA	@MadScientistFF Pizza Hut &amp; McDonalds	madscientistff pizza hut amp mcdonalds	0.0	0.0	Neutral	0.0	0.0	1.0	0.0	Neutral
1045	1045	2022-07-03 15:15:37+00:00	VanillaxDreams	103	Vanilla is 21 now ♏	I like green and pizza hut among us lol	like green pizza hut among lol	0.30000000000000004	0.5	Positive	0.0	0.57	0.43	0.6486	Positive
1046	1046	2022-07-03 15:15:32+00:00	PizzaHutIN	3	India	@AyushGo24962020 We are sorry for the unpleasant experience. Please share your phone number, email ID and restauran… https://t.co/uYBwTTDaRB	ayushgo sorry unpleasant experience please share phone number email restauran	-0.575	0.975	Negative	0.289	0.382	0.329	0.1027	Positive
1047	1047	2022-07-03 15:14:14+00:00	its_me_haz	229	Texas, USA	@Zerotollerance7 Close to maligawa, 3-4 shops away from pizza hut Java Lounge - Kandy https://t.co/1qwxm3ZmNC	zerotollerance close maligawa shops away pizza hut java lounge kandy	0.0	0.0	Neutral	0.0	0.0	1.0	0.0	Neutral
1048	1048	2022-07-03 15:11:21+00:00	datfoolterrio	243		In-n-out and Pizza Hut because dominoes is ashy https://t.co/a4M1smK9ED	pizza hut dominoes ashy	0.0	0.0	Neutral	0.0	0.0	1.0	0.0	Neutral
1049	1049	2022-07-03 15:09:36+00:00	1lovers_rock	311	Off the grid	@MadScientistFF I’d have to go with Chick-fil-A because of its many delicious options and Dominoes out beats Pizza Hut taste wise imo	madscientistff chick fil many delicious options dominoes beats pizza hut taste wise imo	0.7333333333333334	0.7999999999999999	Positive	0.0	0.382	0.618	0.7783	Positive
1050	1050	2022-07-03 15:09:06+00:00	Fight_Fan12	102		@KombatKO For real I don't see no one beating Usyk besides Fury and maybe Wilder ( Usyk said Wilder would be easier… https://t.co/QZ4pnLoqeL	kombatko real see one beating usyk besides fury maybe wilder usyk said wilder would easier	0.2	0.30000000000000004	Positive	0.312	0.13	0.558	-0.5994	Negative
1051	1051	2022-07-03 15:08:53+00:00	wattygaffney	451	UNISON NHS Glasgow & Clyde	@pizzahutuk Im sending you nothing. Youve been told what happened. I will be boycotting Pizza hut and advising all… https://t.co/RFDQyQzfoQ	pizzahutuk sending nothing youve told happened boycotting pizza hut advising	0.0	0.0	Neutral	0.231	0.0	0.769	-0.4019	Negative
1052	1052	2022-07-03 15:08:46+00:00	Osiren_	889	Manchester, NH	I used to think how many sponsors Vancouver did was like weird or something. Only to find out that making every so… https://t.co/9uwlsVCbsW	used think many sponsors vancouver like weird something find making every	0.0	0.75	Neutral	0.129	0.189	0.682	0.2023	Positive
1053	1053	2022-07-03 15:05:03+00:00	agreatbigcity	1358	New York City	29 years ago on this day: The Pizza Hut blimp crashes onto 410 West 53rd Street — Read more: https://t.co/fytEVmUzqD https://t.co/SkMzIKWyOT	years ago day pizza hut blimp crashes onto west street read	0.0	0.0	Neutral	0.0	0.0	1.0	0.0	Neutral
1054	1054	2022-07-03 15:04:45+00:00	CPLRusso2	1145		Did people get dressed up to go to Pizza Hut back then? Did the Hut look like this? #70s https://t.co/5boA46d4FF	people get dressed pizza hut back hut look like	0.0	0.0	Neutral	0.0	0.238	0.762	0.3612	Positive
1055	1055	2022-07-03 15:00:06+00:00	maarcoof	443		You can come to @CSEmelec but we'll pay you with coupons for Pizza Hut and Yogurt Persa, your call @Cristiano https://t.co/HFJXKtF6i9	come csemelec pay coupons pizza hut yogurt persa call cristiano	0.0	0.0	Neutral	0.135	0.0	0.865	-0.1027	Negative
1056	1056	2022-07-03 14:59:42+00:00	RicMichalsen	1176		@MadScientistFF Pizza hut and Dunkin...sorry my friend...love my pizza and donuts....How are the ribs?...100 yet?	madscientistff pizza hut dunkin sorry friend love pizza donuts ribs yet	0.0	0.8	Neutral	0.078	0.443	0.479	0.7964	Positive
1057	1057	2022-07-03 14:57:07+00:00	tvjunkie1987	400	Jackson, MI	@MadScientistFF Pizza Hut and Wendy's.	madscientistff pizza hut wendy	0.0	0.0	Neutral	0.0	0.0	1.0	0.0	Neutral
1058	1058	2022-07-03 14:55:01+00:00	AdamDre21569061	143	Birmingham, England	@MadScientistFF Pizza Hut and Burger King. Although never tried a lot of the places	madscientistff pizza hut burger king although never tried lot places	0.0	0.0	Neutral	0.0	0.0	1.0	0.0	Neutral
1059	1059	2022-07-03 14:51:25+00:00	alucardsphatass	1	drowning in pierre's piss	You just won a free trip to Pizza Hut but you have to take Leroy, Darnell and Cyclops' Cousin with you. Will you go?	free trip pizza hut take leroy darnell cyclops cousin	0.4	0.8	Positive	0.0	0.292	0.708	0.5106	Positive
1060	1060	2022-07-03 14:48:32+00:00	JeffInVanBC	7921	Surrey, British Columbia	@MadScientistFF In-N-Out and the Hut. Free burgers and pizza for a year. And no one out-pizzas the Hutt. https://t.co/BBjtAmTOfp	madscientistff hut free burgers pizza year one pizzas hutt	0.4	0.8	Positive	0.0	0.292	0.708	0.5106	Positive
1061	1061	2022-07-03 14:46:54+00:00	TysonIsDumb	552	he/him	@MadScientistFF Taco Bell and Pizza Hut	madscientistff taco bell pizza hut	0.0	0.0	Neutral	0.0	0.0	1.0	0.0	Neutral
1062	1062	2022-07-03 14:44:47+00:00	sofie_give	13	New York	Start a short survey and get a chance to win 100$ Pizza Hut Gift Card ! 👇👇 https://t.co/pKH7LNli3x 👆🤌… https://t.co/N5DVPn2Fcf	start short survey get chance win pizza hut gift card	0.4	0.35	Positive	0.0	0.554	0.446	0.8271	Positive
1063	1063	2022-07-03 14:44:18+00:00	udangcheese	256		@FOOD_FESS Pizza hut	food_fess pizza hut	0.0	0.0	Neutral	0.0	0.0	1.0	0.0	Neutral
1064	1064	2022-07-03 14:44:02+00:00	PardesiYT	624	Chicago, IL	@suchin545 Just a reminder Hrithik did it better except for that Pizza Hut in the middle of nowhere. https://t.co/gfb7JihCwm	suchin reminder hrithik better except pizza hut middle nowhere	0.25	0.25	Positive	0.0	0.266	0.734	0.4404	Positive
1065	1065	2022-07-03 14:43:51+00:00	Alaaedd83278487	1		Start a short survey and get a chance to win 100$ Pizza Hut Gift Card ! 👇👇 https://t.co/yJOHnD8dLF 👆🤌… https://t.co/Nkx4JtUt23	start short survey get chance win pizza hut gift card	0.4	0.35	Positive	0.0	0.554	0.446	0.8271	Positive
1066	1066	2022-07-03 14:43:47+00:00	JusCallMeJah	429	VI✈️VA✈️VI	This honestly can’t be the same Pizza Hut we beg and was pressed for #basura 🫤	honestly pizza hut beg pressed basura	0.6	0.9	Positive	0.0	0.375	0.625	0.4588	Positive
1067	1067	2022-07-03 14:42:57+00:00	sofie_give	13	New York	Start a short survey and get a chance to win 100$ Pizza Hut Gift Card ! 👇👇 https://t.co/pKH7LNli3x 👆🤌… https://t.co/A1HLFnHRiK	start short survey get chance win pizza hut gift card	0.4	0.35	Positive	0.0	0.554	0.446	0.8271	Positive
1068	1068	2022-07-03 14:42:26+00:00	Alaaedd83278487	1		Start a short survey and get a chance to win 100$ Pizza Hut Gift Card ! 👇👇 https://t.co/yJOHnD8dLF 👆🤌… https://t.co/S41ewTJH7C	start short survey get chance win pizza hut gift card	0.4	0.35	Positive	0.0	0.554	0.446	0.8271	Positive
1069	1069	2022-07-03 14:42:20+00:00	dwing85	326	Alto Mi	@POTUS You telling someone how to run a business is Hilarious . You couldn’t even run a Pizza Hut .	potus telling someone run business hilarious even run pizza hut	0.5	1.0	Positive	0.0	0.231	0.769	0.4019	Positive
1070	1070	2022-07-03 14:41:04+00:00	jcsummersell17	2590	Saratoga NY	@MadScientistFF Pizza Hut and Dunkin Donuts. They aren’t the best ones but with where I live I’d get the most use from them.	madscientistff pizza hut dunkin donuts best ones live get use	0.5681818181818181	0.4	Positive	0.0	0.318	0.682	0.6369	Positive
1071	1071	2022-07-03 14:38:50+00:00	HolroydhoweS	330		Street Food For The Leaver’s Ball! Pizza, Lamb Kebab Hut, Sushi Bar &amp; Even More Goodies in Dessert Corner! 🍣 🍕 🧁… https://t.co/JJQ6Il8VGA	street food leaver ball pizza lamb kebab hut sushi bar amp even goodies dessert corner	0.0	0.0	Neutral	0.0	0.0	1.0	0.0	Neutral
1072	1072	2022-07-03 14:37:53+00:00	catacowboy	8737		Pizza Hut In-N-Out https://t.co/wWiNntz0Tw	pizza hut	0.0	0.0	Neutral	0.0	0.0	1.0	0.0	Neutral
1073	1073	2022-07-03 14:37:44+00:00	Jacklynnbj	4909	Pennsylvania, USA	@BrittneyBalla17 Wendy's and Pizza Hut	brittneyballa wendy pizza hut	0.0	0.0	Neutral	0.0	0.0	1.0	0.0	Neutral
1074	1074	2022-07-03 14:36:24+00:00	Kylostan12	982	Castlevania	Pizza Hut just loves garlic breads 😭 https://t.co/cMw7RHo60B	pizza hut loves garlic breads	0.0	0.0	Neutral	0.0	0.481	0.519	0.5719	Positive
1075	1075	2022-07-03 14:34:52+00:00	xddrreams	474		the girl at pizza hut yesterday had me like this when she told me i’m pretty https://t.co/XGMf0dRMW0	girl pizza hut yesterday like told pretty	0.25	1.0	Positive	0.0	0.533	0.467	0.6908	Positive
1076	1076	2022-07-03 14:34:36+00:00	StevieJPTX	779	Paris, TX	@MadScientistFF Pizza Hut and Whataburger	madscientistff pizza hut whataburger	0.0	0.0	Neutral	0.0	0.0	1.0	0.0	Neutral
1077	1077	2022-07-03 14:34:08+00:00	BrittneyBalla17	4995	United States	@moneymeaux1 Solid choices there too! Love them both. The greasy heaviness from pizza hut is life 🤣	moneymeaux solid choices love greasy heaviness pizza hut life	0.25	0.35	Positive	0.0	0.453	0.547	0.7003	Positive
1078	1078	2022-07-03 14:32:52+00:00	skttrbrxin	284	Manchester, England	i absolutely stink of pizza hut	absolutely stink pizza hut	0.2	0.9	Positive	0.499	0.0	0.501	-0.4576	Negative
1079	1079	2022-07-03 14:32:45+00:00	moneymeaux1	2585	Kentucky, USA	@BrittneyBalla17 I’ll choose Wendy’s &amp; Pizza Hut 😁	brittneyballa choose wendy amp pizza hut	0.0	0.0	Neutral	0.0	0.0	1.0	0.0	Neutral
1080	1080	2022-07-03 14:31:48+00:00	RazorbackDrite	1867	Frisco, TX	@Chris_Grosse Mid to late 80’s Pizza Hut. Cracker Barrel. BWW sucks. You folks cant wings.	chris_grosse mid late pizza hut cracker barrel bww sucks folks cant wings	-0.19999999999999998	0.3	Negative	0.185	0.0	0.815	-0.3612	Negative
1081	1081	2022-07-03 14:30:43+00:00	OU_angel_4ever	468	Miramar Beach, FL	@MadScientistFF Pizza hut and either taco bell or Popeyes	madscientistff pizza hut either taco bell popeyes	0.0	0.0	Neutral	0.0	0.0	1.0	0.0	Neutral
1082	1082	2022-07-03 14:30:07+00:00	__pomade	1580	live laugh love spade	guys pizza hut is now for the lesbians https://t.co/Ql2jxFqBI8	guys pizza hut lesbians	0.0	0.0	Neutral	0.0	0.0	1.0	0.0	Neutral
1083	1083	2022-07-03 14:29:36+00:00	PizzaHutIN	3	India	@ssmeena_Sanjay Be assured! You will get the best possible resolution. Your concern is being looked into. We will g… https://t.co/Kq8xxAJmz1	ssmeena_sanjay assured get best possible resolution concern looked	0.5	0.65	Positive	0.0	0.528	0.472	0.7717	Positive
1084	1084	2022-07-03 14:28:47+00:00	skttrbrxin	284	Manchester, England	why is no one ordering pizza hut today someone order something fun so i can make a cool pizza	one ordering pizza hut today someone order something fun make cool pizza	0.32499999999999996	0.42500000000000004	Positive	0.0	0.359	0.641	0.6808	Positive
1085	1085	2022-07-03 14:28:32+00:00	OU_angel_4ever	468	Miramar Beach, FL	@skylinesass Pizza Hut and either taco bell or Popeyes	skylinesass pizza hut either taco bell popeyes	0.0	0.0	Neutral	0.0	0.0	1.0	0.0	Neutral
1086	1086	2022-07-03 14:27:56+00:00	49ers_battlerap	594	Baltimore, MD	@MadScientistFF Wendy's and pizza hut	madscientistff wendy pizza hut	0.0	0.0	Neutral	0.0	0.0	1.0	0.0	Neutral
1087	1087	2022-07-03 14:27:50+00:00	zerbImmelmann	921		@discolando I've got a dine-in Pizza Hut in my area, was actually dumbfounded when I found out about after moving h… https://t.co/VPXstdBEoE	discolando got dine pizza hut area actually dumbfounded found moving	0.0	0.1	Neutral	0.224	0.0	0.776	-0.3818	Negative
1088	1088	2022-07-03 14:27:38+00:00	GeneralElements	0		mimbybot on the phone be like "Hello who is this is this pizza hut hi pizza hut do you like pizza hi do l you have gatorade blue kind"	mimbybot phone like hello pizza hut pizza hut like pizza gatorade blue kind	0.3	0.5	Positive	0.0	0.457	0.543	0.8126	Positive
1089	1089	2022-07-03 14:26:57+00:00	_chickymonkey	2116		@skylinesass Pizza Hut and KFC	skylinesass pizza hut kfc	0.0	0.0	Neutral	0.0	0.0	1.0	0.0	Neutral
1090	1090	2022-07-03 14:26:24+00:00	PizzaHutIN	3	India	@RTRPatriot Kindly elaborate more on your concern via DM for us to assist you better in this regard. -Team Pizza Hu… https://t.co/mAgNFvAVPs	rtrpatriot kindly elaborate concern via assist better regard team pizza	0.5	0.75	Positive	0.0	0.433	0.567	0.7269	Positive
1091	1091	2022-07-03 14:26:06+00:00	pete_nocchio1	722	Philadelphia, PA	@MadScientistFF Pizza Hut and Dunkin Donuts	madscientistff pizza hut dunkin donuts	0.0	0.0	Neutral	0.0	0.0	1.0	0.0	Neutral
1093	1093	2022-07-03 14:22:40+00:00	sn0wmklee	276	peace	@jisusyndrome @ITZYofficial Pizza HUT YEJI SNEAKERS TEASER #ITZY_SNEAKERS_YEJI #ITZY @ITZYofficial	jisusyndrome itzyofficial pizza hut yeji sneakers teaser itzy_sneakers_yeji itzy itzyofficial	0.0	0.0	Neutral	0.182	0.0	0.818	-0.25	Negative
1094	1094	2022-07-03 14:21:52+00:00	botsargent	105		@pizzahutmsia 2 hrs late 🤦‍♂️🤦‍♂️ pizza hut ended up calling foodpanda to deliver without even telling me 👌 thx for… https://t.co/9y9Wn3CxxH	pizzahutmsia hrs late pizza hut ended calling foodpanda deliver without even telling thx	-0.3	0.6	Negative	0.15	0.0	0.85	-0.2755	Negative
1095	1095	2022-07-03 14:19:44+00:00	Taimoor1Ibrahim	147	Mak Nodal	@Rumaysa_Awan Ngl, ur very mashallah but ur eyebrow looks like the pizza hut logo	rumaysa_awan ngl mashallah eyebrow looks like pizza hut logo	0.0	0.0	Neutral	0.0	0.238	0.762	0.3612	Positive
1096	1096	2022-07-03 14:18:24+00:00	ssmeena_Sanjay	345	Agra	@PizzaHutIN Poor service provided by Pizza Hut Sanjay Place Agra Outlet. Feedback No - 126276. But still know one c… https://t.co/0m3ZcaPLSt	pizzahutin poor service provided pizza hut sanjay place agra outlet feedback still know one	-0.4	0.6	Negative	0.193	0.0	0.807	-0.4767	Negative
1097	1097	2022-07-03 14:16:56+00:00	rawrksjj	6087	ksj.m	@neosunf pizza hut	neosunf pizza hut	0.0	0.0	Neutral	0.0	0.0	1.0	0.0	Neutral
1098	1098	2022-07-03 14:16:43+00:00	kucevisa	88		"Hello, Pizza Hut? I'd like to make an order." https://t.co/xU4OJvWi80	hello pizza hut like make order	0.0	0.0	Neutral	0.0	0.333	0.667	0.3612	Positive
1099	1099	2022-07-03 14:16:26+00:00	HWANGYEJlTZY	192	≷	@jisusyndrome @ITZYofficial pizza hut YEJI SNEAKERS TEASER #ITZY_SNEAKERS_YEJI #ITZY @ITZYofficial	jisusyndrome itzyofficial pizza hut yeji sneakers teaser itzy_sneakers_yeji itzy itzyofficial	0.0	0.0	Neutral	0.182	0.0	0.818	-0.25	Negative
1100	1100	2022-07-03 14:14:46+00:00	Karey_mwari	658	Let’s go see the world 🌅🌄	Why is @pizzahut no longer on Glovo because I want to order Pizza from Pizza hut	pizzahut longer glovo want order pizza pizza hut	0.0	0.0	Neutral	0.0	0.157	0.843	0.0772	Positive
1101	1101	2022-07-03 14:09:44+00:00	ChintanJivraj	243	Surat, India	@pizzahut @Swiggy Please don't order anything from PIZZA HUT. We orders 3 pizzas from pizza hut from which one of t… https://t.co/pkFDyVKWZd	pizzahut swiggy please order anything pizza hut orders pizzas pizza hut one	0.0	0.0	Neutral	0.0	0.173	0.827	0.3182	Positive
1102	1102	2022-07-03 14:09:25+00:00	Facts_UCF	4784	Titusville, FL	@StatBoyDrew It’s not the same ownership but same location next to the old Pizza Hut - as the 1977 ad references https://t.co/HjTTd01CmO	statboydrew ownership location next old pizza hut references	0.05	0.1	Positive	0.0	0.0	1.0	0.0	Neutral
1103	1103	2022-07-03 14:07:36+00:00	ScuFCompetitive	783	England	@cr1spo1 @v1rusVFX pizza hut	crspo vrusvfx pizza hut	0.0	0.0	Neutral	0.0	0.0	1.0	0.0	Neutral
1104	1104	2022-07-03 14:06:00+00:00	the_JRyan	248	Be Nice, Be Happy, Be You.	Vina morales is hurting pizza hut	vina morales hurting pizza hut	0.0	0.0	Neutral	0.403	0.0	0.597	-0.4019	Negative
1105	1105	2022-07-03 14:04:46+00:00	PizzaHutIN	3	India	@VijCharchit We are sorry for the unpleasant experience. Please share your order ID, phone number, email ID and res… https://t.co/NQU2TAyNgt	vijcharchit sorry unpleasant experience please share order phone number email res	-0.575	0.975	Negative	0.272	0.358	0.37	0.1027	Positive
1106	1106	2022-07-03 14:04:30+00:00	Scottcrates	50123		@davematt88 Same except it was a Pizza Hut and Space Invaders (which predates Gallaga).	davematt except pizza hut space invaders predates gallaga	0.0	0.0	Neutral	0.0	0.0	1.0	0.0	Neutral
1107	1107	2022-07-03 14:02:02+00:00	abbystjulian	100	gulag	pizza hut used to have this hersheys chocolate desert on their breadsticks and i still think about it everyday	pizza hut used hersheys chocolate desert breadsticks still think everyday	-0.2	0.6	Negative	0.0	0.0	1.0	0.0	Neutral
1108	1108	2022-07-03 14:00:06+00:00	Rafael21Orozco	304	Portland, OR	I think it’s time for some Pizza Hut	think time pizza hut	0.0	0.0	Neutral	0.0	0.0	1.0	0.0	Neutral
1109	1109	2022-07-03 13:59:50+00:00	VijCharchit	72	agra	@pizzahut @PizzaHutIN Ordered two pizza and see the unhygienic people. Both have hair in it. Worse service. I wil… https://t.co/Amb2wmD4Qy	pizzahut pizzahutin ordered two pizza see unhygienic people hair worse service wil	-0.4	0.6	Negative	0.22	0.0	0.78	-0.4767	Negative
1110	1110	2022-07-03 13:59:40+00:00	PizzaHutIN	3	India	@snarikim We are here to help. Please share your order ID, phone number, email ID and restaurant location via DM so… https://t.co/CnQYFUjl2y	snarikim help please share order phone number email restaurant location via	0.0	0.0	Neutral	0.0	0.548	0.452	0.7579	Positive
1111	1111	2022-07-03 13:59:28+00:00	MikeKaspari	407		@eco_puni @thepopenjay Gawd, each new franchise in rural America was a 2X increase in ease of field work 70’s: Dai… https://t.co/Jx3Yqo3yft	eco_puni thepopenjay gawd new franchise rural america increase ease field work dai	0.06818181818181818	0.22727272727272727	Positive	0.0	0.324	0.676	0.5859	Positive
1112	1112	2022-07-03 13:59:17+00:00	PizzaHutIN	3	India	@snarikim Please share your order ID, phone number, email ID and restaurant location via DM so that we can look int… https://t.co/a5HUxMFRdg	snarikim please share order phone number email restaurant location via look int	0.0	0.0	Neutral	0.0	0.392	0.608	0.5859	Positive
1113	1113	2022-07-03 13:59:05+00:00	PizzaHutIN	3	India	@snarikim We are sorry for the unpleasant experience. Please share your order ID, phone number, email ID and restau… https://t.co/XzObO8evwR	snarikim sorry unpleasant experience please share order phone number email restau	-0.575	0.975	Negative	0.272	0.358	0.37	0.1027	Positive
1114	1114	2022-07-03 13:55:13+00:00	lupiter45	581	Tunisia	The pizza when you dine in at Pizza Hut is so much better 😭😭😭♥️♥️😅😅🫶🏼🫶🏼🙌🏼🙌🏼🙌🏼🥲🥲	pizza dine pizza hut much better	0.5	0.5	Positive	0.0	0.367	0.633	0.4404	Positive
1115	1115	2022-07-03 13:54:35+00:00	KeadyGamez	396	Purgatory	@YanieTwirl Make sure it’s Pizza Hut , everything else taste like ass	yanietwirl make sure pizza hut everything else taste like ass	0.5	0.8888888888888888	Positive	0.229	0.314	0.458	0.0772	Positive
1116	1116	2022-07-03 13:51:12+00:00	BotTriesBotFail	2		James crawls to Pizza Hut to buy Diamonds for their daughter	james crawls pizza hut buy diamonds daughter	0.0	0.0	Neutral	0.0	0.0	1.0	0.0	Neutral
1117	1117	2022-07-03 13:50:18+00:00	sofie_give	13	New York	Start a short survey and get a chance to win 100$ Pizza Hut Gift Card ! 👇👇 https://t.co/pKH7LNli3x 👆🤌 #UFC276… https://t.co/f2ST5UhZFW	start short survey get chance win pizza hut gift card ufc	0.4	0.35	Positive	0.0	0.521	0.479	0.8271	Positive
1118	1118	2022-07-03 13:48:11+00:00	silverpales	46	rant	@vaxcum pizza hut	vaxcum pizza hut	0.0	0.0	Neutral	0.0	0.0	1.0	0.0	Neutral
1119	1119	2022-07-03 13:44:41+00:00	Caykemonster	1142	Michigan, USA	@OwlShare https://t.co/jaCpj3ATy4 look we out here trying to out pizza the hut. Variety when it isn't league of legends lol	owlshare look trying pizza hut variety league legends lol	0.8	0.7	Positive	0.0	0.259	0.741	0.4215	Positive
1120	1120	2022-07-03 13:43:00+00:00	pinyapplepievt	321	https://discord.gg/GPGZVCE6Zt	@KlovisVT Pizza Hut is shaking (〜￣▽￣)〜	klovisvt pizza hut shaking	0.0	0.0	Neutral	0.362	0.0	0.638	-0.1779	Negative
1121	1121	2022-07-03 13:42:42+00:00	SurvivorTitles	0	Fiji	Survivor 6: Pizza Hut (Outlast,Outlast,Outside)	survivor pizza hut outlast outlast outside	0.0	0.05	Neutral	0.0	0.333	0.667	0.3612	Positive
1122	1122	2022-07-03 13:39:45+00:00	RenataReborn	913	NY	@ebbeezy2U She probably like “huh? I thought we were going to Pizza Hut, not his BM house!” Not having a damn thing to do with it Lmao	ebbeezyu probably like huh thought going pizza hut house damn thing lmao	0.6	1.0	Positive	0.149	0.354	0.497	0.5719	Positive
1123	1123	2022-07-03 13:33:01+00:00	LvivNightingale	1712	Utah Data Center, Utah	@TiggiDestroyer The signs on the old Pizza Hut. He gave the literal definition he saw and not what any American would define it as	tiggidestroyer signs old pizza hut gave literal definition saw american would define	0.05	0.1	Positive	0.0	0.0	1.0	0.0	Neutral
1124	1124	2022-07-03 13:30:26+00:00	PizzaHutIN	3	India	@harshh36 Thanks for sharing the requisite details. We will get in touch with you shortly. -Team Pizza Hut	harshh thanks sharing requisite details get touch shortly team pizza hut	0.1	0.25	Positive	0.0	0.388	0.612	0.6908	Positive
1125	1125	2022-07-03 13:19:27+00:00	CodyAlmighty	768	Jurassic Park	@17firebirdsam7 @Tina91421 I did the same thing there with a slice of pizza! I must have chose the wrong place to g… https://t.co/vaToDbDr1F	firebirdsam tina thing slice pizza must chose wrong place	-0.5	0.9	Negative	0.279	0.0	0.721	-0.4767	Negative
1126	1126	2022-07-03 13:18:02+00:00	PizzaHutIN	3	India	@BksSbi Please note that we are already working on this. Do let us know if you need any further assistance. -Team Pizza Hut	bkssbi please note already working let know need assistance team pizza hut	0.0	0.0	Neutral	0.0	0.173	0.827	0.3182	Positive
1128	1128	2022-07-03 13:16:11+00:00	Timmoss29229030	2607	Cape fear coast.	@ShinLi22857011 Yeah!! And tell pizza hut to do the same!! Cause...you know..pizza is expensive...and stuff..	shinli yeah tell pizza hut cause know pizza expensive stuff	-0.5	0.7	Negative	0.0	0.196	0.804	0.296	Positive
1130	1130	2022-07-03 13:11:14+00:00	BotTriesBotFail	2		Timmy yeets towards Pizza Hut to buy absolutely nothing to give to their dog girl room mate	timmy yeets towards pizza hut buy absolutely nothing give dog girl room mate	0.2	0.9	Positive	0.0	0.0	1.0	0.0	Neutral
1131	1131	2022-07-03 13:09:14+00:00	nedmoure	818		@vaxcum pizza hut si	vaxcum pizza hut	0.0	0.0	Neutral	0.0	0.0	1.0	0.0	Neutral
1134	1134	2022-07-03 13:06:50+00:00	LisaMoo45133159	1487	Michigan, USA	@ccowboy7236 @QT4USATRUMP Never again! Pizza Hut supports the sexualization of children through a reading program they sponsor.	ccowboy qtusatrump never pizza hut supports sexualization children reading program sponsor	0.0	0.0	Neutral	0.174	0.0	0.826	-0.2755	Negative
1135	1135	2022-07-03 13:05:17+00:00	vaxcum	1841	he / him • harshwords	domino’s / pizza hut?	domino pizza hut	0.0	0.0	Neutral	0.0	0.0	1.0	0.0	Neutral
1136	1136	2022-07-03 12:59:31+00:00	Himansh90066294	47		@engineers_feed Naw I have lot of respect for Domino's and pizza hut	engineers_feed naw lot respect domino pizza hut	0.0	0.0	Neutral	0.0	0.341	0.659	0.4767	Positive
1137	1137	2022-07-03 12:54:19+00:00	Mikcal7	12		Pizza hut sounds good	pizza hut sounds good	0.7	0.6000000000000001	Positive	0.0	0.492	0.508	0.4404	Positive
1138	1138	2022-07-03 12:53:31+00:00	BridgeMahone216	1389		@HFoleyComedy When kippy sees pizza hut on tuddys card, this is your move	hfoleycomedy kippy sees pizza hut tuddys card move	0.0	0.0	Neutral	0.0	0.0	1.0	0.0	Neutral
1139	1139	2022-07-03 12:52:42+00:00	FinderMetal	77	Earth	@botpizzabot Just like Pizza Hut. Well done. 👍😋	botpizzabot like pizza hut well done	0.0	0.0	Neutral	0.0	0.535	0.465	0.5574	Positive
1140	1140	2022-07-03 12:47:54+00:00	matchabuns	712	18↑ • she/her • 🇵🇭	@lolyqueenos imagine them doing a dance of deduction in fucking pizza hut 😭😭😭	lolyqueenos imagine dance deduction fucking pizza hut	-0.6	0.8	Negative	0.0	0.0	1.0	0.0	Neutral
1141	1141	2022-07-03 12:35:45+00:00	gabwatsonn	514	Lincoln, England	James said his favourite restaurant of all time is Pizza Hut	james said favourite restaurant time pizza hut	0.0	0.0	Neutral	0.0	0.0	1.0	0.0	Neutral
1142	1142	2022-07-03 12:28:29+00:00	nonsleepist	914	great empire of long florida	if true, this would be one of the biggest free agent signings this off season and could elevate Pizza Hut from a bu… https://t.co/LwRtb3oPmY	true would one biggest free agent signings season could elevate pizza hut	0.375	0.7250000000000001	Positive	0.0	0.379	0.621	0.7269	Positive
1143	1143	2022-07-03 12:28:23+00:00	neosunf	2757	She/her	Pizza hut/ richeese/ mcd?	pizza hut richeese mcd	0.0	0.0	Neutral	0.0	0.0	1.0	0.0	Neutral
1144	1144	2022-07-03 12:27:46+00:00	PizzaHutIN	3	India	@CHANDANW1 We are unable to back-track your details from your order ID as of now. Request you to please share with… https://t.co/9V0aZI8Px4	chandanw unable back track details order request please share	-0.25	0.25	Negative	0.0	0.391	0.609	0.5423	Positive
1145	1145	2022-07-03 12:27:08+00:00	nonsleepist	914	great empire of long florida	twitter user @nonsleepist reportedly nearing a multi-year agreement with Pizza Hut, believed to be in the 6-8 million range	twitter user nonsleepist reportedly nearing multi year agreement pizza hut believed million range	0.0	0.0	Neutral	0.0	0.211	0.789	0.4939	Positive
1146	1146	2022-07-03 12:25:29+00:00	bitchbrokeheart	315	he/they 21!	i'm eating pizza hut while high and this is an experience	eating pizza hut high experience	0.16	0.5399999999999999	Positive	0.0	0.0	1.0	0.0	Neutral
1147	1147	2022-07-03 12:20:00+00:00	PizzaHutIN	3	India	@Drmanishnigam2 We are already working on this issue. Do let us know if you need any further assistance. -Team Pizza Hut	drmanishnigam already working issue let know need assistance team pizza hut	0.0	0.0	Neutral	0.0	0.0	1.0	0.0	Neutral
1148	1148	2022-07-03 12:19:57+00:00	Jiffy_Jimmy	3834	Gainesville, FL	@ccowboy7236 @QT4USATRUMP Pizza Hut would've gone out of business if Pepsi hadn't bought it in 1980.	ccowboy qtusatrump pizza hut would gone business pepsi bought	0.0	0.0	Neutral	0.0	0.0	1.0	0.0	Neutral
1149	1149	2022-07-03 12:17:59+00:00	aboabdulah_wow	80	المنطقة الغربية	📢 Pizza Hut $1000 Gift Card 1️⃣ #PValley 2️⃣ #sundayvibes 3️⃣ Izzy 4️⃣ #UFC276 5️⃣ Good Sunday via… https://t.co/YHTIbKpFNW	pizza hut gift card pvalley sundayvibes izzy ufc good sunday via	0.7	0.6000000000000001	Positive	0.0	0.392	0.608	0.7003	Positive
1150	1150	2022-07-03 12:17:28+00:00	Brandulf44	157		@ACTBrigitte Not "woke"? What are you talking about? 🤣 How exactly are Arby's, Papa Johns, Burger King, Little Caes… https://t.co/WS3K4Tkr62	actbrigitte woke talking exactly arby papa johns burger king little caes	0.03125	0.375	Positive	0.0	0.0	1.0	0.0	Neutral
1151	1151	2022-07-03 12:04:46+00:00	PizzaHutIN	3	India	@Heenaka70622054 We have escalated your concern to our concerned team, they are looking into it on priority. We wil… https://t.co/p76PRuvj1b	heenaka escalated concern concerned team looking priority wil	0.0	0.0	Neutral	0.0	0.0	1.0	0.0	Neutral
1152	1152	2022-07-03 12:03:38+00:00	OrdinaryGuyUK	640	United Kingdom 🇬🇧	@FemCondition What ever Pizza Hut think it is use for their meat free, cant tell the difference &amp; its like the meat… https://t.co/TcjnCXnSTQ	femcondition ever pizza hut think use meat free cant tell difference amp like meat	0.4	0.8	Positive	0.0	0.326	0.674	0.7003	Positive
1153	1153	2022-07-03 12:03:24+00:00	gracielle_jao	5001	Lapu-Lapu City, Central Visaya	PIZZA HUT WHAT https://t.co/4VeQD3IoB4	pizza hut	0.0	0.0	Neutral	0.0	0.0	1.0	0.0	Neutral
1154	1154	2022-07-03 12:03:23+00:00	ToMixxiw	251		@Ellie85429031 It's not that bad,just so-so... Before i always prefer Pizza Hut than Dominos. But now i don't know what to choose anymore 🥲	ellie bad always prefer pizza hut dominos know choose anymore	-0.6999999999999998	0.6666666666666666	Negative	0.28	0.0	0.72	-0.5423	Negative
1155	1155	2022-07-03 12:00:24+00:00	HyperionOG	20		@coffee_anytime Had my first date at Pizza Hut.	coffee_anytime first date pizza hut	0.25	0.3333333333333333	Positive	0.0	0.0	1.0	0.0	Neutral
1156	1156	2022-07-03 11:59:58+00:00	NC_Sweet_Tea	341	Greenville, SC	Pelham road Greenville SC buffalo wings 🔥 delicious 🤤 pizza hut 🔥❤️❣️❣️❣️🍕🍕🍕 https://t.co/ZjwUDVd8jH	pelham road greenville buffalo wings delicious pizza hut	1.0	1.0	Positive	0.0	0.346	0.654	0.5719	Positive
1157	1157	2022-07-03 11:58:22+00:00	NC_Sweet_Tea	341	Greenville, SC	Shout out to pizza 🍕 hut on Pelham road Greenville SC. This has to be the most meatiest pizza I've ever received in… https://t.co/y8EEKa3UWy	shout pizza hut pelham road greenville meatiest pizza ever received	0.0	0.0	Neutral	0.0	0.0	1.0	0.0	Neutral
1158	1158	2022-07-03 11:57:11+00:00	PizzaHutIN	3	India	@AnujKharb2 Allow us to get this checked. Please share your phone number and email ID via DM and we will look into… https://t.co/8cdYymXMp5	anujkharb allow get checked please share phone number email via look	0.0	0.0	Neutral	0.0	0.524	0.476	0.6908	Positive
1159	1159	2022-07-03 11:54:42+00:00	PizzaHutIN	3	India	@arorasid We are getting this checked with our team. An update will soon be shared with you in this regard. -Team Pizza Hut	arorasid getting checked team update soon shared regard team pizza hut	0.0	0.0	Neutral	0.0	0.194	0.806	0.34	Positive
1160	1160	2022-07-03 11:53:48+00:00	PizzaHutIN	3	India	@vishalkhemka13 We have responded to you via DM. Please have a look! -Team Pizza Hut https://t.co/ZO15nwoXYA	vishalkhemka responded via please look team pizza hut	0.0	0.0	Neutral	0.0	0.247	0.753	0.3182	Positive
1161	1161	2022-07-03 11:46:53+00:00	PizzaHutIN	3	India	@ajaincommerce We are getting this checked with our team. An update will soon be shared with you in this regard. -Team Pizza Hut	ajaincommerce getting checked team update soon shared regard team pizza hut	0.0	0.0	Neutral	0.0	0.194	0.806	0.34	Positive
1162	1162	2022-07-03 11:43:38+00:00	PizzaHutIN	3	India	@rishi3112 Please be assured that we are looking into this and will get back to you at the earliest. -Team Pizza Hut	rishi please assured looking get back earliest team pizza hut	0.0	0.0	Neutral	0.0	0.375	0.625	0.5859	Positive
1163	1163	2022-07-03 11:43:01+00:00	iskoo_qq	95	15	Gonna f@st until someone notices I have pizza hut and two packets of noodles I feel bloated and disgusting :(	gonna someone notices pizza hut two packets noodles feel bloated disgusting	-1.0	1.0	Negative	0.254	0.0	0.746	-0.5267	Negative
1164	1164	2022-07-03 11:42:07+00:00	andriasabridged	10		No, I said three: get the book, kill the child, and possibly get me some Pizza Hut. I was hungry. I’m still hungry.	said three get book kill child possibly get pizza hut hungry still hungry	0.0	1.0	Neutral	0.281	0.0	0.719	-0.6908	Negative
1165	1165	2022-07-03 11:41:53+00:00	hasmit2k	383		@tushar9590 i totally agree… when i tried booking hotels…found them too overpriced (n yet no bookings available fr… https://t.co/Cxwz8jwQXR	tushar totally agree tried booking hotels found overpriced yet bookings available	0.2	0.575	Positive	0.0	0.218	0.782	0.4201	Positive
1166	1166	2022-07-03 11:41:26+00:00	PizzaHutIN	3	India	@Abhishek3553 We are sorry you had to face that! Please share your order ID, email ID &amp; phone number via DM so we c… https://t.co/afJr5T4dQt	abhishek sorry face please share order email amp phone number via	-0.5	1.0	Negative	0.092	0.411	0.496	0.5423	Positive
1167	1167	2022-07-03 11:40:07+00:00	fujosensei	716	where hangers hang	@Ara_WithLuv @Ellie85429031 I think so! But Pizza Hut is more famous there I think. Or was back when I used to live there haha	ara_withluv ellie think pizza hut famous think back used live haha	0.2090909090909091	0.45	Positive	0.0	0.231	0.769	0.4588	Positive
1168	1168	2022-07-03 11:39:34+00:00	rahulbko2018	3		@dominos very poor service, right now I'm in Domino's Pizza at Bokaro steel city Sector 4 .staff are unprofessional… https://t.co/vM2hJmDlSA	dominos poor service right domino pizza bokaro steel city sector staff unprofessional	-0.05714285714285716	0.5678571428571428	Negative	0.39	0.0	0.61	-0.7506	Negative
1169	1169	2022-07-03 11:36:08+00:00	Potloodje3	93	Against war, believe it or not	@jokieliu @Gay_Art_Fraud This slaps I dont understand why they dont just take a picture of the big party announcem… https://t.co/1TblWBN9oG	jokieliu gay_art_fraud slaps dont understand dont take picture big party announcem	0.0	0.1	Neutral	0.0	0.213	0.787	0.4019	Positive
1170	1170	2022-07-03 11:33:29+00:00	PHONEATHON	88		[Oh- tis a child! There they are! With fresh 3d hut pizza!] OH MY GO- WHAT? HOW'D YOU GET THAT SO FRESH?? YOU'RE L… https://t.co/xGgYD4KUSS	tis child fresh hut pizza get fresh	0.3	0.5	Positive	0.0	0.479	0.521	0.5574	Positive
1171	1171	2022-07-03 11:31:10+00:00	Ellie85429031	613	Pha phun Dao	@_eeveey @Ara_WithLuv The only thing we have here is Pizza hut and Domino's 😭	_eeveey ara_withluv thing pizza hut domino	0.0	0.0	Neutral	0.0	0.0	1.0	0.0	Neutral
1172	1172	2022-07-03 11:30:54+00:00	S81210851S	1		@Flipkart I purchased a pizza hut 200 gift voucher from account, 177 paid via super coin and 23 by paytm. Paytm mo… https://t.co/ffZBemeL98	flipkart purchased pizza hut gift voucher account paid via super coin paytm paytm	0.3333333333333333	0.6666666666666666	Positive	0.0	0.382	0.618	0.7783	Positive
1173	1173	2022-07-03 11:22:40+00:00	SurvivorTitles	0	Fiji	Survivor 33: Pizza Hut (Outshit,Old Cheese,Old Cheese)	survivor pizza hut outshit old cheese old cheese	0.1	0.2	Positive	0.0	0.263	0.737	0.3612	Positive
1174	1174	2022-07-03 11:18:16+00:00	BestDealsIndia2	5001	India	Swiggy + Pizza Hut Loot : Free Margherita Pizza With Order Of Rs.149 Or Above. Open Swiggy App &amp; Search Pizza Hut… https://t.co/Um0CeA3kdY	swiggy pizza hut loot free margherita pizza order open swiggy app amp search pizza hut	0.2	0.65	Positive	0.0	0.191	0.809	0.5106	Positive
1175	1175	2022-07-03 11:16:31+00:00	PizzaHutIN	3	India	@BhaskarPandeya We are already looking into this concern. Please let us know if you have face any issues, we'd sure… https://t.co/iI0Qyk7zAy	bhaskarpandeya already looking concern please let know face issues sure	0.5	0.8888888888888888	Positive	0.0	0.365	0.635	0.5574	Positive
1176	1176	2022-07-03 11:16:29+00:00	UKgnome	393	the Broads of norfokshire	@Dominos_UK Don’t know how to tell you this Ian Domino but this Pizza Hut list of deals is way better than your pat… https://t.co/XH1t0MqzbY	dominos_uk know tell ian domino pizza hut list deals way better pat	0.5	0.5	Positive	0.0	0.209	0.791	0.4404	Positive
1177	1177	2022-07-03 11:16:26+00:00	Abhishek3553	139	Mumbai	@pizzahut @PizzaHutIN disappointed with you service at Rcity Ghatkopar. Less staff due ti which order is delayed. W… https://t.co/OWXIo4SagM	pizzahut pizzahutin disappointed service rcity ghatkopar less staff due order delayed	-0.34722222222222215	0.3972222222222222	Negative	0.357	0.0	0.643	-0.6124	Negative
1178	1178	2022-07-03 11:16:01+00:00	msully5433	619	Orlando, FL	I can’t bring myself to unsubscribe to Pizza Hut emails.	bring unsubscribe pizza hut emails	0.0	0.0	Neutral	0.0	0.0	1.0	0.0	Neutral
1179	1179	2022-07-03 11:12:46+00:00	nicole_symmonds	546	Wherever I Am	@vox_magica I LOVE Cheez-Its and now I’m determined to find this. A few years ago Pizza Hut did a Cheez-It pizza an… https://t.co/8TDs37001f	vox_magica love cheez determined find years ago pizza hut cheez pizza	0.5	0.6	Positive	0.0	0.423	0.577	0.765	Positive
1180	1180	2022-07-03 11:11:19+00:00	BotTriesBotFail	2		Alex slides to go to Pizza Hut and orders a pet raccoon for their father	alex slides pizza hut orders pet raccoon father	0.0	0.0	Neutral	0.0	0.0	1.0	0.0	Neutral
1181	1181	2022-07-03 11:01:21+00:00	PizzaHutIN	3	India	@Romy0007 We have escalated your concern to our concerned team, they are looking into it on priority. We will surel… https://t.co/OhlA1Lnppn	romy escalated concern concerned team looking priority surel	0.0	0.0	Neutral	0.0	0.0	1.0	0.0	Neutral
1182	1182	2022-07-03 11:00:26+00:00	RichardBicknase	736		I outgrew my childhood milk allergy during my teenage years before it came back as I was finishing college. During… https://t.co/d52iXujrLA	outgrew childhood milk allergy teenage years came back finishing college	0.0	0.0	Neutral	0.0	0.0	1.0	0.0	Neutral
1183	1183	2022-07-03 10:57:51+00:00	infieldflygrl	1801	Seattle, WA	@howardlee1977 (this is much more recognizable as "pizza" than anything I've seen in a Taiwanese pizza hut advert)	howardlee much recognizable pizza anything seen taiwanese pizza hut advert	0.25	0.25	Positive	0.0	0.0	1.0	0.0	Neutral
1184	1184	2022-07-03 10:57:21+00:00	A_Random_Bozo	42		@insanepplYT Joshua tried to out pizza the hut	insanepplyt joshua tried pizza hut	0.0	0.0	Neutral	0.0	0.0	1.0	0.0	Neutral
1185	1185	2022-07-03 10:54:50+00:00	AlienNatalie1	4		Start a short survey and get a chance to win 100$ Pizza Hut Gift Card ! 👇👇 https://t.co/LRvb0ixP6H 👆🤌 #PValley… https://t.co/UosayRbZOb	start short survey get chance win pizza hut gift card pvalley	0.4	0.35	Positive	0.0	0.521	0.479	0.8271	Positive
1186	1186	2022-07-03 10:54:27+00:00	sofie_give	13	New York	Start a short survey and get a chance to win 100$ Pizza Hut Gift Card ! 👇👇 https://t.co/pKH7LNli3x 👆🤌 #PValley… https://t.co/rC4KzunUhK	start short survey get chance win pizza hut gift card pvalley	0.4	0.35	Positive	0.0	0.521	0.479	0.8271	Positive
1187	1187	2022-07-03 10:54:16+00:00	PizzaHutIN	3	India	@NSO365 We are sorry you had to face that! Please share your order ID, email ID, phone number and restaurant locati… https://t.co/Ags4fOR6xN	nso sorry face please share order email phone number restaurant locati	-0.5	1.0	Negative	0.092	0.411	0.496	0.5423	Positive
1188	1188	2022-07-03 10:51:18+00:00	_misobot	0		Pizza Hut: estimated	pizza hut estimated	0.0	0.0	Neutral	0.0	0.0	1.0	0.0	Neutral
1189	1189	2022-07-03 10:44:34+00:00	PizzaHutIN	3	India	@ChetanS25359222 We are glad to know that your issue has been resolved. Do let us know if any further assistance is… https://t.co/AeOv183Sy1	chetans glad know issue resolved let know assistance	0.5	1.0	Positive	0.0	0.439	0.561	0.5719	Positive
1191	1191	2022-07-03 10:38:41+00:00	McLovin652	440		@ghenasalem Some of them use scissors but not when ordering pizza hut or dominoes	ghenasalem use scissors ordering pizza hut dominoes	0.0	0.0	Neutral	0.0	0.0	1.0	0.0	Neutral
1192	1192	2022-07-03 10:25:50+00:00	PizzaHutIN	3	India	@harshh36 Sorry to hear that you're disappointed. Please share your order ID, email ID, phone number and restaurant… https://t.co/qQu4FQq6Jr	harshh sorry hear disappointed please share order email phone number restaurant	-0.625	0.875	Negative	0.272	0.358	0.37	0.1027	Positive
1193	1193	2022-07-03 10:22:34+00:00	PizzaHutIN	3	India	@AnujKharb2 We apologize for the inconvenience caused! We ensure that your refund will be credited to your account… https://t.co/NZyjm4604x	anujkharb apologize inconvenience caused ensure refund credited account	0.0	0.0	Neutral	0.192	0.5	0.308	0.4588	Positive
1194	1194	2022-07-03 10:21:24+00:00	ron_aird	1010	Kirkcaldy, Scotland	@YesterdaysBrit1 Can't remember much apart from pizza hut selling beer in afternoon when pubs were shut	yesterdaysbrit remember much apart pizza hut selling beer afternoon pubs shut	0.2	0.2	Positive	0.0	0.0	1.0	0.0	Neutral
1195	1195	2022-07-03 10:10:18+00:00	NuwanRHE	86		@sandali_vihangi I don't like pizza hut	sandali_vihangi like pizza hut	0.0	0.0	Neutral	0.0	0.455	0.545	0.3612	Positive
1196	1196	2022-07-03 10:06:27+00:00	AnujKharb2	107	New Delhi, India	Worst service by @pizzahut I ordered pizza today from Pizza Hut Adarsh Nagar Delhi-33. I am sad that they cancelled… https://t.co/ufp23JcPHA	worst service pizzahut ordered pizza today pizza hut adarsh nagar delhi sad cancelled	-0.75	1.0	Negative	0.479	0.0	0.521	-0.8481	Negative
1197	1197	2022-07-03 10:03:21+00:00	discolando	1913	Los Angeles, CA	Day 73: I have discovered a free-standing Pizza Hut dine-in restaurant, virtually extinct in the new world. https://t.co/xsAxMu550q	day discovered free standing pizza hut dine restaurant virtually extinct new world	0.04545454545454545	0.6181818181818182	Positive	0.0	0.231	0.769	0.5106	Positive
1198	1198	2022-07-03 10:01:57+00:00	Tares8i	739	Ground Zero	@salinono_ What the fuck. Subway is easily the best, dominos is B, KFC is C, pizza hut D, McDonalds is aweful dogshit food	salinono_ fuck subway easily best dominos kfc pizza hut mcdonalds aweful dogshit food	0.3	0.44999999999999996	Positive	0.174	0.328	0.498	0.4767	Positive
1199	1199	2022-07-03 10:00:01+00:00	PizzaHutIN	3	India	@CHANDANW1 Please share your phone number and email ID via DM and we will look into it. -Team Pizza Hut https://t.co/ZO15nwoXYA	chandanw please share phone number email via look team pizza hut	0.0	0.0	Neutral	0.0	0.42	0.58	0.5859	Positive
1200	1200	2022-07-03 09:56:07+00:00	MrRaeStewart	979		@harrycrawford28 @FulhamFC I used to think about Pizza Hut far too much. Until they delivered a dead cockroach with… https://t.co/CwCwKC6gpZ	harrycrawford fulhamfc used think pizza hut far much delivered dead cockroach	0.03333333333333335	0.5333333333333333	Positive	0.301	0.0	0.699	-0.6486	Negative
1201	1201	2022-07-03 09:48:34+00:00	harrycrawford28	415		@MrRaeStewart @FulhamFC Impossible to see the 2001 iteration without immediately thinking of Louis Saha… and Pizza Hut!	mrraestewart fulhamfc impossible see iteration without immediately thinking louis saha pizza hut	-0.6666666666666666	1.0	Negative	0.0	0.0	1.0	0.0	Neutral
1202	1202	2022-07-03 09:44:50+00:00	yanishelby	345	Sam the goofy.	I want cold pizza from pizza hut.	want cold pizza pizza hut	-0.6	1.0	Negative	0.0	0.245	0.755	0.0772	Positive
1203	1203	2022-07-03 09:41:28+00:00	jimnimmo31	1262	Falkirk, Scotland	Coming soon Dog the Bounty Hunter in the UK going for the Nonce Prince of Pizza Hut, funnily enough tried to post t… https://t.co/KCrFGCk6PP	coming soon dog bounty hunter going nonce prince pizza hut funnily enough tried post	0.0	0.5	Neutral	0.0	0.182	0.818	0.4404	Positive
1205	1205	2022-07-03 09:30:04+00:00	TMH_TN17	4718	Sissinghurst, England	Heading outside this summer? Our most informal area, take your pick from the Garden or Pizza menus, then hop on ove… https://t.co/Sg5cQn2bIy	heading outside summer informal area take pick garden pizza menus hop ove	0.0	0.05	Neutral	0.0	0.0	1.0	0.0	Neutral
1206	1206	2022-07-03 09:21:31+00:00	VijCharchit	72	agra	@pizzahut Ordered two pizza and see the unhygienic people. Both have hair in it. Worse service. I will complain ab… https://t.co/ErShvBDOBJ	pizzahut ordered two pizza see unhygienic people hair worse service complain	-0.4	0.6	Negative	0.384	0.0	0.616	-0.6808	Negative
1207	1207	2022-07-03 09:21:10+00:00	BotTriesBotFail	2		Denis slides to Pizza Hut and orders Kirby for their brother	denis slides pizza hut orders kirby brother	0.0	0.0	Neutral	0.0	0.0	1.0	0.0	Neutral
1208	1208	2022-07-03 09:11:43+00:00	greggsbot	4	yeah it was in greggs	got called orthodox in pizza hut lads	got called orthodox pizza hut lads	-0.2	0.6	Negative	0.0	0.0	1.0	0.0	Neutral
1209	1209	2022-07-03 09:05:30+00:00	kierstenpond	242	hell	if you’re on my private story and you like pizza hut….. i’m not sorry	private story like pizza hut sorry	-0.25	0.6875	Negative	0.167	0.321	0.513	0.296	Positive
1210	1210	2022-07-03 09:01:19+00:00	GaaraThis	72		@nartekvfx KFC dans ok mcdo et bk dans trop bon five guys dans boarf starbuck dans vomi pizza hut dans miam Subway dans bof	nartekvfx kfc dans mcdo dans trop bon five guys dans boarf starbuck dans vomi pizza hut dans miam subway dans bof	0.0	0.0	Neutral	0.0	0.0	1.0	0.0	Neutral
1211	1211	2022-07-03 08:59:43+00:00	SCOA22	117	XXXXLVCBVCMECXXXX⭐️	@Besiktas @CenkTosun_ Piss off you mercenary!! Keep drawing your hair on with the Pizza Hut crayons Lad. Last sk… https://t.co/xiezWcIX6u	besiktas cenktosun_ piss mercenary keep drawing hair pizza hut crayons lad last	0.0	0.06666666666666667	Neutral	0.197	0.0	0.803	-0.4019	Negative
1212	1212	2022-07-03 08:56:35+00:00	pizzahut_BG	2	parody, Bulgaria	we do not like the america. thye are tourist. love you very much pizza hut!!	like america thye tourist love much pizza hut	0.35	0.4	Positive	0.0	0.528	0.472	0.7717	Positive
1213	1213	2022-07-03 08:50:28+00:00	pollittandrew1	192		@MikeDiver Never seen mystery men but I do know that demolition man is an amazing film. My dvd copy is the taco Bel… https://t.co/mM53nQChmm	mikediver never seen mystery men know demolition man amazing film dvd copy taco bel	0.6000000000000001	0.9	Positive	0.0	0.226	0.774	0.5859	Positive
1214	1214	2022-07-03 08:49:49+00:00	starvrae	446	in ur house hottie	im going pizza hut today how fun.... https://t.co/yfnDlfEndv	going pizza hut today fun	0.3	0.2	Positive	0.0	0.452	0.548	0.5106	Positive
1215	1215	2022-07-03 08:49:30+00:00	That1Acer	1290	AAAAAAAAAAAAAAAAAAAAAAAAAAAAAA	@awexa_ok if you said that a preference is when you prefer something over the other that doesnt mean that you would… https://t.co/CRb7oscJds	awexa_ok said preference prefer something doesnt mean would	-0.3125	0.6875	Negative	0.0	0.0	1.0	0.0	Neutral
1216	1216	2022-07-03 08:47:22+00:00	kierstenpond	242	hell	no but fr who wants pizza and says “let’s get pizza hut” i would rather die	wants pizza says let get pizza hut would rather die	0.2	0.1	Positive	0.302	0.0	0.698	-0.5994	Negative
1217	1217	2022-07-03 08:38:47+00:00	hidhirrrrr	149	Here	For today’s application, i went to zus coffee, coffee bean (full worker), tealive centre point (full worker), and n… https://t.co/mDFJDZdcBr	today application went zus coffee coffee bean full worker tealive centre point full worker	0.35	0.55	Positive	0.0	0.0	1.0	0.0	Neutral
1218	1218	2022-07-03 08:31:17+00:00	mridulkaimal	1462	Chennai, India	@iamjames007roy @HarshBhatnaga13 @dominos_india @dominos pizza hut is even more worse XD	iamjamesroy harshbhatnaga dominos_india dominos pizza hut even worse	-0.4	0.6	Negative	0.307	0.0	0.693	-0.4767	Negative
1219	1219	2022-07-03 08:29:33+00:00	twili_zora	99		Screw KFC, give us that Genshin x Pizza Hut collab overseas too.	screw kfc give genshin pizza hut collab overseas	0.0	0.0	Neutral	0.167	0.0	0.833	-0.1027	Negative
1220	1220	2022-07-03 08:18:58+00:00	XsukysukyX	302	Brooklyn, NY	@Nxjiyy Arby’s and Pizza Hut… yeah you gotta go	nxjiyy arby pizza hut yeah gotta	0.0	0.0	Neutral	0.0	0.306	0.694	0.296	Positive
1221	1221	2022-07-03 08:16:53+00:00	kierstenpond	242	hell	pizza hut the bane of my existence. if you like pizza hut, you’re just asking for your ass beat https://t.co/8qPHZFJTNE	pizza hut bane existence like pizza hut asking ass beat	0.0	0.0	Neutral	0.25	0.179	0.571	-0.25	Negative
1222	1222	2022-07-03 08:12:00+00:00	shitpost340	2925	Elvenwood	@BrookIT2 Pizza the hut already exists	brookit pizza hut already exists	0.0	0.0	Neutral	0.0	0.0	1.0	0.0	Neutral
1223	1223	2022-07-03 08:11:53+00:00	Magnum_Hermosa	392	Alabama	Genshin Impact Running Promotion with Pizza Hut https://t.co/q8Rg8J94Wj	genshin impact running promotion pizza hut	0.0	0.0	Neutral	0.0	0.0	1.0	0.0	Neutral
1224	1224	2022-07-03 08:11:17+00:00	schiaboe	306	USA NJ	News AP Chris Christy cream is still fat, his agenda devour him Self like Pizza the hut. https://t.co/W4unu5bpcq	news chris christy cream still fat agenda devour self like pizza hut	0.0	0.0	Neutral	0.0	0.185	0.815	0.3612	Positive
1225	1225	2022-07-03 08:10:23+00:00	XanderFoulds	148	Sunbury, PA	@TessaNichole12 Photos and Pizza Hut and the OIP	tessanichole photos pizza hut oip	0.0	0.0	Neutral	0.0	0.0	1.0	0.0	Neutral
1226	1226	2022-07-03 08:10:00+00:00	manualtolyf	28	Mandaluyong City	Let the kiddies experience Pizza Hut’s pizza-making process via Little Pizza Chef XP! https://t.co/cVHDvAuCMQ	let kiddies experience pizza hut pizza making process via little pizza chef	-0.1875	0.5	Negative	0.0	0.0	1.0	0.0	Neutral
1227	1227	2022-07-03 08:06:53+00:00	tittyfund	57	icon: @breadgom ♡	pizza hut glider	pizza hut glider	0.0	0.0	Neutral	0.0	0.0	1.0	0.0	Neutral
1228	1228	2022-07-03 07:56:15+00:00	DrSimonShitcock	62		Is this one of the cell phone apps that can deliver food? I want to order Pizza Hut, plain cheese with Canadian bacon.	one cell phone apps deliver food want order pizza hut plain cheese canadian bacon	-0.21428571428571427	0.35714285714285715	Negative	0.0	0.091	0.909	0.0772	Positive
1229	1229	2022-07-03 07:53:49+00:00	isaacsavedthem	276	Detroit / New York	I miss when Pizza Hut was Pizza Hut	miss pizza hut pizza hut	0.0	0.0	Neutral	0.286	0.0	0.714	-0.1531	Negative
1230	1230	2022-07-03 07:52:53+00:00	ESSGamingHQ	867	Worldwide	Genshin Impact Running Promotion With Pizza Hut https://t.co/ZMy1sMNUl3 #ESSGaming	genshin impact running promotion pizza hut essgaming	0.0	0.0	Neutral	0.0	0.0	1.0	0.0	Neutral
1231	1231	2022-07-03 07:50:24+00:00	StrawVagetarian	290	Denver, CO (Niinéniiniicíih)	@hashtaglilred I'm pretty sure this story isn't true, though. My food tracker lists the dimensions of a large bagel… https://t.co/ZsApkj4mJM	hashtaglilred pretty sure story true though food tracker lists dimensions large bagel	0.32857142857142857	0.7418650793650793	Positive	0.0	0.48	0.52	0.8074	Positive
1233	1233	2022-07-03 07:41:12+00:00	BotTriesBotFail	2		Alex rides a car so they can visit Pizza Hut to obtain a fursuit for their sister	alex rides car visit pizza hut obtain fursuit sister	0.0	0.0	Neutral	0.0	0.0	1.0	0.0	Neutral
1234	1234	2022-07-03 07:41:10+00:00	eunwooidv	54	Fifth Identity, 차은우.	@chaeyoungidv i wanna be saved as “That Hot Pizza Hut Guy Who Works on Night Shit and Full Day Every Sunday”	chaeyoungidv wanna saved hot pizza hut guy works night shit full day every sunday	0.13333333333333333	0.7333333333333334	Positive	0.196	0.152	0.652	-0.2023	Negative
1235	1235	2022-07-03 07:29:50+00:00	bombsfall	1702	Robber Baron, PA	Flawlessly executing a wrongwarp and loading 1988 Streetsboro Ohio Pizza Hut and immediately pulling off the Book I… https://t.co/7lytkWpTdz	flawlessly executing wrongwarp loading streetsboro ohio pizza hut immediately pulling book	1.0	1.0	Positive	0.0	0.153	0.847	0.2023	Positive
1237	1237	2022-07-03 07:25:15+00:00	wiiknight678	373	United States	@shadow7591 When the pizza doesn’t hut anymore	shadow pizza hut anymore	0.0	0.0	Neutral	0.0	0.0	1.0	0.0	Neutral
1238	1238	2022-07-03 07:16:10+00:00	BaldockNigel	2322		@cwebbonline That man is a model. Where is his beer and pizza hut gut?	cwebbonline man model beer pizza hut gut	0.0	0.0	Neutral	0.0	0.0	1.0	0.0	Neutral
1239	1239	2022-07-03 07:10:04+00:00	mrhelstein	2434	Finland	Genshin Impact Running Promotion With Pizza Hut https://t.co/T0LMaanK8E	genshin impact running promotion pizza hut	0.0	0.0	Neutral	0.0	0.0	1.0	0.0	Neutral
1240	1240	2022-07-03 07:09:40+00:00	n_aficionado	310	Among Homo sapiens socialis	@NonsensicalNemo 2007 Gurgaon Pizza Hut.	nonsensicalnemo gurgaon pizza hut	0.0	0.0	Neutral	0.0	0.0	1.0	0.0	Neutral
1241	1241	2022-07-03 07:02:53+00:00	PGNewsHQ	1247	Worldwide	Genshin Impact Running Promotion With Pizza Hut https://t.co/YbPcQO60OQ #Gaming #News #pgnhq	genshin impact running promotion pizza hut gaming news pgnhq	0.0	0.0	Neutral	0.0	0.0	1.0	0.0	Neutral
1242	1242	2022-07-03 06:57:10+00:00	sysquote	1	every 10 mins	and of course, my favorite employee- this is our son, fritz! i couldnt run this place without him! one day hes goin… https://t.co/jVTSaRqvUN	course favorite employee son fritz couldnt run place without one day hes goin	0.5	1.0	Positive	0.0	0.2	0.8	0.4588	Positive
1243	1243	2022-07-03 06:52:54+00:00	PizzaHutIN	3	India	@maheshunishiva We are sorry you had to face that! Please share your order ID, email ID, phone number and restauran… https://t.co/2GPfdH18SA	maheshunishiva sorry face please share order email phone number restauran	-0.5	1.0	Negative	0.099	0.443	0.458	0.5423	Positive
1244	1244	2022-07-03 06:51:11+00:00	BotTriesBotFail	2		John rides a car traveling to Pizza Hut to buy something to keep them to himself	john rides car traveling pizza hut buy something keep	0.0	0.0	Neutral	0.0	0.0	1.0	0.0	Neutral
1245	1245	2022-07-03 06:50:23+00:00	NoobLikesCake	1107	17 he/him	@ArtByZimos @RGWLC @Etanibrut @FitzyLeakz putting stuff in fortnite is a brand risk idk what to tell you. having a… https://t.co/OyBs8IdaLs	artbyzimos rgwlc etanibrut fitzyleakz putting stuff fortnite brand risk idk tell	0.0	0.0	Neutral	0.28	0.0	0.72	-0.3612	Negative
1246	1246	2022-07-03 06:48:15+00:00	mysticsrishti	776	idher udher	@NonsensicalNemo 2002, pizza hut, Hyderabad.	nonsensicalnemo pizza hut hyderabad	0.0	0.0	Neutral	0.0	0.0	1.0	0.0	Neutral
1247	1247	2022-07-03 06:43:34+00:00	bepista	2839	them/they/her/she	pizza hut from yesterday made my pulse spike to 120 all day	pizza hut yesterday made pulse spike day	0.0	0.0	Neutral	0.0	0.0	1.0	0.0	Neutral
1248	1248	2022-07-03 06:42:43+00:00	MarcosViladomiu	5326	Barcelona 🇪🇸	Incredible concept table created by Chaotic Moon Studios and Pizza Hut for ordering personalized pizza. #AI #ARMY… https://t.co/IwMYaJ5on4	incredible concept table created chaotic moon studios pizza hut ordering personalized pizza army	0.9	0.9	Positive	0.198	0.123	0.679	-0.296	Negative
1249	1249	2022-07-03 06:40:34+00:00	CurranWrites	305	Dallas, TX	@RevLifeguard From where? If it’s Pizza Hut, I’ll get sick. Round Table rules, tho.	revlifeguard pizza hut get sick round table rules tho	-0.4571428571428572	0.6285714285714286	Negative	0.292	0.0	0.708	-0.5106	Negative
1250	1250	2022-07-03 06:22:06+00:00	yericonleche	25	ángel 18	i’m craving some supreme pizza from pizza hut a fat blunt y pito	craving supreme pizza pizza hut fat blunt pito	0.0	0.0	Neutral	0.0	0.34	0.66	0.5574	Positive
1251	1251	2022-07-03 06:20:21+00:00	bishopjfox	737	Weston, me	@NotToast Would it be Pizza the Hut? https://t.co/tsrl5nR2ka	nottoast would pizza hut	0.0	0.0	Neutral	0.0	0.0	1.0	0.0	Neutral
1252	1252	2022-07-03 06:13:46+00:00	iamjames007roy	1291	New Delhi, India	@HarshBhatnaga13 @dominos_india @dominos @dominos_india most of their outlet are serving low quality of food always… https://t.co/ft7hAJFdwN	harshbhatnaga dominos_india dominos dominos_india outlet serving low quality food always	0.0	0.3	Neutral	0.189	0.0	0.811	-0.2732	Negative
1253	1253	2022-07-03 06:13:28+00:00	_jorgesanchez08	41	Guatemala	Mi crush de Pizza Hut zona 9 😍 https://t.co/flaXDGHNKm	crush pizza hut zona	0.0	0.0	Neutral	0.348	0.0	0.652	-0.1531	Negative
1254	1254	2022-07-03 06:13:00+00:00	Sarah__Cousins	3288		Pizza Hut Expands Its Vegan Menu https://t.co/NMSxmfAvpQ	pizza hut expands vegan menu	0.0	0.0	Neutral	0.0	0.259	0.741	0.1027	Positive
1255	1255	2022-07-03 06:12:09+00:00	jaehpeac	386	selective - 00's	@jijeluvs .....pizza hut😭😭😭	jijeluvs pizza hut	0.0	0.0	Neutral	0.0	0.0	1.0	0.0	Neutral
1256	1256	2022-07-03 06:10:27+00:00	0xchrollo	286	Meteor City	Me when my girl asks why Pizza Hut is texting me 😘 emojis https://t.co/YAgMmWY56T	girl asks pizza hut texting emojis	0.0	0.0	Neutral	0.0	0.0	1.0	0.0	Neutral
1257	1257	2022-07-03 06:04:58+00:00	vanejpeg	1614	Maxican 🇲🇽	PLS PIZZA HUT I FORGOT	pls pizza hut forgot	0.0	0.0	Neutral	0.0	0.302	0.698	0.0772	Positive
1258	1258	2022-07-03 06:01:16+00:00	Kveg6	96		@pizzahutgaming Pizza Hut	pizzahutgaming pizza hut	0.0	0.0	Neutral	0.0	0.0	1.0	0.0	Neutral
1259	1259	2022-07-03 06:01:03+00:00	leedsapprentice	126	Yorkshire and The Humber	Apprentice Kitchen Team Member - Colton Mill - PIZZA HUT (U.K.) LIMITED. Intermediate Level. Apply by 14/08/2022 -… https://t.co/QzEBDxxcjf	apprentice kitchen team member colton mill pizza hut limited intermediate level apply	-0.07142857142857142	0.14285714285714285	Negative	0.147	0.0	0.853	-0.2263	Negative
1260	1260	2022-07-03 05:58:51+00:00	kimoxyjen	380	future ce.	pizza hut &gt;&gt;&gt;&gt;&gt;&gt;&gt;&gt;	pizza hut	0.0	0.0	Neutral	0.0	0.0	1.0	0.0	Neutral
1261	1261	2022-07-03 05:58:29+00:00	jess_uhhhh	30	Nunya damn buisness	@pizzahut I’m about to out pizza the hut	pizzahut pizza hut	0.0	0.0	Neutral	0.0	0.0	1.0	0.0	Neutral
1262	1262	2022-07-03 05:56:47+00:00	simpleartfarmer	1428	Saint Paul, Minnesota	@zenmachinegun Oh so it wasn't like Land Before Time. Had all the Pizza Hut movie tie-in hand puppets from that mov… https://t.co/xkN6Ne0Nix	zenmachinegun like land time pizza hut movie tie hand puppets mov	0.0	0.0	Neutral	0.0	0.388	0.612	0.6908	Positive
1263	1263	2022-07-03 05:54:58+00:00	Manda_Lizette	93		I have work in the morning and I'm crying laughing that my mind randomly said "Pizzapher Hutler" as an alternate na… https://t.co/b6CbYacUzx	work morning crying laughing mind randomly said pizzapher hutler alternate	-0.2333333333333333	0.3666666666666667	Negative	0.217	0.224	0.559	0.0258	Neutral
1264	1264	2022-07-03 05:46:52+00:00	ArtByZimos	426		@RGWLC @Etanibrut @FitzyLeakz Yet they can keep making 1000 ugly ass Funko pops and collab with Pizza Hut	rgwlc etanibrut fitzyleakz yet keep making ugly ass funko pops collab pizza hut	-0.7	1.0	Negative	0.382	0.0	0.618	-0.7783	Negative
1265	1265	2022-07-03 05:41:30+00:00	notyourbaeee27	3765	only • cons • no sm hb stan	@realpisiwayy Pizza hut I vote for #MTVLAFANDOMEXO at the 2022 #PremiosMTVMIAW #EXO @weareoneEXO	realpisiwayy pizza hut vote mtvlafandomexo premiosmtvmiaw exo weareoneexo	0.0	0.0	Neutral	0.0	0.0	1.0	0.0	Neutral
1266	1266	2022-07-03 05:39:50+00:00	kjmcotton_22	924		@realpisiwayy Pizza hut I vote for #MTVLAFANDOMEXO at the 2022 #PremiosMTVMIAW #EXO @weareoneEXO	realpisiwayy pizza hut vote mtvlafandomexo premiosmtvmiaw exo weareoneexo	0.0	0.0	Neutral	0.0	0.0	1.0	0.0	Neutral
1267	1267	2022-07-03 05:37:51+00:00	PlumpRook	1138	North Central Arkansas	@umichvoter Casey’s and Pizza Hut &gt;&gt;	umichvoter casey pizza hut	0.0	0.0	Neutral	0.0	0.0	1.0	0.0	Neutral
1268	1268	2022-07-03 05:36:54+00:00	PizzaHutIN	3	India	@aipgmee2k15 We have escalated your concern to our concerned team, they are looking into it on priority. We will su… https://t.co/RArrLaPT8U	aipgmeek escalated concern concerned team looking priority	0.0	0.0	Neutral	0.0	0.0	1.0	0.0	Neutral
1269	1269	2022-07-03 05:34:14+00:00	globohomomofo	40	Yakubia	@apocalypseos Russians did this to themselves, destroying the USSR in return for Pizza Hut commercials, blue jeans and Coca-Cola	apocalypseos russians destroying ussr return pizza hut commercials blue jeans coca cola	-0.1	0.05	Negative	0.247	0.0	0.753	-0.5574	Negative
1270	1270	2022-07-03 05:24:31+00:00	heartworthoney	468	cave	pizza hut is so good idc if u hate pizza hut ur lame	pizza hut good idc hate pizza hut lame	-0.20000000000000004	0.75	Negative	0.451	0.201	0.347	-0.5574	Negative
1271	1271	2022-07-03 05:24:06+00:00	skyuptouu	647		@realpisiwayy Pizza hut I vote for #MTVLAFANDOMEXO at the 2022 #PremiosMTVMIAW #EXO @weareoneEXO	realpisiwayy pizza hut vote mtvlafandomexo premiosmtvmiaw exo weareoneexo	0.0	0.0	Neutral	0.0	0.0	1.0	0.0	Neutral
1272	1272	2022-07-03 05:23:20+00:00	kimoxyjen	380	future ce.	shouldn’t have listened to my cous in getting dominos instead of pizza hut 👺	listened cous getting dominos instead pizza hut	0.0	0.0	Neutral	0.0	0.0	1.0	0.0	Neutral
1273	1273	2022-07-03 05:18:44+00:00	realpisiwayy	1356	korea selatan	Pizza hut I vote for #MTVLAFANDOMEXO at the 2022 #PremiosMTVMIAW @weareoneEXO	pizza hut vote mtvlafandomexo premiosmtvmiaw weareoneexo	0.0	0.0	Neutral	0.0	0.0	1.0	0.0	Neutral
1274	1274	2022-07-03 05:18:38+00:00	Gisel1215	1065	Indonesia	@realpisiwayy Pizza hut I vote for #MTVLAFANDOMEXO at the 2022 #PremiosMTVMIAW @weareoneEXO	realpisiwayy pizza hut vote mtvlafandomexo premiosmtvmiaw weareoneexo	0.0	0.0	Neutral	0.0	0.0	1.0	0.0	Neutral
1275	1275	2022-07-03 05:18:15+00:00	Circle__Studios	1068	Mobile, Alabama	@thickmilk @twinkbride @snackoon it's literally a gaint Cheez-It cracker flavor and all it's not like the Stuffed… https://t.co/suUbXWzFLh	thickmilk twinkbride snackoon literally gaint cheez cracker flavor like stuffed	0.0	0.0	Neutral	0.0	0.217	0.783	0.3612	Positive
1276	1276	2022-07-03 05:17:52+00:00	realpisiwayy	1356	korea selatan	Pizza hut/domino's? Rep + hashtag	pizza hut domino rep hashtag	0.0	0.0	Neutral	0.0	0.0	1.0	0.0	Neutral
1277	1277	2022-07-03 05:16:48+00:00	KnittingMermaid	8		"Where's the beacon?" On the left, up your butt, round the corner, Pizza Hut	beacon left butt round corner pizza hut	-0.1	0.2	Negative	0.0	0.0	1.0	0.0	Neutral
1279	1279	2022-07-03 05:13:47+00:00	OsSathe	155	Pune	@GuruAnaerobic Not unique to the UK. Domino's, Pizza Hut, McDonalds, Burger King, KFC - India's most popular fast f… https://t.co/4PvRi2bZpB	guruanaerobic unique domino pizza hut mcdonalds burger king kfc india popular fast	0.39166666666666666	0.8333333333333334	Positive	0.0	0.203	0.797	0.4215	Positive
1280	1280	2022-07-03 05:10:01+00:00	LifeHacks247	310		With the promo code "9ANY" you can get any pizza you want at Pizza Hut for $9	promo code get pizza want pizza hut	0.0	0.0	Neutral	0.0	0.178	0.822	0.0772	Positive
1281	1281	2022-07-03 05:08:12+00:00	iHeartJong	383	18	my pizza hut cancelled my order this is absolutely sickening	pizza hut cancelled order absolutely sickening	-0.9	1.0	Negative	0.587	0.0	0.413	-0.6901	Negative
1282	1282	2022-07-03 05:06:22+00:00	INDlJI	1784	brain rot city	wait before i go to bed i haven't seen anyone talking about the pizza hut collab but i need pizza hut eulamber skin… https://t.co/5nh7KUPCqa	wait bed seen anyone talking pizza hut collab need pizza hut eulamber skin	0.0	0.0	Neutral	0.0	0.0	1.0	0.0	Neutral
1283	1283	2022-07-03 05:03:28+00:00	rProDart	453		@bagelpowered -Daniel Boone National Forest, Red River Gorge area has some great outdoor recreation and Miguel’s Pi… https://t.co/1CgT989tEl	bagelpowered daniel boone national forest red river gorge area great outdoor recreation miguel	0.4	0.375	Positive	0.0	0.255	0.745	0.6249	Positive
1284	1284	2022-07-03 04:59:41+00:00	Therealdevcat	655	He/Him	@buttslugz Working at Pizza Hut was a weird time.	buttslugz working pizza hut weird time	-0.5	1.0	Negative	0.254	0.0	0.746	-0.1779	Negative
1285	1285	2022-07-03 04:59:07+00:00	redt0ken	980		I just found out that there's a real pizza hut collab with genshin featuring eulamber im gonna pass out	found real pizza hut collab genshin featuring eulamber gonna pass	0.2	0.30000000000000004	Positive	0.0	0.0	1.0	0.0	Neutral
1286	1286	2022-07-03 04:58:56+00:00	buttslugz	171	she/her	@Therealdevcat i did this at pizza hut	therealdevcat pizza hut	0.0	0.0	Neutral	0.0	0.0	1.0	0.0	Neutral
1287	1287	2022-07-03 04:58:09+00:00	alxberman	441	Free sales training 👉	She’s Pizza Hut in India	pizza hut india	0.0	0.0	Neutral	0.0	0.0	1.0	0.0	Neutral
1288	1288	2022-07-03 04:55:22+00:00	Gus_Amon23	47	Your moms house, OH, USA	@Chaos_GB2 Did you forget to walk in chanting about how they out pizza the hut? Rookie mistake @pizzahut	chaos_gb forget walk chanting pizza hut rookie mistake pizzahut	0.0	0.0	Neutral	0.381	0.0	0.619	-0.5106	Negative
1289	1289	2022-07-03 04:54:09+00:00	sandali_vihangi	140	Sri Lanka🇱🇰🏝️	Pizza hut are u kidding me? #StrangerThings #strangerthingsseason4 vibes https://t.co/SPT0jzEOY4	pizza hut kidding strangerthings strangerthingsseason vibes	0.0	0.0	Neutral	0.0	0.219	0.781	0.1027	Positive
1290	1290	2022-07-03 04:51:22+00:00	small_R_revy	255	Vibe Jail	@FinalBossFemme another situation maybe but I'm not trying to get high with people who unironically eat pizza hut	finalbossfemme another situation maybe trying get high people unironically eat pizza hut	0.16	0.5399999999999999	Positive	0.0	0.0	1.0	0.0	Neutral
1291	1291	2022-07-03 04:46:23+00:00	Ningningbigwin	3420	DKI Jakarta, Indonesia	@rmdn_hani @hrdbacot PHD itu pizza hut delivery?	rmdn_hani hrdbacot phd itu pizza hut delivery	0.0	0.0	Neutral	0.0	0.0	1.0	0.0	Neutral
1292	1292	2022-07-03 04:43:49+00:00	Jefer_Vitor	1793		@rauliglu Da Pizza Hut 😂😂	rauliglu pizza hut	0.0	0.0	Neutral	0.0	0.0	1.0	0.0	Neutral
1293	1293	2022-07-03 04:43:40+00:00	iamkamyabuch	1868	India	Stop consuming food from McDonalds, Pizza Hut, Dominos and KFC. These food systems are designed to destroy your bio… https://t.co/k3JZx90H8v	stop consuming food mcdonalds pizza hut dominos kfc food systems designed destroy bio	-0.2	0.0	Negative	0.341	0.0	0.659	-0.6908	Negative
1295	1295	2022-07-03 04:41:35+00:00	Pepich1	81	Ontario, Canada	I'm gonna out pizza the hut I'm gonna out pizza the hut I'm gonna out pizza the hut I'm gonna out pizza the hut I'm… https://t.co/qcgeTQVVap	gonna pizza hut gonna pizza hut gonna pizza hut gonna pizza hut	0.0	0.0	Neutral	0.0	0.0	1.0	0.0	Neutral
1296	1296	2022-07-03 04:37:07+00:00	SaltyPepprSpice	200	Wisconsin, USA	The drug issue in my city rly needs to he addressed I see too many good people come into the Pizza Hut I work at… https://t.co/h2D3JWzAIm	drug issue city rly needs addressed see many good people come pizza hut work	0.6	0.55	Positive	0.0	0.182	0.818	0.4404	Positive
1297	1297	2022-07-03 04:34:09+00:00	MrShinigami_	170		If you dine-in at dominoes, pizza hut etc. you are a menace to society and needs to be put down	dine dominoes pizza hut etc menace society needs put	0.0	0.0	Neutral	0.286	0.0	0.714	-0.4939	Negative
1298	1298	2022-07-03 04:33:19+00:00	FranCurran	798	New York	What? No medal for Chewy at the end? George Lucas can edit in a worthless scene with a mobile Pizza the Hut threate… https://t.co/KM9VHei0IP	medal chewy end george lucas edit worthless scene mobile pizza hut threate	-0.8	0.9	Negative	0.181	0.194	0.625	0.0516	Positive
1299	1299	2022-07-03 04:31:51+00:00	Namven_	241		@StarjunSolidus @JerikandraLatex @PapaJohns @pizzahut So you're taking Pizza Hut	starjunsolidus jerikandralatex papajohns pizzahut taking pizza hut	0.0	0.0	Neutral	0.0	0.0	1.0	0.0	Neutral
1300	1300	2022-07-03 04:26:30+00:00	noayuns	134	🇨🇳🇵🇭 20↑ 她/any	@JIN_Yamashina BREAKING NEWS: Eula superfan brings home Eula standee 2 hours into the Pizza Hut collab	jin_yamashina breaking news eula superfan brings home eula standee hours pizza hut collab	0.0	0.0	Neutral	0.0	0.0	1.0	0.0	Neutral
1301	1301	2022-07-03 04:24:35+00:00	saintabbys	1387	Bikini Bottom🌊	like why we gotta talk about who pizza hut is rn 😭😭 https://t.co/6vsWa5tX09	like gotta talk pizza hut	0.0	0.0	Neutral	0.0	0.385	0.615	0.3612	Positive
1302	1302	2022-07-03 04:22:55+00:00	iNZANE0ne	1494	He/She/They, Bi	@ai_curio_bot That's Pizza the Hut	ai_curio_bot pizza hut	0.0	0.0	Neutral	0.0	0.0	1.0	0.0	Neutral
1303	1303	2022-07-03 04:21:17+00:00	LadyTomHanks	1112	Los Angeles, CA	Great Pizza Hut cameo! #thefastandthefurious	great pizza hut cameo thefastandthefurious	0.8	0.75	Positive	0.0	0.506	0.494	0.6249	Positive
1304	1304	2022-07-03 04:21:15+00:00	AlbionGraves	491		What is it with Yum! Brands and Cheez-It themed monstrosities? First the Pizza Hut abomination. Now this? https://t.co/8nBMH7u2UZ	yum brands cheez themed monstrosities first pizza hut abomination	0.25	0.3333333333333333	Positive	0.0	0.0	1.0	0.0	Neutral
1305	1305	2022-07-03 04:21:14+00:00	papasiento	414	San Francisco, CA	honestly, i knew i was different when i was the only one in my family who didn’t like pizza hut	honestly knew different one family like pizza hut	0.3	0.75	Positive	0.0	0.478	0.522	0.6705	Positive
1306	1306	2022-07-03 04:21:12+00:00	BotTriesBotFail	2		Ronaldo dashes to go to Pizza Hut so they can check the price of a fursuit to give to their magic girl room mate	ronaldo dashes pizza hut check price fursuit give magic girl room mate	0.5	1.0	Positive	0.0	0.0	1.0	0.0	Neutral
1307	1307	2022-07-03 04:18:53+00:00	SpaceFlowerXx	342		wow double mustach—oh shit its pizza hut https://t.co/DqPvObeP9f	wow double mustach shit pizza hut	-0.03333333333333333	0.6	Negative	0.316	0.333	0.351	0.0516	Positive
1308	1308	2022-07-03 04:14:39+00:00	foxfizzIe	304	America	@TheGuyWhoGamed wait..................................................................................... this better not be pizza hut	theguywhogamed wait better pizza hut	0.5	0.5	Positive	0.0	0.42	0.58	0.4404	Positive
1309	1309	2022-07-03 04:13:36+00:00	PizzaHutIN	3	India	@iamsanobar23 Sure! Thanks for the acknowledgment. Further, we have made a note of your valuable remarks as feedbac… https://t.co/OGFWzlw8m5	iamsanobar sure thanks acknowledgment made note valuable remarks feedbac	0.35	0.5444444444444444	Positive	0.0	0.58	0.42	0.8074	Positive
1310	1310	2022-07-03 04:09:52+00:00	EadesBucky	80	Dallas, TX	@pizzahut The Edge Ultimate is the best!!! I love Pizza Hut's thin crusts. It beats the crap out of Dumino's, Papa… https://t.co/jRWuzxsXwp	pizzahut edge ultimate best love pizza hut thin crusts beats crap dumino papa	0.06000000000000001	0.71	Positive	0.124	0.4	0.476	0.7783	Positive
1311	1311	2022-07-03 04:09:38+00:00	royallyunpredic	40		@lolyqueenos HE'S AT THE COMBINATION PIZZA HUT AND TACO BELL	lolyqueenos combination pizza hut taco bell	0.0	0.0	Neutral	0.0	0.0	1.0	0.0	Neutral
1312	1312	2022-07-03 04:05:51+00:00	PizzaHutIN	3	India	@aipgmee2k15 Sorry to hear that you're disappointed. Please share your order ID, email ID, phone number and restaur… https://t.co/71SDFNknMq	aipgmeek sorry hear disappointed please share order email phone number restaur	-0.625	0.875	Negative	0.272	0.358	0.37	0.1027	Positive
1313	1313	2022-07-03 04:01:22+00:00	PizzaHutIN	3	India	@kravimohan Sorry to hear that you're disappointed. Please elaborate more about your concern with us and we will lo… https://t.co/2CyoyTxCLc	kravimohan sorry hear disappointed please elaborate concern	-0.25	0.9166666666666666	Negative	0.411	0.215	0.374	-0.2732	Negative
1314	1314	2022-07-03 04:00:14+00:00	pascal_bornet	932	San Francisco, CA	An amazing concept table for ordering customized pizza, designed by Chaotic Moon Studios and Pizza Hut #innovation… https://t.co/hc7FK04r8R	amazing concept table ordering customized pizza designed chaotic moon studios pizza hut innovation	0.6000000000000001	0.9	Positive	0.163	0.327	0.51	0.4939	Positive
1315	1315	2022-07-03 03:59:56+00:00	BlameJeffPlease	646	Tröllheim	I just got a late night pizza and my breadsticks have changed. I hope it wasn’t a Pizza Hut change and just a bad batch.	got late night pizza breadsticks changed hope pizza hut change bad batch	-0.4999999999999999	0.6333333333333333	Negative	0.213	0.177	0.61	-0.1531	Negative
1316	1316	2022-07-03 03:58:42+00:00	letmehoswayyou	744	Bronx, NY	@DusaDusaX I ordered 12 Cajun dry rub wings from Pizza Hut 💀 why am I like this	dusadusax ordered cajun dry rub wings pizza hut like	-0.06666666666666665	0.6	Negative	0.0	0.238	0.762	0.3612	Positive
1317	1317	2022-07-03 03:58:21+00:00	PizzaHutIN	3	India	@binny0909 Sorry to hear that you're disappointed. Please share your order ID, email ID, phone number and restauran… https://t.co/vSjtt68zeM	binny sorry hear disappointed please share order email phone number restauran	-0.625	0.875	Negative	0.272	0.358	0.37	0.1027	Positive
1318	1318	2022-07-03 03:57:55+00:00	PizzaHutIN	3	India	@binny0909 We are sorry you had to face that! Please share your order ID, email ID, phone number and restaurant loc… https://t.co/8P8sGF4Rb0	binny sorry face please share order email phone number restaurant loc	-0.5	1.0	Negative	0.092	0.411	0.496	0.5423	Positive
1319	1319	2022-07-03 03:57:27+00:00	tahomacalls	707		@animeterrorist gorbachev got on the pizza hut grind, had to leave the USSR behind	animeterrorist gorbachev got pizza hut grind leave ussr behind	-0.4	0.7	Negative	0.13	0.0	0.87	-0.0516	Negative
1320	1320	2022-07-03 03:56:56+00:00	heatherjane09	373	Livin' in PNW ~ Born in Delco	@StrayLiotta Ms Pac Man table at Pizza Hut	strayliotta pac man table pizza hut	0.0	0.0	Neutral	0.0	0.0	1.0	0.0	Neutral
1321	1321	2022-07-03 03:56:26+00:00	CEOOfGeno	4943	the void	@mad_gas_car better get some pizza hut to eat in my hummer! HOOBA DOOBA!	mad_gas_car better get pizza hut eat hummer hooba dooba	0.5	0.5	Positive	0.0	0.266	0.734	0.4404	Positive
1322	1322	2022-07-03 03:55:43+00:00	PizzaHutIN	3	India	@Divyang24071997 This is something we take very seriously. We've reported this to the local management team &amp;reques… https://t.co/KtIP9X4Me7	divyang something take seriously reported local management team amp reques	-0.16666666666666666	0.3333333333333333	Negative	0.159	0.0	0.841	-0.1779	Negative
1323	1323	2022-07-03 03:55:38+00:00	haleywood_	609		i miss Pizza Hut’s pizza….	miss pizza hut pizza	0.0	0.0	Neutral	0.348	0.0	0.652	-0.1531	Negative
1324	1324	2022-07-03 03:52:54+00:00	chr1s_gramajo	186		@DylanDubz_ Me before vs After Pizza Hut https://t.co/oD55FI1h4r	dylandubz_ pizza hut	0.0	0.0	Neutral	0.0	0.0	1.0	0.0	Neutral
1325	1325	2022-07-03 03:50:00+00:00	veteran_BP	2365	Virginia, USA	@ccowboy7236 @QT4USATRUMP Pizza Hut Pizza Inn Mr Ghattis	ccowboy qtusatrump pizza hut pizza inn ghattis	0.0	0.0	Neutral	0.0	0.0	1.0	0.0	Neutral
1326	1326	2022-07-03 03:49:52+00:00	maritimewebdev	178		@heybillierae Pizza hut demon has hands	heybillierae pizza hut demon hands	0.0	0.0	Neutral	0.0	0.0	1.0	0.0	Neutral
1327	1327	2022-07-03 03:49:36+00:00	DylanDubz_	110	Arlington, TX	@chr1s_gramajo Latinos love Pizza Hut so I understand	chrs_gramajo latinos love pizza hut understand	0.5	0.6	Positive	0.0	0.457	0.543	0.6369	Positive
1328	1328	2022-07-03 03:48:30+00:00	ch3fboyyaredee	52	Houston, TX	Pizza Hut was the most important bit here.. 🤢 girl bye lmaoooo https://t.co/DkQqm7qi62	pizza hut important bit girl bye lmaoooo	0.4	1.0	Positive	0.0	0.231	0.769	0.2023	Positive
1329	1329	2022-07-03 03:47:29+00:00	hotxwasabii	4	India	LP1 is coming. Leigh is getting married soon. Leigh is in Jamaica living her best life with her fiance and her babi… https://t.co/AxzlQSXIcu	coming leigh getting married soon leigh jamaica living best life fiance babi	0.625	0.275	Positive	0.0	0.276	0.724	0.6369	Positive
1330	1330	2022-07-03 03:46:48+00:00	13ThirteenFL	3599	Inazuma	Pizza Hut would be the best pizza chain overall if it wasnt so much more expensive than dominos imo	pizza hut would best pizza chain overall wasnt much expensive dominos imo	0.16666666666666666	0.3333333333333333	Positive	0.0	0.276	0.724	0.6369	Positive
1331	1331	2022-07-03 03:46:42+00:00	123Group19	23		At Pizza Hut you can order a hot dog and salad, including a dr.pepper.	pizza hut order hot dog salad including pepper	0.25	0.8500000000000001	Positive	0.0	0.0	1.0	0.0	Neutral
1332	1332	2022-07-03 03:43:57+00:00	pizzahutmsia	0	Malaysia	@thtonefuckinguy Dear @thtonefuckinguy, we are sorry for the unpleasant experience you had at Pizza Hut. Please PM… https://t.co/8JkYzzq9X6	thtonefuckinguy dear thtonefuckinguy sorry unpleasant experience pizza hut please	-0.575	0.975	Negative	0.308	0.343	0.35	0.128	Positive
1333	1333	2022-07-03 03:43:49+00:00	thndrstrck34	1810	Grants, NM	@ejohns02 Haha. I’ll be there at near Pizza Hut.	ejohns haha near pizza hut	0.15000000000000002	0.35	Positive	0.0	0.429	0.571	0.4588	Positive
1334	1334	2022-07-03 03:43:40+00:00	RyanWhittick	229	Los Angeles, CA	@MelanieIglesias I was also gonna for Pizza 🍕 Hut 🛖 recently but I’m too disabled	melanieiglesias also gonna pizza hut recently disabled	-0.2	0.3	Negative	0.0	0.0	1.0	0.0	Neutral
1335	1335	2022-07-03 03:40:45+00:00	JJettasStan	902	Cleveland Ohio	@getbitbitch I'd rather have a Pizza Hut employee on my team	getbitbitch rather pizza hut employee team	0.0	0.0	Neutral	0.0	0.0	1.0	0.0	Neutral
1336	1336	2022-07-03 03:40:22+00:00	beefy_knees	761	💖💛💙	@Noxmunk @aeirlys I loved the cheez it pizza that was at the hut awhile back, but I’m also a toddler	noxmunk aeirlys loved cheez pizza hut awhile back also toddler	0.35	0.4	Positive	0.0	0.302	0.698	0.5994	Positive
1337	1337	2022-07-03 03:39:34+00:00	ULTRAMAGAPAUL	165		@lynn_of_cait FIXED IT Pro-America: Hobby Lobby Patriot Mobile MyPillow New Balance Publix Blue Bell… https://t.co/a5GMr9MEa0	lynn_of_cait fixed pro america hobby lobby patriot mobile mypillow new balance publix blue bell	0.07878787878787878	0.2515151515151515	Positive	0.0	0.078	0.922	0.0258	Neutral
1338	1338	2022-07-03 03:39:22+00:00	AngryCrazyZebra	497	McDonald's	@foolykly @pizzahut What's weird is that I would had thought the price was justified if I got a large pizza from a… https://t.co/rGuHIP4Fff	foolykly pizzahut weird would thought price justified got large pizza	0.0380952380952381	0.7761904761904761	Positive	0.137	0.218	0.645	0.25	Positive
1339	1339	2022-07-03 03:37:14+00:00	theofficialdaj	793	Waco, TX	Ngl Pizza Hut wings hot dab	ngl pizza hut wings hot dab	0.25	0.8500000000000001	Positive	0.0	0.0	1.0	0.0	Neutral
1340	1340	2022-07-03 03:32:18+00:00	chr1s_gramajo	186		After recently trying all 3 Pizza Hut Domino's Papa Johns In that exact order	recently trying pizza hut domino papa johns exact order	0.125	0.25	Positive	0.0	0.0	1.0	0.0	Neutral
1341	1341	2022-07-03 03:31:46+00:00	BlazyBatto	1038	Texas, USA	Time to head home, but first, let’s go to Pizza Hut.	time head home first let pizza hut	0.25	0.3333333333333333	Positive	0.0	0.0	1.0	0.0	Neutral
1342	1342	2022-07-03 03:24:58+00:00	daydreamcloud_	305	Cheese Caves	why cant we get pizza hut x genshin collab in malaysia 😭😭😭😭i mean look at my adorable little scrimblo bunny https://t.co/XvIUyItz24	cant get pizza hut genshin collab malaysia mean look adorable little scrimblo bunny	0.0	0.7291666666666666	Neutral	0.0	0.211	0.789	0.4939	Positive
1343	1343	2022-07-03 03:23:10+00:00	ch3fboyyaredee	52	Houston, TX	u probably eat pan pizza huh? from Pizza Hut… yea ur opinion doesn’t matter lmaoooo https://t.co/2NtbPUT0XN	probably eat pan pizza huh pizza hut yea opinion matter lmaoooo	0.0	0.0	Neutral	0.0	0.099	0.901	0.0258	Neutral
1344	1344	2022-07-03 03:22:37+00:00	GETAMAGS	77	𝐦𝐚𝐧𝐚𝐠𝐞𝐫 • 𝐬𝐡𝐞/𝐡𝐞𝐫	@link45064859 are u more dominos or pizza hut bff	link dominos pizza hut bff	0.0	0.0	Neutral	0.0	0.494	0.506	0.5994	Positive
1345	1345	2022-07-03 03:16:19+00:00	Farrmacy_	259	IG: Frmcy_	Y’all know I’m a big Pizza Hut fan! To the core. But as of lately they did some shit to they crust. I just had domi… https://t.co/T04qIJuXnl	know big pizza hut fan core lately shit crust domi	-0.1	0.45	Negative	0.259	0.165	0.576	-0.3182	Negative
1346	1346	2022-07-03 03:11:12+00:00	BotTriesBotFail	2		Steve orders a taxi towards Pizza Hut to obtain dinosaur eggs for their brother	steve orders taxi towards pizza hut obtain dinosaur eggs brother	0.0	0.0	Neutral	0.0	0.0	1.0	0.0	Neutral
1347	1347	2022-07-03 03:08:34+00:00	effinglibrarian	130	usa	@TheOnion "I thought this was Pizza Hut! This isn't Pizza Hut! I may return but only after I've been to Pizza Hut."	theonion thought pizza hut pizza hut may return pizza hut	0.0	0.0	Neutral	0.0	0.0	1.0	0.0	Neutral
1348	1348	2022-07-03 03:05:47+00:00	Ohgirlthats_dee	1794	Louisiana ✈️ Tx	Just almost flashed out on Pizza Hut	almost flashed pizza hut	0.0	0.0	Neutral	0.0	0.0	1.0	0.0	Neutral
1349	1349	2022-07-03 03:03:28+00:00	KittyCatHaloBro	60	Nord, VPN	@DonniegRetro yeah the big square pizza was definitely awesome day! no joke the ones the school made were so good w… https://t.co/GzO2bH82U6	donniegretro yeah big square pizza definitely awesome day joke ones school made good	0.5666666666666667	0.5666666666666668	Positive	0.0	0.638	0.362	0.9201	Positive
1350	1350	2022-07-03 03:03:12+00:00	ItsneishaaX	766	Tallahassee, FL💖	Some Pizza Hut sound so good 😍😍😍	pizza hut sound good	0.55	0.5	Positive	0.0	0.492	0.508	0.4404	Positive
1351	1351	2022-07-03 03:01:55+00:00	1YungPablo3_	849	Ace Tre Tx..📍	Man somebody musty musty up in this pizza hut🤢	man somebody musty musty pizza hut	0.0	0.0	Neutral	0.0	0.0	1.0	0.0	Neutral
1352	1352	2022-07-03 03:01:14+00:00	lavy_tavy	213		I am this day's old, where my manager at Pizza Hut told me not to give the receipts to uber eats drivers, as not to… https://t.co/EfU9OKPc2t	day old manager pizza hut told give receipts uber eats drivers	0.1	0.2	Positive	0.0	0.0	1.0	0.0	Neutral
1353	1353	2022-07-03 02:56:57+00:00	redmonkeygenes	268	Kansas, USA	@DByers21 @jadenmiles @anasalhajji Yeah and McDonald and Pizza Hut own all the stores themselves 🤣 The fact most Am… https://t.co/ALt01Xs4wl	dbyers jadenmiles anasalhajji yeah mcdonald pizza hut stores fact	0.0	0.0	Neutral	0.0	0.216	0.784	0.296	Positive
1354	1354	2022-07-03 02:51:23+00:00	LeftyQuigley	594	Mortmain Mountains	Absolutely brutal that you search “Italian restaurant” in California and Pizza Hut comes up as an option.	absolutely brutal search italian restaurant california pizza hut comes option	-0.4375	0.5	Negative	0.328	0.0	0.672	-0.659	Negative
1355	1355	2022-07-03 02:50:29+00:00	animalhunter666	1361	world Wide	Pro-America: Hobby Lobby Patriot Mobile MyPillow New Balance Publix Blue Bell Chick-fil-A In-N-Out Rumble Anti-Ame… https://t.co/dGfluJbRqF	pro america hobby lobby patriot mobile mypillow new balance publix blue bell chick fil rumble anti ame	0.06818181818181818	0.2772727272727273	Positive	0.125	0.06	0.815	-0.296	Negative
1356	1356	2022-07-03 02:48:25+00:00	heybillierae	341	twitch @billieonline	girls be like “i’m fighting demons” and the demon is wanting to order pizza hut	girls like fighting demons demon wanting order pizza hut	0.0	0.0	Neutral	0.208	0.208	0.583	0.0	Neutral
1357	1357	2022-07-03 02:44:37+00:00	TheBladeCreed	58	Washington, USA	If the parmesan on the tables at Pizza Hut isn’t for my Roy Rogers, then what is it for?	parmesan tables pizza hut roy rogers	0.0	0.0	Neutral	0.0	0.0	1.0	0.0	Neutral
1358	1358	2022-07-03 02:40:10+00:00	evelynsideoftwt	1193	Minor Any prns🏳️‍🌈🇵🇭	Two truths one lie 1. I dislike eggs 2. My traditional art looks trash compared to my digital art 3. Got lost in a… https://t.co/UWaOdDvrLy	two truths one lie dislike eggs traditional art looks trash compared digital art got lost	0.0	0.375	Neutral	0.249	0.142	0.609	-0.2732	Negative
1359	1359	2022-07-03 02:36:32+00:00	KirkSeriousFace	980	Garland, TX	Ok I’m gonna try to out pizza the hut and write this before Dalton does	gonna try pizza hut write dalton	0.0	0.0	Neutral	0.0	0.0	1.0	0.0	Neutral
1360	1360	2022-07-03 02:34:24+00:00	atchoopineapple	903	Columbus, OH	@persephonali PIZZA HUT AMBER WAS LITERALLY MADE FOR YOU	persephonali pizza hut amber literally made	0.0	0.0	Neutral	0.0	0.0	1.0	0.0	Neutral
1361	1361	2022-07-03 02:33:35+00:00	tuzi_onthemoon	391		Genshin's doing a pizza hut collab ajsdhkjlf 💀 https://t.co/a3AWTXaz9W	genshin pizza hut collab ajsdhkjlf	0.0	0.0	Neutral	0.0	0.0	1.0	0.0	Neutral
1362	1362	2022-07-03 02:33:29+00:00	dominianni27	1670	Stanford, KY	@DustinOney22 Pizza Hut from 20 years ago or Pizza Hut now??	dustinoney pizza hut years ago pizza hut	0.0	0.0	Neutral	0.0	0.0	1.0	0.0	Neutral
1363	1363	2022-07-03 02:28:56+00:00	WillieDJenkins1	5002	Eugene, Oregon	@twinkbride @_joshi3 Pizza Hut had the same disgusting thing it seems about 3 years ago. It was a giant stale cheesit	twinkbride _joshi pizza hut disgusting thing seems years ago giant stale cheesit	-0.5	0.8333333333333334	Negative	0.236	0.0	0.764	-0.5267	Negative
1364	1364	2022-07-03 02:28:54+00:00	sin_sat10nal	362	24	@used_bandaid This is Bones. We found her outside a pizza hut at 10 days old. She is a meance, and a princess 👑 https://t.co/G4uFHFIemo	used_bandaid bones found outside pizza hut days old meance princess	0.05	0.125	Positive	0.0	0.0	1.0	0.0	Neutral
1365	1365	2022-07-03 02:26:36+00:00	marceyplay	6411	Middle of Illinois, USA	@SatoriDragon53 I was homeless, Paralyzed,PTSD and Severe Head Injury issues. But I was in upper Illinois. Let me… https://t.co/htCETvAaTp	satoridragon homeless paralyzed ptsd severe head injury issues upper illinois let	0.0	0.0	Neutral	0.375	0.0	0.625	-0.6597	Negative
1366	1366	2022-07-03 02:26:26+00:00	dilucmilky	596	pfp:@yue_uun/•agender•	marry me pizza hut eula or else i’ll cry https://t.co/MEEdy9ncnp	marry pizza hut eula else cry	0.0	0.0	Neutral	0.383	0.0	0.617	-0.4767	Negative
1367	1367	2022-07-03 02:24:29+00:00	JustinGNelson	1436	New York, New York	@jussduke_ Nevermind. That’s not Pizza Hut lol	jussduke_ nevermind pizza hut lol	0.8	0.7	Positive	0.0	0.412	0.588	0.4215	Positive
1368	1368	2022-07-03 02:24:12+00:00	JustinGNelson	1436	New York, New York	@jussduke_ Wait🫣 Pizza Hut has vegan options now?!	jussduke_ wait pizza hut vegan options	0.0	0.0	Neutral	0.0	0.0	1.0	0.0	Neutral
1369	1369	2022-07-03 02:21:12+00:00	BotTriesBotFail	2		A clown orders a taxi so they can visit Pizza Hut to obtain a fursuit for their daughter	clown orders taxi visit pizza hut obtain fursuit daughter	0.0	0.0	Neutral	0.0	0.0	1.0	0.0	Neutral
1370	1370	2022-07-03 02:20:39+00:00	TylrAD	594	South Carolina, USA	@blueheartedly Remember when he was so irrelevant he did pizza hut commercials?	blueheartedly remember irrelevant pizza hut commercials	-0.5	1.0	Negative	0.0	0.0	1.0	0.0	Neutral
1371	1371	2022-07-03 02:17:24+00:00	justksshit	102		@SmoothJohnny5 @Mr_lSlS Hillary had nothing to do with Jeffrey Epstein's death. Epstein just thought he could out p… https://t.co/9PVeuJ53jE	smoothjohnny mr_lsls hillary nothing jeffrey epstein death epstein thought could	0.0	0.0	Neutral	0.0	0.259	0.741	0.4847	Positive
1372	1372	2022-07-03 02:15:29+00:00	randomkat	376	Outer Rim Suburb of LA	@KPlows hahahhahhah. I haven't seen a pizza hut sit down restaurant ever. They are all storefront takeouts. https://t.co/0KSvPdNerk	kplows hahahhahhah seen pizza hut sit restaurant ever storefront takeouts	0.0	0.0	Neutral	0.0	0.0	1.0	0.0	Neutral
1373	1373	2022-07-03 02:12:22+00:00	kimoxyjen	380	future ce.	pizza hut 😍	pizza hut	0.0	0.0	Neutral	0.0	0.0	1.0	0.0	Neutral
1374	1374	2022-07-03 02:10:30+00:00	SuiEel	1534	Chiba / 千葉県	Just saw a combination KFC and pizza hut in Japan	saw combination kfc pizza hut japan	0.0	0.0	Neutral	0.0	0.0	1.0	0.0	Neutral
1375	1375	2022-07-03 02:10:08+00:00	rktsm__	807	Please credit when reposting!	Pizza Hut Amber very cute!	pizza hut amber cute	0.5	1.0	Positive	0.0	0.5	0.5	0.4588	Positive
1376	1376	2022-07-03 02:09:33+00:00	1992Pirates	413	Pittsburgh, PA	@mattkoz This is the definitive Pizza Hut Pop-up contest article, written by Gene Collier: https://t.co/OtWN716osZ	mattkoz definitive pizza hut pop contest article written gene collier	0.0	0.0	Neutral	0.0	0.0	1.0	0.0	Neutral
1377	1377	2022-07-03 02:08:45+00:00	CA_Trump	2111	CA Native now Florida (2021)	@RealDrGina @Publix @Walmart Pro-America: Hobby Lobby Patriot Mobile MyPillow New Balance Publix Blue Bell Chick-fi… https://t.co/AGKJK8i9ro	realdrgina publix walmart pro america hobby lobby patriot mobile mypillow new balance publix blue bell chick	0.06818181818181818	0.2772727272727273	Positive	0.0	0.068	0.932	0.0258	Neutral
1378	1378	2022-07-03 02:03:20+00:00	Ohgirlthats_dee	1794	Louisiana ✈️ Tx	Been craving Pizza Hut 3 weeks now	craving pizza hut weeks	0.0	0.0	Neutral	0.0	0.0	1.0	0.0	Neutral
1379	1379	2022-07-03 02:03:10+00:00	PizzaHutAU	82	Australia	@Thomasgskinner Hi Thomas, we’re so sorry you’ve had this experience and we highly value our customers’ feedback. P… https://t.co/PAjLrJs9fc	thomasgskinner thomas sorry experience highly value customers feedback	-0.16999999999999998	0.77	Negative	0.13	0.269	0.6	0.3384	Positive
1380	1380	2022-07-03 02:01:56+00:00	attallman	349		@joppyp7 Happy birthday to my main salad guy at Pizza Hut. I like… salad https://t.co/5WR86Vu3is	joppyp happy birthday main salad guy pizza hut like salad	0.48333333333333334	0.6666666666666666	Positive	0.0	0.437	0.563	0.7351	Positive
1381	1381	2022-07-03 02:01:21+00:00	TenryuuPuppy	1398	Merica	@JParker_tw @LvivNightingale @GeromanAT @oryxspioenkop @Danspiun Lmao wtf kinda Pizza Hut tutors math? And SAT? You… https://t.co/dytmYXbqPG	jparker_tw lvivnightingale geromanat oryxspioenkop danspiun lmao wtf kinda pizza hut tutors math sat	0.04999999999999999	1.0	Positive	0.203	0.209	0.588	0.0258	Neutral
1382	1382	2022-07-03 01:59:54+00:00	REparded	476	Metro	@regularcars That looks like it was designed by the same place that source the Pizza Hut tiffany style lamps https://t.co/ANxez4nZJC	regularcars looks like designed place source pizza hut tiffany style lamps	0.0	0.0	Neutral	0.0	0.2	0.8	0.3612	Positive
1383	1383	2022-07-03 01:59:04+00:00	theendofmy_rope	710	He/him	Straight Edge Pizza Hut https://t.co/gAguKhksZV	straight edge pizza hut	0.2	0.4	Positive	0.0	0.388	0.612	0.2263	Positive
1384	1384	2022-07-03 01:57:01+00:00	AngryCrazyZebra	497	McDonald's	I AM IN PIZZA HUT RIGHT NOW. I large pepperoni with jalapeños pizza is 20 DOLLARS AND 8 CENTS! I'm getting ripped off!!! @pizzahut	pizza hut right large pepperoni jalapeños pizza dollars cents getting ripped pizzahut	0.25	0.4821428571428571	Positive	0.0	0.0	1.0	0.0	Neutral
1385	1385	2022-07-03 01:53:07+00:00	starhawkemystic	462	India	@NAVofNav @Loveshanoo I think we should forget about what expert are saying i am a regular customer of burger king… https://t.co/ahM2CeqIiB	navofnav loveshanoo think forget expert saying regular customer burger king	0.0	0.07692307692307693	Neutral	0.174	0.0	0.826	-0.2263	Negative
1386	1386	2022-07-03 01:52:37+00:00	nakyiaj13	132		really hate that pizza hut dinner box went from $10 to $23 😒 it’s getting crazy out here	really hate pizza hut dinner box went getting crazy	-0.7	0.9	Negative	0.477	0.0	0.523	-0.7501	Negative
1387	1387	2022-07-03 01:52:36+00:00	royywho	332		@stillnotadvice @GaryLiterally Goldeneye and Pizza Hut.	stillnotadvice garyliterally goldeneye pizza hut	0.0	0.0	Neutral	0.0	0.0	1.0	0.0	Neutral
1388	1388	2022-07-03 01:50:40+00:00	ThatBmanGuy	1000	Cork / Corcaigh	@LetsTalkTommie There was a pizza hut next to it, technically I found it.	letstalktommie pizza hut next technically found	0.0	0.05	Neutral	0.0	0.0	1.0	0.0	Neutral
1389	1389	2022-07-03 01:50:01+00:00	xoannnnn	152		Anyone knows if Pizza Hut open? Called 10x and no answer 🥴	anyone knows pizza hut open called answer	0.0	0.5	Neutral	0.0	0.0	1.0	0.0	Neutral
1390	1390	2022-07-03 01:49:36+00:00	h0nch0_	355	Louisiana, USA📍	This Pizza Hut wasn't wuffadamn!🙄🙄	pizza hut wuffadamn	0.0	0.0	Neutral	0.0	0.0	1.0	0.0	Neutral
1391	1391	2022-07-03 01:47:45+00:00	Cantguardzach2	889	Skytown	Gotta go pick up my food at pizza hut but this match is fire	gotta pick food pizza hut match fire	0.0	0.0	Neutral	0.286	0.0	0.714	-0.34	Negative
1392	1392	2022-07-03 01:35:46+00:00	jooniesheaux	415	she/they, bori, 🏳️‍🌈, 🔞	@egyptianbleues right! tastes nothing like pizza hut. target's just melts in your mouth 😩	egyptianbleues right tastes nothing like pizza hut target melts mouth	0.2857142857142857	0.5357142857142857	Positive	0.19	0.0	0.81	-0.2755	Negative
1393	1393	2022-07-03 01:34:10+00:00	cnspeckhardt	4999	Occupied Duwamish Territory	@mordantivore don’t think i’ve ever had pizza hut!	mordantivore think ever pizza hut	0.0	0.0	Neutral	0.0	0.0	1.0	0.0	Neutral
1394	1394	2022-07-03 01:33:53+00:00	bell8rx	129	gold star gay	I went from eating a full Pizza Hut box with large dessert to sipping apple juice that’s lasting me 2 days	went eating full pizza hut box large dessert sipping apple juice lasting days	0.1880952380952381	0.3261904761904762	Positive	0.0	0.0	1.0	0.0	Neutral
1395	1395	2022-07-03 01:30:04+00:00	ScaryBarry4	338	On the grind	Pizza Hut really acting like they invented the thin crust pizza	pizza hut really acting like invented thin crust pizza	-0.2	0.42500000000000004	Negative	0.0	0.258	0.742	0.4173	Positive
1396	1396	2022-07-03 01:27:41+00:00	mordantivore	339	purgatory	@cnspeckhardt Imma be honest I miss pizza hut, I'm so distraught with Seattle pizza	cnspeckhardt imma honest miss pizza hut distraught seattle pizza	0.0	0.95	Neutral	0.359	0.228	0.414	-0.2263	Negative
1397	1397	2022-07-03 01:27:40+00:00	OvoIchigo	16		@RetroGamesColl I'll be over there with some pizza hut and a large soda cause we'd play dis all night 🎮💯	retrogamescoll pizza hut large soda cause play dis night	0.21428571428571427	0.42857142857142855	Positive	0.0	0.231	0.769	0.34	Positive
1398	1398	2022-07-03 01:26:23+00:00	NeopolitanV2	192	Somewhere In The Void	Pizza hut cinnamon rolls are actually pretty good hold up.	pizza hut cinnamon rolls actually pretty good hold	0.475	0.8	Positive	0.0	0.504	0.496	0.7269	Positive
1399	1399	2022-07-03 01:23:27+00:00	mariwhitehurst1	1761	Wherever the Bowl needs me!	@BrandyLJensen I got tricked with the Pizza Hut nostalgia ads - I’m not falling for the dominoes ads	brandyljensen got tricked pizza hut nostalgia ads falling dominoes ads	0.0	0.0	Neutral	0.286	0.0	0.714	-0.296	Negative
1400	1400	2022-07-03 01:22:40+00:00	SurvivorTitles	0	Fiji	Survivor 16: Pizza Hut (Unfunny,Redpilled,Old Cheese)	survivor pizza hut unfunny redpilled old cheese	0.1	0.2	Positive	0.0	0.294	0.706	0.3612	Positive
1401	1401	2022-07-03 01:19:59+00:00	mf2munir	191	Made up land	@TarenCaravella @TierMaker I’m just glad you put Pizza Hut over dominoes	tarencaravella tiermaker glad put pizza hut dominoes	0.5	1.0	Positive	0.0	0.333	0.667	0.4588	Positive
1402	1402	2022-07-03 01:16:57+00:00	RoadsideChicory	3876	Some dive bar on Mandalore	@LizWFab I ate half a Pizza Hut pan pizza. It was glorious. 🍕 🍕 🍕 🍕 🍕 🍕	lizwfab ate half pizza hut pan pizza glorious	-0.16666666666666666	0.16666666666666666	Negative	0.0	0.375	0.625	0.6369	Positive
1403	1403	2022-07-03 01:16:51+00:00	pieceofbeats	400	any pronouns / pfp Girukosucks	pizza hut really said GAY RIGHTS	pizza hut really said gay rights	0.30833333333333335	0.3916666666666667	Positive	0.0	0.0	1.0	0.0	Neutral
1404	1404	2022-07-03 01:11:35+00:00	Ohgirlthats_dee	1794	Louisiana ✈️ Tx	@sweetmariee23 Louisiana rub .. might order my wings from wingstop &amp; my pizza from Pizza Hut 😂😂😂	sweetmariee louisiana rub might order wings wingstop amp pizza pizza hut	0.0	0.0	Neutral	0.0	0.0	1.0	0.0	Neutral
1405	1405	2022-07-03 01:09:10+00:00	CGriseo	596	He/Him	@cr34tur33 I know what you meant by saying he turns into a nerd, but like, I find it funny to imagine this hot demo… https://t.co/FcUwaN1VHp	crtur know meant saying turns nerd like find funny imagine hot demo	0.25	0.925	Positive	0.133	0.325	0.542	0.4939	Positive
1406	1406	2022-07-03 01:05:59+00:00	ChrisGreenPics	311	Lake Buena Vista, Fl.	@IndyCarChick @murbanvideo @Outback He only goes to Pizza Hut	indycarchick murbanvideo outback goes pizza hut	0.0	0.0	Neutral	0.0	0.0	1.0	0.0	Neutral
1407	1407	2022-07-03 01:01:09+00:00	LetsTalkTommie	653		@ThatBmanGuy You’ve found the truest encapsulation of America now you just need the Pizza Hut trio	thatbmanguy found truest encapsulation america need pizza hut trio	0.0	0.0	Neutral	0.0	0.266	0.734	0.4404	Positive
1408	1408	2022-07-03 01:00:52+00:00	PizzaTimeCookie	186		Wait I could just confuse him with stuff like pizza hut and small TV's https://t.co/QsRI5bEy8n	wait could confuse stuff like pizza hut small	-0.25	0.4	Negative	0.183	0.24	0.577	0.1531	Positive
1409	1409	2022-07-03 01:00:49+00:00	rannemopia	12	Galveston, Texas	I'm still living life like the other day I had Stuffed crust Supreme from Pizza Hut... Although I haven't gone shopping in awhile...	still living life like day stuffed crust supreme pizza hut although gone shopping awhile	0.0	0.0	Neutral	0.0	0.337	0.663	0.7269	Positive
1410	1410	2022-07-03 00:59:36+00:00	Jay__Uchiha_	69	Bakersfield, CA	Pizza Hut is smoking the purest of crack if they think I’m paying 26 dollars for one pizza man	pizza hut smoking purest crack think paying dollars one pizza man	0.0	0.0	Neutral	0.0	0.0	1.0	0.0	Neutral
1411	1411	2022-07-03 00:53:42+00:00	DustinOney22	159	kentucky	Pizza Chain Power Rankings 1. Papa Johns 2. Pizza Hut 3. Little Caesar’s 4.Domino’s	pizza chain power rankings papa johns pizza hut little caesar domino	-0.1875	0.5	Negative	0.0	0.0	1.0	0.0	Neutral
1412	1412	2022-07-03 00:53:40+00:00	jefeonwuka	329	Please, RT	Oh dammit I just realized they closed the pizza hut that was within walking distance down goddammit	dammit realized closed pizza hut within walking distance goddammit	-0.1	0.1	Negative	0.0	0.0	1.0	0.0	Neutral
1413	1413	2022-07-03 00:48:34+00:00	laryveenft	786	Citadel	@ethhn7 what in the pizza hut is that shit	ethhn pizza hut shit	-0.2	0.8	Negative	0.545	0.0	0.455	-0.5574	Negative
1414	1414	2022-07-03 00:46:56+00:00	stackseason11	4419		Damn even Pizza Hut n da others went up i ain’t know cause ain’t scored in long time	damn even pizza hut others went know cause scored long time	-0.05	0.4	Negative	0.213	0.0	0.787	-0.4019	Negative
1415	1415	2022-07-03 00:45:03+00:00	GameRant	420	Earth	Genshin Impact Running Promotion With Pizza Hut - https://t.co/dQllyfg2SO https://t.co/R9dZQ0jIom	genshin impact running promotion pizza hut	0.0	0.0	Neutral	0.0	0.0	1.0	0.0	Neutral
1416	1416	2022-07-03 00:44:38+00:00	JackWeil58	2489	Chicago, Miami, Palm Springs	@ccowboy7236 @QT4USATRUMP I was 18 when we got a Pizza Hut in the small town where I’m from. At 22 we got a McDonalds	ccowboy qtusatrump got pizza hut small town got mcdonalds	-0.25	0.4	Negative	0.0	0.0	1.0	0.0	Neutral
1417	1417	2022-07-03 00:44:35+00:00	PizzaTimeCookie	186		@ShroomiesFriend « combination pizza hut and taco bell »	shroomiesfriend combination pizza hut taco bell	0.0	0.0	Neutral	0.0	0.0	1.0	0.0	Neutral
1418	1418	2022-07-03 00:41:51+00:00	tetaeva4	1474	Mississauga, Ontario	@sadie_424 @KOAKampgrounds @BarrieKOA I remember long time a go, when I had my golden, we use to go to Pizza Hut fo… https://t.co/9aO2OX68wT	sadie_ koakampgrounds barriekoa remember long time golden use pizza hut	0.125	0.45	Positive	0.0	0.0	1.0	0.0	Neutral
1419	1419	2022-07-03 00:41:30+00:00	GameNewsBox	601		Genshin Impact Running Promotion With Pizza Hut. https://t.co/kGWbq3I6de https://t.co/ut8zD5Kiz3	genshin impact running promotion pizza hut	0.0	0.0	Neutral	0.0	0.0	1.0	0.0	Neutral
1420	1420	2022-07-03 00:41:29+00:00	takingagrumpy	95	United States	@Susan36495963 1/2…So I’m sitting here in my Airbnb doing a google search on my Microsoft operating system while dr… https://t.co/hUM8OlE8ab	susan sitting airbnb google search microsoft operating system	0.0	0.0	Neutral	0.0	0.0	1.0	0.0	Neutral
1421	1421	2022-07-03 00:40:20+00:00	JHopkins213	217	Winter Garden, FL	@StevijoPayne Haha I smoked more then that amount this afternoon and the only thing that got killed was half of a pizza hut pizza	stevijopayne haha smoked amount afternoon thing got killed half pizza hut pizza	-0.05555555555555555	0.15555555555555556	Negative	0.257	0.171	0.571	-0.3612	Negative
1422	1422	2022-07-03 00:39:14+00:00	lingoebingo	126		little Caesars pizza is so good ONG dominos just isn’t it or pizza hut	little caesars pizza good ong dominos pizza hut	0.25625	0.55	Positive	0.0	0.274	0.726	0.3892	Positive
1423	1423	2022-07-03 00:37:09+00:00	sinstarrr	578		I tried to do a slip and fall at a Pizza Hut ended up killing two people and injuring a child they still looking fo… https://t.co/zUY2WpOcQV	tried slip fall pizza hut ended killing two people injuring child still looking	0.0	0.0	Neutral	0.268	0.0	0.732	-0.6597	Negative
1424	1424	2022-07-03 00:36:10+00:00	Jonsis_bow	43		@albinogoth @BDS_Girl @HeartLikeAHand1 @nypost I know this. Same article I've posted. People keep blaming the store… https://t.co/VmFLsSNG9E	albinogoth bds_girl heartlikeahand nypost know article posted people keep blaming store	0.0	0.0	Neutral	0.242	0.0	0.758	-0.4939	Negative
1425	1425	2022-07-03 00:36:03+00:00	RisingCrescendo	1130	Sum Wear Oop Dat Dare Norf Yeh	@AndyNosebag @CraigyCorny Pizza Hut Lunchtime buffet	andynosebag craigycorny pizza hut lunchtime buffet	0.0	0.0	Neutral	0.0	0.0	1.0	0.0	Neutral
1426	1426	2022-07-03 00:33:18+00:00	PizzaTimeCookie	186		I need to collect a months long Combination Pizza Hut And Taco Bell mashup playlist	need collect months long combination pizza hut taco bell mashup playlist	-0.05	0.4	Negative	0.0	0.0	1.0	0.0	Neutral
1427	1427	2022-07-03 00:31:09+00:00	BotTriesBotFail	2		John slides so they can visit Pizza Hut to steal a pet fennec for their mother	john slides visit pizza hut steal pet fennec mother	0.0	0.0	Neutral	0.286	0.0	0.714	-0.4939	Negative
1428	1428	2022-07-03 00:28:21+00:00	TimeyWimeyCrsnt	60		« I'm at the pizza hut I'm at the taco bell I'm at the combination pizza hut and taco bell »	pizza hut taco bell combination pizza hut taco bell	0.0	0.0	Neutral	0.0	0.0	1.0	0.0	Neutral
1429	1429	2022-07-03 00:26:27+00:00	CactusDragon338	256	4	@_ClicheChloe it's at least better than pizza hut	_clichechloe least better pizza hut	0.1	0.45	Positive	0.376	0.0	0.624	-0.3412	Negative
1430	1430	2022-07-03 00:24:18+00:00	galkii	0	Niger (country)	https://t.co/Cq5lPQdtAP want a slice? https://t.co/m7Jyqj5FWe	want slice	0.0	0.0	Neutral	0.0	0.565	0.435	0.0772	Positive
1431	1431	2022-07-03 00:23:35+00:00	WhyCantKent	275	Kenton, England	@MadamWiser @Tochinoshin33 AJ's high end P.V. area grocery has huge slice pepperoni/bacon $3.50 vs $5. Pizza Hut. I… https://t.co/YO3jR5H70g	madamwiser tochinoshin high end area grocery huge slice pepperoni bacon pizza hut	0.28	0.72	Positive	0.0	0.173	0.827	0.3182	Positive
1432	1432	2022-07-03 00:22:57+00:00	PizzaTimeCookie	186		Back on my combination pizza hut and taco bell shit	back combination pizza hut taco bell shit	-0.1	0.4	Negative	0.375	0.0	0.625	-0.5574	Negative
1433	1433	2022-07-03 00:21:04+00:00	Beyond13Reaper	383	ILLINOIS	@CityofBozeman Randy Church was 23 when he was murdered on Feb 10, 1985 at his Pizza Hut job in Bozeman, MT. His ca… https://t.co/bPANxDFjiO	cityofbozeman randy church murdered feb pizza hut job bozeman	0.0	0.0	Neutral	0.355	0.0	0.645	-0.6597	Negative
1434	1434	2022-07-03 00:20:51+00:00	theyukiknight	28	My own hell | They/Them	I go and block all the food ads I get because how dare you pizza hut, I'm trying to fasttt	block food ads get dare pizza hut trying fasttt	0.0	0.0	Neutral	0.266	0.0	0.734	-0.4404	Negative
1435	1435	2022-07-03 00:20:41+00:00	JParker_tw	497	Ural bunker ventilation duct	@TenryuuPuppy @LvivNightingale @GeromanAT @oryxspioenkop @Danspiun It's a pizza hut you vatnik. Fail harder. Should… https://t.co/CacF0rAFKj	tenryuupuppy lvivnightingale geromanat oryxspioenkop danspiun pizza hut vatnik fail harder	-0.3	0.14999999999999997	Negative	0.28	0.0	0.72	-0.5423	Negative
1436	1436	2022-07-03 00:18:56+00:00	zodiacgriller69	484		i’m eighth grade h-gh and had to completely redo my pizza hut order to make sure i tipped on my card bc i don’t have any cash :’)	eighth grade completely redo pizza hut order make sure tipped card cash	0.3	0.6444444444444444	Positive	0.0	0.173	0.827	0.3182	Positive
1437	1437	2022-07-03 00:17:21+00:00	moreofkamilah	353	Pittsburgh, PA	I want a personal pan from Pizza Hut😭😭	want personal pan pizza hut	0.0	0.3	Neutral	0.0	0.245	0.755	0.0772	Positive
1438	1438	2022-07-03 00:16:38+00:00	RoadsideChicory	3876	Some dive bar on Mandalore	@EricStangel I just ate half a Pizza Hut pan pizza, all by myself. Considering making a whiskey sour or margarita.… https://t.co/NKzjHWT0Jh	ericstangel ate half pizza hut pan pizza considering making whiskey sour margarita	-0.15833333333333333	0.13333333333333333	Negative	0.0	0.0	1.0	0.0	Neutral
1439	1439	2022-07-03 00:15:27+00:00	EDDlEBLES	499	he/him | england | 15	"you like hawaiian pizza? ew" wait til i tell you about my pizza hut order [sweetcorn pizza]	like hawaiian pizza wait til tell pizza hut order sweetcorn pizza	0.0	0.0	Neutral	0.0	0.2	0.8	0.3612	Positive
1440	1440	2022-07-03 00:12:36+00:00	alucardsphatass	1	drowning in pierre's piss	Darnell and Nene are doing "lovely" gayass stuff at Pizza Hut!	darnell nene lovely gayass stuff pizza hut	0.5	0.75	Positive	0.0	0.388	0.612	0.5859	Positive
1441	1441	2022-07-03 00:12:17+00:00	RealPeteAbelard	138	United States	@tom_wellborn3 @JesusChrysler1 @sunnysky322 Right before getting kicked out of a pizza hut lunch buffett	tom_wellborn jesuschrysler sunnysky right getting kicked pizza hut lunch buffett	0.2857142857142857	0.5357142857142857	Positive	0.0	0.0	1.0	0.0	Neutral
1442	1442	2022-07-03 00:11:33+00:00	Traced_Morpheus	1246		@shibahacking fine, have your tiny roman pizza, but no one out-pizzas the hut.	shibahacking fine tiny roman pizza one pizzas hut	0.20833333333333334	0.5	Positive	0.0	0.205	0.795	0.2023	Positive
1443	1443	2022-07-03 00:10:54+00:00	iisbrack	291		@thatgrltrish In Pizza Hut, in the 90’s. What a wonderful time.	thatgrltrish pizza hut wonderful time	1.0	1.0	Positive	0.0	0.481	0.519	0.5719	Positive
1444	1444	2022-07-03 00:09:57+00:00	PikeHut	65	7044 Kingston Pike	@BetteMidler Meanwhile at Pizza Hut https://t.co/hciSwQ2biz	bettemidler meanwhile pizza hut	0.0	0.0	Neutral	0.0	0.0	1.0	0.0	Neutral
1445	1445	2022-07-03 00:09:18+00:00	OKCNightCourt	3857	Oklahoma City, OK	Here's an order where Pizza Hut's own drivers knew there wasn't going to be much of a tip, therefore it wasn't wort… https://t.co/AKwx2JHGyI	order pizza hut drivers knew going much tip therefore wort	0.2	0.2	Positive	0.0	0.0	1.0	0.0	Neutral
1446	1446	2022-07-03 00:08:09+00:00	B00BFREAK	3168	. z . Z . z . . . i spilled beer on your friend im not sorry ✩ rock enthusiast, waiting for july 20 . . . she ꕥ	the pizza just came this is a slay day i love pizza hut sm	pizza came slay day love pizza hut	0.5	0.6	Positive	0.0	0.412	0.588	0.6369	Positive
1447	1447	2022-07-03 00:01:43+00:00	BotTriesBotFail	2		Italian Wolf takes a bus so they can visit Pizza Hut so they can check the price of some eggs to keep them to himself	italian wolf takes bus visit pizza hut check price eggs keep	0.0	0.0	Neutral	0.0	0.0	1.0	0.0	Neutral
1448	1448	2022-07-02 23:58:53+00:00	GueyMysterio	147		@radzero83 You need the original VHS complete with Pizza Hut coupons.	radzero need original vhs complete pizza hut coupons	0.2375	0.575	Positive	0.0	0.247	0.753	0.3182	Positive
1449	1449	2022-07-02 23:56:46+00:00	OJforJoeJ	463	Nashville, TN	Ok I admit it. I’ve converted. I’m a Pizza Hut girl now.	admit converted pizza hut girl	0.0	0.0	Neutral	0.0	0.31	0.69	0.2023	Positive
1450	1450	2022-07-02 23:52:10+00:00	_tbyrd21	326		I done made some pizza chile. Dominos, Pizza Hut..all em don’t got shi on me😂	done made pizza chile dominos pizza hut got shi	0.0	0.0	Neutral	0.0	0.0	1.0	0.0	Neutral
1451	1451	2022-07-02 23:51:46+00:00	spiceTV93	153	╰☆╮	pizza hut in montego bay get violent every day	pizza hut montego bay get violent every day	-0.8	1.0	Negative	0.358	0.0	0.642	-0.5994	Negative
1452	1452	2022-07-02 23:50:18+00:00	aeongification	461	✡︎	im at the pizza hut im at the Taco bell	pizza hut taco bell	0.0	0.0	Neutral	0.0	0.0	1.0	0.0	Neutral
1453	1453	2022-07-02 23:47:47+00:00	SweetPain7780	111	The Netherlands	@MobsCanParry @Blo0dyMS Domino's or Pizza Hut?	mobscanparry blodyms domino pizza hut	0.0	0.0	Neutral	0.0	0.0	1.0	0.0	Neutral
1454	1454	2022-07-02 23:45:49+00:00	Reshababbyyy	101		I really want some Pizza Hut or a boudin 😩😩😩	really want pizza hut boudin	0.2	0.2	Positive	0.0	0.285	0.715	0.1513	Positive
1455	1455	2022-07-02 23:40:56+00:00	RustyCrankshaft	62		Also, I had Culver’s, pizza hut, &amp; mac n cheese tonight l	also culver pizza hut amp mac cheese tonight	0.0	0.0	Neutral	0.0	0.0	1.0	0.0	Neutral
1456	1456	2022-07-02 23:40:34+00:00	jooniesheaux	415	she/they, bori, 🏳️‍🌈, 🔞	Target’s mini Pizza Hut pizza’s just hit different.	target mini pizza hut pizza hit different	0.0	0.6	Neutral	0.0	0.0	1.0	0.0	Neutral
1457	1457	2022-07-02 23:39:57+00:00	hsojlightfoot	193	Texas	@GangsterEnieb @IGN No idea who that is. Like pizza hut?	gangsterenieb ign idea like pizza hut	0.0	0.0	Neutral	0.0	0.333	0.667	0.3612	Positive
1458	1458	2022-07-02 23:37:21+00:00	elle_burge	81		Pizza Hut is tooooo good	pizza hut tooooo good	0.7	0.6000000000000001	Positive	0.0	0.492	0.508	0.4404	Positive
1459	1459	2022-07-02 23:36:18+00:00	buff985	1803	The Nylon Capital of the World	@TuffTitty03 @landoncassill He tried to out pizza the hut	tufftitty landoncassill tried pizza hut	0.0	0.0	Neutral	0.0	0.0	1.0	0.0	Neutral
1460	1460	2022-07-02 23:36:08+00:00	catch22_tony	599		The manager at a pizza hut just gave me a free drink for no reason rn, feeling pretty good	manager pizza hut gave free drink reason feeling pretty good	0.45	0.8000000000000002	Positive	0.0	0.645	0.355	0.872	Positive
1462	1462	2022-07-02 23:32:02+00:00	NurseNana_	1074	Philadelphia, PA	i didn’t know pizza hut was still in business lol	know pizza hut still business lol	0.8	0.7	Positive	0.0	0.359	0.641	0.4215	Positive
1463	1463	2022-07-02 23:31:40+00:00	BotTriesBotFail	2		John cannonballs ahead of time to go to Pizza Hut to obtain bread for their sister	john cannonballs ahead time pizza hut obtain bread sister	0.0	0.0	Neutral	0.0	0.0	1.0	0.0	Neutral
1464	1464	2022-07-02 23:28:44+00:00	camdressler	246	Boise, ID	PizzaAIO Mobile App, users make pizza presets, can provide credentials for fav shops (dom, hut etc.), uses doordash… https://t.co/unhQb90tlt	pizzaaio mobile app users make pizza presets provide credentials fav shops dom hut etc uses doordash	0.0	0.0	Neutral	0.0	0.167	0.833	0.4588	Positive
1465	1465	2022-07-02 23:28:15+00:00	CryptoWendyO	977	discord.gg/cryptoknight	@StockLizardKing sir this is a pizza hut	stocklizardking sir pizza hut	0.0	0.0	Neutral	0.0	0.0	1.0	0.0	Neutral
1466	1466	2022-07-02 23:26:11+00:00	magnapus98	1471	Port Charlotte, FL	Pizza Hut &gt; PapaJohns, dominions, lil ceasars, Marcos, ci cis, ect.	pizza hut papajohns dominions lil ceasars marcos cis ect	0.0	0.0	Neutral	0.0	0.0	1.0	0.0	Neutral
1467	1467	2022-07-02 23:25:51+00:00	PastorWCC	65	Woodland, WA	Dinner on the way to @twinrocksfriends. Appreciate your prayers for our time together as a family and my messages o… https://t.co/KZFOw9PbOo	dinner way twinrocksfriends appreciate prayers time together family messages	0.0	0.0	Neutral	0.0	0.252	0.748	0.4019	Positive
1468	1468	2022-07-02 23:25:05+00:00	comorbiditea	259	🇫🇷	@MNateShyamalan I can't get over "P*do Hut" as a sponsor. Like of course you believed in pizza gate Ben Garrison.… https://t.co/C84gcNqcXA	mnateshyamalan get hut sponsor like course believed pizza gate ben garrison	0.0	0.0	Neutral	0.0	0.2	0.8	0.3612	Positive
1469	1469	2022-07-02 23:20:37+00:00	TactFNC	250	Obscure Oasis - Inaba	And @TinyManiacYT and I ran a Pizza Hut together. Well.. until Driz came in with a SMG and tore the business down. https://t.co/CXtcT3b6gO	tinymaniacyt ran pizza hut together well driz came smg tore business	0.0	0.0	Neutral	0.0	0.174	0.826	0.2732	Positive
1470	1470	2022-07-02 23:19:22+00:00	TaxTheRichHard	93	Lone Star State	Fixed it for ya😉 Pro-authoritarian corporatism Hobby Lobby Patriot Mobile MyPillow New Balance Publix Blue Bell Ch… https://t.co/BjAZVGzhYC	fixed pro authoritarian corporatism hobby lobby patriot mobile mypillow new balance publix blue bell	0.07878787878787878	0.2515151515151515	Positive	0.0	0.078	0.922	0.0258	Neutral
1471	1471	2022-07-02 23:19:05+00:00	mechmal	506		@ScottMikos @kmelkhat I worked at Pizza Hut in Iowa in the 90s and we definitely had taco pizza on the menu. Wonde… https://t.co/EyUE5Ezw6t	scottmikos kmelkhat worked pizza hut iowa definitely taco pizza menu wonde	0.0	0.5	Neutral	0.0	0.213	0.787	0.4019	Positive
1472	1472	2022-07-02 23:14:19+00:00	phreeck	171		@da_aimy @lightstarjo It's okay, i certainly wouldn't turn it down. Pizza hut is too greasy. I love papa john's, b… https://t.co/SPohR9Vdph	da_aimy lightstarjo okay certainly turn pizza hut greasy love papa john	0.4047619047619048	0.557142857142857	Positive	0.0	0.515	0.485	0.8176	Positive
1473	1473	2022-07-02 23:14:01+00:00	j3kez	166	SVT ENHA FX	Ehat shoudl i order from pizza hut https://t.co/RwReTRt0Fb	ehat shoudl order pizza hut	0.0	0.0	Neutral	0.0	0.0	1.0	0.0	Neutral
1474	1474	2022-07-02 23:13:39+00:00	BLOODYFATUI	437		I can’t believe Eula works a minimum wage job at Pizza Hut https://t.co/n29qqyzPb3	believe eula works minimum wage job pizza hut	0.0	0.0	Neutral	0.0	0.0	1.0	0.0	Neutral
1475	1475	2022-07-02 23:12:35+00:00	flatout_brown	2631	rip grandpops 🙏🏾	Chipotle = Huff Pizza Hut = huff Domino’s = huff KFC = Huff Burger King = Huff Little caesars = Huff Firehouse su… https://t.co/W4MOZquu3P	chipotle huff pizza hut huff domino huff kfc huff burger king huff little caesars huff firehouse	-0.1875	0.5	Negative	0.0	0.0	1.0	0.0	Neutral
1476	1476	2022-07-02 23:12:25+00:00	themobilephone5	22		@pizzahut just had the Edge pizza for the first time for dinner tonight, excellent! You simply must offer this duri… https://t.co/Ym7CYIaCuw	pizzahut edge pizza first time dinner tonight excellent simply must offer duri	0.4166666666666667	0.5634920634920635	Positive	0.0	0.252	0.748	0.5719	Positive
1477	1477	2022-07-02 23:10:08+00:00	doseofderrick	557		Pizza Hut sounds good but I want more 🤔	pizza hut sounds good want	0.7	0.6000000000000001	Positive	0.0	0.583	0.417	0.4939	Positive
1478	1478	2022-07-02 23:10:06+00:00	deweisz	114	Bay Area, CA	@emeyerson @MilesKlee So you think you were right to have walked into that Pizza Hut at all?	emeyerson milesklee think right walked pizza hut	0.2857142857142857	0.5357142857142857	Positive	0.0	0.0	1.0	0.0	Neutral
1479	1479	2022-07-02 23:10:06+00:00	madisonteylor	397	US Virgin Islands	Me: Hey can I order a breadsticks with extra cheese please? Pizza Hut: yea we don’t have anymore breadsticks 😐	hey order breadsticks extra cheese please pizza hut yea anymore breadsticks	0.0	0.1	Neutral	0.0	0.187	0.813	0.3182	Positive
1480	1480	2022-07-02 23:08:57+00:00	BeckomDavid	1173	Maine	Baby crying? Tell dad to tend to his spawn. Supper late? Tell the man where the cookbooks are and put the number fo… https://t.co/jselVBnTdq	baby crying tell dad tend spawn supper late tell man cookbooks put number	-0.25	0.6	Negative	0.201	0.084	0.714	-0.4215	Negative
1481	1481	2022-07-02 23:08:05+00:00	JohnsonCjai	74	San Antonio,TX via Savannah,GA	Why it take the police being called for @pizzahut store to give refund? After 3 long hours of waiting the police sh… https://t.co/qNWA7XPJkH	take police called pizzahut store give refund long hours waiting police	-0.05	0.4	Negative	0.0	0.0	1.0	0.0	Neutral
1482	1482	2022-07-02 23:07:23+00:00	MercuryRhodes	296	Miami, FL	Pizza Hut text: tonight we can try that thing you always asking about Her over my shoulder looking: 🤬 Me: https://t.co/53jG7MgvMg	pizza hut text tonight try thing always asking shoulder looking	0.0	0.0	Neutral	0.0	0.0	1.0	0.0	Neutral
1483	1483	2022-07-02 23:06:55+00:00	AlienNatalie1	4		IM BROKE AND BORED 💔🤌 I Just entered a Pizza Hut Gift Card Giveaway I'm that desperate 😅 👇 https://t.co/LRvb0ixP6H… https://t.co/IdEUp6mBHH	broke bored entered pizza hut gift card giveaway desperate	-0.55	1.0	Negative	0.477	0.192	0.331	-0.5106	Negative
1484	1484	2022-07-02 23:05:23+00:00	stewartjerry253	423	Texas, USA	@PatrioticPizzas My wife got pizza hut last night.. I now realize I never really appreciated your pizzas and I am truly sorry.	patrioticpizzas wife got pizza hut last night realize never really appreciated pizzas truly sorry	-0.19999999999999998	0.3888888888888889	Negative	0.23	0.172	0.598	-0.0142	Neutral
1485	1485	2022-07-02 23:04:39+00:00	MichaelTremmel	1015	New Haven, CT	@AkAstronomy Dominos? Meh. Pizza Hut? Lol. Papa John’s? Gross. Little Caesar’s is fantastic.	akastronomy dominos meh pizza hut lol papa john gross little caesar fantastic	0.25312500000000004	0.525	Positive	0.238	0.331	0.432	0.4062	Positive
1486	1486	2022-07-02 23:03:24+00:00	UmiSukiUwU	3	Mi kasa	Genshin Impact x Pizza Hut https://t.co/zwl5tPT7hW	genshin impact pizza hut	0.0	0.0	Neutral	0.0	0.0	1.0	0.0	Neutral
1487	1487	2022-07-02 22:58:28+00:00	kania_heather	143		Not me going to the completely wrong pizza place to pick up my order.. where they conveniently had an order under t… https://t.co/94FdjgEaNJ	going completely wrong pizza place pick order conveniently order	-0.5	0.9	Negative	0.298	0.0	0.702	-0.5256	Negative
1488	1488	2022-07-02 22:56:33+00:00	HZOniiSama	91	Mi kasa	Genshin Impact x Pizza Hut https://t.co/uYLjUpuLNv	genshin impact pizza hut	0.0	0.0	Neutral	0.0	0.0	1.0	0.0	Neutral
1489	1489	2022-07-02 22:55:41+00:00	HockeyWatching	634		@salinono_ Pizza Hut is not food. Five Guys is superior to McDonald's or the BK Lounge	salinono_ pizza hut food five guys superior mcdonald lounge	0.7	0.9	Positive	0.0	0.304	0.696	0.5423	Positive
1490	1490	2022-07-02 22:54:33+00:00	GeorgeH84128962	24	United States	@pizzahut Pizza Hut, the overpriced , turn your children into woke robots, soon to be extinct business. Don't waste… https://t.co/xC4uIseDgG	pizzahut pizza hut overpriced turn children woke robots soon extinct business waste	-0.30000000000000004	0.3	Negative	0.203	0.0	0.797	-0.4215	Negative
1491	1491	2022-07-02 22:52:45+00:00	CycleKnitz	655	Colorado, USA	@brendonme @shawnmilrad I USED TO RUN INTO HIM IN THE PIZZA HUT IN CASPER WYOMING BRENDON	brendonme shawnmilrad used run pizza hut casper wyoming brendon	0.0	0.0	Neutral	0.0	0.0	1.0	0.0	Neutral
1492	1492	2022-07-02 22:49:59+00:00	BelleImJaneth	700	Philippines	A underestimate me is you, inside out. Hut hut hut and i love pizza hut. Get back, get naked, inside out	underestimate inside hut hut hut love pizza hut get back get naked inside	0.16666666666666666	0.3333333333333333	Positive	0.126	0.241	0.632	0.4588	Positive
1493	1493	2022-07-02 22:46:32+00:00	LNomrosy	63		Unpopular opinion: Pizza Hut is better than papa johns	unpopular opinion pizza hut better papa johns	0.5	0.5	Positive	0.0	0.326	0.674	0.4404	Positive
1494	1494	2022-07-02 22:46:13+00:00	FezzForThought	73	Goo Lagoon	@bdarms97 Taco Bell is pretty bold for trying to out pizza the hut https://t.co/8s4i5s5Z3y	bdarms taco bell pretty bold trying pizza hut	0.29166666666666663	0.8333333333333333	Positive	0.0	0.492	0.508	0.7003	Positive
1496	1496	2022-07-02 22:41:06+00:00	TheRealUncleGo2	2559	Fargo, ND	@AmieWohrer I'm currently on a work trip cleaning Pizza Hut ovens.	amiewohrer currently work trip cleaning pizza hut ovens	0.0	0.4	Neutral	0.0	0.0	1.0	0.0	Neutral
1497	1497	2022-07-02 22:40:56+00:00	minty_ravioli	256	Upside Down	@stevehillwriter Pizza Hut. 🥰	stevehillwriter pizza hut	0.0	0.0	Neutral	0.0	0.0	1.0	0.0	Neutral
1498	1498	2022-07-02 22:37:47+00:00	JamesArtGuy30	287		People keep saying no-one saw this movie in cinemas.. Not applicable to me though. I remember vividly watching thi… https://t.co/jTOhPj9woB	people keep saying one saw movie cinemas applicable though remember vividly watching thi	0.125	0.75	Positive	0.0	0.0	1.0	0.0	Neutral
1499	1499	2022-07-02 22:37:34+00:00	michaelthe1ye	44	pain	@katmariaaaa anywhere but pizza Hut	katmariaaaa anywhere pizza hut	0.0	0.0	Neutral	0.0	0.0	1.0	0.0	Neutral
1500	1500	2022-07-02 22:33:16+00:00	oirasore	75		@nastynass6 pizza hut ain’t that bad im not even gonna front 😂	nastynass pizza hut bad even gonna front	-0.6999999999999998	0.6666666666666666	Negative	0.368	0.0	0.632	-0.5423	Negative
1501	1501	2022-07-02 22:29:01+00:00	SportsLana	1597		@teagleCub @BeagleBeags11 @CubbySteph @kellymroz25 @CoxRyan89 @AllisonK_L @KFidds Back at ya,Buddy. Hey the other… https://t.co/EgpuHIPNDR	teaglecub beaglebeags cubbysteph kellymroz coxryan allisonk_l kfidds back buddy hey	0.0	0.0	Neutral	0.0	0.0	1.0	0.0	Neutral
1502	1502	2022-07-02 22:28:09+00:00	Ian_Massacre	225		@doyghy i never had flies in pizza hut when i worked there but they get inspected a lot so	doyghy never flies pizza hut worked get inspected lot	0.0	0.0	Neutral	0.0	0.0	1.0	0.0	Neutral
1503	1503	2022-07-02 22:27:22+00:00	F0RALL0FMANKIND	125	Parts Unknown	@DatWrestlinDude I remember the Pizza Hut match street profits won.	datwrestlindude remember pizza hut match street profits	0.0	0.0	Neutral	0.0	0.326	0.674	0.4404	Positive
1504	1504	2022-07-02 22:23:38+00:00	AxleMyths	32		@mrsgrandpa69 I legit think it's better than pizza hut	mrsgrandpa legit think better pizza hut	0.5	0.5	Positive	0.0	0.367	0.633	0.4404	Positive
1505	1505	2022-07-02 22:22:16+00:00	SamaTheCreator	89	🇿🇦🇺🇸	Me when she ask me why Pizza Hut was calling at 3am last night https://t.co/snl1fs0TQr	ask pizza hut calling last night	0.0	0.06666666666666667	Neutral	0.0	0.0	1.0	0.0	Neutral
1506	1506	2022-07-02 22:21:39+00:00	ColosurvBob	2080	Colorado	Boycotting Pizza Hut. Pizza Hut features 'drag kids' book for children as young as kindergarten. This is disgusting. It's child abuse! 🤬	boycotting pizza hut pizza hut features drag kids book children young kindergarten disgusting child abuse	-0.3333333333333333	0.49027777777777776	Negative	0.526	0.0	0.474	-0.9042	Negative
1507	1507	2022-07-02 22:19:47+00:00	I_want_to_death	87		@Saint1Ace @Leivve @jacplac97_MMD @UnOfficialvevo @EllieNoireV2 @DreamLeaf5 Then what is it? You jerkin off to pizz… https://t.co/gdp8Zzut2f	saintace leivve jacplac_mmd unofficialvevo ellienoirev dreamleaf jerkin pizz	0.0	0.0	Neutral	0.0	0.0	1.0	0.0	Neutral
1508	1508	2022-07-02 22:19:36+00:00	gideon777top_gm	1003		@J_B_Horne pizza hut is better and i just ate mine :) https://t.co/vNce7LhNJ7	j_b_horne pizza hut better ate mine	0.5	0.5	Positive	0.0	0.367	0.633	0.4404	Positive
1509	1509	2022-07-02 22:15:15+00:00	_m_bradley_	989	Yorkshire	@BigBearF1 Worked at a Dominos doo the other week and I kid you not I managed to get in the following line... 'So… https://t.co/PqYLlfq0jh	bigbearf worked dominos doo week kid managed get following line	0.0	0.1	Neutral	0.0	0.0	1.0	0.0	Neutral
1510	1510	2022-07-02 22:14:13+00:00	xXxJ0DIExXx	16701	East London	@porto_paul_1969 No pizza hut lol	porto_paul_ pizza hut lol	0.8	0.7	Positive	0.0	0.483	0.517	0.4215	Positive
1511	1511	2022-07-02 22:13:34+00:00	YetAn0therNick	103		@lightstarjo @domtoosh Pizza Hut &gt; Dominos	lightstarjo domtoosh pizza hut dominos	0.0	0.0	Neutral	0.0	0.0	1.0	0.0	Neutral
1512	1512	2022-07-02 22:07:48+00:00	tkrumbine	455	Charlotte, NC	@dklanc12 @Cricket73677402 @KAllem54245146 @Brandyr4180 @NinaPurkat @TrevDon We ate frozen pizza periodically. Ther… https://t.co/QHFmCjFPQ1	dklanc cricket kallem brandyr ninapurkat trevdon ate frozen pizza periodically ther	0.0	0.0	Neutral	0.0	0.0	1.0	0.0	Neutral
1513	1513	2022-07-02 22:01:44+00:00	nafia_g	700	(north)London	Lost track of the date and just realised that it would have been my dads 65th birthday today 😭 Defo would’ve been… https://t.co/CmEb8NqrsB	lost track date realised would dads birthday today defo would	0.0	0.0	Neutral	0.204	0.0	0.796	-0.3182	Negative
1514	1514	2022-07-02 21:54:41+00:00	SnappiiEU	151	Norway	@TaxiDLegend @salinono_ Got ya! Pizza Hut is pretty bomb here! But you should try Pizza 105 next time youre here, my personal favorite	taxidlegend salinono_ got pizza hut pretty bomb try pizza next time youre personal favorite	0.1875	0.575	Positive	0.157	0.304	0.539	0.4588	Positive
1515	1515	2022-07-02 21:50:15+00:00	GenshinImpactUp	18	Teyvat	Pizza Hut × Genshin Impact Collab Announced. The Collab is currently limited to China only. #GenshinImpact… https://t.co/sb3QIkBww1	pizza hut genshin impact collab announced collab currently limited china genshinimpact	-0.07142857142857142	0.14285714285714285	Negative	0.16	0.0	0.84	-0.2263	Negative
1516	1516	2022-07-02 21:49:00+00:00	PikeHut	65	7044 Kingston Pike	@alfred_twu @RedditCFB With a Pizza Hut at every station!	alfred_twu redditcfb pizza hut every station	0.0	0.0	Neutral	0.0	0.0	1.0	0.0	Neutral
1517	1517	2022-07-02 21:48:35+00:00	AbirZenith	1508	Bangladesh	@salinono_ Pizza Hut S? Nah, just NAH	salinono_ pizza hut nah nah	0.0	0.0	Neutral	0.483	0.0	0.517	-0.2023	Negative
1518	1518	2022-07-02 21:47:42+00:00	sahdeuce	1527	North Carolina, USA	@danteispicante Everybody hell even the grocery store may have better pizza than them cuz Pizza Hut has become TRASH!!	danteispicante everybody hell even grocery store may better pizza cuz pizza hut become trash	0.5	0.5	Positive	0.236	0.149	0.615	-0.4019	Negative
1519	1519	2022-07-02 21:43:51+00:00	themattadams	3164	Washington, DC	@GlobalForceGold Waiting for the PPV version so we don’t have to watch it in Picture in picture while a Pizza Hut c… https://t.co/kMBOKMQZEf	globalforcegold waiting ppv version watch picture picture pizza hut	0.0	0.0	Neutral	0.0	0.0	1.0	0.0	Neutral
1520	1520	2022-07-02 21:42:35+00:00	SurvivorTitles	0	Fiji	Survivor 10: Pizza Hut (Outsmart,Outwit,Outsmart)	survivor pizza hut outsmart outwit outsmart	0.0	0.0	Neutral	0.0	0.333	0.667	0.3612	Positive
1521	1521	2022-07-02 21:41:43+00:00	MechaMurphzilla	255	San Antonio, TX	@SheaSerrano like what isn't there more creative crossovers ay kfc/tacobells or pizza hut/tacobell or all 3? Fried… https://t.co/9mCB5oW4m2	sheaserrano like creative crossovers kfc tacobells pizza hut tacobell fried	0.5	1.0	Positive	0.0	0.403	0.597	0.6597	Positive
1522	1522	2022-07-02 21:41:08+00:00	SocialismS4A	6228	USA	@iamcurious2019 Today's sponsor is Pizza Hut: https://t.co/LPKLChgpz0	iamcurious today sponsor pizza hut	0.0	0.0	Neutral	0.0	0.0	1.0	0.0	Neutral
1523	1523	2022-07-02 21:40:23+00:00	SEVomHofe	719	Southern PA	@AmieWohrer My parents wouldn't let me watch wrestling-- too violent. I still love Pizza Hut's Meat Lovers Pan Pizza, though!	amiewohrer parents let watch wrestling violent still love pizza hut meat lovers pan pizza though	-0.15000000000000002	0.8	Negative	0.166	0.323	0.511	0.5719	Positive
1524	1524	2022-07-02 21:39:09+00:00	heathertofu	183	Chicagoland	@StrayLiotta Legit Pizza Hut was packed when we went to redeem our Book-it certificates. AND they were giving out f… https://t.co/2t0zTLtBGw	strayliotta legit pizza hut packed went redeem book certificates giving	0.0	0.0	Neutral	0.0	0.211	0.789	0.34	Positive
1525	1525	2022-07-02 21:38:21+00:00	ImACandyKid	217	The Melloverse	We went to Pizza Hut woo	went pizza hut woo	0.0	0.0	Neutral	0.0	0.508	0.492	0.4767	Positive
1526	1526	2022-07-02 21:38:17+00:00	andre_darnell	402	Louisiana, USA	@Gerryboy90 😂😂😂😂😂 Oh wow! Even Little Ceasars here is like 7 dollars. You're paying around 12-14 dollars for a pizza from Pizza Hut.	gerryboy wow even little ceasars like dollars paying around dollars pizza pizza hut	-0.04375	0.75	Negative	0.0	0.354	0.646	0.7203	Positive
1527	1527	2022-07-02 21:36:05+00:00	Alaaedd83278487	1		Start a short survey and get a chance to win 100$ Pizza Hut Gift Card ! 👇👇 https://t.co/yJOHnD8dLF 👆👆… https://t.co/VTvugN8owb	start short survey get chance win pizza hut gift card	0.4	0.35	Positive	0.0	0.554	0.446	0.8271	Positive
1528	1528	2022-07-02 21:35:43+00:00	AlienNatalie1	4		Start a short survey and get a chance to win 100$ Pizza Hut Gift Card ! 👇👇 https://t.co/LRvb0ixP6H 👆👆… https://t.co/QfPNLqZ5fy	start short survey get chance win pizza hut gift card	0.4	0.35	Positive	0.0	0.554	0.446	0.8271	Positive
1529	1529	2022-07-02 21:35:33+00:00	koubaak	3162	Tunis, Dubai, Washington DC	Pizza Hut, Jimmy John's tie first metaverse experiments to real-world rewards - Restaurant Dive https://t.co/3GhPl7Wn5K #metaverse	pizza hut jimmy john tie first metaverse experiments real world rewards restaurant dive metaverse	0.225	0.31666666666666665	Positive	0.0	0.193	0.807	0.4767	Positive
1530	1530	2022-07-02 21:35:22+00:00	sofie_give	13	New York	Start a short survey and get a chance to win 100$ Pizza Hut Gift Card ! 👇👇 https://t.co/pKH7LNli3x 👆👆… https://t.co/l4yEbnyK1u	start short survey get chance win pizza hut gift card	0.4	0.35	Positive	0.0	0.554	0.446	0.8271	Positive
1531	1531	2022-07-02 21:31:32+00:00	TaxiDLegend	290	Vegas	@salinono_ Polish Pizza Hut is insane so I think this is valid eu tier list	salinono_ polish pizza hut insane think valid tier list	-1.0	1.0	Negative	0.252	0.0	0.748	-0.4019	Negative
1532	1532	2022-07-02 21:29:16+00:00	AmieWohrer	734	Cedar Park, TX	Watching WWF with my grandpa and eating Pizza Hut. https://t.co/Q2AtS9eJ6y	watching wwf grandpa eating pizza hut	0.0	0.0	Neutral	0.0	0.0	1.0	0.0	Neutral
1533	1533	2022-07-02 21:28:31+00:00	OrtegaResult20	2143		Okay. I got the pizza hut order	okay got pizza hut order	0.5	0.5	Positive	0.0	0.322	0.678	0.2263	Positive
1534	1534	2022-07-02 21:28:04+00:00	Alaaedd83278487	1		Start a short survey and get a chance to win 100$ Pizza Hut Gift Card ! 👇👇 https://t.co/yJOHnD8dLF 👆👆 #Wimbledon… https://t.co/mm0sdY0HGg	start short survey get chance win pizza hut gift card wimbledon	0.4	0.35	Positive	0.0	0.521	0.479	0.8271	Positive
1535	1535	2022-07-02 21:28:03+00:00	pantequillo	313	In a pineapple under the sea	@TheArachnobatVT One day science will be able to out pizza the hut	thearachnobatvt one day science able pizza hut	0.5	0.625	Positive	0.0	0.0	1.0	0.0	Neutral
1536	1536	2022-07-02 21:26:33+00:00	sofie_give	13	New York	Start a short survey and get a chance to win 100$ Pizza Hut Gift Card ! 👇👇 https://t.co/pKH7LNli3x 👆👆 Kyrgios kyl… https://t.co/dLuxCQtiVG	start short survey get chance win pizza hut gift card kyrgios kyl	0.4	0.35	Positive	0.0	0.492	0.508	0.8271	Positive
1537	1537	2022-07-02 21:24:40+00:00	slepycats	648	17	sorry for flexing but slim jim follows me i had mcdonald’s, little caesar’s, and pizza hut reply to one of my twee… https://t.co/B3esiS0imM	sorry flexing slim jim follows mcdonald little caesar pizza hut reply one twee	-0.34375	0.75	Negative	0.098	0.0	0.902	-0.0772	Negative
1539	1539	2022-07-02 21:21:47+00:00	wormwinner	889		succumbed to my inner demons and ate a piece of pizza hut pizza, lads	succumbed inner demons ate piece pizza hut pizza lads	0.0	0.16666666666666666	Neutral	0.0	0.0	1.0	0.0	Neutral
1540	1540	2022-07-02 21:21:40+00:00	Flatus74	282		Dominos - Remain Pizza Hut - Leave Papa Johns - UKIP Any other pizza place - Goth	dominos remain pizza hut leave papa johns ukip pizza place goth	0.0	0.0	Neutral	0.107	0.0	0.893	-0.0516	Negative
1541	1541	2022-07-02 21:21:01+00:00	BreadPinky	307		@TheArachnobatVT No time for words, get in the pizza hut maid dress	thearachnobatvt time words get pizza hut maid dress	0.0	0.0	Neutral	0.0	0.0	1.0	0.0	Neutral
1542	1542	2022-07-02 21:19:19+00:00	gingerkiller	512	Perpetual Doghouse	I want Pizza Hut circa 1988. It used to be so good. Bringing the pizza to the table in the sizzling pans. 🤤🤤🤤🤤	want pizza hut circa used good bringing pizza table sizzling pans	0.7	0.6000000000000001	Positive	0.0	0.318	0.682	0.4939	Positive
1543	1543	2022-07-02 21:19:01+00:00	paolohu	514	Sector ZZ9 Plural Z Alpha	@PHXCards11 Does Pizza Hut still suck?	phxcards pizza hut still suck	0.0	0.0	Neutral	0.42	0.0	0.58	-0.4404	Negative
1544	1544	2022-07-02 21:17:56+00:00	discobunney	317	Lost Angeles	Toxic couple talking about finances at my local sit down Pizza Hut.	toxic couple talking finances local sit pizza hut	0.0	0.0	Neutral	0.0	0.0	1.0	0.0	Neutral
1545	1545	2022-07-02 21:14:23+00:00	DreadSeamus	475		When I was a kid I had a "best friend" that stole over 200 bucks worth of silver dollars from my house. Him and the… https://t.co/sGwXSk1f0L	kid best friend stole bucks worth silver dollars house	0.65	0.2	Positive	0.0	0.608	0.392	0.8519	Positive
1546	1546	2022-07-02 21:14:00+00:00	sofie_give	13	New York	❤️‍🔥❤️‍🔥 Start a short survey and get a chance to win 100$ Pizza Hut Gift Card ! 👇👇 https://t.co/pKH7LNli3x 👆👆 Ky… https://t.co/SnwqD0W4XD	start short survey get chance win pizza hut gift card	0.4	0.35	Positive	0.0	0.554	0.446	0.8271	Positive
1547	1547	2022-07-02 21:13:22+00:00	JayGar05_	252	Texas, USA	@salinono_ Pizza hut is a disgrace to pizza	salinono_ pizza hut disgrace pizza	0.0	0.0	Neutral	0.444	0.0	0.556	-0.4939	Negative
1548	1548	2022-07-02 21:12:31+00:00	kontagionist	1871	Nowheresville	In b4 @vickybunnyangel cosplays server Eula from the Pizza Hut collab https://t.co/IOipH2yEIu	vickybunnyangel cosplays server eula pizza hut collab	0.0	0.0	Neutral	0.0	0.0	1.0	0.0	Neutral
1549	1549	2022-07-02 21:12:21+00:00	Alaaedd83278487	1		Start a short survey and get a chance to win 100$ Pizza Hut Gift Card ! 👇👇 https://t.co/yJOHnD8dLF 👆👆 Kyrgios cha… https://t.co/WkFngwAJnG	start short survey get chance win pizza hut gift card kyrgios cha	0.4	0.35	Positive	0.0	0.492	0.508	0.8271	Positive
1550	1550	2022-07-02 21:11:37+00:00	sofie_give	13	New York	Start a short survey and get a chance to win 100$ Pizza Hut Gift Card ! 👇👇 https://t.co/pKH7LNli3x 👆👆 Kyrgios cha… https://t.co/D2xJLW53z3	start short survey get chance win pizza hut gift card kyrgios cha	0.4	0.35	Positive	0.0	0.492	0.508	0.8271	Positive
1551	1551	2022-07-02 21:11:36+00:00	sandallj2	120	Reading, England	@StrayLiotta First time I came across a salad bar was in Pizza Hut!	strayliotta first time came across salad bar pizza hut	0.25	0.3333333333333333	Positive	0.0	0.0	1.0	0.0	Neutral
1552	1552	2022-07-02 21:09:56+00:00	BlakeWater	419	Atlanta, Georgia	@SwankierSinatra Appreciate the bravery of admitting you’d try it. I think Pizza Hut did a cheez-it crust pizza last summer.	swankiersinatra appreciate bravery admitting try think pizza hut cheez crust pizza last summer	0.0	0.06666666666666667	Neutral	0.0	0.349	0.651	0.7096	Positive
1553	1553	2022-07-02 21:08:08+00:00	babyy_pey	818	𝓟𝓪𝓻𝓪𝓭𝓲𝓼𝓮	pizza hut knows how to market 😛 https://t.co/D5ZnTfgRmE	pizza hut knows market	0.0	0.0	Neutral	0.0	0.0	1.0	0.0	Neutral
1554	1554	2022-07-02 20:59:37+00:00	TJayman49	195	Las Vegas, NV	Had another one of those employee appreciation parties at work today. Got free Pizza Hut, so that was cool lol	another one employee appreciation parties work today got free pizza hut cool lol	0.5166666666666667	0.7166666666666668	Positive	0.0	0.643	0.357	0.9246	Positive
1555	1555	2022-07-02 20:58:23+00:00	MommyBlessed_	277	In My Bag💰& YOURS❗️🤑🤧	Pizza Hut? 👀 calling me. 😋	pizza hut calling	0.0	0.0	Neutral	0.0	0.0	1.0	0.0	Neutral
1556	1556	2022-07-02 20:56:47+00:00	TeamRome	1046	Burlington, NJ	It’s really expensive to eat man. Pizza Hut charging $4.50 for delivery fee.. I guess they want me to pick it up.	really expensive eat man pizza hut charging delivery fee guess want pick	-0.5	0.7	Negative	0.0	0.106	0.894	0.0772	Positive
1557	1557	2022-07-02 20:56:23+00:00	joelcfc86	3218	Leeds	@xXxJ0DIExXx Looks similar to what I ordered from Pizza Hut tonight 😀🍕 went down a treat	xxxjdiexxx looks similar ordered pizza hut tonight went treat	0.0	0.4	Neutral	0.0	0.252	0.748	0.4019	Positive
1558	1558	2022-07-02 20:55:03+00:00	nastynass6	583	New Brunswick, NJ	Who’s keeping pizza hut open 🤮	keeping pizza hut open	0.0	0.5	Neutral	0.0	0.0	1.0	0.0	Neutral
1559	1559	2022-07-02 20:51:32+00:00	Brooklyn__Ann	1796	Idaho Panhandle	@gaymusicboy @asiayayaya I worked at Pizza Hut in my teens and did NOT feel any of the love Argyle showed for Surfe… https://t.co/CzdvbHTIIu	gaymusicboy asiayayaya worked pizza hut teens feel love argyle showed surfe	0.5	0.6	Positive	0.0	0.296	0.704	0.6369	Positive
1560	1560	2022-07-02 20:51:18+00:00	koreyp223	1468	Brooklyn, NY	LEFRAUD Did a good thing with Blaze Pizza. It has a Chipotle topping set up and a Pizza hut pan Pizza oven. Wait th… https://t.co/S4E683BxNn	lefraud good thing blaze pizza chipotle topping set pizza hut pan pizza oven wait	0.7	0.6000000000000001	Positive	0.0	0.182	0.818	0.4404	Positive
1561	1561	2022-07-02 20:50:34+00:00	scriptederror	870	Los Angeles	@Patrick_Fenelon I would accept it if it was that Pizza Hut cheese filled Cheez It inside a crunch-wrap...	patrick_fenelon would accept pizza hut cheese filled cheez inside crunch wrap	0.4	0.9	Positive	0.0	0.206	0.794	0.3818	Positive
1562	1562	2022-07-02 20:48:16+00:00	ManiaOnApex	249	United Kingdom	@salinono_ EU Pizza Hut is 100% worse than EU dominoes (from UK)	salinono_ pizza hut worse dominoes	-0.4	0.6	Negative	0.437	0.0	0.563	-0.4767	Negative
1563	1563	2022-07-02 20:47:47+00:00	kearaspicer	370	Brooklyn, NY	A meet cute at the Pizza Hut bar in the crowded airport	meet cute pizza hut bar crowded airport	0.5	1.0	Positive	0.0	0.333	0.667	0.4588	Positive
1564	1564	2022-07-02 20:45:11+00:00	Angeldaemon20	2929		@KaoticLeftist @GabeLozano2 @ScottBerrevoets He then ordered Pizza Hut, different driver delivered no problem. Hubb… https://t.co/kaJcnIurP1	kaoticleftist gabelozano scottberrevoets ordered pizza hut different driver delivered problem hubb	0.0	0.6	Neutral	0.213	0.0	0.787	-0.4019	Negative
1565	1565	2022-07-02 20:43:33+00:00	sweetdogdreams	73	Home	Spain really be wilding we just need Little Caesars, we already got Papa Johns, Dominos &amp; Pizza Hut	spain really wilding need little caesars already got papa johns dominos amp pizza hut	0.0062500000000000056	0.35	Positive	0.0	0.0	1.0	0.0	Neutral
1566	1566	2022-07-02 20:31:46+00:00	bismarck_jobs	0	bismarck, nd	Pizza Hut is looking for a Delivery Driver Want to be a Delivery Driver? Your Gig, Your Schedule, Great Benefits,… https://t.co/0zbxy9zD1u	pizza hut looking delivery driver want delivery driver gig schedule great benefits	0.8	0.75	Positive	0.0	0.471	0.529	0.7906	Positive
1567	1567	2022-07-02 20:31:46+00:00	asterveils	248	⭐🏳️‍⚧️	lesbian pizza hut eulamber so true https://t.co/ku0py93KdY	lesbian pizza hut eulamber true	0.35	0.65	Positive	0.0	0.412	0.588	0.4215	Positive
1568	1568	2022-07-02 20:31:12+00:00	BotTriesBotFail	2		James orders a taxi ahead of time to go to Pizza Hut to buy Mushrooms to keep them to himself	james orders taxi ahead time pizza hut buy mushrooms keep	0.0	0.0	Neutral	0.0	0.0	1.0	0.0	Neutral
1569	1569	2022-07-02 20:30:55+00:00	hunter_protogen	877		@proto_protogen @FurryTennessee T-thats not Pizza Hut	proto_protogen furrytennessee thats pizza hut	0.0	0.0	Neutral	0.0	0.0	1.0	0.0	Neutral
1570	1570	2022-07-02 20:30:05+00:00	proto_protogen	132		@hunter_protogen @FurryTennessee Pizza Hut is a better place to hang out here hehe https://t.co/HVVMpIcrs4	hunter_protogen furrytennessee pizza hut better place hang hehe	0.5	0.5	Positive	0.0	0.293	0.707	0.4404	Positive
1571	1571	2022-07-02 20:30:04+00:00	danteispicante	200	Arizona, USA	Who has better Pizza than Pizza Hut because I’m looking to change TO-DAY!!	better pizza pizza hut looking change day	0.5	0.5	Positive	0.0	0.326	0.674	0.4404	Positive
1572	1572	2022-07-02 20:27:50+00:00	sarahkcarlson	2300	San Antonio, TX	@punkramen One of the staff at the Pizza Hut near where I used to live knew me by name. So no judgment.	punkramen one staff pizza hut near used live knew name judgment	0.11818181818181818	0.45	Positive	0.0	0.0	1.0	0.0	Neutral
1573	1573	2022-07-02 20:27:22+00:00	ceedabrat1	206		I want some Pizza Hut &amp; crawfish 😫	want pizza hut amp crawfish	0.0	0.0	Neutral	0.0	0.245	0.755	0.0772	Positive
1574	1574	2022-07-02 20:27:18+00:00	eren__34	284		Jabba the Hutt, Pizza the Hut, fat guys like pizza, pepperoni pizza, pepperoni Tony !	jabba hutt pizza hut fat guys like pizza pepperoni pizza pepperoni tony	0.0	0.0	Neutral	0.0	0.185	0.815	0.3612	Positive
1575	1575	2022-07-02 20:26:54+00:00	LlYUESBlAN	450	blk 18 she/they READ CARRD BYF	AMBER QUEEN OF PIZZA HUT YASSSSS https://t.co/PJ3Wad8m0r	amber queen pizza hut yasssss	0.0	0.0	Neutral	0.0	0.0	1.0	0.0	Neutral
1576	1576	2022-07-02 20:22:54+00:00	LlYUESBlAN	450	blk 18 she/they READ CARRD BYF	@shithive not pizza hut .???	shithive pizza hut	0.0	0.0	Neutral	0.0	0.0	1.0	0.0	Neutral
1577	1577	2022-07-02 20:22:32+00:00	pizzahutuk	637	United Kingdom	@__FairyP Hi there! This may be because the local Hut you're looking at on the Pizza Hut website is a Delivery Hut,… https://t.co/VZ3XxgTSRx	__fairyp may local hut looking pizza hut website delivery hut	0.0	0.0	Neutral	0.0	0.0	1.0	0.0	Neutral
[truncated: 4,881 more rows]
