# Supplementary material for: What people think about fast food: opinions analysis and LDA modeling on fast food restaurants using unstructured tweets
Source: PeerJ Comput Sci. 2023 Jan 13;9:e1193. doi: 10.7717/peerj-cs.1193 (PMC10280231; doi:10.7717/peerj-cs.1193)
Supplement: Supplemental Information 1 [file peerj-cs-09-1193-s001.zip › food/sentiments_subway.csv]

	Unnamed: 0	Date	user_name	user_friends	user_location	text	cleanText	Sentiment Score	Subjectivity	Textblob_sentiment	Negative Score	Positive Score	Neutral Score	Compound Score	Vader Sentiment
0	0	2022-06-30 23:25:53+00:00	Gina02301885	1769	NE Pennsylvania	SCOTUS doesn't want people with signs outside their homes, but the potential of an unimagined number of ppl carryin… https://t.co/TMEPFJpa4N	scotus want people signs outside homes potential unimagined number ppl carryin	0.0	0.525	Neutral	0.0	0.224	0.776	0.1531	Positive
1	1	2022-06-30 21:35:36+00:00	KidYuki1	491	kidyuki1@gmail.com for booking	@jer_roque I think of Chipotle as "fast casual" along with other counter service restaurants like Panda Express, Mo… https://t.co/UGdfDsmnON	jer_roque think chipotle fast casual along counter service restaurants like panda express	-0.15000000000000005	0.7333333333333334	Negative	0.0	0.301	0.699	0.5106	Positive
2	2	2022-06-30 20:10:05+00:00	sheeplewakeup	605		3) "several major UK restaurants, including PizzaExpress and Subway, have been “secretly” selling it to customers."… https://t.co/HZkQ4tiqY2	several major restaurants including pizzaexpress subway secretly selling customers	-0.1125	0.39999999999999997	Negative	0.0	0.0	1.0	0.0	Neutral
3	3	2022-06-30 20:02:18+00:00	NewYorkHabitat	5113	New York, NY, USA	This spacious 2-bedroom Sunnyside apartment has an eclectic mix of styles! 💛 A secret little known by tourists or… https://t.co/efgBGWElxQ	spacious bedroom sunnyside apartment eclectic mix styles secret little known tourists	-0.29375	0.6	Negative	0.0	0.0	1.0	0.0	Neutral
4	4	2022-06-30 20:01:40+00:00	Tianzhen_Lang	61	Toronto, Ontario	I have come here for about 5 months, the environment is really good and people treat animals kindly. Especially in… https://t.co/WwhmKbgSDo	come months environment really good people treat animals kindly especially	0.35	0.8	Positive	0.0	0.572	0.428	0.854	Positive
5	5	2022-06-30 19:37:33+00:00	Fast_food_pizza	2	日本	Hello. I want to make Nàpoli-pizza combines a subway and McDonald's fast food restaurants. #crowdfunding #project https://t.co/3pWSYgZVtk	hello want make nàpoli pizza combines subway mcdonald fast food restaurants crowdfunding project	0.2	0.6	Positive	0.0	0.098	0.902	0.0772	Positive
6	6	2022-06-30 19:18:05+00:00	shilamt	103	Toronto, Ontario	Check out this home! Unique 2-storey ground floor condo in a mid-rise building. Just steps to High Park and the Sub… https://t.co/m5Kdrtwh3v	check home unique storey ground floor condo mid rise building steps high park sub	0.17833333333333334	0.5133333333333333	Positive	0.0	0.0	1.0	0.0	Neutral
7	7	2022-06-30 19:00:42+00:00	bobopsi	179		@Sal_Robins It was a silly comedy at the time. It's not fair to judge past times by today's standards and values.… https://t.co/WuwOl7kHR4	sal_robins silly comedy time fair judge past times today standards values	-0.01666666666666668	0.6749999999999999	Negative	0.0	0.551	0.449	0.765	Positive
8	8	2022-06-30 18:06:32+00:00	TakesOnFire	353		@the_transit_guy Same reason there are so many subway restaurants. Low overhead.	the_transit_guy reason many subway restaurants low overhead	0.25	0.4	Positive	0.259	0.0	0.741	-0.2732	Negative
9	9	2022-06-30 16:43:13+00:00	YtNextGenGaming	141	Miami, FL	Select Subway Restaurants: Buy One Footlong Sub, Get One Footlong Sub use code FREEFOOTLONG https://t.co/dXzOmiKPZ9	select subway restaurants buy one footlong sub get one footlong sub use code freefootlong	0.0	0.0	Neutral	0.0	0.0	1.0	0.0	Neutral
10	10	2022-06-30 16:06:38+00:00	Fast_food_pizza	2	日本	Hello. I want to make Nàpoli-pizza combines a subway and McDonald's fast food restaurants. #crowdfunding #project https://t.co/2ycNiwxatU	hello want make nàpoli pizza combines subway mcdonald fast food restaurants crowdfunding project	0.2	0.6	Positive	0.0	0.098	0.902	0.0772	Positive
11	11	2022-06-30 15:06:35+00:00	Fast_food_pizza	2	日本	Nàpoli-pizza combines a subway and McDonald's fast food restaurants. #crowdfunding #project https://t.co/9XEPYSUKGL	nàpoli pizza combines subway mcdonald fast food restaurants crowdfunding project	0.2	0.6	Positive	0.0	0.0	1.0	0.0	Neutral
12	12	2022-06-30 14:51:02+00:00	slickdeals	1039	Los Angeles, CA	Select Subway Restaurants: Buy One Footlong Sub, Get One Footlong Sub Free &amp; More https://t.co/IX51vFFeAa *Slickde… https://t.co/3T4PwOCkC8	select subway restaurants buy one footlong sub get one footlong sub free amp slickde	0.4	0.8	Positive	0.0	0.202	0.798	0.5106	Positive
13	13	2022-06-30 13:53:52+00:00	mickhelmick4	282		@jackcromwell16 @MotherFoulker I walked out of any store that 'required' them. Subway restaurants about 5X.	jackcromwell motherfoulker walked store required subway restaurants	0.0	0.0	Neutral	0.0	0.0	1.0	0.0	Neutral
14	14	2022-06-30 12:31:28+00:00	jungbutt	311	she/her	It's connected to one of the largest malls in Asia and also the subway. It's in gangnam and it's absolutely giganti… https://t.co/VuJpdfnd4R	connected one largest malls asia also subway gangnam absolutely giganti	0.2	0.9	Positive	0.0	0.0	1.0	0.0	Neutral
21	21	2022-06-30 02:44:25+00:00	Trevenclaw	1036	Los Anjeles	Spent all weekend in crowded New York, riding the subway, eating in restaurants, still no COVID. Three years in and I remain undefeated.	spent weekend crowded new york riding subway eating restaurants still covid three years remain undefeated	0.018181818181818174	0.2772727272727273	Positive	0.0	0.0	1.0	0.0	Neutral
22	22	2022-06-30 01:34:09+00:00	getloud101	1277	USA	@EllenMcCarthy No covid. Work from home but take the subway often and interact with lots of people. Eat in restaura… https://t.co/dpSMGq9rDw	ellenmccarthy covid work home take subway often interact lots people eat restaura	0.0	0.0	Neutral	0.0	0.0	1.0	0.0	Neutral
23	23	2022-06-30 00:59:09+00:00	joe_cohn	110		@EllenMcCarthy Myself, spouse, adult daughter all living together in NY suburbs, never tested positive. I commute… https://t.co/2uzlkIe28D	ellenmccarthy spouse adult daughter living together suburbs never tested positive commute	0.16363636363636364	0.42272727272727273	Positive	0.226	0.0	0.774	-0.4449	Negative
24	24	2022-06-29 23:15:21+00:00	Mahykal	638	Edmonton, AB	@HarryTucker Someone needs to start whistleblowing restaurants that do this or keep the tips like Subway does. All… https://t.co/ywlxyBfLKk	harrytucker someone needs start whistleblowing restaurants keep tips like subway	0.0	0.0	Neutral	0.0	0.217	0.783	0.3612	Positive
27	27	2022-06-29 22:06:05+00:00	AaliyahTrene	115	Cleveland, OH	@wtfbrowns You’re probably right lol but don’t they only have chain restaurants like subway there	wtfbrowns probably right lol chain restaurants like subway	0.5428571428571429	0.6178571428571429	Positive	0.0	0.469	0.531	0.6486	Positive
28	28	2022-06-29 18:54:46+00:00	be_jonze	248	Georgia	@mama_dance9 Running a bunch of Subway restaurants. Does it hurt my feelings when phish twitter talks about how gre… https://t.co/hQ3mY1Cdd8	mama_dance running bunch subway restaurants hurt feelings phish twitter talks gre	0.0	0.0	Neutral	0.254	0.0	0.746	-0.5267	Negative
30	30	2022-06-29 17:39:23+00:00	Nightfallgamez	533	Wisconsin, USA	I wish McDonald's and Subway weren't the only fast food restaurants a walkable distance from my work 😖	wish mcdonald subway fast food restaurants walkable distance work	0.2	0.6	Positive	0.0	0.252	0.748	0.4019	Positive
34	34	2022-06-29 14:42:38+00:00	andrewsorginc	109	666 Broadway 12th Fl NYC 10012	2/ Steps away from the city’s finest restaurants, museums, shopping and supermarkets, and near all major subway lin… https://t.co/1RdU7O7us2	steps away city finest restaurants museums shopping supermarkets near major subway lin	0.08125	0.45	Positive	0.0	0.0	1.0	0.0	Neutral
35	35	2022-06-29 14:10:44+00:00	MoneyMakingMakk	586	Saut-Mathurine 🇭🇹	@ski_824 @Hollyhef @cemorecake718 Honestly the fact that you compared subway stations to restaurants to make a point you got it bruv	ski_ hollyhef cemorecake honestly fact compared subway stations restaurants make point got bruv	0.6	0.9	Positive	0.0	0.2	0.8	0.4588	Positive
37	37	2022-06-29 13:50:20+00:00	MoneyMakingMakk	586	Saut-Mathurine 🇭🇹	Mans just compared a subway station to restaurants can’t even make that shit up	mans compared subway station restaurants even make shit	-0.2	0.8	Negative	0.34	0.0	0.66	-0.5574	Negative
38	38	2022-06-29 12:37:23+00:00	RAILMag	4873	Washington, DC	@PlanningAutumn Suburban - largely single-family homes - but could walk to the subway &amp; retail/restaurants (in Buff… https://t.co/jigqulg6Zs	planningautumn suburban largely single family homes could walk subway amp retail restaurants buff	-0.03571428571428571	0.10714285714285714	Negative	0.0	0.0	1.0	0.0	Neutral
39	39	2022-06-29 11:49:44+00:00	SubwayUK	2775		@seanabbo_mcr Hi Sean! Not all restaurants have this options. We would recommend to contact your local restaurant f… https://t.co/BDyn6dz1bb	seanabbo_mcr sean restaurants options would recommend contact local restaurant	0.0	0.0	Neutral	0.0	0.238	0.762	0.3612	Positive
41	41	2022-06-29 09:47:14+00:00	SubwayUK	2775		@SpacePotatoHan Thanks for letting us know. As a franchise business, all Subway restaurants are independently owned… https://t.co/xU6iCYAiAd	spacepotatohan thanks letting know franchise business subway restaurants independently owned	0.1	0.1625	Positive	0.0	0.244	0.756	0.4404	Positive
43	43	2022-06-29 07:22:27+00:00	DimitreusK	1865	Athens, Greece	@irvins @earth_locations -Taxi drivers will try to rip you off and there is a lot of pickpocketing in the subway bu… https://t.co/W3y2bkzK7M	irvins earth_locations taxi drivers try rip lot pickpocketing subway	0.0	0.0	Neutral	0.0	0.0	1.0	0.0	Neutral
47	47	2022-06-29 03:24:04+00:00	spicyKimo	546	St Petersburg, FL	I didn’t wanna say this, but I understand why the man at subway shot that man.. these mofos are crazy at they littl… https://t.co/a7p7TNhnzL	wanna say understand man subway shot man mofos crazy littl	-0.6	0.9	Negative	0.211	0.0	0.789	-0.34	Negative
49	49	2022-06-29 00:41:56+00:00	IckyWoodz	1381	Austin, USA	Idk what it is about assembly line type fast food restaurants that make folks act up. Seen ppl make a scene in Subw… https://t.co/LXFIVnAsWQ	idk assembly line type fast food restaurants make folks act seen ppl make scene subw	0.2	0.6	Positive	0.091	0.0	0.909	-0.1027	Negative
50	50	2022-06-29 00:25:34+00:00	unbirthdayangel	2683	Indiana	@LivingDeadBoy93 Nice! In my town there's a Subway and a local pizza place and a couple local restaurants (one is a… https://t.co/bDTxqydIoG	livingdeadboy nice town subway local pizza place couple local restaurants one	0.19999999999999998	0.3333333333333333	Positive	0.0	0.219	0.781	0.4215	Positive
51	51	2022-06-28 23:14:15+00:00	mappatassie73	243	Melbourne	@theage @aussiewongm There are no toilets on the metropolitan train side of the station. Who designed that ! They… https://t.co/Jlt1sgLJ2T	theage aussiewongm toilets metropolitan train side station designed	0.0	0.0	Neutral	0.0	0.0	1.0	0.0	Neutral
53	53	2022-06-28 20:09:22+00:00	ShaneDPhillips	1673	Los Angeles	I too would like to live in a detached house with a large, private backyard and lots of street parking for friends,… https://t.co/Zzajd9SUU5	would like live detached house large private backyard lots street parking friends	0.11688311688311688	0.43452380952380953	Positive	0.093	0.348	0.559	0.6249	Positive
54	54	2022-06-28 19:18:43+00:00	dopeaxxPANA	275	Bay Area.	I be so mad seeing people move slow as hell at fast food restaurants, especially subway… like damn haven’t you ever… https://t.co/4e08j9RDA4	mad seeing people move slow hell fast food restaurants especially subway like damn ever	-0.18125000000000002	0.75	Negative	0.457	0.118	0.425	-0.8396	Negative
55	55	2022-06-28 18:25:27+00:00	BhavnishArora2	0		Taxes make some sense places like domino's, McDonald's, Subway and many more branded restaurants.! But who knows??… https://t.co/Y1gs4xolnN	taxes make sense places like domino mcdonald subway many branded restaurants knows	0.5	0.5	Positive	0.0	0.185	0.815	0.3612	Positive
56	56	2022-06-28 18:09:12+00:00	people_silly	747	USA	@AhComfy There's no excuse for too much mayo! But seriously, that's a sad story. Tip: avoid fast food restaurant… https://t.co/PVuix2hgh2	ahcomfy excuse much mayo seriously sad story tip avoid fast food restaurant	-0.03749999999999999	0.4625	Negative	0.429	0.08	0.491	-0.6908	Negative
57	57	2022-06-28 17:41:56+00:00	brentito86	127	Trinidad and Tobago	UPDATE Prestige Holdings is announcing the closure of its restaurants in light of the Tropical Storm Warning. - S… https://t.co/e0jZwXC4rf	update prestige holdings announcing closure restaurants light tropical storm warning	0.4	0.7	Positive	0.211	0.0	0.789	-0.34	Negative
59	59	2022-06-28 15:18:53+00:00	tarot_honey	55		Signs as fast food restaurants: Aries: Burger King Taurus: Sonic Gemini: McDonalds Cancer: Chic Fil A Leo: Starbu… https://t.co/thlFVxdStK	signs fast food restaurants aries burger king taurus sonic gemini mcdonalds cancer chic fil leo starbu	0.2	0.6	Positive	0.215	0.102	0.683	-0.5106	Negative
60	60	2022-06-28 15:15:38+00:00	Agent_220	618	Los Angeles, CA	@PBroussard15 Mine was KFC mashed potatoes and subway Tuna lmao the 2 most unavailable fast food restaurants ever.… https://t.co/Je4noUq2R7	pbroussard mine kfc mashed potatoes subway tuna lmao unavailable fast food restaurants ever	0.4	0.8	Positive	0.0	0.245	0.755	0.5994	Positive
63	63	2022-06-28 13:30:08+00:00	mdcunning	847	Toronto	Check out this home! Unique 2-storey ground floor condo in a mid-rise building. Just steps to High Park and the Sub… https://t.co/5hjxOrVvb7	check home unique storey ground floor condo mid rise building steps high park sub	0.17833333333333334	0.5133333333333333	Positive	0.0	0.0	1.0	0.0	Neutral
64	64	2022-06-28 13:17:07+00:00	SquirtleCapital	585	Manhattan, NY	@cmjonescap @HeIIsBitchen I’ve lived in West Village, Soho, Midtown, Gramercy…if I had to move right now I’d do Nol… https://t.co/2UEKwNyEPL	cmjonescap heiisbitchen lived west village soho midtown gramercy move right nol	0.2857142857142857	0.5357142857142857	Positive	0.0	0.0	1.0	0.0	Neutral
65	65	2022-06-28 12:32:53+00:00	RealtyByDesignT	63		Check out this home! Unique 2-storey ground floor condo in a mid-rise building. Just steps to High Park and the Sub… https://t.co/GMer7FMZ3w	check home unique storey ground floor condo mid rise building steps high park sub	0.17833333333333334	0.5133333333333333	Positive	0.0	0.0	1.0	0.0	Neutral
68	68	2022-06-28 09:51:48+00:00	gtiso	845	Socialist hermit kingdom	@hydratedthreat I don't know what poor neighbourhoods you've visited, but in the ones I've been to McDonald's, Subw… https://t.co/kD8B16Exh1	hydratedthreat know poor neighbourhoods visited ones mcdonald subw	-0.4	0.6	Negative	0.307	0.0	0.693	-0.4767	Negative
70	70	2022-06-28 06:51:48+00:00	forgottentitan	603		@JSwayArt I don’t get what this guy is going on about. Like you can get yogurt and eggs from bodegas. Also there’… https://t.co/r8YQ28wkhW	jswayart get guy going like get yogurt eggs bodegas also	0.0	0.0	Neutral	0.0	0.217	0.783	0.3612	Positive
74	74	2022-06-28 01:24:16+00:00	1averageguy1	311		@FrankFigliuzzi1 There are clearly too many doors at Subway restaurants	frankfigliuzzi clearly many doors subway restaurants	0.5	0.5	Positive	0.0	0.351	0.649	0.4019	Positive
75	75	2022-06-28 00:05:00+00:00	hero	20		@thisisalyssa @SUBWAY Hi Alyssa, we have a store locator on our website for the Subway restaurants that we're avail… https://t.co/y4Qm5RZ4eY	thisisalyssa subway alyssa store locator website subway restaurants avail	0.0	0.0	Neutral	0.0	0.0	1.0	0.0	Neutral
76	76	2022-06-28 00:01:40+00:00	LeCountB	2419	Wasington, DC	@ShopaholicIAM @SUBWAY @UberEats I usually use UE over DD and GH unless ordering directly from the restaurants app (earning points too).	shopaholiciam subway ubereats usually use unless ordering directly restaurants app earning points	-0.075	0.325	Negative	0.0	0.0	1.0	0.0	Neutral
78	78	2022-06-27 23:20:45+00:00	abstractica	1743	BC	ugh... remember those photos of men in Subway restaurants loaded up like Rambo? what kind of a sick joke is this w… https://t.co/TqBxM73S0J	ugh remember photos men subway restaurants loaded like rambo kind sick joke	-0.05714285714285716	0.8785714285714286	Negative	0.288	0.382	0.33	0.25	Positive
80	80	2022-06-27 18:08:16+00:00	l_sassy	1145	Virginia Beach, VA	Man kills Subway worker and injures other over 'too much mayo' - The Washington Post Restaurants, malls, schools, c… https://t.co/xSWIJ0CGjx	man kills subway worker injures much mayo washington post restaurants malls schools	0.2	0.2	Positive	0.241	0.0	0.759	-0.5423	Negative
82	82	2022-06-27 17:58:04+00:00	ohionascarfan	875	Ohio	@WesSchroll @FetchRewards These fine restaurants should be on the @FetchRewards app @Applebees @LongHornSteaks… https://t.co/HHOR6pZRIY	wesschroll fetchrewards fine restaurants fetchrewards app applebees longhornsteaks	0.4166666666666667	0.5	Positive	0.0	0.205	0.795	0.2023	Positive
83	83	2022-06-27 17:54:04+00:00	Loudlobster578	1201	Green Bay, WI	@moli_315 When it comes to fast food, chick fil a and popeyes are popular for chicken. Subway for subs. McDonald is… https://t.co/fxsd0esga0	moli_ comes fast food chick fil popeyes popular chicken subway subs mcdonald	0.0666666666666667	0.8166666666666668	Positive	0.0	0.203	0.797	0.4215	Positive
85	85	2022-06-27 16:13:46+00:00	jamiroqueer	3508	New York, NY	@knockers41 Absolutely not lol. You’re not even close to following that advice, are you kidding So, big packed-bar… https://t.co/Sw3LW1TWoo	knockers absolutely lol even close following advice kidding big packed bar	0.26666666666666666	0.3	Positive	0.0	0.333	0.667	0.5413	Positive
86	86	2022-06-27 16:00:37+00:00	hartfordcourant	552	Hartford, Connecticut	The close access to much of the state is a “key feature” of Subway’s new headquarters, the national chain of sandwi… https://t.co/UlCmCoKp5z	close access much state key feature subway new headquarters national chain sandwi	0.11212121212121212	0.5515151515151515	Positive	0.0	0.0	1.0	0.0	Neutral
87	87	2022-06-27 15:56:14+00:00	rf231117	463		@RexChapman Just waiting for @SenTedCruz to chime in and insist that the problem was that the Subway had a door and… https://t.co/MQQ2OJWqkw	rexchapman waiting sentedcruz chime insist problem subway door	0.0	0.0	Neutral	0.278	0.0	0.722	-0.4019	Negative
88	88	2022-06-27 15:47:42+00:00	JakeMHS	480	NYC	@cooperlund Upper West Side. I don't care that much about nightlife but there's good restaurants and bars around. G… https://t.co/WFVSYXk5o5	cooperlund upper west side care much nightlife good restaurants bars around	0.3	0.26666666666666666	Positive	0.0	0.404	0.596	0.7269	Positive
89	89	2022-06-27 15:47:05+00:00	knockers41	49		@jamiroqueer All the time, which makes wearing a mask to take a subway to packed bars and restaurants even more rid… https://t.co/6ZDTnZicar	jamiroqueer time makes wearing mask take subway packed bars restaurants even rid	0.0	0.0	Neutral	0.0	0.0	1.0	0.0	Neutral
90	90	2022-06-27 14:34:25+00:00	dannyantell	7657		My wife asked me to take her to one of those restaurants where they make the food right in front of you. So, I took… https://t.co/EhUtyA9QWb	wife asked take one restaurants make food right front took	0.2857142857142857	0.5357142857142857	Positive	0.0	0.0	1.0	0.0	Neutral
91	91	2022-06-27 12:37:48+00:00	teresawonline	4226	Raleigh, NC	@SenTedCruz @BreitbartNews Hardening restaurants, grocery stores, movie theaters, and schools? So you can continue… https://t.co/BoqgGYSPos	sentedcruz breitbartnews hardening restaurants grocery stores movie theaters schools continue	0.0	0.0	Neutral	0.0	0.0	1.0	0.0	Neutral
93	93	2022-06-27 10:51:47+00:00	clevelandwest	1983	ohio	Subway Restaurants Green T-Shirt https://t.co/W3zCY63a3b #eBay via @eBay	subway restaurants green shirt ebay via ebay	-0.2	0.3	Negative	0.0	0.0	1.0	0.0	Neutral
97	97	2022-06-27 03:09:31+00:00	FrugalFeedsAU	0		DEAL: EatClub – $5 off with $6 Minimum Spend at Participating Subway Restaurants https://t.co/eqSsk1sE2w	deal eatclub minimum spend participating subway restaurants	0.0	0.0	Neutral	0.0	0.0	1.0	0.0	Neutral
99	99	2022-06-27 02:14:56+00:00	LidsRodney	4765	Anywhere, WA	@starkmojo Long Beach wa?? You mean Dylan’s Cottage Bakery??? BEST SANDWICHES IN THE WORLD But I’m not there. I me… https://t.co/V2P22Lvk12	starkmojo long beach mean dylan cottage bakery best sandwiches world	0.2125	0.46249999999999997	Positive	0.0	0.318	0.682	0.6369	Positive
101	101	2022-06-26 19:47:26+00:00	PeoChiefsGM	1229	Peoria, IL	Nothing like ordering lunch for my staff through the app restaurants make you download. 35 mins after order they c… https://t.co/Oeju4jNruy	nothing like ordering lunch staff app restaurants make download mins order	0.0	0.0	Neutral	0.174	0.0	0.826	-0.2755	Negative
103	103	2022-06-26 18:01:31+00:00	MadameJolie2003	331		@MisterCucvmber Restaurants nowadays suck. Overpriced, etc. Paid like $30 for 4 super small tacos at some "fancy" M… https://t.co/5FzqAKTpTC	mistercucvmber restaurants nowadays suck overpriced etc paid like super small tacos fancy	0.04166666666666666	0.5333333333333333	Positive	0.158	0.35	0.492	0.5423	Positive
104	104	2022-06-26 17:50:55+00:00	VeganAlienKitty	1279	I Hail From Star System Vega🌱	#HowTo #Order #Vegan at #Subway: A #SandwichLovers #Guide | VegNews https://t.co/Um3TmbJZcC via @VegNews #Veganism… https://t.co/sPOdGO6kIJ	howto order vegan subway sandwichlovers guide vegnews via vegnews veganism	0.0	0.0	Neutral	0.0	0.0	1.0	0.0	Neutral
105	105	2022-06-26 17:50:10+00:00	MisterCucvmber	129		tired of going on dates with guys who don‘t eat at restaurants cause they‘re too cheap and then suggest subway inst… https://t.co/JnVejGT1bf	tired going dates guys eat restaurants cause cheap suggest subway inst	0.0	0.7	Neutral	0.225	0.0	0.775	-0.4404	Negative
111	111	2022-06-26 07:36:13+00:00	LRaisone	214	Campagne belge	Domino's pizza a aujourd'hui une place solide dans l'industrie du fast food: 1️⃣ McDonald🍔: 40 031 restaurants 2️⃣… https://t.co/vYxwcJDRsZ	domino pizza aujourd hui une place solide dans industrie fast food mcdonald restaurants	0.2	0.6	Positive	0.0	0.0	1.0	0.0	Neutral
113	113	2022-06-26 06:15:24+00:00	ckjl001	1	Toronto	Plaza on Yonge condos at Yonge/Finch. Prime location in North York, the fastest appreciating neighborhoods. Mins wa… https://t.co/9vvo1hDx5X	plaza yonge condos yonge finch prime location north york fastest appreciating neighborhoods mins	0.0	0.0	Neutral	0.0	0.195	0.805	0.4404	Positive
115	115	2022-06-26 01:14:49+00:00	djshwaub	357		@SUBWAY I have a question. I love eating at your restaurants, but why are you sending me coupons that no store accepts?	subway question love eating restaurants sending coupons store accepts	0.5	0.6	Positive	0.0	0.481	0.519	0.7579	Positive
116		Date	user_name	user_friends	user_location	text	text	0.0	0.0	Neutral	0.0	0.0	1.0	0.0	Neutral
117	0	2022-07-04 22:47:47+00:00	Necrodius	2222	I'm right behind you...	@pulte It would be great if you could. Subway is still open, pizza place too. You could make a great dinner tonight… https://t.co/yXAhA65u1w	pulte would great could subway still open pizza place could make great dinner tonight	0.5333333333333333	0.6666666666666666	Positive	0.0	0.406	0.594	0.8481	Positive
118	1	2022-07-04 22:29:12+00:00	brodakii	704	Hell, MI	@retardmuppet tfw the Pizza Hut transitions to a Subway but I clock him a hundred yards away https://t.co/Ag80xYaGeT	retardmuppet tfw pizza hut transitions subway clock hundred yards away	0.0	0.0	Neutral	0.0	0.0	1.0	0.0	Neutral
119	2	2022-07-04 19:50:47+00:00	thezinhles	908	music twitter	no this other lady described men as rats, holding a slice of pizza on a new york subway and i can’t unsee it https://t.co/WkHl1SgzDt	lady described men rats holding slice pizza new york subway unsee	0.13636363636363635	0.45454545454545453	Positive	0.0	0.0	1.0	0.0	Neutral
120	3	2022-07-04 18:35:00+00:00	Antipurity	298	New York, USA	@manavamp how about when u see a subway rat with a piece of pizza?	manavamp see subway rat piece pizza	0.0	0.0	Neutral	0.0	0.0	1.0	0.0	Neutral
121	4	2022-07-04 17:39:44+00:00	antcap24	612	Orlando, FL	Anyone have a recommendation for best pizza in Manhattan or nearby to travel by subway?	anyone recommendation best pizza manhattan nearby travel subway	1.0	0.3	Positive	0.0	0.375	0.625	0.6369	Positive
122	5	2022-07-04 17:14:42+00:00	patrhetoric	121		@sfog_sfog @blindcinema_snd @salinono_ only seen it in hannover and berlin so far but yeah. p.s. pizza hut is reg c… https://t.co/cbi2UMZB1s	sfog_sfog blindcinema_snd salinono_ seen hannover berlin far yeah pizza hut reg	0.1	1.0	Positive	0.0	0.18	0.82	0.296	Positive
123	6	2022-07-04 17:02:45+00:00	GeneMeyerLOL	2668	New York, USA	Germany: (Everyone wearing masks on the subway three years into a pandemic) America: “WHAT DO YA MEAN I CANT BRING… https://t.co/xUoXRS0YgH	germany everyone wearing masks subway three years pandemic america mean cant bring	-0.3125	0.6875	Negative	0.0	0.0	1.0	0.0	Neutral
124	7	2022-07-04 16:51:16+00:00	bcsmith46	412	Sacramento, CA	Only $99.00 to order a Subway Personal Pizza. This is really a screenshot from their online menu. Of course, this… https://t.co/vKVL7lJwDX	order subway personal pizza really screenshot online menu course	0.1	0.25	Positive	0.0	0.0	1.0	0.0	Neutral
125	8	2022-07-04 16:35:00+00:00	Charles85381298	17		Thank you Columbia Schools for an amazing week of showing your appreciation. We got new Columbia gear, an Amazon gi… https://t.co/BdxcpuvE2g	thank columbia schools amazing week showing appreciation got new columbia gear amazon	0.3681818181818182	0.6772727272727272	Positive	0.0	0.585	0.415	0.8834	Positive
126	9	2022-07-04 15:33:15+00:00	hanayanaa	614	⚠️likes/rt suicide/menhera,etc	@MokouMobCemetar THATS SO STRANGE ???? AND WHY IS THE ENDING IN ENGLISH I DONT WANT PIZZA HUT AFTER THIS but to be… https://t.co/G93RsdveEN	mokoumobcemetar thats strange ending english dont want pizza hut	-0.025	0.075	Negative	0.302	0.0	0.698	-0.2551	Negative
127	10	2022-07-04 15:33:05+00:00	atticusferg	1646	La Cocina	@SUBWAY I’m probably easily your biggest fan. I’m a big fan of the new menu, however, I am in massive distress abo… https://t.co/bjJFoXLMAO	subway probably easily biggest fan big fan new menu however massive distress abo	0.14242424242424243	0.5969696969696969	Positive	0.175	0.361	0.464	0.3818	Positive
128	11	2022-07-04 09:35:13+00:00	profits_4	173	Sydney, New South Wales	@TraderIntrepid @jameswhelan42 @Zonert6 Add that to 95% of toppings from Subway and Pizza joints too 👀	traderintrepid jameswhelan zonert add toppings subway pizza joints	0.0	0.0	Neutral	0.0	0.0	1.0	0.0	Neutral
129	12	2022-07-04 09:15:04+00:00	CyberPunkCortes	287	Mega City One	If I sat in the subway nibbling this giant cheez it, I would know what it’s like to be Pizza Rat. https://t.co/kdZCQsYtfQ	sat subway nibbling giant cheez would know like pizza rat	0.0	1.0	Neutral	0.0	0.217	0.783	0.3612	Positive
130	13	2022-07-04 08:27:37+00:00	OpinionLine96	6349	Cork	TAYTO FIZZ COLA IN FERMOY: @pjcoogan is talking to Aaron Morrissey Texaco Spar Fermoy (Apache Pizza &amp; Subway) who g… https://t.co/kaiFeTIKiN	tayto fizz cola fermoy pjcoogan talking aaron morrissey texaco spar fermoy apache pizza amp subway	0.0	0.0	Neutral	0.0	0.0	1.0	0.0	Neutral
131	14	2022-07-04 04:21:47+00:00	VanEpperson	17	Los Angeles, California, USA	#Arbys No potato cakes #Subway No swiss cheese #TacoBell no mexican pizza. These chains DON'T CARE ABOUT THEIR LIFE… https://t.co/bskapr6fgj	arbys potato cakes subway swiss cheese tacobell mexican pizza chains care life	0.0	0.0	Neutral	0.0	0.225	0.775	0.4939	Positive
132	15	2022-07-04 03:07:21+00:00	ToddMPoole	4596	North America	Subway Skip the dishes Bell 888 Poker Poker stars Bermuda New Orleans pelicans Montreal canadiens Only fans Rogers… https://t.co/GtSZhotQah	subway skip dishes bell poker poker stars bermuda new orleans pelicans montreal canadiens fans rogers	0.13636363636363635	0.45454545454545453	Positive	0.0	0.0	1.0	0.0	Neutral
133	16	2022-07-04 03:01:04+00:00	AndyVermaut	34154	Diksmuide, België	New York City’s Famous ‘Pizza Rat’ Enjoys A Slice With His Family https://t.co/wK3TAtlKcR #AndyVermautLovesAnimals… https://t.co/7KwX6yWSOg	new york city famous pizza rat enjoys slice family andyvermautlovesanimals	0.3181818181818182	0.7272727272727273	Positive	0.0	0.268	0.732	0.5106	Positive
134	17	2022-07-04 02:57:32+00:00	Steve35398831	595	Ontario, Canada	@MadScientistFF Subway,Pizza Hut	madscientistff subway pizza hut	0.0	0.0	Neutral	0.0	0.0	1.0	0.0	Neutral
135	18	2022-07-04 01:45:18+00:00	shadow27	1047	KitE Studio	Watching #StrangerThings , the stoned pizza dudes? That's period authentic. All the local fast food joints were sta… https://t.co/Cj9bHoJzuz	watching strangerthings stoned pizza dudes period authentic local fast food joints sta	0.2333333333333333	0.45	Positive	0.0	0.0	1.0	0.0	Neutral
136	19	2022-07-04 01:26:35+00:00	SMessiahs	53		@NGRPresident @MBuhari @DMONigeria I have a list of 40 US business McD’s, BK, Wendy’s, In and Out, Chickfila, Jack… https://t.co/YZFV898VJj	ngrpresident mbuhari dmonigeria list business mcd wendy chickfila jack	0.0	0.0	Neutral	0.0	0.0	1.0	0.0	Neutral
137	20	2022-07-04 00:50:04+00:00	kayehmcee	221	Corning, NY	i just love subway pizza, okay.	love subway pizza okay	0.5	0.55	Positive	0.0	0.753	0.247	0.7269	Positive
138	21	2022-07-04 00:50:03+00:00	Burst_ZG	216		@SukarettoV In n out, chipotle, five guy, kinders, mod pizza, mountain mikes, subway, Panda Express, Carl’s Jr., We… https://t.co/2z3TaP6mzj	sukarettov chipotle five guy kinders mod pizza mountain mikes subway panda express carl	0.2	0.4	Positive	0.0	0.0	1.0	0.0	Neutral
139	22	2022-07-04 00:48:36+00:00	PriestguyYT	607	Canada	Pizza Hut and Subway...SIR PLEASE! https://t.co/FpQ756tuqB	pizza hut subway sir please	0.0	0.0	Neutral	0.0	0.365	0.635	0.3182	Positive
140	23	2022-07-04 00:47:09+00:00	JoeShiiestyy	108	Columbus, OH	@JoeyBFutureMVP Wain i gotta say this a fat L but i see you gotta peanut allergy so idk what to think. having Subwa… https://t.co/fWAeZwUWr5	joeybfuturemvp wain gotta say fat see gotta peanut allergy idk think subwa	0.0	0.0	Neutral	0.113	0.0	0.887	-0.1027	Negative
141	24	2022-07-04 00:25:17+00:00	NotYoMama9	1272	Maine, USA	The setting: I have established my desire for pizza however most are closed. Hubs: what do you want to eat Me: w… https://t.co/I6OgXJ5JMY	setting established desire pizza however closed hubs want eat	-0.1	0.1	Negative	0.0	0.364	0.636	0.4588	Positive
142	25	2022-07-04 00:24:14+00:00	DarbysCastle	19606	Here	@Marshalgonagetu @nicolejames Want him in a new jail built in the New York City subway.. where he shares it with rats.. and pizza..	marshalgonagetu nicolejames want new jail built new york city subway shares rats pizza	0.057575757575757565	0.30303030303030304	Positive	0.0	0.241	0.759	0.3612	Positive
143	26	2022-07-03 23:44:41+00:00	Littlefish_5	7070	Quintana Roo	@AKBrews If it had the subway pizza rat hanging from it, I’d buy it	akbrews subway pizza rat hanging buy	0.0	0.0	Neutral	0.0	0.0	1.0	0.0	Neutral
144	27	2022-07-03 23:27:02+00:00	michaelgrainger	19		@GameZedd @Dominos_AU @HungryJacksAU @KFCAustralia @subwayaustralia There's a Subway at Plainland (in the big servo… https://t.co/z0iGUd0d3Q	gamezedd dominos_au hungryjacksau kfcaustralia subwayaustralia subway plainland big servo	0.0	0.1	Neutral	0.0	0.0	1.0	0.0	Neutral
145	28	2022-07-03 23:26:34+00:00	BrittKate88	217	who the hell knows	@MadScientistFF Subway Pizza hut	madscientistff subway pizza hut	0.0	0.0	Neutral	0.0	0.0	1.0	0.0	Neutral
146	29	2022-07-03 22:24:31+00:00	PineappleSims_	183	Brindleton Bay	do americans not have pizza subs at subway!!! y’all missing out	americans pizza subs subway missing	-0.2	0.05	Negative	0.355	0.0	0.645	-0.296	Negative
147	30	2022-07-03 22:08:15+00:00	Elliejoel80	2063		Dominos pizza then subway for a salad when I eat to much pizza 🤣🤣🤣 https://t.co/sR7DBDKpaR	dominos pizza subway salad eat much pizza	0.2	0.2	Positive	0.0	0.0	1.0	0.0	Neutral
148	31	2022-07-03 20:37:08+00:00	KashmirKari	1154	United States	@CaroBucks Pizza Hut and Subway. Tough choices!	carobucks pizza hut subway tough choices	-0.3888888888888889	0.8333333333333334	Negative	0.231	0.0	0.769	-0.128	Negative
149	32	2022-07-03 20:34:21+00:00	parkjac211	1434	Parrish, Florida	@MadScientistFF Pizza Hut and Subway I use those two a lot	madscientistff pizza hut subway use two lot	0.0	0.0	Neutral	0.0	0.0	1.0	0.0	Neutral
150	33	2022-07-03 20:01:34+00:00	NOLALady6	206		@MadScientistFF Pizza Hut and Subway	madscientistff pizza hut subway	0.0	0.0	Neutral	0.0	0.0	1.0	0.0	Neutral
151	34	2022-07-03 19:48:42+00:00	loyaltohouston1	4440	Houston, TX	@MadScientistFF Dominos Pizza and Subway for me	madscientistff dominos pizza subway	0.0	0.0	Neutral	0.0	0.0	1.0	0.0	Neutral
152	35	2022-07-03 19:15:19+00:00	CalixVargas	582	Aspen Hill, MD	Pizza hut and subway right @OnlyJutes @EditsByMare https://t.co/emZdTqbGEI	pizza hut subway right onlyjutes editsbymare	0.2857142857142857	0.5357142857142857	Positive	0.0	0.0	1.0	0.0	Neutral
153	36	2022-07-03 17:29:57+00:00	Dapherdoos	979	Oregon Coast	@MadScientistFF Pizza Hut and Subway. I live in a tiny hick town with very limited options.	madscientistff pizza hut subway live tiny hick town limited options	0.021645021645021644	0.38095238095238093	Positive	0.174	0.0	0.826	-0.2263	Negative
154	37	2022-07-03 17:09:48+00:00	wiskejak	149	Here	Mmmm what to choose Pizza or Subway for lunch?	mmmm choose pizza subway lunch	0.0	0.0	Neutral	0.0	0.0	1.0	0.0	Neutral
155	38	2022-07-03 16:29:22+00:00	Reallycierra	94	on the westside	I only ate school lunch when they was serving pizza, subway sandwiches, baked desserts and the potato fries with sm… https://t.co/zxAUyJsfeP	ate school lunch serving pizza subway sandwiches baked desserts potato fries	0.0	0.0	Neutral	0.0	0.0	1.0	0.0	Neutral
156	39	2022-07-03 16:26:08+00:00	Belly132301560	482	GTA	@MadScientistFF Subway and taco bell or pizza hut	madscientistff subway taco bell pizza hut	0.0	0.0	Neutral	0.0	0.0	1.0	0.0	Neutral
157	40	2022-07-03 16:12:03+00:00	Dangc04	813	Tlaquepaque, Jalisco	@MadScientistFF -Subway -Pizza Hut	madscientistff subway pizza hut	0.0	0.0	Neutral	0.0	0.0	1.0	0.0	Neutral
158	41	2022-07-03 16:06:04+00:00	michael_willis1	3556	Lexington	@Coach_DCordell Pizza hut and subway would save me the most 💰	coach_dcordell pizza hut subway would save	0.0	0.0	Neutral	0.0	0.39	0.61	0.4939	Positive
159	42	2022-07-03 15:30:46+00:00	itsMatthewCook	1021	Grand Rapids, MI	This is tough! I think I'm going with Subway and Wendy's. 3. Arby's 4. Pizza Hut 5. DQ https://t.co/VW0hQSiwvN	tough think going subway wendy arby pizza hut	-0.3888888888888889	0.8333333333333334	Negative	0.176	0.0	0.824	-0.128	Negative
160	43	2022-07-03 15:12:37+00:00	DrJohnTHarris3	104		Arizona RX Energy, Water, Peanuts, Wheat Cereal &amp; Lactose-Free Milk high in protein, cheese pizza &amp; @USCannabisCncl… https://t.co/aS9EaXuUCs	arizona energy water peanuts wheat cereal amp lactose free milk high protein cheese pizza amp uscannabiscncl	0.28	0.6699999999999999	Positive	0.0	0.278	0.722	0.6597	Positive
161	44	2022-07-03 14:32:11+00:00	mariem201	2117		@MadScientistFF Subway's and Wendy's. Though would switch Wendy to McDonald's if it was the Florida one with pasta and pizza	madscientistff subway wendy though would switch wendy mcdonald florida one pasta pizza	0.0	0.0	Neutral	0.0	0.0	1.0	0.0	Neutral
162	45	2022-07-03 14:25:11+00:00	y4e_ri	1264	´*¨`*•✿ ✧･ﾟ: *✧･ﾟ:* • 15 • she / him • ic : teajinie • kins : yae miko, hu tao, venti ! ˙⊹❀	OK UM -genshin -minecraft -osu -bandori -pjeskai - ALOT of Nintendo games (spm odessey is my fav) -roblox -valorant… https://t.co/TsY1wGnBlH	genshin minecraft osu bandori pjeskai alot nintendo games spm odessey fav roblox valorant	0.0	0.0	Neutral	0.0	0.2	0.8	0.4588	Positive
163	46	2022-07-03 13:59:28+00:00	MikeKaspari	407		@eco_puni @thepopenjay Gawd, each new franchise in rural America was a 2X increase in ease of field work 70’s: Dai… https://t.co/Jx3Yqo3yft	eco_puni thepopenjay gawd new franchise rural america increase ease field work dai	0.06818181818181818	0.22727272727272727	Positive	0.0	0.324	0.676	0.5859	Positive
164	47	2022-07-03 12:17:28+00:00	Brandulf44	157		@ACTBrigitte Not "woke"? What are you talking about? 🤣 How exactly are Arby's, Papa Johns, Burger King, Little Caes… https://t.co/WS3K4Tkr62	actbrigitte woke talking exactly arby papa johns burger king little caes	0.03125	0.375	Positive	0.0	0.0	1.0	0.0	Neutral
165	48	2022-07-03 10:56:34+00:00	TuittHeure	121		@stephenburgen Grumpy old fart ;) I ate at Popeyes IN actual Louisiana. And it was glorioso! PS you forgot KFC, Bur… https://t.co/4wkmxlehui	stephenburgen grumpy old fart ate popeyes actual louisiana glorioso forgot kfc bur	0.05	0.15000000000000002	Positive	0.0	0.0	1.0	0.0	Neutral
166	49	2022-07-03 10:43:18+00:00	evanuba	750	London, SE1	@guardian "Compass Group operates several owned brands including Trattoria Pizza, Mondo Subs, (UK &amp; USA) Grab&amp;Co Fo… https://t.co/8zzFkvkege	guardian compass group operates several owned brands including trattoria pizza mondo subs amp usa grab amp	0.0	0.0	Neutral	0.0	0.0	1.0	0.0	Neutral
167	50	2022-07-03 10:01:57+00:00	Tares8i	739	Ground Zero	@salinono_ What the fuck. Subway is easily the best, dominos is B, KFC is C, pizza hut D, McDonalds is aweful dogshit food	salinono_ fuck subway easily best dominos kfc pizza hut mcdonalds aweful dogshit food	0.3	0.44999999999999996	Positive	0.174	0.328	0.498	0.4767	Positive
168	51	2022-07-03 09:16:37+00:00	VincentStClair	152	Burbank, CA	@PandasAndVidya Remember when a world class violinist Joshua Bell played in public in NY and no one recognized him… https://t.co/YZeNdW1A6R	pandasandvidya remember world class violinist joshua bell played public one recognized	0.0	0.06666666666666667	Neutral	0.0	0.194	0.806	0.34	Positive
169	52	2022-07-03 09:01:19+00:00	GaaraThis	72		@nartekvfx KFC dans ok mcdo et bk dans trop bon five guys dans boarf starbuck dans vomi pizza hut dans miam Subway dans bof	nartekvfx kfc dans mcdo dans trop bon five guys dans boarf starbuck dans vomi pizza hut dans miam subway dans bof	0.0	0.0	Neutral	0.0	0.0	1.0	0.0	Neutral
170	53	2022-07-03 08:15:58+00:00	newcastleboyy	4730	Newcastle, New South Wales, Australia	@BruceBoyd15 No, I don’t eat takeaway from Maccas, KFC, Subway, Pizza Hit, Domino’s etc. give the small guys a chance :)	bruceboyd eat takeaway maccas kfc subway pizza hit domino etc give small guys chance	-0.25	0.4	Negative	0.0	0.133	0.867	0.25	Positive
171	54	2022-07-03 03:50:46+00:00	Vicvillon	2433	vicvillonofficial@gmail.com	@memesiwish he wishes to find the pizza-stealing subway rat and overtake him, to become the pizza-stealing subway cat	memesiwish wishes find pizza stealing subway rat overtake become pizza stealing subway cat	0.0	0.0	Neutral	0.389	0.084	0.526	-0.7783	Negative
172	55	2022-07-03 03:18:32+00:00	jesuism0	746	ʚ she/her • 14 • blk ɞ	my mom asked earlier if i wanted pizza or subway and i felt so bad for saying no and then later on she asked me if… https://t.co/taNUhjsIV5	mom asked earlier wanted pizza subway felt bad saying later asked	-0.23333333333333328	0.38888888888888884	Negative	0.259	0.0	0.741	-0.5423	Negative
173	56	2022-07-03 03:01:19+00:00	jdecentralized	94		New Yorker's will seriously say who you calling a sh!t hole as a family of rats drags a pizza slice from a sleeping… https://t.co/rjFbVVhYBb	new yorker seriously say calling hole family rats drags pizza slice sleeping	-0.09848484848484848	0.5606060606060606	Negative	0.254	0.0	0.746	-0.34	Negative
174	57	2022-07-03 02:59:36+00:00	jdecentralized	94		@bobwyr__ @MeHitchc0ck @ChrisTrillion @OceansideCrane @Citizen_No_22 @GBow28 New Yorker's be like who you calling a… https://t.co/OlzE3L0itZ	bobwyr__ mehitchcck christrillion oceansidecrane citizen_no_ gbow new yorker like calling	0.13636363636363635	0.45454545454545453	Positive	0.0	0.217	0.783	0.3612	Positive
175	58	2022-07-03 01:02:33+00:00	Rendy_Jones	1242	Brooklyn, NY	I’m in Washington Heights rn and the subway station didn’t change its Licorice Pizza poster yet. They too are Alana Haim fans.	washington heights subway station change licorice pizza poster yet alana haim fans	0.0	0.0	Neutral	0.0	0.0	1.0	0.0	Neutral
176	59	2022-07-02 21:27:11+00:00	heartstop_her	636	She/They | 19 | 🌈	“ah yes nobody will recognize me if i wear this yankees cap. i am a native new yorker. i’m going to take the subway… https://t.co/zfAE6Kf2Xl	yes nobody recognize wear yankees cap native new yorker going take subway	0.13636363636363635	0.45454545454545453	Positive	0.0	0.197	0.803	0.4019	Positive
177	60	2022-07-02 19:27:11+00:00	hannnahncc	109		what’s the point of going to dominoes for anything but a pizza? find god and go to subway if you want a sandwich	point going dominoes anything pizza find god subway want sandwich	0.0	0.0	Neutral	0.0	0.298	0.702	0.34	Positive
178	61	2022-07-02 18:04:01+00:00	moerkoefin	151	Kotka, Suomi	@Mrofficer88 11 - you need to eat a pizza that has been wrapped around 30cm subway's sub as fast as possible &amp; video it	mrofficer need eat pizza wrapped around subway sub fast possible amp video	0.1	0.8	Positive	0.0	0.0	1.0	0.0	Neutral
179	62	2022-07-02 15:40:39+00:00	Papitrejo_	538	Lost	Subway pizza shlaps	subway pizza shlaps	0.0	0.0	Neutral	0.0	0.0	1.0	0.0	Neutral
180	63	2022-07-02 15:09:40+00:00	laIapan	6629	︎ ︎ ︎ ︎he was born along with the spring breeze, ︎ ︎ ︎ ︎ ︎swirling around blessing everyone with his ︎ ︎ ︎ ︎ ︎𝘱𝘳𝘦𝘴𝘦𝘯𝘤𝘦. 🏠; nbhd, kiehl	@jjieselle pizza hut, subway	jjieselle pizza hut subway	0.0	0.0	Neutral	0.0	0.0	1.0	0.0	Neutral
181	64	2022-07-02 14:59:30+00:00	laIapan	6629	︎ ︎ ︎ ︎he was born along with the spring breeze, ︎ ︎ ︎ ︎ ︎swirling around blessing everyone with his ︎ ︎ ︎ ︎ ︎𝘱𝘳𝘦𝘴𝘦𝘯𝘤𝘦. 🏠; nbhd, kiehl	@handphoni subway, pizza hut	handphoni subway pizza hut	0.0	0.0	Neutral	0.0	0.0	1.0	0.0	Neutral
182	65	2022-07-02 14:55:46+00:00	laIapan	6629	︎ ︎ ︎ ︎he was born along with the spring breeze, ︎ ︎ ︎ ︎ ︎swirling around blessing everyone with his ︎ ︎ ︎ ︎ ︎𝘱𝘳𝘦𝘴𝘦𝘯𝘤𝘦. 🏠; nbhd, kiehl	@ojpsi pizza hut, subway	ojpsi pizza hut subway	0.0	0.0	Neutral	0.0	0.0	1.0	0.0	Neutral
183	66	2022-07-02 14:55:21+00:00	laIapan	6629	︎ ︎ ︎ ︎he was born along with the spring breeze, ︎ ︎ ︎ ︎ ︎swirling around blessing everyone with his ︎ ︎ ︎ ︎ ︎𝘱𝘳𝘦𝘴𝘦𝘯𝘤𝘦. 🏠; nbhd, kiehl	@yerikalem pizza hut, subway	yerikalem pizza hut subway	0.0	0.0	Neutral	0.0	0.0	1.0	0.0	Neutral
184	67	2022-07-02 13:56:38+00:00	Bunnymom21	2150	The 6th Borough	@DarbysCastle I hope he isn’t running again he’s just taking the money because he’s a ConMan. Maybe he will be livi… https://t.co/voAN5i6qPW	darbyscastle hope running taking money conman maybe livi	0.0	0.0	Neutral	0.0	0.293	0.707	0.4404	Positive
185	68	2022-07-02 09:01:34+00:00	Pineapplenr	28	gw:60kg	@dennrder What i would do to have a fat subway oml amd just eat like a whole large pizza or chips cheese and curry sauce	dennrder would fat subway oml amd eat like whole large pizza chips cheese curry sauce	0.20714285714285713	0.41428571428571426	Positive	0.0	0.152	0.848	0.3612	Positive
186	69	2022-07-02 05:43:22+00:00	CatherBernard	185		@JizznyPrincess @stackedbimbo The 9 I have seen here are A&amp;W (the root beer but not their restaurant, though it doe… https://t.co/31puRTsuMf	jizznyprincess stackedbimbo seen amp root beer restaurant though doe	0.0	0.0	Neutral	0.0	0.0	1.0	0.0	Neutral
187	70	2022-07-02 04:39:00+00:00	moonkcalz	209	15, she/her, edtwt	@dennrder mcdonalds, subway, pizza, broccoli cheddar soup, regular non low cal ice cream, arrow root baby cookies,… https://t.co/FolGsiTLlJ	dennrder mcdonalds subway pizza broccoli cheddar soup regular non low cal ice cream arrow root baby cookies	0.0	0.18846153846153846	Neutral	0.116	0.0	0.884	-0.2732	Negative
188	71	2022-07-02 04:15:54+00:00	khiaishere	397	Atlanta, GA	@slimesogrimey Yea it’s like a pizza type subway	slimesogrimey yea like pizza type subway	0.0	0.0	Neutral	0.0	0.333	0.667	0.3612	Positive
189	72	2022-07-02 00:43:44+00:00	SergeantRaccoon	187	Australia	@EA Black Subway Pizza footlong sub	black subway pizza footlong sub	-0.16666666666666666	0.43333333333333335	Negative	0.0	0.0	1.0	0.0	Neutral
190	73	2022-07-01 23:57:37+00:00	GinaAside	68	Glendale, CA	@GinaGrad When I was in NYC, I walked past a Detroit-style pizza place going from my hotel to the subway and back:… https://t.co/BzHYroncrJ	ginagrad nyc walked past detroit style pizza place going hotel subway back	-0.125	0.125	Negative	0.0	0.0	1.0	0.0	Neutral
191	74	2022-07-01 22:56:58+00:00	kayehmcee	221	Corning, NY	all i want is subway pizza.	want subway pizza	0.0	0.0	Neutral	0.0	0.394	0.606	0.0772	Positive
192	75	2022-07-01 22:33:23+00:00	GabeGoralnick	1261	Manhattan, NY	The Chicago "subway" thing is so dysfunctional. No one knows how to run it and no one knows how to ride it. Stick to pizza @chicago	chicago subway thing dysfunctional one knows run one knows ride stick pizza chicago	0.0	0.0	Neutral	0.0	0.0	1.0	0.0	Neutral
193	76	2022-07-01 22:13:40+00:00	TheKenChilds	1254	Durham, NC	@harborhawks @SUBWAY Craigville Pizza &amp; Mexican has far better subs tho.	harborhawks subway craigville pizza amp mexican far better subs tho	0.19999999999999998	0.5	Positive	0.0	0.244	0.756	0.4404	Positive
194	77	2022-07-01 21:49:15+00:00	allanzio___	688	Venus - Sol - Luna	@Laluchaira Subway y pizza Mjm	laluchaira subway pizza mjm	0.0	0.0	Neutral	0.0	0.0	1.0	0.0	Neutral
195	78	2022-07-01 21:30:52+00:00	Laluchaira	492	Guatemala	Subway de pizza O Subway y pizza	subway pizza subway pizza	0.0	0.0	Neutral	0.0	0.0	1.0	0.0	Neutral
196	79	2022-07-01 21:28:10+00:00	allondz	581	district of criminals	kinda want subway, kinda want &amp;pizza	kinda want subway kinda want amp pizza	0.0	0.0	Neutral	0.0	0.287	0.713	0.0036	Neutral
197	80	2022-07-01 21:15:10+00:00	FlipsToLemke	822	Dirty Jerz	@JulianValentin Take it from another person who ate Pit Subway and Benson Chick Fil A almost every day (also Benson… https://t.co/mkRPiPXuzP	julianvalentin take another person ate pit subway benson chick fil almost every day also benson	0.0	0.0	Neutral	0.0	0.0	1.0	0.0	Neutral
198	81	2022-07-01 20:50:07+00:00	shockolatebar	12		@dennrder 1. Subway 2. Chili Cheese Nuggets 3. Pizza &amp; Burgers (take-out) 4. Sushi and generally Asian food 5. Mozz… https://t.co/zXnV1A05UM	dennrder subway chili cheese nuggets pizza amp burgers take sushi generally asian food mozz	0.0	0.0	Neutral	0.0	0.0	1.0	0.0	Neutral
199	82	2022-07-01 19:13:12+00:00	lilscrilla_md	1995	up there w/ Jesus 💨	Pizza from subway &gt;&gt;	pizza subway	0.0	0.0	Neutral	0.0	0.0	1.0	0.0	Neutral
200	83	2022-07-01 19:05:56+00:00	therealkings86	749	Hier und mal da	Habe nun Lays da in dem Sorten Subway (Teriyaki), KFC (Huhn) und Pizza Hut (Margherita) 🤔	habe nun lays dem sorten subway teriyaki kfc huhn und pizza hut margherita	0.0	0.0	Neutral	0.0	0.0	1.0	0.0	Neutral
201	84	2022-07-01 18:42:43+00:00	Philadeldog	603	New York City	🍕🐀 is back at it.. https://t.co/U9IhFzV2iZ	back	0.0	0.0	Neutral	0.0	0.0	1.0	0.0	Neutral
202	85	2022-07-01 18:04:46+00:00	ElephantDoCrack	858		Eating that subway pizza	eating subway pizza	0.0	0.0	Neutral	0.0	0.0	1.0	0.0	Neutral
203	86	2022-07-01 16:43:06+00:00	oceanbreezexo	118	Rhode Island, USA	Kept it under $20 and trying to be healthy again! Besides the bakery and pizza lol. I had subway yesterday. https://t.co/Y3g6nyc4PS	kept trying healthy besides bakery pizza lol subway yesterday	0.65	0.6	Positive	0.0	0.44	0.56	0.6705	Positive
204	87	2022-07-01 15:11:35+00:00	BunniBrickhouse	1618	Saturn	I want Pizza and Popeyes right now…but Mexico in 20 days so ima settle for subway and water 😞	want pizza popeyes right mexico days ima settle subway water	0.2857142857142857	0.5357142857142857	Positive	0.0	0.126	0.874	0.0772	Positive
205	88	2022-07-01 14:52:24+00:00	Theory_Praxis	67		@lndian_Bronson I lived in NYC for a decade and no, there's nothing there capable of redeeming its abject shittines… https://t.co/HyGHGVj4Hw	lndian_bronson lived nyc decade nothing capable redeeming abject shittines	0.35	0.45	Positive	0.214	0.0	0.786	-0.2924	Negative
206	89	2022-07-01 14:12:26+00:00	crschmidt	1022	Cambridge, MA	I'm informed there are apparently late night pizza places in Cambridge. I guess the real trick would have been to a… https://t.co/Qj3ynbOPt1	informed apparently late night pizza places cambridge guess real trick would	-0.04999999999999999	0.45	Negative	0.107	0.0	0.893	-0.0516	Negative
207	90	2022-07-01 13:29:23+00:00	rshap74	13235	Jersey Shore	@stillgray I spent the day in NYC last Saturday. Had a great time doing some shopping eating amazing pizza and even… https://t.co/lS0xfFDCpM	stillgray spent day nyc last saturday great time shopping eating amazing pizza even	0.32500000000000007	0.4541666666666667	Positive	0.0	0.418	0.582	0.836	Positive
208	91	2022-07-01 11:42:23+00:00	catz_pa	360		@AwooTimesTwo @Prozacookies alternatives include (but are not limited to): "Pizza topping" and "Spyro subway"	awootimestwo prozacookies alternatives include limited pizza topping spyro subway	-0.07142857142857142	0.14285714285714285	Negative	0.192	0.0	0.808	-0.2263	Negative
209	92	2022-07-01 11:01:49+00:00	tu_petertu1117	2270	Queens, NY	7/1. NYC Museum presented a brand new exhibit that takes visitors on a tour of pre-digital NY, during which analog… https://t.co/WRQc7jKz8F	nyc museum presented brand new exhibit takes visitors tour pre digital analog	0.06818181818181818	0.22727272727272727	Positive	0.0	0.0	1.0	0.0	Neutral
210	93	2022-07-01 07:26:01+00:00	EllenAr70036054	4983		Pizza -Cat rather than Pizza-Rat - Make Sure to haul it up some Subway steps Love 😆😆😘😘👍👍 https://t.co/M158NGnSVa	pizza cat rather pizza rat make sure haul subway steps love	0.5	0.7444444444444445	Positive	0.0	0.419	0.581	0.7579	Positive
211	94	2022-07-01 06:34:27+00:00	Thatmadridfan	642	Pune, India	Neighbouring team is having a very heated discussion about if 8 inches is the regular or the medium or if that's 12… https://t.co/rZYDUunDyS	neighbouring team heated discussion inches regular medium	0.0	0.07692307692307693	Neutral	0.0	0.0	1.0	0.0	Neutral
212	95	2022-07-01 06:11:30+00:00	JeffreyFortson	3617	Minneapolis & the World	@alixkendallfox9 At some point, we will all have to admit squirrels are just rats with big fluffy tails. Squirrel… https://t.co/VzAVwCTdNb	alixkendallfox point admit squirrels rats big fluffy tails squirrel	-0.1	0.25	Negative	0.0	0.184	0.816	0.2023	Positive
213	96	2022-07-01 05:34:58+00:00	hotsandwichfan	306		Decided to walk 4 subway stops home, smelled a burger, subsequently bought a burger, then got to my apartment and r… https://t.co/wXM9cSaD7L	decided walk subway stops home smelled burger subsequently bought burger got apartment	0.0	0.05	Neutral	0.127	0.0	0.873	-0.1531	Negative
214	97	2022-07-01 04:29:43+00:00	m4_tus	322	Brasil	pizza do subway https://t.co/LAPnKGmNYz	pizza subway	0.0	0.0	Neutral	0.0	0.0	1.0	0.0	Neutral
215	98	2022-07-01 03:34:41+00:00	samdalton83	149	Madison, WI	This is a cute happy picture and this pizza place was 100% an old subway. https://t.co/Teag0Vr3wk	cute happy picture pizza place old subway	0.46666666666666673	0.7333333333333334	Positive	0.0	0.573	0.427	0.7717	Positive
216	99	2022-07-01 02:55:56+00:00	ghostbitchcals	368	ur fat	Eating a shitty subway personal pizza that is not worth the 500 cals	eating shitty subway personal pizza worth cals	0.15	0.2	Positive	0.343	0.181	0.476	-0.4019	Negative
217	100	2022-07-01 01:45:27+00:00	ckytremaine	111	30, she/her, mn	We went from subway to pizza #NewProfilePic https://t.co/uykxIO5B8d	went subway pizza newprofilepic	0.0	0.0	Neutral	0.0	0.0	1.0	0.0	Neutral
218	101	2022-07-01 01:40:57+00:00	snarky_guy	151	Shanghai	@TheChrisHau I was in Rome right before the pandemic hit. Really lovely city. Avoid the metro/subway. You will lite… https://t.co/MOCgQonw4R	thechrishau rome right pandemic hit really lovely city avoid metro subway lite	0.39285714285714285	0.6428571428571428	Positive	0.149	0.247	0.604	0.3878	Positive
219	102	2022-07-01 01:36:50+00:00	MoonGangMerch	38		@frankie78show Well thats not true, your buddies are waiting for you with a slice of pizza near the subway.	frankieshow well thats true buddies waiting slice pizza near subway	0.22499999999999998	0.525	Positive	0.0	0.38	0.62	0.5994	Positive
220	103	2022-07-01 01:12:33+00:00	Jojoberryberry	59	Aspiring Pianist!	@_M_tuu McDonald's, KFC, Wendys, Chick fil a, subway, Dunkin, Starbucks, grub hub, dominos ( more like Dom gets no… https://t.co/gAMiKcVBgS	_m_tuu mcdonald kfc wendys chick fil subway dunkin starbucks grub hub dominos like dom gets	0.0	0.0	Neutral	0.0	0.152	0.848	0.3612	Positive
221	104	2022-07-01 01:06:26+00:00	Bobbyisrael17	363	California, USA	@otltrnehleein @NiftieIndies @Variety Man that’s a good one. I’ve only snuck subway and a whole pizza into the movi… https://t.co/Kf8en2K7mt	otltrnehleein niftieindies variety man good one snuck subway whole pizza movi	0.44999999999999996	0.5	Positive	0.0	0.225	0.775	0.4404	Positive
222	105	2022-07-01 01:03:17+00:00	katalin_pota	16376	NY	"Pizza Rat" strikes again to dine with its family in NYC subway #NewsBreak https://t.co/Nv1OSAtqok	pizza rat strikes dine family nyc subway newsbreak	0.0	0.0	Neutral	0.263	0.0	0.737	-0.3612	Negative
223	106	2022-07-01 00:52:15+00:00	pizzajunction82	418	England, United Kingdom	Watch NYC Subway Rat Pizza Party Viral Video - Thrillist https://t.co/fdzEzxke9b https://t.co/wdzEKhIjH0	watch nyc subway rat pizza party viral video thrillist	0.0	0.0	Neutral	0.0	0.252	0.748	0.4019	Positive
224	107	2022-07-01 00:40:39+00:00	ballmb15uprovs	14	Swan River, Manitoba	Today, the Royals dropped in at 10 restaurants in town and delivered tent cards advertising the upcoming provincals… https://t.co/GkXT01436X	today royals dropped restaurants town delivered tent cards advertising upcoming provincals	0.0	0.0	Neutral	0.0	0.0	1.0	0.0	Neutral
225	108	2022-07-01 00:25:34+00:00	Liberty75663	39		@veganyoga1 @iM_Eclipso @ShadedSymphony @cpsenergy @KENS5 @News4SA @KABBFOX29 @ksatnews @SpectrumNews1TX @mySA… https://t.co/tzCxKup98q	veganyoga im_eclipso shadedsymphony cpsenergy kens newssa kabbfox ksatnews spectrumnewstx mysa	0.0	0.0	Neutral	0.0	0.0	1.0	0.0	Neutral
226	109	2022-07-01 00:20:58+00:00	HayleyisBeck	1318	She/Her 🏴󠁧󠁢󠁷󠁬󠁳󠁿	This street in Glasgow has a McDonalds, KFC, Pizza Hut, Subway and a Tim Hortons all right by each other Fast Food… https://t.co/dCrSYRxeDN	street glasgow mcdonalds kfc pizza hut subway tim hortons right fast food	0.24285714285714285	0.5678571428571428	Positive	0.0	0.0	1.0	0.0	Neutral
227	110	2022-06-30 23:36:30+00:00	editorinkief	284	Spokane, WA	@Village_Reviews National? 1: KFC / TBell / Pizza Hur Exodia 2: Subway 3: McDonalds Wisconsin Ed (mecca of fast… https://t.co/g86UaDx43u	village_reviews national kfc tbell pizza hur exodia subway mcdonalds wisconsin mecca fast	0.2	0.6	Positive	0.0	0.0	1.0	0.0	Neutral
229	112	2022-06-30 21:21:31+00:00	SeabKnowsBall	1667	My bag	I FOUND THE ONLY SUBWAY THAT STILL SELLS PIZZA	found subway still sells pizza	0.0	0.0	Neutral	0.0	0.0	1.0	0.0	Neutral
230	113	2022-06-30 20:51:16+00:00	Russdaren	298	Durham, NC	@MetalShayne2000 Is that a Subway sandwich on a pizza?	metalshayne subway sandwich pizza	0.0	0.0	Neutral	0.0	0.0	1.0	0.0	Neutral
231	114	2022-06-30 20:28:50+00:00	Gastein	2335	ny	"Pizza Rat" strikes again to dine with its family in NYC subway #NewsBreak https://t.co/quY2nyWbiI	pizza rat strikes dine family nyc subway newsbreak	0.0	0.0	Neutral	0.263	0.0	0.737	-0.3612	Negative
232	115	2022-06-30 19:50:03+00:00	Explorefeeling1	55		Watch NYC Subway Rat Pizza Party Viral Video https://t.co/lNGICp9oBS	watch nyc subway rat pizza party viral video	0.0	0.0	Neutral	0.0	0.278	0.722	0.4019	Positive
233	116	2022-06-30 19:40:11+00:00	lokiesteve	1112		@Daisybelll 1,000 NATO troops to do nothing. BK, Pizza hut they are not lacking. Always someone making money. The U… https://t.co/VCpOqhXuNR	daisybelll nato troops nothing pizza hut lacking always someone making money	0.0	0.0	Neutral	0.0	0.0	1.0	0.0	Neutral
235	118	2022-06-30 19:22:08+00:00	_rosee123	518	▲	@shelovesMacJay Just walk all of NYC if possible the little shops the culture and the unforgettable pizza the rand… https://t.co/ySEKfmbhLA	shelovesmacjay walk nyc possible little shops culture unforgettable pizza rand	0.2041666666666667	0.8333333333333334	Positive	0.0	0.0	1.0	0.0	Neutral
236	119	2022-06-30 18:51:39+00:00	_needaj	187	bR	subway pizza too bomb	subway pizza bomb	0.0	0.0	Neutral	0.615	0.0	0.385	-0.4939	Negative
237	120	2022-06-30 18:50:46+00:00	_LongLiveSHELLZ	408		Chose to eat Subway over &amp;pizza today! I’m proud of me .😌	chose eat subway amp pizza today proud	0.8	1.0	Positive	0.0	0.341	0.659	0.4767	Positive
238	121	2022-06-30 18:40:03+00:00	TAG24_NEWS	27	New York City	The celeb rodent #PizzaRat was spotted wrestling with its family over a slice of pizza! 🍕 #OnlyinNYC https://t.co/VaWBMHZ6jq	celeb rodent pizzarat spotted wrestling family slice pizza onlyinnyc	0.0	0.0	Neutral	0.0	0.0	1.0	0.0	Neutral
239	122	2022-06-30 18:35:08+00:00	p1huycke	1249		@augustAP12 Stanley tucci go to a subway sandwich restaurant, order a meatball sub and a pizza sub, then board a b… https://t.co/40z23riEfF	augustap stanley tucci subway sandwich restaurant order meatball sub pizza sub board	0.0	0.0	Neutral	0.0	0.0	1.0	0.0	Neutral
240	123	2022-06-30 18:32:59+00:00	augustAP12	783	any pronouns, Toronto area	@p1huycke meatballs on the subway pizza on the subway this is what it's like taking transit in rome	phuycke meatballs subway pizza subway like taking transit rome	0.0	0.0	Neutral	0.0	0.238	0.762	0.3612	Positive
241	124	2022-06-30 18:14:01+00:00	APRlL23RD	73	she her	i got a pizza from subway for lunch 👍🏾	got pizza subway lunch	0.0	0.0	Neutral	0.0	0.0	1.0	0.0	Neutral
242	125	2022-06-30 18:13:46+00:00	Krisflui	281	your mom's bed (they/them)	@dumbdumbodumb @MP8_idkwhatelse subway pizza	dumbdumbodumb mp_idkwhatelse subway pizza	0.0	0.0	Neutral	0.0	0.0	1.0	0.0	Neutral
243	126	2022-06-30 17:07:33+00:00	futuremilf03	465	18 • she/her • United States	@strulovitchh jay also said he likes bananas on pizza and a subway sandwich if u wanna add that	strulovitchh jay also said likes bananas pizza subway sandwich wanna add	0.0	0.0	Neutral	0.0	0.219	0.781	0.4215	Positive
244	127	2022-06-30 16:55:03+00:00	NY_ACTIONS	751		JUST ANOTHER DAY IN NYC SUBWAY! Rats Enjoying a slice of pizza 🍕 🐀 #subway #nyc #NewYorkCity #Brooklyn… https://t.co/6180Gc0u4e	another day nyc subway rats enjoying slice pizza subway nyc newyorkcity brooklyn	0.5	0.6	Positive	0.0	0.236	0.764	0.5267	Positive
246	129	2022-06-30 15:14:03+00:00	CombinationFood	2	Combination PizzaHut/TacoBell	I'm at the Pizza Hut I'm at the Subway I'm at the combination Pizza Hut and Subway (PizzWay) in HOMADELAW, the Com… https://t.co/5Capesn2A1	pizza hut subway combination pizza hut subway pizzway homadelaw com	0.0	0.0	Neutral	0.0	0.0	1.0	0.0	Neutral
248	131	2022-06-30 14:57:28+00:00	joereubens	895	Lake Valhalla	Just saw someone eating a slice of pizza on the subway platform. I can say definitively I’ve never been that hungr… https://t.co/viQrfEhSBN	saw someone eating slice pizza subway platform say definitively never hungr	0.0	0.0	Neutral	0.0	0.0	1.0	0.0	Neutral
249	132	2022-06-30 14:00:28+00:00	Bunnymom21	2150	The 6th Borough	@SundaeDivine No pardon for trump. Life in the subway tunnels, fight the rats for pizza, and then jail.	sundaedivine pardon trump life subway tunnels fight rats pizza jail	-0.1	0.0	Negative	0.202	0.178	0.62	-0.0772	Negative
250	133	2022-06-30 13:59:31+00:00	vector98x	207	New York	@CyberPunkCortes few years ago i was in a subway in nyc, i look down on the train tracks and saw a huge NYC rat wal… https://t.co/7yKd25CLwh	cyberpunkcortes years ago subway nyc look train tracks saw huge nyc rat wal	0.4000000000000001	0.9	Positive	0.0	0.161	0.839	0.3182	Positive
251	134	2022-06-30 13:24:43+00:00	superbot_SUPER	0		Applebee's Severed Head's powers include, let's see here... maying naise... The Impostor? AND PIZZA? UH seems legi… https://t.co/nYX6HiR8bI	applebee severed head powers include let see maying naise impostor pizza seems legi	0.0	0.0	Neutral	0.172	0.0	0.828	-0.3612	Negative
252	135	2022-06-30 12:55:38+00:00	StaffSausage	309		@SadMajor2 I used to eat Buffalo chicken pizza from subway for breakfast and people thought I was crazy 😂	sadmajor used eat buffalo chicken pizza subway breakfast people thought crazy	-0.6	0.925	Negative	0.194	0.0	0.806	-0.34	Negative
253	136	2022-06-30 12:21:42+00:00	grimorgray	253	parallel reality	Reminiscing good old days when I was able to afford food deliveries…. Loads of it 😩😭 ordering pizza, burger, halwa… https://t.co/miRrfYHlGa	reminiscing good old days able afford food deliveries loads ordering pizza burger halwa	0.4333333333333333	0.47500000000000003	Positive	0.0	0.195	0.805	0.4404	Positive
255	138	2022-06-30 11:34:02+00:00	nimajny	179		@baardvrouw Nog eens subway + pizza of zo.	baardvrouw nog eens subway pizza	0.0	0.0	Neutral	0.0	0.0	1.0	0.0	Neutral
257	140	2022-06-30 09:42:09+00:00	SeaI__	347	Los Angeles, CA	me when someone orders a fucking SANDWICH at my domino’s store… this aint subway order a damn PIZZA LIKE A NORMAL P… https://t.co/UA08HaXMdh	someone orders fucking sandwich domino store aint subway order damn pizza like normal	-0.22499999999999998	0.725	Negative	0.0	0.302	0.698	0.5801	Positive
258	141	2022-06-30 08:41:41+00:00	lahlotus	191	🇦🇺 (ethnicity: 🇮🇹🇨🇱)	@ChiShaGar Yeah we don't have pizza hut or dominos, it's just local small businesses,, like I said we only have kfc… https://t.co/LFSHZ9CyNL	chishagar yeah pizza hut dominos local small businesses like said kfc	-0.125	0.2	Negative	0.0	0.343	0.657	0.5719	Positive
259	142	2022-06-30 08:35:47+00:00	lahlotus	191	🇦🇺 (ethnicity: 🇮🇹🇨🇱)	@ChiShaGar Oh we have kfc, subway &amp; maccas as our fast food chains in town, but only maccas does deliveries of them… https://t.co/CgDoxLgyH1	chishagar kfc subway amp maccas fast food chains town maccas deliveries	0.2	0.6	Positive	0.0	0.0	1.0	0.0	Neutral
261	144	2022-06-30 06:44:29+00:00	Averdeen4	58		@Ozymandias88_ @xMikeGaming @Shpeshal_Nick In my experience, the food in Italy is real bad. Pizza, pasta, all bad.… https://t.co/UxVLYgpzjb	ozymandias_ xmikegaming shpeshal_nick experience food italy real bad pizza pasta bad	-0.8499999999999999	0.8333333333333333	Negative	0.438	0.0	0.562	-0.7906	Negative
262	145	2022-06-30 06:20:52+00:00	Krisflui	281	your mom's bed (they/them)	@Kristhemby @MP8_idkwhatelse subway pizza	kristhemby mp_idkwhatelse subway pizza	0.0	0.0	Neutral	0.0	0.0	1.0	0.0	Neutral
263	146	2022-06-30 06:18:15+00:00	Krisflui	281	your mom's bed (they/them)	@MP8_idkwhatelse subway pizza	mp_idkwhatelse subway pizza	0.0	0.0	Neutral	0.0	0.0	1.0	0.0	Neutral
265	148	2022-06-30 05:53:43+00:00	alexxx_finn	66	Georgia, USA	To judge the power of our mPhase ecosystem, consider that we signed properties aligned with 19 significant brands,… https://t.co/ql4MxllpP7	judge power mphase ecosystem consider signed properties aligned significant brands	0.375	0.875	Positive	0.0	0.167	0.833	0.2023	Positive
269	152	2022-06-30 02:18:00+00:00	AvitalShtap	386	Pine Brook, NJ 🌲🚜	@edatlin $1 pizza has been nonexistent for years idk where these poeple have been🥸 i couldnt buy a slice like that… https://t.co/z16zhsJltS	edatlin pizza nonexistent years idk poeple couldnt buy slice like	0.0	0.0	Neutral	0.305	0.0	0.695	-0.3632	Negative
270	153	2022-06-30 01:58:50+00:00	trueSDVC	3203	Lima, Perú • ♂️	need that pizza flavored sandwich from subway so badly rn	need pizza flavored sandwich subway badly	-0.6999999999999998	0.6666666666666666	Negative	0.383	0.0	0.617	-0.4767	Negative
271	154	2022-06-29 23:23:37+00:00	fableswynd	1623	Edinburgh	We left Bellahousten at 11 and we were back in West End flat eating pizza by 11:30. Maybe this subway thing is worth it’s salt after all 👀	left bellahousten back west end flat eating pizza maybe subway thing worth salt	0.06874999999999999	0.05625	Positive	0.0	0.137	0.863	0.2263	Positive
272	155	2022-06-29 23:10:10+00:00	wlahaie	732		@jdkingwrites A video of a person in a rat costume dragging a giant slice of pizza through a NYC subway station.	jdkingwrites video person rat costume dragging giant slice pizza nyc subway station	0.0	1.0	Neutral	0.0	0.0	1.0	0.0	Neutral
273	156	2022-06-29 23:07:17+00:00	sparkybob11	3177	North of border	@desertlife88 Hahahha welcome to New York subway filled with cowards ! Real new Yorkers wouldn’t let this happen !… https://t.co/c6m7Bra2Qv	desertlife hahahha welcome new york subway filled cowards real new yorkers let happen	0.38522727272727275	0.734090909090909	Positive	0.0	0.2	0.8	0.4588	Positive
275	158	2022-06-29 22:26:06+00:00	MariaBonanno9	7903	Forgetaboutit, New Jersey, USA	In the bowels of a New York City subway station, a family of rats opted for a late-night bite of pizza as onlookers… https://t.co/KdbKExGmEl	bowels new york city subway station family rats opted late night bite pizza onlookers	-0.08181818181818182	0.5272727272727272	Negative	0.0	0.0	1.0	0.0	Neutral
276	159	2022-06-29 22:21:24+00:00	EVE_ningmusic	135	They/Them	@dOVRKLL Don't forget the 3 slices of dropped pizza next to the pile of human poo on the subway staircase	dovrkll forget slices dropped pizza next pile human poo subway staircase	0.0	0.05	Neutral	0.16	0.0	0.84	-0.2263	Negative
278	161	2022-06-29 21:55:26+00:00	ClaytonGuse	2054	New York City	Remember during the dark days of the pandemic when the dude dressed up in a rat suit dragged a massive inflatable s… https://t.co/jb3giQzswS	remember dark days pandemic dude dressed rat suit dragged massive inflatable	-0.075	0.7	Negative	0.107	0.0	0.893	-0.0516	Negative
279	162	2022-06-29 21:29:49+00:00	AmeliaBourdeau	2064	New York City & Florida	"New York City's "pizza principle," which dates back to at least 1980, states that a slice of cheese pizza and a su… https://t.co/zoVb4Scawi	new york city pizza principle dates back least states slice cheese pizza	-0.05454545454545454	0.28484848484848485	Negative	0.0	0.0	1.0	0.0	Neutral
280	163	2022-06-29 21:17:24+00:00	IANMART1N	660	OTTAWA (UNCEDED TERRITORY)	try the subway pizza subs darling they're dashing	try subway pizza subs darling dashing	0.0	0.0	Neutral	0.0	0.432	0.568	0.5859	Positive
281	164	2022-06-29 20:31:22+00:00	DanielS86219526	180		@Cernovich I still want to go check out some of the legendary pizza places in Brooklyn and other boroughs one of th… https://t.co/J0VURfih2j	cernovich still want check legendary pizza places brooklyn boroughs one	1.0	1.0	Positive	0.0	0.126	0.874	0.0772	Positive
282	165	2022-06-29 19:43:43+00:00	korry1389	428	Birnin Zana, Wakanda	@StalinFrog You don't get it, the local subway crackhead is an essential part of the New York experience, like Bodegas and pizza rats	stalinfrog get local subway crackhead essential part new york experience like bodegas pizza rats	0.04545454545454545	0.2515151515151515	Positive	0.0	0.161	0.839	0.3612	Positive
283	166	2022-06-29 19:40:33+00:00	Roolai1	77	USA	In the bowels of a New York City subway station, a family of rats opted for a late-night bite of pizza as onlookers… https://t.co/EARrgbEHKc	bowels new york city subway station family rats opted late night bite pizza onlookers	-0.08181818181818182	0.5272727272727272	Negative	0.0	0.0	1.0	0.0	Neutral
284	167	2022-06-29 19:40:32+00:00	news_pug	373	USA	In the bowels of a New York City subway station, a family of rats opted for a late-night bite of pizza as onlookers… https://t.co/q7xDQZVGIq	bowels new york city subway station family rats opted late night bite pizza onlookers	-0.08181818181818182	0.5272727272727272	Negative	0.0	0.0	1.0	0.0	Neutral
285	168	2022-06-29 19:36:25+00:00	OakenwaldOwls	117		Thankful to our Parent Council for all their fundraising, organizing of Subway and Pizza lunches, and volunteer hou… https://t.co/6oon9hlNpu	thankful parent council fundraising organizing subway pizza lunches volunteer hou	0.0	0.0	Neutral	0.0	0.291	0.709	0.5719	Positive
286	169	2022-06-29 18:46:02+00:00	WhorzHeadlocks	383		@njdotcom God awful sandwiches. 1 rung above Subway. Eating at a Jersey Mikes with all the amazing delis in NJ is… https://t.co/ogq0q2ddhN	njdotcom god awful sandwiches rung subway eating jersey mikes amazing delis	-0.19999999999999996	0.95	Negative	0.178	0.349	0.473	0.4404	Positive
287	170	2022-06-29 18:26:41+00:00	SamRo	3171	New York, NY	2015: one subway rat enjoys one slice of pizza 2022: five subway rats fight over one slice of pizza. due to inflat… https://t.co/Z3FMrWV0rx	one subway rat enjoys one slice pizza five subway rats fight one slice pizza due inflat	-0.125	0.375	Negative	0.131	0.166	0.704	0.1779	Positive
288	171	2022-06-29 18:07:42+00:00	lamanlibrary	678	North Little Rock, AR	Because of generous donors, kids AND adults have OCEANS of opportunities to win prizes during summer reading! Tha… https://t.co/ENvevJbKP1	generous donors kids adults oceans opportunities win prizes summer reading tha	0.8	0.4	Positive	0.0	0.645	0.355	0.9136	Positive
291	174	2022-06-29 16:34:35+00:00	Tinyyyy_xo	4132	Boston, MA	Anyone had a subway pizza before?	anyone subway pizza	0.0	0.0	Neutral	0.0	0.0	1.0	0.0	Neutral
292	175	2022-06-29 16:28:09+00:00	grandmaissues	72	white ◇ 20 ◇ edtwt	Went to the mall today and thank the gods Subway only allows card payment, so my friends got a small Pizza and I got a pretzel	went mall today thank gods subway allows card payment friends got small pizza got pretzel	-0.25	0.4	Negative	0.0	0.301	0.699	0.6808	Positive
293	176	2022-06-29 15:49:18+00:00	goblin01974	304		@pulte Can I get Some Subway or A pizza For Dinner for my Family tonight? $Gobby1974	pulte get subway pizza dinner family tonight gobby	0.0	0.0	Neutral	0.0	0.0	1.0	0.0	Neutral
294	177	2022-06-29 15:42:34+00:00	ihateclaims	1603	New York, USA	@Mothermayhem31 @brown_eyed_gal1 Subway pizza https://t.co/r4iUWVEUlH	mothermayhem brown_eyed_gal subway pizza	0.0	0.0	Neutral	0.0	0.0	1.0	0.0	Neutral
298	181	2022-06-29 12:15:53+00:00	Ape150204	793	Right Behind You	@ScrotN A lot, Pasty Mc Donald’s Kfc Stuff from a store like a sandwich Subway Fish and chips Pizza Another sandwich place	scrotn lot pasty donald kfc stuff store like sandwich subway fish chips pizza another sandwich place	0.0	0.0	Neutral	0.0	0.143	0.857	0.3612	Positive
299	182	2022-06-29 11:57:37+00:00	EnderCilnt	518	The End (Minecraft)	(Knock-off Brands) Pizza Hut: Pizza Shelter🍕 Dominoes Pizza: Dices Pizza🍕 Subway: Submarine🥪 KFC (Kentucky Fried Ch… https://t.co/Vywp5kRlrP	knock brands pizza hut pizza shelter dominoes pizza dices pizza subway submarine kfc kentucky fried	0.0	0.0	Neutral	0.0	0.0	1.0	0.0	Neutral
300	183	2022-06-29 11:43:50+00:00	Idgafnword	1474		@I_amsydniee @SlimHeroics How do you know he left them out intentionally? Is that what was stated? He had no clue i… https://t.co/RTz7bN72BW	i_amsydniee slimheroics know left intentionally stated clue	0.0	0.0	Neutral	0.0	0.0	1.0	0.0	Neutral
303	186	2022-06-29 08:08:25+00:00	UoM_DCS	304		⭐️ DCS Next-Gen Seminar Series⭐️ With only a few days until we welcome Dr Nguyen from @QMBCI, we have a very impor… https://t.co/Kx0PwT5l6g	dcs next gen seminar series days welcome nguyen qmbci impor	0.4	0.45	Positive	0.0	0.25	0.75	0.4588	Positive
304	187	2022-06-29 08:00:55+00:00	LeRiziSayed	158	Dubai, United Arab Emirates	@IjazTheTrini That's not pizza. That's just a subway counter on a pizza bread.	ijazthetrini pizza subway counter pizza bread	0.0	0.0	Neutral	0.0	0.0	1.0	0.0	Neutral
306	189	2022-06-29 07:04:09+00:00	nesumiis	323	she/they • 26 • 18+	i had a pizza sub from subway earlier and it’s all i can think about it was so good	pizza sub subway earlier think good	0.35	0.55	Positive	0.0	0.367	0.633	0.4404	Positive
307	190	2022-06-29 07:03:28+00:00	soulboy731	984		Why is it a major crime to sell non halal meat to a mussy yet it's perfectly fine for virtually every curry house,… https://t.co/rxkXbwNLkA	major crime sell non halal meat mussy yet perfectly fine virtually every curry house	0.23958333333333334	0.5	Positive	0.171	0.293	0.537	0.3612	Positive
309	192	2022-06-29 05:00:04+00:00	C24Justine	303	She/they	Just saw a video of a rat carrying a pizza slice down the stairs in a subway in New York City and said “god I miss that place so much”	saw video rat carrying pizza slice stairs subway new york city said god miss place much	0.16818181818181818	0.32727272727272727	Positive	0.09	0.119	0.791	0.128	Positive
310	193	2022-06-29 04:58:34+00:00	FlowwSalem	1151	Arizona	Oh people thought me finding chick-fil-a hit or miss is bad That was the test Subway is in my top 5 for fast food… https://t.co/0BTa3V8deH	people thought finding chick fil hit miss bad test subway top fast food	5.551115123125783e-17	0.5888888888888889	Positive	0.302	0.107	0.592	-0.5106	Negative
312	195	2022-06-29 03:44:06+00:00	tatpee22	206		we ate subway earlier, now I’m picking up pizza	ate subway earlier picking pizza	0.0	0.5	Neutral	0.0	0.0	1.0	0.0	Neutral
313	196	2022-06-29 03:21:20+00:00	mdt430	244	he/him	karmen just said that her favorite food ever is subway pizza with just cheese😖	karmen said favorite food ever subway pizza cheese	0.5	1.0	Positive	0.0	0.3	0.7	0.4588	Positive
314	197	2022-06-29 02:54:33+00:00	CaramelKaiteki	2093	Cat Paradise	@rose_vtuber Ah yes, boobway and boobino’s x3 But I’d choose Subway. I like both but I couldn’t eat pizza every day… https://t.co/B49Syl4tsI	rose_vtuber yes boobway boobino choose subway like eat pizza every day	0.0	0.0	Neutral	0.0	0.366	0.634	0.6369	Positive
316	199	2022-06-29 02:01:34+00:00	M1AG0TH	86	neocity	@yyxyeoI okay when are we having a subway pizza date 😘	yyxyeoi okay subway pizza date	0.5	0.5	Positive	0.0	0.322	0.678	0.2263	Positive
317	200	2022-06-29 02:00:33+00:00	atomly	970	they area	so what is it? is it dovester, a subway, or a pizza hut? https://t.co/GuqOHFGViS	dovester subway pizza hut	0.0	0.0	Neutral	0.0	0.0	1.0	0.0	Neutral
318	201	2022-06-29 01:45:09+00:00	AJaeee_	965	📍-🇻🇨	Want pizza from subway...been a while	want pizza subway	0.0	0.0	Neutral	0.0	0.394	0.606	0.0772	Positive
319	202	2022-06-29 00:57:07+00:00	M1AG0TH	86	neocity	subway pizza is GODLY	subway pizza godly	0.0	0.0	Neutral	0.0	0.0	1.0	0.0	Neutral
320	203	2022-06-29 00:50:40+00:00	Exit261DB	1667	Daytona Beach, FL	@mwoodski pizza sub is the only thing worth eating at subway	mwoodski pizza sub thing worth eating subway	0.3	0.1	Positive	0.0	0.241	0.759	0.2263	Positive
321	204	2022-06-29 00:29:24+00:00	John_Jacob_Um	956	:)	@rose_vtuber subway every day, also domino's pizza just isn't that good, papa john's better	rose_vtuber subway every day also domino pizza good papa john better	0.6	0.55	Positive	0.0	0.392	0.608	0.7003	Positive
323	206	2022-06-28 23:56:07+00:00	diario1914	359		@chefdangalhardo Nota: Pizza do Subway	chefdangalhardo nota pizza subway	0.0	0.0	Neutral	0.0	0.0	1.0	0.0	Neutral
324	207	2022-06-28 23:39:23+00:00	kleinbluegirl	1112	Not what you think	@KellyScaletta The Pizza Rat from the NYC Subway.	kellyscaletta pizza rat nyc subway	0.0	0.0	Neutral	0.0	0.0	1.0	0.0	Neutral
326	209	2022-06-28 21:57:08+00:00	kayehmcee	221	Corning, NY	i just want subway pizza.	want subway pizza	0.0	0.0	Neutral	0.0	0.394	0.606	0.0772	Positive
327	210	2022-06-28 21:37:13+00:00	WilliamByrdUSA	657	Virginia, USA	@mwoodski I’ve had pizza at a subway!	mwoodski pizza subway	0.0	0.0	Neutral	0.0	0.0	1.0	0.0	Neutral
328	211	2022-06-28 21:16:13+00:00	kaeeluh_	989		hmmm idk if i want pizza, subway, or popeyes 🤔	hmmm idk want pizza subway popeyes	0.0	0.0	Neutral	0.209	0.194	0.597	-0.0258	Neutral
329	212	2022-06-28 21:12:46+00:00	tweetzahut	713	Worldwide	KFC, Subway and Pizza Hut closes at 4 p.m. - Trinidad Guardian https://t.co/iB1cGR2FMO	kfc subway pizza hut closes trinidad guardian	0.0	0.0	Neutral	0.0	0.0	1.0	0.0	Neutral
330	213	2022-06-28 20:29:04+00:00	priscoaneon	172		fast food pizza chains, subway, and tepid coffee have partnered to systematically keep me alive this month	fast food pizza chains subway tepid coffee partnered systematically keep alive month	0.15000000000000002	0.5	Positive	0.0	0.191	0.809	0.3818	Positive
331	214	2022-06-28 20:11:34+00:00	FriendsofKFC	194	Louisville, KY	KFC, Subway and Pizza Hut closes at 4 p.m. - Trinidad Guardian https://t.co/x46aUCTYex	kfc subway pizza hut closes trinidad guardian	0.0	0.0	Neutral	0.0	0.0	1.0	0.0	Neutral
332	215	2022-06-28 20:10:57+00:00	capaortega95	18	Sacramento, CA	@pulte $capaortega They would love pizza or subway thank you 🙏🏻🙏🏻 https://t.co/mRDiDZOFBB	pulte capaortega would love pizza subway thank	0.5	0.6	Positive	0.0	0.573	0.427	0.7717	Positive
333	216	2022-06-28 20:04:37+00:00	AndrewAffolter	350		@mwoodski They used to. I always used to get pizza when I went to Subway	mwoodski used always used get pizza went subway	0.0	0.0	Neutral	0.0	0.0	1.0	0.0	Neutral
334	217	2022-06-28 19:38:35+00:00	Christy99090559	90		@pulte $Cwilson926 probably pizza or subway I don’t know yet	pulte cwilson probably pizza subway know yet	0.0	0.0	Neutral	0.0	0.0	1.0	0.0	Neutral
335	218	2022-06-28 19:23:07+00:00	ItsEmilyKaty	1147	London, England	Question from my boyfriend: You can only have one of the following for the rest of your life. What do you choose an… https://t.co/Me59fZczIl	question boyfriend one following rest life choose	0.0	0.1	Neutral	0.0	0.0	1.0	0.0	Neutral
336	219	2022-06-28 18:48:53+00:00	davidminpdx	1725	Portland, Oregon	We literally send people to prison for LIFE in America for stealing a motherfucking slice of pizza or a pair of soc… https://t.co/Zz8FMxiBfs	literally send people prison life america stealing motherfucking slice pizza pair soc	0.0	0.0	Neutral	0.545	0.0	0.455	-0.8957	Negative
337	220	2022-06-28 18:46:27+00:00	standard6speed	93	Indianapolis, IN	@mwoodski @bradxperez Bro hold up, CT has both good pizza and good sandwiches, so the fact that you're in a subway… https://t.co/Hw9eaLJTn5	mwoodski bradxperez bro hold good pizza good sandwiches fact subway	0.7	0.6000000000000001	Positive	0.0	0.42	0.58	0.7003	Positive
338	221	2022-06-28 18:31:13+00:00	GuardianTT	433	Trinidad & Tobago	KFC, Subway and Pizza Hut closes at 4 p.m. https://t.co/0IBCJJbCj2	kfc subway pizza hut closes	0.0	0.0	Neutral	0.0	0.0	1.0	0.0	Neutral
339	222	2022-06-28 18:31:09+00:00	CNC3TV	653	Trinidad and Tobago	KFC, Subway and Pizza Hut closes at 4 p.m. https://t.co/4U56DkLFlu	kfc subway pizza hut closes	0.0	0.0	Neutral	0.0	0.0	1.0	0.0	Neutral
340	223	2022-06-28 17:52:51+00:00	revengeofthegal	752	she/her	@TheeUnderBrake @mwoodski I am terrified to think of how much money I spent in college because I had Subway every d… https://t.co/Rt4qSzrpYN	theeunderbrake mwoodski terrified think much money spent college subway every	0.05	0.15000000000000002	Positive	0.308	0.0	0.692	-0.6124	Negative
343	226	2022-06-28 16:54:29+00:00	hwf0712	3573	South Jersey, USA	@mwoodski I've had a subway personal pizza before Honestly? It wasn't the worst. Best chain pizza I've had	mwoodski subway personal pizza honestly worst best chain pizza	0.0	0.5333333333333333	Neutral	0.237	0.416	0.347	0.4767	Positive
344	227	2022-06-28 16:49:41+00:00	mwoodski	1243	Not Fancy, CT.	I'm in subway and someone just asked if they sold pizza???	subway someone asked sold pizza	0.0	0.0	Neutral	0.0	0.0	1.0	0.0	Neutral
345	228	2022-06-28 14:44:13+00:00	krugerjr_will81	18		@sofieballgame Suppose Sophie ordered Subway instead of pizza?	sofieballgame suppose sophie ordered subway instead pizza	0.0	0.0	Neutral	0.0	0.0	1.0	0.0	Neutral
348	231	2022-06-28 13:11:39+00:00	SamnColby_Solby	600	she/her (thirst tweeter)	@itsashleyp1 there is literally nothing in my town. we’ve got bk, mcd, kfc, taco bell, subway, domino’s, pizza tave… https://t.co/KLkHI7UjLy	itsashleyp literally nothing town got mcd kfc taco bell subway domino pizza tave	0.0	0.0	Neutral	0.0	0.0	1.0	0.0	Neutral
351	234	2022-06-28 10:30:34+00:00	aldreichd	1417	Malaysia	Normally only Pizza Hut would torture me with their absurd mania of giving me orders that are totally wrong n inclu… https://t.co/wc3ZondNQc	normally pizza hut would torture absurd mania giving orders totally wrong inclu	-0.2833333333333333	0.85	Negative	0.39	0.128	0.481	-0.7089	Negative
352	235	2022-06-28 10:23:52+00:00	aldreichd	1417	Malaysia	Subway, I said extra OLIVES, not ONIONS! Also, whatever possessed you to take out even the originally supposed to… https://t.co/FEEJ76BOL5	subway said extra olives onions also whatever possessed take even originally supposed	0.1875	0.425	Positive	0.0	0.0	1.0	0.0	Neutral
354	237	2022-06-28 06:14:17+00:00	ChiariChey	5319	Bronx, NY	@alechiawrites If you're coming to NY we have big pizza and free subway entertainment. 🤷🏾‍♀️ But no really we have… https://t.co/BtGdalqPw3	alechiawrites coming big pizza free subway entertainment really	0.20000000000000004	0.3666666666666667	Positive	0.0	0.504	0.496	0.7269	Positive
356	239	2022-06-28 05:06:24+00:00	Brendanhs1856	804	Trinidad and Tobago	But at the 2 hr mark I said fuck this I have to get ready for the club and I promised my friends who were waiting h… https://t.co/FV3QInzYJU	mark said fuck get ready club promised friends waiting	-0.1	0.55	Negative	0.211	0.488	0.301	0.5574	Positive
357	240	2022-06-28 03:55:37+00:00	ling_zip	1876		I have a pre-lunch cup of Lipton passionfruit tea but I am now struck with a choice: do I order Pizza Maru, Hoolala… https://t.co/5S0IHLiGlp	pre lunch cup lipton passionfruit tea struck choice order pizza maru hoolala	0.0	0.0	Neutral	0.154	0.0	0.846	-0.25	Negative
358	241	2022-06-28 03:11:07+00:00	TroyCapybara	434	philly	man on the subway’s got the chrome hearts hoodie + little caesars hot and ready pizza combo going rn 🔥	man subway got chrome hearts hoodie little caesars hot ready pizza combo going	0.08750000000000001	0.6166666666666667	Positive	0.0	0.157	0.843	0.3041	Positive
359	242	2022-06-28 02:23:03+00:00	stuolmstead	271	Carberry, MB	@Shyflowerstv Wait...you had Chicken Chef, a Subway AND a Boston Pizza?! That's not a small town, that's the lap o… https://t.co/1qkP5vEnkf	shyflowerstv wait chicken chef subway boston pizza small town lap	-0.425	0.675	Negative	0.0	0.0	1.0	0.0	Neutral
360	243	2022-06-28 02:13:57+00:00	Mmallon13	56	Chicago	@eweiler27 @ElChivo_5 @DavidTheDomingo Dabs is 100% in the right here. It’s not the best tasting pizza but you can’… https://t.co/4dL9eq49LP	eweiler elchivo_ davidthedomingo dabs right best tasting pizza	0.6428571428571428	0.4178571428571428	Positive	0.0	0.375	0.625	0.6369	Positive
363	246	2022-06-28 01:16:01+00:00	PatsKam	16996	New England ✈️ Louisiana	Y’all always talk about saving money by bringing snacks to the movie theater. What about the airport? You can liter… https://t.co/AQ5uqcXLxu	always talk saving money bringing snacks movie theater airport liter	0.0	0.0	Neutral	0.0	0.0	1.0	0.0	Neutral
364	247	2022-06-28 00:39:16+00:00	EllisWeiner	305	L.A., CA	@harriweinreb That's why it got lost--lousy pizza, crap baseball team, dysfunctional subway system, spiraling rents, etc.	harriweinreb got lost lousy pizza crap baseball team dysfunctional subway system spiraling rents etc	-0.65	0.65	Negative	0.433	0.0	0.567	-0.8126	Negative
366	249	2022-06-27 23:31:10+00:00	TheSilentOne44	640	New Castle,PA	Just read an a news story about 2 Subway worker girls being shot because they put too much Mayo on a guys sandwich.… https://t.co/EftysL7KhR	read news story subway worker girls shot put much mayo guys sandwich	0.2	0.2	Positive	0.0	0.0	1.0	0.0	Neutral
367	250	2022-06-27 23:25:59+00:00	huhmack	217	XVIII	@PU11 Subway has pizza?	subway pizza	0.0	0.0	Neutral	0.0	0.0	1.0	0.0	Neutral
368	251	2022-06-27 22:59:39+00:00	itooamcain	7113	Northeast U.S.	GREAT!! Now imagine every idiot in NY getting very mad with you if you get his pizza toppings wrong!! No problem h… https://t.co/TTrRyHJzGE	great imagine every idiot getting mad get pizza toppings wrong problem	-0.28125	0.8624999999999999	Negative	0.549	0.183	0.268	-0.802	Negative
369	252	2022-06-27 22:49:52+00:00	tweeter109876	0		@GWizThe @Dzikhead @IAMinifan @dsmrekar26 @barstoolsports @JussieSmollett @SUBWAY Your fav pizza is from a gas stat… https://t.co/iCgGJR3wPm	gwizthe dzikhead iaminifan dsmrekar barstoolsports jussiesmollett subway fav pizza gas stat	0.0	0.0	Neutral	0.0	0.231	0.769	0.4588	Positive
370	253	2022-06-27 21:33:11+00:00	NathanWeber1998	63	Chicago	mcdonalds drinks ain’t $1 anymore. little caesars pizza and a subway footlong are not $5 anymore. 25 cent bag of ch… https://t.co/EwZTLmC57o	mcdonalds drinks anymore little caesars pizza subway footlong anymore cent bag	-0.1875	0.5	Negative	0.0	0.0	1.0	0.0	Neutral
371	254	2022-06-27 21:15:15+00:00	PizzasoftheDay	43		Today’s pizza is from Subway #Pizza #Subway #FastFoodPizza #PizzaOfTheDay https://t.co/4hqxGV1ZU8	today pizza subway pizza subway fastfoodpizza pizzaoftheday	0.0	0.0	Neutral	0.0	0.0	1.0	0.0	Neutral
372	255	2022-06-27 20:54:56+00:00	BradSmiley	919	Carlisle, PA	@mjkilcoyne3 @martledoo I’ve heard subway is second only to authentic UNO pizza when it comes to Chicago’s fine culinary offerings	mjkilcoyne martledoo heard subway second authentic uno pizza comes chicago fine culinary offerings	0.22916666666666669	0.3125	Positive	0.0	0.13	0.87	0.2023	Positive
373	256	2022-06-27 19:55:23+00:00	Gerrardology	601	Tuscany - Isb	@sayyaf_10 street burger, kabul, savour, kfc/mcd/subway(all fast food) (dont judge me the one in italy is tatti) CH… https://t.co/0fvmZf2kKm	sayyaf_ street burger kabul savour kfc mcd subway fast food dont judge one italy tatti	0.2	0.6	Positive	0.0	0.0	1.0	0.0	Neutral
376	259	2022-06-27 17:20:45+00:00	Benibachi_eth	2363	New York, USA	@CryptoTomYT bro Its literally incredible I stumbled out of PA house and right before the subway is a $1 pizza spot… https://t.co/Z4KJIbdyrY	cryptotomyt bro literally incredible stumbled house right subway pizza spot	0.5928571428571429	0.7178571428571429	Positive	0.0	0.0	1.0	0.0	Neutral
378	261	2022-06-27 16:43:42+00:00	Shyflowerstv	414	Manitoba Canada	I love all the food options living in the city, I take half an hour to decide on a new restaurant to try. When I li… https://t.co/obzBbK69Gt	love food options living city take half hour decide new restaurant try	0.15656565656565657	0.4070707070707071	Positive	0.0	0.276	0.724	0.6369	Positive
379	262	2022-06-27 16:28:52+00:00	UnashamedBeast	430	The Great State of Tennessee	Yesterday Enoch + I went to get lunch at Blaze Pizza. It’s Subway style, but pizza. I ordered first, and by the tim… https://t.co/2pM1LYzemd	yesterday enoch went get lunch blaze pizza subway style pizza ordered first tim	0.25	0.3333333333333333	Positive	0.0	0.0	1.0	0.0	Neutral
380	263	2022-06-27 16:11:05+00:00	callmeambiee	534		Got a craving for subway, pizza, and a fruit roll up 😅😅😅	got craving subway pizza fruit roll	0.0	0.0	Neutral	0.0	0.0	1.0	0.0	Neutral
381	264	2022-06-27 15:41:00+00:00	Light_2610	1175		If ur gonna eat fast food in India go to Pizza Hut or McDonald's, Subway is mid everywhere	gonna eat fast food india pizza hut mcdonald subway mid everywhere	0.1	0.3	Positive	0.0	0.0	1.0	0.0	Neutral
382	265	2022-06-27 15:32:27+00:00	JayBlueKitty	4996	The Dark Kingdom	@UZU1838 I mostly like McDonald’s, subway, KFC, or perhaps pizza. Maybe even Taco Bell.	uzu mostly like mcdonald subway kfc perhaps pizza maybe even taco bell	0.5	0.5	Positive	0.0	0.185	0.815	0.3612	Positive
383	266	2022-06-27 12:37:22+00:00	bubbkle	2077	ㅤ ㅤhello ?!ㅤ𓂃⭑ㅤi'mㅤa stayc georl 🍭 ㅤcutesyㅤlook !ㅤ⩩ love sseniverse 🦄 ㅤYJ !ㅤ💢ㅤpanglima!ㅤㅤㅤ𝟚𝟘𝟘𝟛 ㅤ 🍥 ㅤ	@miqfy pizza hut ( 🍕 ) subway ( 🌯 ) taco bell ( 🌮 ) and shushu tei ( 🍣 )	miqfy pizza hut subway taco bell shushu tei	0.0	0.0	Neutral	0.0	0.0	1.0	0.0	Neutral
384	267	2022-06-27 12:07:33+00:00	wnnteu	8178		@bunnytaile Subway and pizza hut for kak andrea 💓	bunnytaile subway pizza hut kak andrea	0.0	0.0	Neutral	0.0	0.0	1.0	0.0	Neutral
386	269	2022-06-27 12:05:02+00:00	wnnteu	8178		@boayyi Subway and pizza hut for kak lyona 💓	boayyi subway pizza hut kak lyona	0.0	0.0	Neutral	0.0	0.0	1.0	0.0	Neutral
387	270	2022-06-27 11:48:04+00:00	SageStormDavis	2879	Denver, CO	You know what’s sad? The subway debacle wasn’t even my worst confrontation of NYC. Far worse was the pos Mutant Ape… https://t.co/vOZGQqEI4z	know sad subway debacle even worst confrontation nyc far worse pos mutant ape	-0.44999999999999996	0.9	Negative	0.583	0.0	0.417	-0.9118	Negative
390	273	2022-06-27 05:27:35+00:00	Lampladies	2618	The Netherlands	FOOD &amp; BEVERAGE BRANDS WHICH CONTAIN NANOBOTS 1. Kellogg’s 2. Beyond Meat 3. Lesser Evil Snacks 4. Tyson Foods 5.… https://t.co/D64BGFRUhM	food amp beverage brands contain nanobots kellogg beyond meat lesser evil snacks tyson foods	-0.5	0.75	Negative	0.253	0.0	0.747	-0.6597	Negative
391	274	2022-06-27 04:08:34+00:00	officialkribby	383	mars	@DustyChurch83 @SUBWAY Honestly its just common courtesy in most places to tip, its like how you can tip a pizza dr… https://t.co/cE9zLO38Cz	dustychurch subway honestly common courtesy places tip like tip pizza	-0.3	0.5	Negative	0.0	0.533	0.467	0.7906	Positive
394	277	2022-06-27 02:27:20+00:00	monykaaleighh1	244		i just heard someone say that little caesars is the subway of pizza places and i’ve never heard anything more true	heard someone say little caesars subway pizza places never heard anything true	0.08124999999999999	0.575	Positive	0.175	0.0	0.825	-0.3252	Negative
395	278	2022-06-27 01:44:44+00:00	PNav57	4987	Downtown H-Town	My weekend. Astros Wins: 2 Yankee wins: 0 Times Eating in Chinatown: 1 Touristy things done: 1 NY Pizza slices eat… https://t.co/86pMHURjLs	weekend astros wins yankee wins times eating chinatown touristy things done pizza slices eat	0.3	0.2	Positive	0.0	0.381	0.619	0.8126	Positive
396	279	2022-06-27 01:08:25+00:00	onlycastieI	79	HE. ANGEL. JOKER. FROST.	omad today ! ate the other half of the subway pizza :D	omad today ate half subway pizza	-0.16666666666666666	0.16666666666666666	Negative	0.0	0.0	1.0	0.0	Neutral
397	280	2022-06-26 23:33:49+00:00	enragedCORE	1096	Kentucky	My favorite pizza place is a little joint named Subway	favorite pizza place little joint named subway	0.15625	0.75	Positive	0.0	0.333	0.667	0.4588	Positive
399	282	2022-06-26 22:22:40+00:00	iBolt07	1328	Western NC	THIS SUBWAY HAS THE PERSONAL PIZZAS TOMATO BANANA PEPPER PIZZA LET'S GO 🔥 I give this town 9 lombs out of 10 the AC is on too strong	subway personal pizzas tomato banana pepper pizza let give town lombs strong	0.21666666666666665	0.5166666666666666	Positive	0.0	0.231	0.769	0.5106	Positive
400	283	2022-06-26 19:44:42+00:00	astroslover1982	885	Texas, USA	@ScottLEOWarrior Hmm I love pizza but mostly when I'm at work I try to do light and healthy so subway is closest I can get a good salad	scottleowarrior hmm love pizza mostly work try light healthy subway closest get good salad	0.5199999999999999	0.58	Positive	0.0	0.471	0.529	0.8689	Positive
402	285	2022-06-26 18:01:04+00:00	precyseee	317	rochester	Subway really played themselves with having pizza on they menu😂😂😂😂	subway really played pizza menu	0.2	0.2	Positive	0.0	0.402	0.598	0.4005	Positive
403	286	2022-06-26 17:46:53+00:00	LingerIvy	244		Subway pizza slaps and nobody can change my mind	subway pizza slaps nobody change mind	0.0	0.0	Neutral	0.0	0.0	1.0	0.0	Neutral
404	287	2022-06-26 16:26:07+00:00	DougieFreshEer	961	Murrells Inlet, SC	@JohnAntonik Great on pizza. Or subway.	johnantonik great pizza subway	0.8	0.75	Positive	0.0	0.577	0.423	0.6249	Positive
406	289	2022-06-26 15:35:32+00:00	jennifersvc	986	Toronto	Yesterday on the stairs to the subway, someone had nearly laid out on a napkin two pieces of pizza and an unopened… https://t.co/1YC6b1nvMe	yesterday stairs subway someone nearly laid napkin two pieces pizza unopened	0.1	0.4	Positive	0.0	0.0	1.0	0.0	Neutral
407	290	2022-06-26 15:13:26+00:00	kimkvi	317	written by a fan	@pixiehrs But you ate lots of yummy food already! What is creamy spinach pizza? Thats new n sounds weird i thought… https://t.co/Tw81Zc83Fu	pixiehrs ate lots yummy food already creamy spinach pizza thats new sounds weird thought	-0.18181818181818182	0.7272727272727273	Negative	0.099	0.199	0.702	0.4019	Positive
408	291	2022-06-26 14:36:03+00:00	ladraodeorgao	122	na sua geladeira	@CoinersTakingLs this looks as bad as subway pizza	coinerstakingls looks bad subway pizza	-0.6999999999999998	0.6666666666666666	Negative	0.467	0.0	0.533	-0.5423	Negative
410	293	2022-06-26 13:12:33+00:00	judeblay	1352	Capsule Corp, London	Low-key, the richest person in England is the owner of Pizza GoGo. How the absolute fuck can 7/10 pizza places be c… https://t.co/0rKRBRUJ02	low key richest person england owner pizza gogo absolute fuck pizza places	-0.05	0.7000000000000001	Negative	0.311	0.189	0.5	-0.296	Negative
412	295	2022-06-26 10:13:22+00:00	CombinationFood	2	Combination PizzaHut/TacoBell	PizzTacSub ucks: The Combination Combination Pizza Hut and Taco Bell and Subway and Starbucks "Eat Holiday" —Holid… https://t.co/e5pI32KBOM	pizztacsub ucks combination combination pizza hut taco bell subway starbucks eat holiday holid	0.0	0.0	Neutral	0.0	0.184	0.816	0.4019	Positive
415	298	2022-06-26 07:41:36+00:00	YORKSTUCK	419		I love pizza I love kraft dinner I love subway I love chinese food I love it allllllllllllll	love pizza love kraft dinner love subway love chinese food love allllllllllllll	0.4166666666666667	0.5	Positive	0.0	0.75	0.25	0.9719	Positive
418	301	2022-06-26 06:39:09+00:00	Garf_Posting	85	Monday	I'm that rat you saw dragging a piece of pizza down the subway station stairs in NYC	rat saw dragging piece pizza subway station stairs nyc	0.0	0.0	Neutral	0.0	0.0	1.0	0.0	Neutral
419	302	2022-06-26 06:05:38+00:00	wolfhardslvr	847	new yorks hottest club	eddie kinda reminds me of a ray but in a cute subway ray with a slice of pizza kind of way	eddie kinda reminds ray cute subway ray slice pizza kind way	0.55	0.95	Positive	0.0	0.405	0.595	0.73	Positive
420	303	2022-06-26 04:07:37+00:00	PucheSlayer	131	Caracas, Venezuela	@theaaronschmit *Sephironald uses Super McNova* *A gigant burger travel through space* *Destroy Pizza Hut* *Dest… https://t.co/nxZ8wBALiq	theaaronschmit sephironald uses super mcnova gigant burger travel space destroy pizza hut dest	0.06666666666666665	0.3333333333333333	Positive	0.19	0.212	0.598	0.1027	Positive
421	304	2022-06-26 03:58:06+00:00	marshaIl_Iee	190	California, USA	@SUBWAY BRING BACK THE PIZZA!!!!!	subway bring back pizza	0.0	0.0	Neutral	0.0	0.0	1.0	0.0	Neutral
423	306	2022-06-26 02:53:46+00:00	Lovely__Lola_	360		I want subway or Pizza Hut	want subway pizza hut	0.0	0.0	Neutral	0.0	0.302	0.698	0.0772	Positive
424	307	2022-06-26 01:36:06+00:00	RPust4	85		@vancitylibyan I live in Fort Nelson so my choices are A&amp;W, Subway, Tim Hortons, Boston Pizza or this sweet place t… https://t.co/TlrWZYj70h	vancitylibyan live fort nelson choices amp subway tim hortons boston pizza sweet place	0.24318181818181817	0.575	Positive	0.0	0.2	0.8	0.4588	Positive
425	308	2022-06-26 01:14:07+00:00	babylove381	30	outerspace	subway’s got no business selling pizza or burgers or freaking pretzels.	subway got business selling pizza burgers freaking pretzels	0.0	0.0	Neutral	0.286	0.0	0.714	-0.4215	Negative
426	309	2022-06-26 01:12:15+00:00	WillNC32	499	United Kingdom	@Light_2610 Nope. We have McDonalds Dominoes KFC Subway and the occasional Pizza Hut. Most people in the UK jus go… https://t.co/kxVK7mlv7e	light_ nope mcdonalds dominoes kfc subway occasional pizza hut people jus	0.2	0.4125	Positive	0.0	0.0	1.0	0.0	Neutral
427	310	2022-06-26 01:07:51+00:00	boxing_bully	184	NYC	@KarraMannarino feb2020 last time i was in NYC. stepped over homeless dude 2 get out subway, and got CV for 3days.… https://t.co/gkBLwh0KG4	karramannarino feb last time nyc stepped homeless dude get subway got days	0.0	0.06666666666666667	Neutral	0.0	0.0	1.0	0.0	Neutral
429	0	2022-06-30 23:59:39+00:00	trevorhaggard	1304	Canada	Will Subway ever sell another sandwich in BC? #FuckMessier	subway ever sell another sandwich fuckmessier	0.0	0.0	Neutral	0.0	0.0	1.0	0.0	Neutral
430	1	2022-06-30 23:52:22+00:00	XallyWho	1212	Asia, North America, Downunder	United States is a sick country. Guy shot 2 Subway restaurant workers and killed one of them. The reason - he was… https://t.co/tSnYOj0Cpe	united states sick country guy shot subway restaurant workers killed one reason	-0.4571428571428572	0.42857142857142855	Negative	0.398	0.143	0.459	-0.7184	Negative
431	2	2022-06-30 23:37:31+00:00	DontizzleJones	724	Chicago, IL	This a bad tweet because Subway sucks due to the quality of the ingredients, not what you pick on your sandwich https://t.co/4cgW0IScJK	bad tweet subway sucks due quality ingredients pick sandwich	-0.37499999999999994	0.4472222222222222	Negative	0.462	0.0	0.538	-0.7184	Negative
432	3	2022-06-30 23:36:32+00:00	THall917	10		@SUBWAY if you weren't going to give me a fresh melt you could've at least toasted my sandwich 😑	subway going give fresh melt could least toasted sandwich	0.0	0.45	Neutral	0.0	0.223	0.777	0.3182	Positive
433	4	2022-06-30 23:34:11+00:00	1776UltraMaga	452		@JeremyE0815 @BulkyJoel *While eating a subway sandwich and screaming “This is MAGA Country bitch!”	jeremye bulkyjoel eating subway sandwich screaming maga country bitch	0.0	0.0	Neutral	0.478	0.0	0.522	-0.7506	Negative
434	5	2022-06-30 23:19:37+00:00	diamond_gangsta	2117		Welcome to america where you get shot and killed for adding mayo to a subway sandwich	welcome america get shot killed adding mayo subway sandwich	0.30000000000000004	0.45	Positive	0.31	0.207	0.483	-0.3612	Negative
435	6	2022-06-30 23:15:40+00:00	prettysisii	632	LA	how you gon kill someone because they put too much mayo on yo subway sandwich wtf. like you couldn’t just ask for another one?	gon kill someone put much mayo subway sandwich wtf like ask another one	-0.15	0.6	Negative	0.405	0.119	0.476	-0.7906	Negative
436	7	2022-06-30 23:04:32+00:00	Diesel2199	163	Massachusetts, USA	@lexihaileyxox a sandwich from the subway in there	lexihaileyxox sandwich subway	0.0	0.0	Neutral	0.0	0.0	1.0	0.0	Neutral
437	8	2022-06-30 23:04:16+00:00	superbot_SUPER	0		Ralph Wiggum's powers include, let's see here... SHIT... Marge? AND UNDING TALE? UH seems legit... wait ,and Subway Sandwich!?!!	ralph wiggum powers include let see shit marge unding tale seems legit wait subway sandwich	-0.2	0.8	Negative	0.205	0.0	0.795	-0.5574	Negative
438	9	2022-06-30 22:45:56+00:00	slyce___	168	Vineyard, CA	So that man killed an innocent person bc there was too much mayo in his sandwich? 🤦🏽‍♀️ crazy how easy ppl kill, fo… https://t.co/HXK18m0hPr	man killed innocent person much mayo sandwich crazy easy ppl kill	0.06666666666666668	0.5266666666666666	Positive	0.507	0.231	0.262	-0.8074	Negative
439	10	2022-06-30 22:38:53+00:00	bitchalations2	0		if you think subway’s nasty you’re the problem cause you literally get to make your own sandwich 😐	think subway nasty problem cause literally get make sandwich	-1.0	1.0	Negative	0.474	0.0	0.526	-0.743	Negative
440	11	2022-06-30 22:38:42+00:00	LionessClover	39	Bedford, TX	why the fuck does Subway waste so much money on making new menus when the main draw of going to subway is making th… https://t.co/mCOP7PkENG	fuck subway waste much money making new menus main draw going subway making	-0.019393939393939415	0.31757575757575757	Negative	0.364	0.0	0.636	-0.743	Negative
441	12	2022-06-30 22:36:51+00:00	ClintonIstand	179	Georgia, USA	True or false? A man complained about the amount of mayonnaise on his sandwich. He shot two employees, killing one.… https://t.co/Zcxbwyc4Jp	true false man complained amount mayonnaise sandwich shot two employees killing one	-0.1166666666666667	0.48333333333333334	Negative	0.376	0.148	0.476	-0.6486	Negative
442	13	2022-06-30 22:28:55+00:00	ImmortalDOI	443		Subway Franchise Owners are the worst. Serve a tuna sandwich with tuna straight out of the can, 🤢. Then sprinkle th… https://t.co/0ggP7PyDok	subway franchise owners worst serve tuna sandwich tuna straight sprinkle	-0.4	0.7	Negative	0.293	0.136	0.571	-0.4939	Negative
443	14	2022-06-30 22:24:39+00:00	Triangulum598	952	Carlisle, PA	@ComradeShooty_ there for a while, she wouldn't https://t.co/l8u1G0ybFD	comradeshooty_	0.0	0.0	Neutral	0.0	0.0	1.0	0.0	Neutral
444	15	2022-06-30 22:20:38+00:00	dan_handel	158	North Carolina, USA	@LOLNeverTweet Define “oil” are they referring to vegetable oils? Paint oils? Motor oils? As I once asked a Subway… https://t.co/CqzJd2ax0w	lolnevertweet define oil referring vegetable oils paint oils motor oils asked subway	0.0	0.0	Neutral	0.0	0.0	1.0	0.0	Neutral
445	16	2022-06-30 22:05:15+00:00	saeg_angyeong	214	texas	On my hwasa shit fucking up a subway sandwich in the car	hwasa shit fucking subway sandwich car	-0.4	0.8	Negative	0.419	0.0	0.581	-0.5574	Negative
446	17	2022-06-30 22:03:05+00:00	AngryTusken	649	West Columbia, SC	I was a sandwich artist at Subway, I could never eat at that place now. The free cookie dough was great though. https://t.co/HvdfwGIcHP	sandwich artist subway could never eat place free cookie dough great though	0.6000000000000001	0.775	Positive	0.161	0.244	0.595	0.3395	Positive
447	18	2022-06-30 22:00:29+00:00	UnimpressedWU	11958	Hell	I just want everyone to leave me alone, get my subway sandwich, and binge watch Downton Abbey	want everyone leave alone get subway sandwich binge watch downton abbey	0.0	0.0	Neutral	0.256	0.104	0.64	-0.2263	Negative
448	19	2022-06-30 21:59:20+00:00	dreamy_ed	259	2005	mac and cheese, tuna sandwich, raspberries, spaghetti, rice, soup, subway, something else??	mac cheese tuna sandwich raspberries spaghetti rice soup subway something else	0.0	0.0	Neutral	0.0	0.0	1.0	0.0	Neutral
449	20	2022-06-30 21:51:33+00:00	gingerjedivideo	323		@SapphiraYuki Sub for subway sandwich!	sapphirayuki sub subway sandwich	0.0	0.0	Neutral	0.0	0.0	1.0	0.0	Neutral
450	21	2022-06-30 21:43:33+00:00	GrazianoG12	155	New Jersey	@ACTBrigitte All she needed was a subway sandwich to make it perfect 🤣	actbrigitte needed subway sandwich make perfect	1.0	1.0	Positive	0.0	0.425	0.575	0.5719	Positive
451	22	2022-06-30 21:42:55+00:00	jswtreeman	102	Jacksonville Florida	* Van Gogh’s first day working at Subway as a sandwich artist: Van Gogh: This sandwich looks terrible. I am a com… https://t.co/yvBUJQx41k	van gogh first day working subway sandwich artist van gogh sandwich looks terrible com	-0.375	0.6666666666666666	Negative	0.193	0.0	0.807	-0.4767	Negative
452	23	2022-06-30 21:39:24+00:00	econmiller	716	East Lansing, MI	The inevitable outcome of the reversible U.S. gun culture. Too much mayo, just shoot the sandwich maker. https://t.co/0YL5OyU0x2	inevitable outcome reversible gun culture much mayo shoot sandwich maker	0.1	0.6	Positive	0.375	0.0	0.625	-0.5859	Negative
453	24	2022-06-30 21:27:12+00:00	sonnystrait	572		Subway guy was mocking me without realizing it. I was talking to my wife about Usopp &amp; the guy said in a scratchy v… https://t.co/FWPQqslDmN	subway guy mocking without realizing talking wife usopp amp guy said scratchy	0.0	0.0	Neutral	0.197	0.0	0.803	-0.4019	Negative
454	25	2022-06-30 21:10:04+00:00	Robezy10	799	Eritrea	Every time I see him now I just think of when Michael blackson said I would trade him for a subway sandwich😂😂 https://t.co/8jAeKUL07I	every time see think michael blackson said would trade subway sandwich	0.0	0.0	Neutral	0.0	0.0	1.0	0.0	Neutral
455	26	2022-06-30 21:05:44+00:00	nyyankeesfan21	508	Cedar Falls, IA	@ralphmacchio I was there in 2017. Kind of a scary place where we were at. People told us not to stand outside at n… https://t.co/WOuFjn4a1R	ralphmacchio kind scary place people told stand outside	0.033333333333333326	0.65	Positive	0.254	0.27	0.476	0.0516	Positive
456	27	2022-06-30 21:04:29+00:00	stitchmnm	369	Resident Doozer Safe Place	@Ranboosaysstuff this is how you hold a subway sandwich. Don’t think we forgot… https://t.co/J9LAqijsiM	ranboosaysstuff hold subway sandwich think forgot	0.0	0.0	Neutral	0.0	0.0	1.0	0.0	Neutral
457	28	2022-06-30 21:00:08+00:00	TheBWSTimes	35	Greenwood District, Tulsa, OK	The five-year-old child of the 24-year-old woman was also inside the restaurant at the time of the shooting. https://t.co/0fsdKe3pTj	five year old child year old woman also inside restaurant time shooting	0.1	0.2	Positive	0.0	0.0	1.0	0.0	Neutral
458	29	2022-06-30 20:58:23+00:00	JaredGordon5	731	The Chuck!	@SubwayListens Nothing like a fly half way through your @SUBWAY sandwich...this is gross🤢🤮🤦‍♂️ https://t.co/zkK9lTmWnH	subwaylistens nothing like fly half way subway sandwich gross	0.21111111111111114	0.35555555555555557	Positive	0.427	0.0	0.573	-0.6381	Negative
459	30	2022-06-30 20:55:48+00:00	CamW34246933	260	Canmore, Alberta	@ACTBrigitte Where is the Subway sandwich??!!!	actbrigitte subway sandwich	0.0	0.0	Neutral	0.0	0.0	1.0	0.0	Neutral
460	31	2022-06-30 20:51:54+00:00	MasonLeRoy5	16	United States	Yall I went to subway earlier because my older brother wanted a sandwich and the guy that made it was so creepy and… https://t.co/SoDMtfXVGN	yall went subway earlier older brother wanted sandwich guy made creepy	-0.11111111111111112	0.611111111111111	Negative	0.0	0.0	1.0	0.0	Neutral
462	33	2022-06-30 20:34:40+00:00	Jerz_66	3447	Atlanta, GA	@Cernovich Mugged? heck... downtown Atlanta you'll get shot if you put too much mayo on someone's subway sandwich.	cernovich mugged heck downtown atlanta get shot put much mayo someone subway sandwich	0.2	0.2	Positive	0.0	0.0	1.0	0.0	Neutral
463	34	2022-06-30 20:33:05+00:00	arianaaaxxo	161	Florida, USA	All I can think about is a tuna sandwich from subway 😮‍💨	think tuna sandwich subway	0.0	0.0	Neutral	0.0	0.0	1.0	0.0	Neutral
464	35	2022-06-30 20:30:57+00:00	BaileyGoblin	438	Land of Bridges and Nebulas	Not me having a panic attack in the middle of subway cuz they changed the way u order and I can't handle it....naw… https://t.co/Yb5X64wFzM	panic attack middle subway cuz changed way order handle naw	0.0	0.0	Neutral	0.444	0.0	0.556	-0.7506	Negative
465	36	2022-06-30 20:28:06+00:00	PBergsWasTaken	269	Wandering To Nowhere	@rainedoe_ POV: You are the sandwich toaster at a Subway. Correction, You are the sandwich toaster at a Subway tha… https://t.co/tPducpLyLN	rainedoe_ pov sandwich toaster subway correction sandwich toaster subway tha	0.0	0.0	Neutral	0.0	0.0	1.0	0.0	Neutral
466	37	2022-06-30 20:05:00+00:00	RaptorBreath	1034	dingus	dunno why, but i'm in the mood for a nasty subway sandwich	dunno mood nasty subway sandwich	-1.0	1.0	Negative	0.474	0.0	0.526	-0.5574	Negative
467	38	2022-06-30 20:03:40+00:00	inlawssaythings	409	Behind you ...	@SUBWAY I order lunch on line with the app. Got to the store at the posted time. I figured a forty minute wait was… https://t.co/Aokx0tvPoT	subway order lunch line app got store posted time figured forty minute wait	0.0	0.0	Neutral	0.0	0.0	1.0	0.0	Neutral
468	39	2022-06-30 19:56:36+00:00	HTKennedymusic	381	Chicago/Dallas	Shooting someone who has done nothing to you is absolutely sick. What’s wrong with the world? Shooting 2 people kil… https://t.co/ADQyW7wXAS	shooting someone done nothing absolutely sick wrong world shooting people kil	-0.6071428571428572	0.8785714285714286	Negative	0.0	0.387	0.613	0.6887	Positive
469	40	2022-06-30 19:46:38+00:00	cinnamonqueenn	1466	Vancouver, WA	So I order @SUBWAY on @UberEats and I get something I didn’t even ask for. My sandwich is riddled with ingredients… https://t.co/4qQa9djNgf	order subway ubereats get something even ask sandwich riddled ingredients	0.0	0.0	Neutral	0.0	0.0	1.0	0.0	Neutral
470	41	2022-06-30 19:36:09+00:00	GOYACLK	1199	Brooklyn ny	Subway Worker Killed For Putting Too Much Mayo On Sandwich https://t.co/6WRDKlCW62 https://t.co/dn2DXtNl9W	subway worker killed putting much mayo sandwich	0.0	0.1	Neutral	0.429	0.0	0.571	-0.6705	Negative
471	42	2022-06-30 19:27:10+00:00	mormormmmor	245	mtl	Imagine eating the soggiest messiest day 2 subway sandwich of ur life bc ur starving and desperate during ur shift… https://t.co/f3lGSOdwVW	imagine eating soggiest messiest day subway sandwich life starving desperate shift	-0.6	1.0	Negative	0.362	0.0	0.638	-0.6249	Negative
472	43	2022-06-30 19:26:54+00:00	pptethi	130	he/she	I'm gonna bite her neck like a Subway sandwich	gonna bite neck like subway sandwich	0.0	0.0	Neutral	0.0	0.333	0.667	0.3612	Positive
473	44	2022-06-30 19:21:11+00:00	ai_curio_bot	2	Queue: 3	i asked for no onions at subway but they put them on my sandwich https://t.co/BWQNlhS6q8 https://t.co/QS4PlsvrDB	asked onions subway put sandwich	0.0	0.0	Neutral	0.0	0.0	1.0	0.0	Neutral
474	45	2022-06-30 19:20:05+00:00	SCWOFTX	1011		Subway Employee Shot Dead Over ‘Too Much Mayonnaise’ On Customer’s Sandwich Keely Compson June 29, 2022 According t… https://t.co/xs22WNu0u7	subway employee shot dead much mayonnaise customer sandwich keely compson june according	0.0	0.30000000000000004	Neutral	0.281	0.0	0.719	-0.6486	Negative
475	46	2022-06-30 19:19:29+00:00	Oldassgamer79	6		@ThatGuyBace Low-key subway worse for your than a gas station sandwich	thatguybace low key subway worse gas station sandwich	-0.13333333333333333	0.6333333333333333	Negative	0.464	0.0	0.536	-0.6369	Negative
476	47	2022-06-30 19:18:49+00:00	peeboy__	264		Hey guys I've officially partnered with @SUBWAY to bring all of you some awesome sub sandwich facts! Continue down… https://t.co/RbLN2jD92Y	hey guys officially partnered subway bring awesome sub sandwich facts continue	1.0	1.0	Positive	0.0	0.291	0.709	0.6249	Positive
477	48	2022-06-30 19:13:57+00:00	__hanga	290		Idk what Subway has going on with this new menu/recipe change but homegirl is not handling it well. I need the same… https://t.co/Pj7YHIugHF	idk subway going new menu recipe change homegirl handling well need	0.13636363636363635	0.45454545454545453	Positive	0.112	0.168	0.72	0.1779	Positive
478	49	2022-06-30 19:08:48+00:00	jmahan71	359	Marine veteran in a blue state	@cabisbee Yep. All they need now is a Subway sandwich.	cabisbee yep need subway sandwich	0.0	0.0	Neutral	0.0	0.355	0.645	0.296	Positive
479	50	2022-06-30 19:08:26+00:00	josephsuttner	289	Seattle	We had a very heated debate on @NewDayNW today... over which fast food sandwich is best... I am @SUBWAY all the way… https://t.co/gKxP5fa7UV	heated debate newdaynw today fast food sandwich best subway way	0.6	0.44999999999999996	Positive	0.0	0.318	0.682	0.6369	Positive
480	51	2022-06-30 19:00:37+00:00	penny_en_pink	533	662	So the manager at this subway shot a customer in the chest cause he was mad that she was fucking up his sandwich. S… https://t.co/nvGqx56uy5	manager subway shot customer chest cause mad fucking sandwich	-0.6125	0.9	Negative	0.286	0.0	0.714	-0.4939	Negative
481	52	2022-06-30 18:58:58+00:00	Capozzi__	898	Bay Area	Ill take a subway sandwich over kent bazemore, disrespectfully https://t.co/AWLIUBzjSA	ill take subway sandwich kent bazemore disrespectfully	-0.5	1.0	Negative	0.318	0.0	0.682	-0.4215	Negative
482	53	2022-06-30 18:56:30+00:00	kalisheedra	132	Portugal	Are you really watching a k-drama if they don't whip out a Subway sandwich out of nowhere?	really watching drama whip subway sandwich nowhere	0.2	0.2	Positive	0.0	0.0	1.0	0.0	Neutral
483	54	2022-06-30 18:53:07+00:00	electroma2006	130	justice’s tour bus	wait just realized if i go to subway for lunch/dinner i can order gaspard’s fucked up sandwich order	wait realized subway lunch dinner order gaspard fucked sandwich order	-0.6	0.7	Negative	0.328	0.0	0.672	-0.6597	Negative
484	55	2022-06-30 18:50:52+00:00	faeriespet	919	eyes on the prize 🍒	i hope ur cat CROAKS. your armpits probably smell like a fucking subway sandwich with ranch and onions in it. https://t.co/rFnyo6mJPs	hope cat croaks armpits probably smell like fucking subway sandwich ranch onions	-0.6	0.8	Negative	0.0	0.351	0.649	0.6597	Positive
485	56	2022-06-30 18:49:29+00:00	angry_mongo	384		@ksorbs Is that what you write on the sandwich board outside the Subway before your shift?	ksorbs write sandwich board outside subway shift	0.0	0.05	Neutral	0.0	0.0	1.0	0.0	Neutral
486	57	2022-06-30 18:45:06+00:00	mr30below	532	Fairbanks, AK	@Mully1897 @DanRather A guy shot a woman at subway over mayonnaise on his sandwich. Blame the gun. A man started sh… https://t.co/ysQZioJ0vp	mully danrather guy shot woman subway mayonnaise sandwich blame gun man started	0.0	0.0	Neutral	0.324	0.0	0.676	-0.5859	Negative
487	58	2022-06-30 18:42:30+00:00	Lightspider04	260	Florida, USA	subway and publix should fuse so we can get sandwiches with subway bread and publix meat and veggies, that would be… https://t.co/u0UhUMnHb4	subway publix fuse get sandwiches subway bread publix meat veggies would	0.0	0.0	Neutral	0.0	0.0	1.0	0.0	Neutral
488	59	2022-06-30 18:41:44+00:00	abbycalhoun455	43		I forgot to get my subway sandwich toasted and I don’t think I have ever been this disappointed in myself	forgot get subway sandwich toasted think ever disappointed	-0.75	0.75	Negative	0.307	0.0	0.693	-0.4767	Negative
489	60	2022-06-30 18:40:09+00:00	MrJoeRicketts	216	Jackson, WY	Never pay full price for a @SUBWAY sandwich https://t.co/NfN2l2dCir	never pay full price subway sandwich	0.35	0.55	Positive	0.0	0.206	0.794	0.0762	Positive
490	61	2022-06-30 18:35:08+00:00	Anata_no_otosan	59	Black Hole	Don’t ask for too much mayonnaise on your #sandwich, if you’re in #SUBWAY	ask much mayonnaise sandwich subway	0.2	0.2	Positive	0.0	0.0	1.0	0.0	Neutral
492	63	2022-06-30 18:31:05+00:00	WTHITV	371	ÜT: 39.904749,-86.046245	An employee at a Subway restaurant in Atlanta was shot and killed after a customer got upset about a mayo on his sa… https://t.co/zXmwJ6lvn9	employee subway restaurant atlanta shot killed customer got upset mayo	-0.2	0.0	Negative	0.47	0.0	0.53	-0.7964	Negative
493	64	2022-06-30 18:31:00+00:00	Chris_WTHI	130	Terre Haute, IN	An employee at a Subway restaurant in Atlanta was shot and killed after a customer got upset about a mayo on his sa… https://t.co/X46tboZn9H	employee subway restaurant atlanta shot killed customer got upset mayo	-0.2	0.0	Negative	0.47	0.0	0.53	-0.7964	Negative
494	65	2022-06-30 18:30:13+00:00	MVDSW1	388	he/him ???	@Link9058YT It's a free subway sandwich You can't order all of it around to you liking	linkyt free subway sandwich order around liking	0.4	0.8	Positive	0.0	0.545	0.455	0.7184	Positive
495	66	2022-06-30 18:28:42+00:00	TenoverDenise	4900	Tennessee	Subway Employee in Atlanta Shot Dead Over ‘Too Much Mayonnaise’ On Customer’s Sandwich - https://t.co/klM0oWWrtz	subway employee atlanta shot dead much mayonnaise customer sandwich	0.0	0.30000000000000004	Neutral	0.35	0.0	0.65	-0.6486	Negative
496	67	2022-06-30 18:28:37+00:00	rhythmoflines	3		@PeterAlexander I know the Trump story is true because a guy I know heard it from friend whose sister dated a guy t… https://t.co/EOKTxFjIWP	peteralexander know trump story true guy know heard friend whose sister dated guy	0.35	0.65	Positive	0.0	0.353	0.647	0.7184	Positive
497	68	2022-06-30 18:23:52+00:00	babychickenturd	44	she, he, they	the biggest scam is @SUBWAY 6 inch sub 😐 i just went to buy one &amp; home girl gave me the corner of the sandwich bread actually hurt 💔	biggest scam subway inch sub went buy one amp home girl gave corner sandwich bread actually hurt	0.0	0.1	Neutral	0.321	0.0	0.679	-0.7964	Negative
498	69	2022-06-30 18:23:23+00:00	DammitBrantley	953	Georgia, USA	@SylverRye Someone in ATL just got shot for putting too much mayo on a Subway sandwich. This world is ridiculous.	sylverrye someone atl got shot putting much mayo subway sandwich world ridiculous	-0.06666666666666665	0.6	Negative	0.185	0.0	0.815	-0.3612	Negative
499	70	2022-06-30 18:21:39+00:00	d0nt_forgett	176	w/aries🧸❤️‍🔥	thinking abt the girl who works at subway at 3am she be making my sandwich good as fuck	thinking abt girl works subway making sandwich good fuck	0.14999999999999997	0.6000000000000001	Positive	0.261	0.216	0.522	-0.1531	Negative
500	71	2022-06-30 18:20:16+00:00	teralee_	1486	Central Alberta	Remember @subway’s certified sandwich artist and the pride that came with that title… I’d kill for an old school sub made with love	remember subway certified sandwich artist pride came title kill old school sub made love	0.3	0.4	Positive	0.211	0.296	0.493	0.2263	Positive
501	72	2022-06-30 18:14:55+00:00	dokja73	200	ur moms house 17 istj/intj rcbyf any pronouns	ripping the shit out of this subway sandwich rn	ripping shit subway sandwich	-0.2	0.8	Negative	0.545	0.0	0.455	-0.5574	Negative
502	73	2022-06-30 18:11:40+00:00	rccola1962	837	Calgary, Alberta	@ChoptainC @bigcanadiano I went to Subway today and politely asked the sandwich maker to remove the lettuce that I… https://t.co/PPPWVYyAR8	choptainc bigcanadiano went subway today politely asked sandwich maker remove lettuce	0.0	0.0	Neutral	0.0	0.0	1.0	0.0	Neutral
503	74	2022-06-30 18:05:10+00:00	NerdyNineTweets	1130	California, USA	@ThatGuyBace Any sandwich shop &gt;&gt;&gt;&gt;&gt; subway	thatguybace sandwich shop subway	0.0	0.0	Neutral	0.0	0.0	1.0	0.0	Neutral
504	75	2022-06-30 18:03:01+00:00	Alexlume961	82		Good afternoon to everyone except that one woman eating a fish sandwich on the sweltering subway #mta #lirr #subway… https://t.co/hzBTk8xV26	good afternoon everyone except one woman eating fish sandwich sweltering subway mta lirr subway	0.7	0.6000000000000001	Positive	0.0	0.182	0.818	0.4404	Positive
505	76	2022-06-30 17:58:27+00:00	BillKimmel89	186	Denton, TX	@SUBWAY. I asked for a Steak &amp; Cheese then I changed my mind and said a Sweet Onion Chicken Teriyaki. The person di… https://t.co/C6xi0hYQ0O	subway asked steak amp cheese changed mind said sweet onion chicken teriyaki person	-0.125	0.8	Negative	0.0	0.2	0.8	0.4588	Positive
506	77	2022-06-30 17:49:15+00:00	NeverNotMarck	1488	Hickory, NC	Went to a @Subway in Okawville, Illinois to use up a giftcard somebody gave me as a going away present. Their syste… https://t.co/dYDZV2icwL	went subway okawville illinois use giftcard somebody gave going away present syste	0.0	0.0	Neutral	0.0	0.0	1.0	0.0	Neutral
507	78	2022-06-30 17:42:55+00:00	Anotherlogan	2668	Chatsworth, Los Angeles	@ai_curio_bot botprompt: I asked for no onions at Subway but they put them on my sandwich	ai_curio_bot botprompt asked onions subway put sandwich	0.0	0.0	Neutral	0.0	0.0	1.0	0.0	Neutral
508	79	2022-06-30 17:39:39+00:00	kronicchickthe6	320		Femicide is at an all time high now that we are ignoring the way men deal with woman. First the subway sandwich kil… https://t.co/p3W9reVzYq	femicide time high ignoring way men deal woman first subway sandwich kil	0.20500000000000002	0.43666666666666665	Positive	0.197	0.0	0.803	-0.4019	Negative
509	80	2022-06-30 17:39:34+00:00	simply_asian24	376		I am so pumped for my @SUBWAY sandwich today for lunch!! 🤤🤤	pumped subway sandwich today lunch	0.0	0.0	Neutral	0.0	0.0	1.0	0.0	Neutral
510	81	2022-06-30 17:38:23+00:00	SoNotSnow	764	N 37°46' 0'' / W 122°26' 0''	Outside of the mayonnaise that I specifically did not request, Subway got my order right. *mayonnaise-contaminated… https://t.co/yU2TtoqoYh	outside mayonnaise specifically request subway got order right mayonnaise contaminated	0.14285714285714285	0.29285714285714287	Positive	0.0	0.0	1.0	0.0	Neutral
511	82	2022-06-30 17:38:14+00:00	DDNoFilter	259	Brooklyn	Subway Worker Killed For Putting Too Much Mayo On Sandwich https://t.co/PGLktMsYVZ https://t.co/fzIb12rRw7	subway worker killed putting much mayo sandwich	0.0	0.1	Neutral	0.429	0.0	0.571	-0.6705	Negative
512	83	2022-06-30 17:37:00+00:00	Aparker21871	522		@HerrenPhillis Then he stole my Subway sandwich!😟...and damn it...I faced near arctic conditions for that😢	herrenphillis stole subway sandwich damn faced near arctic conditions	0.1	0.4	Positive	0.252	0.0	0.748	-0.4019	Negative
513	84	2022-06-30 17:28:05+00:00	refundmyIife	274	Redmond, WA - Manhasset, NY	@lilapplepie_ @BEAMI333 Babe I’ve had a guy offer to give me a blowjob if I bought him a sandwich from subway and a… https://t.co/x8yfm6ykYV	lilapplepie_ beami babe guy offer give blowjob bought sandwich subway	0.0	0.0	Neutral	0.0	0.0	1.0	0.0	Neutral
514	85	2022-06-30 17:26:49+00:00	purrplstik	0		are you a subway sandwich	subway sandwich	0.0	0.0	Neutral	0.0	0.0	1.0	0.0	Neutral
515	86	2022-06-30 17:22:22+00:00	BRingsaker	382	West Fargo, ND	@SUBWAY If you are going to price your subs at premium prices($14) with this new menu change please make premium su… https://t.co/yjQqsJrhau	subway going price subs premium prices new menu change please make premium	0.13636363636363635	0.45454545454545453	Positive	0.0	0.173	0.827	0.3182	Positive
516	87	2022-06-30 17:20:06+00:00	wtrmlnhabit	118	California, USA	@StevieWLevine one time my sister got stopped by TSA because she had a subway sandwich stuffed into her bag that ha… https://t.co/9iw67ICONe	steviewlevine one time sister got stopped tsa subway sandwich stuffed bag	0.0	0.0	Neutral	0.16	0.0	0.84	-0.2263	Negative
517	88	2022-06-30 17:19:31+00:00	Unloughful	541	Leavenworth, KS	@booleangrit @Brodiesmith21 There’s no tippable service for making me a sandwich at subway, going through the drive… https://t.co/e2FaxhAr0Q	booleangrit brodiesmith tippable service making sandwich subway going drive	0.0	0.0	Neutral	0.0	0.0	1.0	0.0	Neutral
518	89	2022-06-30 17:12:01+00:00	highcanthrope	69	A quiet little garden	Invoking Naomi Elizabeth by hir true name in this subway sandwich shop	invoking naomi elizabeth hir true name subway sandwich shop	0.35	0.65	Positive	0.0	0.259	0.741	0.4215	Positive
519	90	2022-06-30 17:11:45+00:00	jcd1974	33		@ramzpaul I hate this too. https://t.co/vC3Vyw84B5	ramzpaul hate	-0.8	0.9	Negative	0.787	0.0	0.213	-0.5719	Negative
520	91	2022-06-30 17:09:09+00:00	JamieVBeyer	4922	Minnesota, USA	@SUBWAY in a small town with no fast food, a customized sandwich is worth less to me than my time. Make ahead a do… https://t.co/6xTTM8FGNB	subway small town fast food customized sandwich worth less time make ahead	0.020833333333333336	0.2916666666666667	Positive	0.0	0.147	0.853	0.2263	Positive
521	92	2022-06-30 17:08:39+00:00	ClariceCampos7	571	Austin, Tx	Bro @SUBWAY fr made my sandwich for doordash left it in the fridge for the whole hour and sent it out LMAO pathetic	bro subway made sandwich doordash left fridge whole hour sent lmao pathetic	-0.04999999999999999	0.6	Negative	0.21	0.222	0.568	0.0516	Positive
523	94	2022-06-30 17:06:04+00:00	MadWorldNews	53	Pennsylvania, USA	A pair of female employees were working at a Subway restaurant when a customer came in and ordered a sandwich. Howe… https://t.co/7AVHPQ1WMJ	pair female employees working subway restaurant customer came ordered sandwich howe	0.0	0.16666666666666666	Neutral	0.0	0.0	1.0	0.0	Neutral
524	95	2022-06-30 17:02:15+00:00	worldsfatestass	101	Redwood City, CA	My dad just demanded that I go to subway and get him a sandwich. And when I told him he demanded it, he continued demanding.	dad demanded subway get sandwich told demanded continued demanding	0.0	0.0	Neutral	0.487	0.0	0.513	-0.5719	Negative
525	96	2022-06-30 17:01:06+00:00	goldbugger	191	In the vault	Inflation: Just bought a 6-inch rotisserie chicken sandwich (add bacon) at Subway. After tax it was $11 😳	inflation bought inch rotisserie chicken sandwich add bacon subway tax	-0.6	0.95	Negative	0.0	0.0	1.0	0.0	Neutral
526	97	2022-06-30 16:59:33+00:00	Matthew__David_	215		@maryebaldwin_ One of the first interactions I ever had when I moved to NYC was a middle eastern man telling a woma… https://t.co/TRQ0147nTO	maryebaldwin_ one first interactions ever moved nyc middle eastern man telling woma	0.125	0.16666666666666666	Positive	0.0	0.0	1.0	0.0	Neutral
527	98	2022-06-30 16:57:26+00:00	JoshD0110	1866	Birmingham, AL	A city that has subway car tent dwelling sandwich thieves is outraged about a guy complaining they have no grocery… https://t.co/0CdBiB4CTM	city subway car tent dwelling sandwich thieves outraged guy complaining grocery	-0.9	1.0	Negative	0.515	0.066	0.419	-0.8176	Negative
528	99	2022-06-30 16:57:12+00:00	bakagi	4603	Kansas City, MO	Man fatally shot Atlanta Subway restaurant worker after sub had 'too much mayo,' police say https://t.co/1fCHDrn1mg via @usatoday	man fatally shot atlanta subway restaurant worker sub much mayo police say via usatoday	0.2	0.2	Positive	0.244	0.0	0.756	-0.6369	Negative
529	100	2022-06-30 16:56:13+00:00	GearsOfRandom	246		I don't understand how people dislike @SUBWAY. Don't like it? Well *YOU* made the sandwich that's *YOUR* fault.	understand people dislike subway like well made sandwich fault	0.0	0.0	Neutral	0.356	0.309	0.336	-0.1779	Negative
530	101	2022-06-30 16:53:05+00:00	infinatimusic	697	Las Vegas	@weedthewizard Interesting. And I guess ilk have a good sandwich there. Subway is out of the question tbh unless im… https://t.co/jAxFDYlrLz	weedthewizard interesting guess ilk good sandwich subway question tbh unless	0.6	0.55	Positive	0.0	0.412	0.588	0.6808	Positive
531	102	2022-06-30 16:41:57+00:00	Lombardi_Luv	674	Portland, OR	Subway changed their whole menu… no sandwich is under $11. They don’t have any sub they had before lol	subway changed whole menu sandwich sub lol	0.5	0.55	Positive	0.0	0.318	0.682	0.4215	Positive
532	103	2022-06-30 16:40:47+00:00	SMoran99	2537	MA	@GuitarJesus79 @NYCMayor Subway sandwich wrapper *fixed it 😂	guitarjesus nycmayor subway sandwich wrapper fixed	0.1	0.2	Positive	0.0	0.0	1.0	0.0	Neutral
533	104	2022-06-30 16:37:15+00:00	barbiesdrmmind	534	party town	a woman and her sister was shot to death for putting too much mayo on a subway sandwich. i wish this story wasn’t t… https://t.co/drCkXOQida	woman sister shot death putting much mayo subway sandwich wish story	0.2	0.2	Positive	0.25	0.173	0.577	-0.296	Negative
534	105	2022-06-30 16:35:46+00:00	Diogene61878057	56		@KurtBusch Amazing city but don't go out to get a Subway sandwich at 2 in the morning in the dead of winter. The s… https://t.co/eHYpgBQEV9	kurtbusch amazing city get subway sandwich morning dead winter	0.20000000000000004	0.65	Positive	0.285	0.252	0.464	-0.128	Negative
535	106	2022-06-30 16:30:36+00:00	mauscuba7500	297	Alta California	@sharkyrae Reminds me of this specimen of human here... Armed dude shots &amp; kills a female worker, injuries another,… https://t.co/iyPmCw2eB1	sharkyrae reminds specimen human armed dude shots amp kills female worker injuries another	0.0	0.13333333333333333	Neutral	0.226	0.0	0.774	-0.5423	Negative
536	107	2022-06-30 16:30:00+00:00	OPRCNS	538	Lower Sackville, Nova Scoita	Check out this great opportunity at Subway, Lower Sackville!! Follow the link below: https://t.co/iebGWrgkMG https://t.co/SU6ifLnV9m	check great opportunity subway lower sackville follow link	0.8	0.75	Positive	0.156	0.489	0.355	0.6908	Positive
537	108	2022-06-30 16:24:36+00:00	CLBMGlife	3146	Providence	UNBELIEVABLE! Subway Sandwich Worker KILLED For Too Much Mayo? | Talking Facts https://t.co/BC1MQcFXmy https://t.co/cHicrCYxX0	unbelievable subway sandwich worker killed much mayo talking facts	-0.08333333333333333	0.39999999999999997	Negative	0.338	0.135	0.526	-0.5719	Negative
538	109	2022-06-30 16:24:34+00:00	ChallzBrown	2028	Providence RI	UNBELIEVABLE! Subway Sandwich Worker KILLED For Too Much Mayo? | Talking Facts https://t.co/t7jfMCAXFt https://t.co/npwd77RLeB	unbelievable subway sandwich worker killed much mayo talking facts	-0.08333333333333333	0.39999999999999997	Negative	0.338	0.135	0.526	-0.5719	Negative
539	110	2022-06-30 16:24:32+00:00	Audioliquor_	834	Rhode Island, USA	UNBELIEVABLE! Subway Sandwich Worker KILLED For Too Much Mayo? | Talking Facts https://t.co/Me4u7N7yG7 https://t.co/km0w5gZMQ4	unbelievable subway sandwich worker killed much mayo talking facts	-0.08333333333333333	0.39999999999999997	Negative	0.338	0.135	0.526	-0.5719	Negative
540	111	2022-06-30 16:24:29+00:00	CLBMGNetwork	1113	Providence RI	UNBELIEVABLE! Subway Sandwich Worker KILLED For Too Much Mayo? | Talking Facts https://t.co/d4Tc1lKy2k https://t.co/gZ00zIBIPw	unbelievable subway sandwich worker killed much mayo talking facts	-0.08333333333333333	0.39999999999999997	Negative	0.338	0.135	0.526	-0.5719	Negative
541	112	2022-06-30 16:24:27+00:00	CLBMGMusic	236	Washington, DC	UNBELIEVABLE! Subway Sandwich Worker KILLED For Too Much Mayo? | Talking Facts https://t.co/LtDHOrbCHX https://t.co/lcfGQH4jlC	unbelievable subway sandwich worker killed much mayo talking facts	-0.08333333333333333	0.39999999999999997	Negative	0.338	0.135	0.526	-0.5719	Negative
542	113	2022-06-30 16:23:26+00:00	Kimwells67	4068		Subway Employee Shot Dead Over ‘Too Much Mayonnaise’ On Customer’s Sandwich - Daily Political Newswire… https://t.co/4b38iY2wNZ	subway employee shot dead much mayonnaise customer sandwich daily political newswire	0.0	0.17500000000000002	Neutral	0.301	0.0	0.699	-0.6486	Negative
543	114	2022-06-30 16:22:52+00:00	NWJS_jobs	23		We're hiring! Sandwich Artist Apply: https://t.co/EWrt4Fdij7 Northfield, MN	hiring sandwich artist apply northfield	0.0	0.0	Neutral	0.0	0.0	1.0	0.0	Neutral
544	115	2022-06-30 16:19:08+00:00	skykissed_	103	dmv 🚙	Another nut job incapable of handling his emotions shot &amp; killed a 26 year old woman at Subway because he was upset… https://t.co/bMGifHXRf2	another nut job incapable handling emotions shot amp killed year old woman subway upset	-0.05	0.1	Negative	0.469	0.0	0.531	-0.8658	Negative
545	116	2022-06-30 16:17:32+00:00	escapeIove	211	Shibuya	Went to subway and my sandwich was not good https://t.co/ERArOzFrac	went subway sandwich good	0.7	0.6000000000000001	Positive	0.0	0.492	0.508	0.4404	Positive
546	117	2022-06-30 16:14:18+00:00	mintsplenda	272	drizzytan. 20+. black.	“my bf love pickles on his sandwich he so funny” girl fck you and subway https://t.co/xKwSESuJ2c	love pickles sandwich funny girl fck subway	0.375	0.8	Positive	0.0	0.587	0.413	0.7964	Positive
547	118	2022-06-30 16:10:46+00:00	StakeHEX5555	3756	Layton, FL	But how will you make better food if all the Subway “sandwich artists” refuse to work with you Richard. If you hire… https://t.co/nd7rwQ9iRD	make better food subway sandwich artists refuse work richard hire	0.5	0.5	Positive	0.168	0.221	0.611	0.1779	Positive
548	119	2022-06-30 16:09:38+00:00	JonMcEwen5	18		I love a Subway sandwich. I'm not even lying. #remotejobs #remotework	love subway sandwich even lying remotejobs remotework	0.5	0.6	Positive	0.27	0.333	0.397	0.2023	Positive
549	120	2022-06-30 16:03:52+00:00	jbminatra	55575	USA 🇺🇸 (TN/TX/VA/FL/GA/KY)	@DanielPaul75 I have thought about the concept . . . 😎 . . . I'm still thinkin' 😂 (I just read about a shooting in… https://t.co/m4DywmuaTf	danielpaul thought concept still thinkin read shooting	0.0	0.0	Neutral	0.0	0.0	1.0	0.0	Neutral
550	121	2022-06-30 15:59:58+00:00	YourMindAches	1801	Trinidad and Tobago	@sporked @LAYS It's great by itself and in a Subway sandwich tbh	sporked lays great subway sandwich tbh	0.8	0.75	Positive	0.0	0.451	0.549	0.6249	Positive
551	122	2022-06-30 15:59:57+00:00	thankselonimin	23		@JulieMenin @NYCMayor @NYPDPC @MarkLevineNYC @KeithPowersNYC A witness carrying a subway sandwich reported seeing t… https://t.co/8KEvm955LN	juliemenin nycmayor nypdpc marklevinenyc keithpowersnyc witness carrying subway sandwich reported seeing	0.0	0.0	Neutral	0.0	0.0	1.0	0.0	Neutral
552	123	2022-06-30 15:56:10+00:00	Kaivoh	419		wym subway sucks, you made the sandwich.	wym subway sucks made sandwich	-0.3	0.3	Negative	0.385	0.0	0.615	-0.3612	Negative
553	124	2022-06-30 15:54:28+00:00	TD_ragno	549	3-2 Zone	i don’t like going to subway 😂 i be feelin like they judging me for what i put on my sandwich	like going subway feelin like judging put sandwich	0.0	0.0	Neutral	0.0	0.455	0.545	0.6124	Positive
554	125	2022-06-30 15:52:27+00:00	LucemLegit	876	she/fae | 19 | priv alt	@marukiverse Tatsuya - what I get Maya - something light with teriyaki chicken and lots of veggies, nothing spicy… https://t.co/fngomGQ75v	marukiverse tatsuya get maya something light teriyaki chicken lots veggies nothing spicy	-0.09999999999999998	0.825	Negative	0.0	0.0	1.0	0.0	Neutral
555	126	2022-06-30 15:41:07+00:00	Callie617	1100		@iamprettypetty Subway killing employee killed for putting too much mayo on sandwich sad.	iamprettypetty subway killing employee killed putting much mayo sandwich sad	-0.16666666666666666	0.39999999999999997	Negative	0.632	0.0	0.368	-0.9186	Negative
556	127	2022-06-30 15:37:09+00:00	bxxv_	66		My 6 yr old nephew made me a sandwich. I told him it’s better than subways. He was bragging to everyone that he was… https://t.co/NhmNordOug	old nephew made sandwich told better subways bragging everyone	0.3	0.35	Positive	0.0	0.266	0.734	0.4404	Positive
557	128	2022-06-30 15:36:49+00:00	BoondockJustice	1967	Colorado, USA	Most women are highly logical even when emotional, we have historically held all the shit together while men freak… https://t.co/PtNtRKW5gL	women highly logical even emotional historically held shit together men freak	0.012499999999999997	0.42500000000000004	Positive	0.397	0.114	0.489	-0.6845	Negative
558	129	2022-06-30 15:32:48+00:00	MarianCarpentr	176	Texas, USA	@w_terrence See, I heard it from someone that all this happened while he was enjoying a Subway sandwich, then he pe… https://t.co/zoaT0PhtM9	w_terrence see heard someone happened enjoying subway sandwich	0.5	0.6	Positive	0.0	0.327	0.673	0.5267	Positive
559	130	2022-06-30 15:29:13+00:00	raiderbellexd	3404	If you came here, you lost	@SlushIsBack @SUBWAY @AuntieAnnes Own that suggestive meme sandwich brand	slushisback subway auntieannes suggestive meme sandwich brand	0.0	0.0	Neutral	0.0	0.0	1.0	0.0	Neutral
560	131	2022-06-30 15:19:04+00:00	itzlyssauwu	3068	vivi’s heart	just walked a little over a mile for a 6 inch subway sandwich in 98° florida weather…im truly living like larry	walked little mile inch subway sandwich florida weather truly living like larry	-0.1875	0.5	Negative	0.0	0.351	0.649	0.6597	Positive
561	132	2022-06-30 15:19:04+00:00	BossmanDusse	658	Atlanta, GA	It’s sum sick people out here.. A guy shot 2 Subway workers cause he had to much mayonnaise on his sandwich.. lock… https://t.co/VrF1inc8w6	sum sick people guy shot subway workers cause much mayonnaise sandwich lock	-0.2571428571428571	0.5285714285714286	Negative	0.231	0.0	0.769	-0.5106	Negative
562	133	2022-06-30 15:18:13+00:00	FreddyQuinne	187		Nothing makes you feel like more of a fat bastard than being in Subway, ordering a sandwich with a few clever alter… https://t.co/NyFIxc9Lwa	nothing makes feel like fat bastard subway ordering sandwich clever alter	0.16666666666666666	0.8333333333333334	Positive	0.338	0.181	0.482	-0.3839	Negative
563	134	2022-06-30 15:16:22+00:00	RichLucido	340		@dkzody @corinhoggard It's like that woman who was killed for too much mayonnaise at a Subway sandwich, it just fee… https://t.co/fJkXFG3tyF	dkzody corinhoggard like woman killed much mayonnaise subway sandwich fee	0.0	0.1	Neutral	0.3	0.167	0.533	-0.4588	Negative
564	135	2022-06-30 15:12:53+00:00	_c0ffeeQueen_	288		The other day, a coworker of mine got a tuna sandwich from subway, and now I want a tuna sandwich from subway. I’ve… https://t.co/xtGeefojzv	day coworker mine got tuna sandwich subway want tuna sandwich subway	0.0	0.0	Neutral	0.0	0.115	0.885	0.0772	Positive
565	136	2022-06-30 15:07:27+00:00	steelestarr	330	Lethbridge, AB	@Egos1313 The board room at a Subway. The sandwich shop. I didn't even know that a Subway could have a board room.… https://t.co/ggc0eoIjK3	egos board room subway sandwich shop even know subway could board room	0.0	0.0	Neutral	0.0	0.0	1.0	0.0	Neutral
566	137	2022-06-30 15:05:08+00:00	MTVGrapevine	31	Mount Vernon, OH	Subway Sandwich Artist Wanted https://t.co/Ev6A0oGrPC	subway sandwich artist wanted	0.0	0.0	Neutral	0.0	0.0	1.0	0.0	Neutral
567	138	2022-06-30 15:05:06+00:00	MTVGrapevine	31	Mount Vernon, OH	Subway Sandwich Artist Wanted https://t.co/Ev6A0oY2Ha	subway sandwich artist wanted	0.0	0.0	Neutral	0.0	0.0	1.0	0.0	Neutral
568	139	2022-06-30 14:58:48+00:00	grapejuicerry	480	she/they, 22, NSFW 18+	sexy people are going to subway right now to get a subway sandwich from subway https://t.co/spceLweOhz	sexy people going subway right get subway sandwich subway	0.39285714285714285	0.7678571428571428	Positive	0.0	0.298	0.702	0.5267	Positive
569	140	2022-06-30 14:53:59+00:00	PjJoinsDaBattle	282		@hopefuldeku I held a grudge over a Subway sandwich for 7 years	hopefuldeku held grudge subway sandwich years	0.0	0.0	Neutral	0.0	0.0	1.0	0.0	Neutral
570	141	2022-06-30 14:50:11+00:00	JennyLaw23	3606		@Timcast I think she dated Jussie. I remember seeing some late show rant defending him, his subway sandwich &amp; sayin… https://t.co/3F5I7NRamn	timcast think dated jussie remember seeing late show rant defending subway sandwich amp sayin	-0.3	0.6	Negative	0.156	0.0	0.844	-0.34	Negative
571	142	2022-06-30 14:49:36+00:00	dinoIand	356	canada | she/her | 02	cant wait until lunch when i can eat the other half of my subway sandwich	cant wait lunch eat half subway sandwich	-0.16666666666666666	0.16666666666666666	Negative	0.0	0.0	1.0	0.0	Neutral
572	143	2022-06-30 14:41:53+00:00	Veggievangelist	1030	Somewhere in Suburban Atlanta	@HP3potential A man in ATL Subway shot and killed an employee over too much mayo on a sandwich. It astounds me.	hppotential man atl subway shot killed employee much mayo sandwich astounds	0.0	0.1	Neutral	0.271	0.187	0.542	-0.34	Negative
573	144	2022-06-30 14:41:37+00:00	legotrillermoth	183	20 human years old	i ate a subway sandwich that made me projectile vomit for hours and hours until practically every drop of moisture… https://t.co/2ux9zj5MvU	ate subway sandwich made projectile vomit hours hours practically every drop moisture	0.0	0.0	Neutral	0.16	0.0	0.84	-0.2732	Negative
574	145	2022-06-30 14:40:03+00:00	lazyhuman64	468	I know what you did	First time eating a subway sandwich https://t.co/Bv7BiQUtl5	first time eating subway sandwich	0.25	0.3333333333333333	Positive	0.0	0.0	1.0	0.0	Neutral
575	146	2022-06-30 14:38:48+00:00	urbancountry80	91	Chicago, IL	These people want the same government who took away abortion rights to now take away guns bc an unhinged psycho sho… https://t.co/6xFGzthofs	people want government took away abortion rights take away guns unhinged psycho sho	0.0	0.0	Neutral	0.0	0.098	0.902	0.0772	Positive
576	147	2022-06-30 14:24:20+00:00	laurenmabra	668	FL	I said nyc subway first but didn't want yall to think I was talking about the sandwich place that yodel boy works at	said nyc subway first want yall think talking sandwich place yodel boy works	0.25	0.3333333333333333	Positive	0.0	0.098	0.902	0.0772	Positive
577	148	2022-06-30 14:10:20+00:00	Thor_2000	14476	Nashville, Tennessee	Subway employee in Atlanta shot dead over a sandwich having too much mayo https://t.co/zJqzIJK6tT	subway employee atlanta shot dead sandwich much mayo	0.0	0.30000000000000004	Neutral	0.381	0.0	0.619	-0.6486	Negative
578	149	2022-06-30 14:08:45+00:00	BaileyFink	5323	VA/NY	I eat @SUBWAY like two times a week… that’s a lot of sandwiches. I think I had the worst sandwich of my Subway eati… https://t.co/BzS7HOXgHA	eat subway like two times week lot sandwiches think worst sandwich subway eati	-1.0	1.0	Negative	0.233	0.142	0.625	-0.3818	Negative
579	150	2022-06-30 14:03:40+00:00	LoaphMeat	1652	Pennsylvania	If you want a Subway breakfast sandwich that knocks your socks off, here's the winning strategy: - Ham &amp; Egg - Flat… https://t.co/mFXRyQaCSD	want subway breakfast sandwich knocks socks winning strategy ham amp egg flat	0.2375	0.4375	Positive	0.0	0.32	0.68	0.5719	Positive
580	151	2022-06-30 14:02:39+00:00	nakiyung	494	Younghoon	@lizeut @JUAEMINT Anyway bubs, Subway's sandwiches contain large amounts of salt, and the simple carbohydrates spik… https://t.co/nT8EEEpJ5M	lizeut juaemint anyway bubs subway sandwiches contain large amounts salt simple carbohydrates spik	0.10714285714285714	0.39285714285714285	Positive	0.0	0.0	1.0	0.0	Neutral
581	152	2022-06-30 14:00:31+00:00	wsbradio	191	Atlanta	Police said the man became angry after an employee put too much mayonnaise on his sandwich and opened-fire behind t… https://t.co/ZVJFbB8zkc	police said man became angry employee put much mayonnaise sandwich opened fire behind	-0.2333333333333333	0.6333333333333333	Negative	0.341	0.0	0.659	-0.6908	Negative
582	153	2022-06-30 13:58:36+00:00	RarefiedLevin	456	Rose-Colored Glasses City🏆⚾🏈	Coach Vernon Dozier when he goes into the Subway he used to work at feeling himself and they send out Big Ronda to… https://t.co/clzU9ViI19	coach vernon dozier goes subway used work feeling send big ronda	0.0	0.1	Neutral	0.0	0.13	0.87	0.128	Positive
583	154	2022-06-30 13:55:50+00:00	IMTJCBRO	65		@subway free sandwich plz	subway free sandwich plz	0.4	0.8	Positive	0.0	0.697	0.303	0.5574	Positive
584	155	2022-06-30 13:43:51+00:00	ShortAngel9	182	Ōtepoti, NZ	@sedderaside Not her subway sandwich looks from down under?	sedderaside subway sandwich looks	0.0	0.0	Neutral	0.0	0.0	1.0	0.0	Neutral
585	156	2022-06-30 13:42:40+00:00	samcrut	443	Dallas, TX	Woke up. Flipped on GMA. "ATLANTA POLICE IDENTIFY MAN WHO SHOT 2 SUBWAY WORKERS IN DISPUTE OVER MAY ON SANDWICH" sc… https://t.co/NbPIVf3krb	woke flipped gma atlanta police identify man shot subway workers dispute may sandwich	0.0	0.0	Neutral	0.184	0.0	0.816	-0.4019	Negative
586	157	2022-06-30 13:26:56+00:00	missLtoe	23963		Subway employee in Atlanta shot dead over a sandwich having too much mayo https://t.co/TRcgMZIM9p	subway employee atlanta shot dead sandwich much mayo	0.0	0.30000000000000004	Neutral	0.381	0.0	0.619	-0.6486	Negative
588	159	2022-06-30 13:24:17+00:00	deitra_pj	4		@CourtTV The shooting at the Subway sandwich shop in Atlanta is near Mercedes Benz Stadium and not the Atlanta Airp… https://t.co/v31Y7gkaK6	courttv shooting subway sandwich shop atlanta near mercedes benz stadium atlanta airp	0.1	0.4	Positive	0.0	0.0	1.0	0.0	Neutral
589	160	2022-06-30 13:22:59+00:00	Romie816Rome	337	Kansas City, MO	Buddy killed somebody over a subway sandwich 😮 wtf	buddy killed somebody subway sandwich wtf	-0.35	0.5	Negative	0.675	0.0	0.325	-0.8519	Negative
590	161	2022-06-30 13:21:26+00:00	dwillie95	53		@Talkmaster How about the guy who shot and killed a Subway employee because she put too much mayonnaise on his sandwich? Absolute insanity!	talkmaster guy shot killed subway employee put much mayonnaise sandwich absolute insanity	0.06666666666666667	0.3666666666666667	Positive	0.451	0.0	0.549	-0.8481	Negative
591	162	2022-06-30 13:13:10+00:00	LMcKay_23	106	701	Subway is not it for me. Guy making my sub was sweating profusely and some of it dropped on my sandwich 😩	subway guy making sub sweating profusely dropped sandwich	0.0	0.0	Neutral	0.0	0.0	1.0	0.0	Neutral
592	163	2022-06-30 13:13:05+00:00	raam_beart	3083	Hong Kong, China	Wtffffffff Man fatally shot Atlanta Subway restaurant worker after sub had 'too much mayo,' police say… https://t.co/nj0bg13MHL	wtffffffff man fatally shot atlanta subway restaurant worker sub much mayo police say	0.2	0.2	Positive	0.259	0.0	0.741	-0.6369	Negative
593	164	2022-06-30 13:12:20+00:00	staggy33	1005	Adelaide Australia	@holdingthebag @RitaPanahi Just go walk into subway &amp; murder someone for putting to mayo on ya sandwich.	holdingthebag ritapanahi walk subway amp murder someone putting mayo sandwich	0.0	0.0	Neutral	0.343	0.0	0.657	-0.6908	Negative
594	165	2022-06-30 13:06:24+00:00	IMTJCBRO	65		@SUBWAY can I have a free sandwich plz	subway free sandwich plz	0.4	0.8	Positive	0.0	0.697	0.303	0.5574	Positive
595	166	2022-06-30 12:39:57+00:00	Zuby215	2403	YKF	Just a typical day in America. Imagine being shot because a customer got upset about a condiment on his sandwich. https://t.co/uYyxN0xPgc	typical day america imagine shot customer got upset condiment sandwich	-0.16666666666666666	0.5	Negative	0.224	0.0	0.776	-0.3818	Negative
596	167	2022-06-30 12:39:38+00:00	iDimitriusJones	2788	SugahLand	How dare we splurge on an $8 Subway sandwich instead of living off of potatoes and rice all month.	dare splurge subway sandwich instead living potatoes rice month	0.0	0.0	Neutral	0.0	0.0	1.0	0.0	Neutral
597	168	2022-06-30 12:36:39+00:00	CPooparino	67	Las Vegas, NV	@cvpayne what? so they can pop subway workers who put too much mayo on their sandwich…. americans are too irrespon… https://t.co/oyvWZ8LT77	cvpayne pop subway workers put much mayo sandwich americans irrespon	0.2	0.2	Positive	0.0	0.0	1.0	0.0	Neutral
598	169	2022-06-30 12:28:07+00:00	jolomigri	1201		Subway employee in Atlanta shot dead over a sandwich having too much mayo https://t.co/ENYCvWnIJC #FuckedUp	subway employee atlanta shot dead sandwich much mayo fuckedup	0.0	0.30000000000000004	Neutral	0.35	0.0	0.65	-0.6486	Negative
599	170	2022-06-30 12:22:04+00:00	sleeful	529		When the subway sandwich artist spreads your double cheese across both sides of the sub instead of making a big che… https://t.co/0CyMTuxPvd	subway sandwich artist spreads double cheese across sides sub instead making big che	0.0	0.05	Neutral	0.0	0.0	1.0	0.0	Neutral
600	171	2022-06-30 12:02:33+00:00	jorgeal67	107	Tegucigalpa, Honduras	Yeah... but let's arm everyone... https://t.co/113Ib7Ldix	yeah let arm everyone	0.0	0.0	Neutral	0.0	0.423	0.577	0.296	Positive
601	172	2022-06-30 12:01:30+00:00	Cockrell2Craig	199	Southern Oregon	@redsteeze Just because the steering wheel part isn’t true, it doesn’t negate the part where he put a rope around h… https://t.co/t68jbzp7LS	redsteeze steering wheel part true negate part put rope around	0.35	0.65	Positive	0.0	0.237	0.763	0.4215	Positive
602	173	2022-06-30 11:33:04+00:00	pointsnfigures1	926	Las Vegas, NV	The last thing the secret service saw was a bundled Subway sandwich wrapper hurled at the window when Trump yelled… https://t.co/kYihJQv0uO	last thing secret service saw bundled subway sandwich wrapper hurled window trump yelled	-0.2	0.3833333333333333	Negative	0.0	0.0	1.0	0.0	Neutral
603	174	2022-06-30 11:30:00+00:00	MikeUlmer	1299	Atlanta	City Council members reacted to an incident at a Subway shop near downtown #Atlanta where police say a customer was… https://t.co/o5L0BECBgD	city council members reacted incident subway shop near downtown atlanta police say customer	0.1	0.4	Positive	0.0	0.0	1.0	0.0	Neutral
604	175	2022-06-30 11:23:19+00:00	StephaniHamamji	115		Noticing this half-way through the meal ⚠️— who knows what else in the sandwich we ate was expired aswel. Never ord… https://t.co/ix4SizT7zb	noticing half way meal knows else sandwich ate expired aswel never ord	-0.16666666666666666	0.16666666666666666	Negative	0.0	0.0	1.0	0.0	Neutral
605	176	2022-06-30 11:20:15+00:00	dareynaSA	213		@RexMegasaurus @MarkPelkowski @ErinBrockovich Yeah well I heard there was this famous gay black actor and he was at… https://t.co/AKQzpspY44	rexmegasaurus markpelkowski erinbrockovich yeah well heard famous gay black actor	0.25000000000000006	0.6722222222222222	Positive	0.0	0.35	0.65	0.5106	Positive
606	177	2022-06-30 11:20:09+00:00	cheeriomiomi	692	2022 Cons: Momo, HolMat	two subway workers in atlanta were shot by a customer because there was too much mayonnaise on the sandwich. today… https://t.co/nz2YpKwgwZ	two subway workers atlanta shot customer much mayonnaise sandwich today	0.2	0.2	Positive	0.0	0.0	1.0	0.0	Neutral
607	178	2022-06-30 11:14:38+00:00	Lucha450	658	💌	im monged on painkillers and just asked the guy at subway for a 6 foot sandwich https://t.co/Sj5LRHaZMv	monged painkillers asked guy subway foot sandwich	0.0	0.0	Neutral	0.0	0.0	1.0	0.0	Neutral
608	179	2022-06-30 11:13:46+00:00	MoreyL5	5	Rent-Free in Wokester Heads	@catturd2 "Where’s Hearsay Hutchinson?" Out getting a Subway Sandwich at 2am? https://t.co/RSaxwmNeV2	catturd hearsay hutchinson getting subway sandwich	0.0	0.0	Neutral	0.0	0.0	1.0	0.0	Neutral
609	180	2022-06-30 10:52:52+00:00	Andy30983038	48		@EntelechyK2 @AmericanaMama_ @RepKinzinger Should put subway sandwich in its hand	entelechyk americanamama_ repkinzinger put subway sandwich hand	0.0	0.0	Neutral	0.0	0.348	0.652	0.4939	Positive
610	181	2022-06-30 10:35:51+00:00	cobycat29	147	Arkansas, USA	@Sativaay Subway sandwich because it's my comfort food	sativaay subway sandwich comfort food	0.0	0.0	Neutral	0.0	0.385	0.615	0.3612	Positive
611	182	2022-06-30 10:28:41+00:00	Ireland0828	7709		1Killed 1 Injured SUBWAY SANDWICH In Atlanta. Customer Became Irate Because Too Much Mayo On Sandwich. https://t.co/D2UZLuWNH0	killed injured subway sandwich atlanta customer became irate much mayo sandwich	0.0	0.1	Neutral	0.581	0.0	0.419	-0.9022	Negative
612	183	2022-06-30 10:27:14+00:00	nairmayukh	1751	Bhopal, Madhya Pradesh	@obiwancannotbi Start with boneless meat in junk food, then work your way to boned meats. KFC's popcorn, a well don… https://t.co/7z5o4BNd7S	obiwancannotbi start boneless meat junk food work way boned meats kfc popcorn well	0.0	0.0	Neutral	0.0	0.149	0.851	0.2732	Positive
613	184	2022-06-30 10:22:22+00:00	dusha_al	6060		She said she was attacked by Trump supporters on J6 while eating a subway sandwich? https://t.co/ZQjdy5DRWc	said attacked trump supporters eating subway sandwich	0.0	0.0	Neutral	0.275	0.266	0.459	-0.0258	Neutral
614	185	2022-06-30 10:20:31+00:00	tesladriver_eth	236	Los Angeles, CA	I read subway sandwich maker got shot for adding too much mayo! That dude was like squirt squirt POW POW https://t.co/7lrIiWn2Mc	read subway sandwich maker got shot adding much mayo dude like squirt squirt pow pow	0.2	0.2	Positive	0.0	0.152	0.848	0.3612	Positive
615	186	2022-06-30 10:10:01+00:00	_d0rk__	350	Manchester, England	@Katie23626427 @BeckettUnite You know places like Subway and the like use apprenticeships to get around minimum wag… https://t.co/tVdXXYJgYi	katie beckettunite know places like subway like use apprenticeships get around minimum wag	0.0	0.0	Neutral	0.074	0.309	0.617	0.5859	Positive
616	187	2022-06-30 09:58:07+00:00	JRAYBRO1967	2316	Virginia, USA	@CatatonicJoe Oh, that's another story. When the two fat women in pussy suits took my subway sandwich, then tried to choke me.	catatonicjoe another story two fat women pussy suits took subway sandwich tried choke	0.0	0.0	Neutral	0.226	0.0	0.774	-0.5423	Negative
617	188	2022-06-30 09:56:09+00:00	CatatonicJoe	351		@JRAYBRO1967 And all you wanted was a Subway sandwich	jraybro wanted subway sandwich	0.0	0.0	Neutral	0.0	0.0	1.0	0.0	Neutral
618	189	2022-06-30 09:54:00+00:00	ThisIsTomLittle	1034	London, England	@SofieHagen I'm on at 3.45 at Subway (it's a bar, not thr sandwich place) as part of PBH Free Fringe. Fifth hour. N… https://t.co/YgKw0ZDbWX	sofiehagen subway bar thr sandwich place part pbh free fringe fifth hour	0.4	0.8	Positive	0.0	0.231	0.769	0.5106	Positive
619	190	2022-06-30 09:51:34+00:00	MarkAurand11	1103	Lyra OH	@SPepper1964 Heck that is Enough to Pay for a Subway Sandwich in that State 😂😂😂	spepper heck enough pay subway sandwich state	0.0	0.5	Neutral	0.189	0.0	0.811	-0.1027	Negative
620	191	2022-06-30 09:50:59+00:00	onlooker_an	78		Imagine being shot because of "mayonaise in your subway sandwich" at 2am. March for whose lies again?	imagine shot mayonaise subway sandwich march whose lies	0.0	0.0	Neutral	0.286	0.0	0.714	-0.4215	Negative
621	192	2022-06-30 09:42:17+00:00	mrpwhitley	1575	Sheffield, England	@stevahen it’s only really a thing in new york, think corner shop with a subway style sandwich bar	stevahen really thing new york think corner shop subway style sandwich bar	0.16818181818181818	0.32727272727272727	Positive	0.0	0.0	1.0	0.0	Neutral
623	194	2022-06-30 09:41:39+00:00	Jummanaa_	294	Dubai, United Arab Emirates	cannot believe I ordered a subway sandwich and forgot to order their cookies 👎🏻	cannot believe ordered subway sandwich forgot order cookies	0.0	0.0	Neutral	0.0	0.0	1.0	0.0	Neutral
624	195	2022-06-30 08:56:28+00:00	hammersmikey	807	London, England	@PatriciaHoldin2 @LittleBoats2020 @ShereanSkinner When we have a Halal Festival in Olympic Park &amp; major companies (… https://t.co/foH9rTiSGb	patriciaholdin littleboats shereanskinner halal festival olympic park amp major companies	0.0625	0.5	Positive	0.0	0.262	0.738	0.4939	Positive
625	196	2022-06-30 08:54:10+00:00	OhGodItsCorrine	9	Tewksbury, MA	@boston25 I saw a story about how someone got murdered over how much mayo goes on a Subway sandwich, but you guys c… https://t.co/XY5rtL97kN	boston saw story someone got murdered much mayo goes subway sandwich guys	0.2	0.2	Positive	0.286	0.0	0.714	-0.6597	Negative
626	197	2022-06-30 08:48:39+00:00	dj_hupp	731	Portland, Oregon	@KATUNews It’s Subway… he watched them put the mayonnaise on the sandwich. So is that when he starts shooting, befo… https://t.co/migJlVrjUd	katunews subway watched put mayonnaise sandwich starts shooting befo	0.0	0.0	Neutral	0.0	0.0	1.0	0.0	Neutral
627	198	2022-06-30 08:30:26+00:00	GuitarJesus79	0		@SMoran99 @NYCMayor At 2am in sub zero temperature fighting over a Subway sandwich...	smoran nycmayor sub zero temperature fighting subway sandwich	0.0	0.0	Neutral	0.263	0.0	0.737	-0.3612	Negative
628	199	2022-06-30 08:10:34+00:00	notonetimesone	257	Based Department	People who STILL post the subway sandwich meme https://t.co/7C3eDQtHbH	people still post subway sandwich meme	0.0	0.0	Neutral	0.0	0.0	1.0	0.0	Neutral
629	200	2022-06-30 08:02:28+00:00	FraudClaren	790	Seb's 5th Championship	Subway club sandwich 🤢🤢🤢🤢 Fucking disgrace	subway club sandwich fucking disgrace	-0.6	0.8	Negative	0.466	0.0	0.534	-0.5413	Negative
630	201	2022-06-30 07:49:40+00:00	RichardPulln	211		@JebraFaushay I met him once and he threw bleach on me and gave me a Subway sandwich that had a bite taken out of i… https://t.co/SqALyIomlt	jebrafaushay met threw bleach gave subway sandwich bite taken	0.0	0.0	Neutral	0.0	0.0	1.0	0.0	Neutral
631	202	2022-06-30 07:47:03+00:00	jatashie	2725		You're right about that. This gun violence is in overkilled( no pun). A guy shoot and killed a young girl at Subway… https://t.co/t6JPpTxJHD	right gun violence overkilled pun guy shoot killed young girl subway	0.0619047619047619	0.3119047619047619	Positive	0.657	0.0	0.343	-0.9246	Negative
632	203	2022-06-30 07:36:37+00:00	tpetryszyn4826	652		@AmoneyResists And a woman was shot dead in a Subway shop because she put too much mayonnaise on a sandwich. Good p… https://t.co/cH7lE5kpku	amoneyresists woman shot dead subway shop put much mayonnaise sandwich good	0.2333333333333333	0.4000000000000001	Positive	0.265	0.179	0.556	-0.34	Negative
633	204	2022-06-30 07:36:32+00:00	RainyThorsday	324	Sioux City, IA	@profkeithdevlin I dunno, a guy here recently shot up a subway franchise, and murdered a staff member, because they… https://t.co/IM9zCVjYkR	profkeithdevlin dunno guy recently shot subway franchise murdered staff member	0.0	0.25	Neutral	0.328	0.0	0.672	-0.6597	Negative
634	205	2022-06-30 07:29:18+00:00	probo_india	0	Gurgaon	Subway employee shot dead for putting 'too much mayo' in sandwich, in Atalanta, USA. #subway #usa #shooting #GunsRights #ProboOpinions	subway employee shot dead putting much mayo sandwich atalanta usa subway usa shooting gunsrights proboopinions	0.0	0.30000000000000004	Neutral	0.235	0.0	0.765	-0.6486	Negative
635	206	2022-06-30 07:11:11+00:00	BotTriesBotFail	2		Denis dashes to go to Subway for a sandwich for their father	denis dashes subway sandwich father	0.0	0.0	Neutral	0.0	0.0	1.0	0.0	Neutral
636	207	2022-06-30 07:07:34+00:00	PW_Arts	119	Singapore	@Akelaa Sorry. It's my favorite question to a lot of things. "I got an amazing sandwich from Subway today!" "But at… https://t.co/nXcJyNhX65	akelaa sorry favorite question lot things got amazing sandwich subway today	0.20000000000000004	0.9666666666666667	Positive	0.081	0.422	0.497	0.7579	Positive
637	208	2022-06-30 06:31:57+00:00	ScarIsLit	351	dez♡	just read that someone shot a subway employee for putting too much mayo on their sandwich.. what the fuck is going on in this world	read someone shot subway employee putting much mayo sandwich fuck going world	-0.1	0.4	Negative	0.241	0.0	0.759	-0.5423	Negative
638	209	2022-06-30 06:15:05+00:00	therealmissjo	1719	Always somewhere new	This is the face of the man who decided to kill a Subway employee last Saturday in Atlanta because she put too much… https://t.co/yaRN6uor3z	face man decided kill subway employee last saturday atlanta put much	0.1	0.13333333333333333	Positive	0.32	0.0	0.68	-0.6908	Negative
639	210	2022-06-30 06:01:00+00:00	balleralert	393	Ballerville	Atlanta Man Arrested After Shooting Two Female Subway Workers Over ‘Too Much Mayo’ On Sandwich Order… https://t.co/xlH30heBD4	atlanta man arrested shooting two female subway workers much mayo sandwich order	0.1	0.18333333333333335	Positive	0.22	0.0	0.78	-0.4767	Negative
640	211	2022-06-30 05:56:42+00:00	leah4lolz	1360	Seattle	“…and then Trump drove me to Subway and as I ate my sandwich he threw bleach on me while I was walking down the str… https://t.co/Ponfj7bNna	trump drove subway ate sandwich threw bleach walking str	0.0	0.0	Neutral	0.0	0.0	1.0	0.0	Neutral
641	212	2022-06-30 05:54:33+00:00	Unyil81855105	1059		@WilliamYang120 Woman's right to life are trampled everyday in USA. Ask her to wake up 😌 https://t.co/WExBprW43X	williamyang woman right life trampled everyday usa ask wake	0.042857142857142844	0.5678571428571428	Positive	0.0	0.0	1.0	0.0	Neutral
642	213	2022-06-30 05:50:41+00:00	Floawts	86		@SataniaIsMyWife @JJ84350519 They're about to be gifted a FREE 30cm Subway Melt Subway sandwich https://t.co/faj2mjdwTC	sataniaismywife gifted free subway melt subway sandwich	0.45	0.9	Positive	0.0	0.355	0.645	0.5106	Positive
643	214	2022-06-30 05:47:44+00:00	ninalunca	190	Republic of Slovenia	A guy shot two women becouse he didn't like how much maionese was in his sandwich. ???????????😡😡😡😡😡 America, WHAT I… https://t.co/6J4Y20wLXY	guy shot two women becouse like much maionese sandwich america	0.2	0.2	Positive	0.0	0.217	0.783	0.3612	Positive
644	215	2022-06-30 05:44:44+00:00	xv_eax	207	with ur girl	not my gf getting overwhelmed by her subway sandwich	getting overwhelmed subway sandwich	0.0	0.0	Neutral	0.0	0.286	0.714	0.0516	Positive
645	216	2022-06-30 05:30:43+00:00	MetroidSkittles	642		Not really. I had Subway today as a treat. It was good. Got bacon on the sandwich and a Dr. Pepper. https://t.co/huyg2snjMM	really subway today treat good got bacon sandwich pepper	0.44999999999999996	0.4	Positive	0.0	0.456	0.544	0.7063	Positive
646	217	2022-06-30 05:13:05+00:00	MinisHabadasery	123	Mother Earth	@LovingPenelope1 @moontiger5735 ..... first, it is Subway so the bread is probably going to kill you. Faster if you… https://t.co/ZvqkzBZVaf	lovingpenelope moontiger first subway bread probably going kill faster	0.25	0.3333333333333333	Positive	0.37	0.0	0.63	-0.6908	Negative
647	218	2022-06-30 04:58:33+00:00	Lucca49067981	254		@NBCNews And the subway sandwich has too much mayo. Now this. And extremist Republicans think dong have enough guns.	nbcnews subway sandwich much mayo extremist republicans think dong enough guns	0.1	0.35	Positive	0.0	0.0	1.0	0.0	Neutral
648	219	2022-06-30 04:55:49+00:00	LovingPenelope1	13134		Customer shoots and kills Subway employee over argument about too much mayonnaise on a sandwich https://t.co/PRxyC0E5s7	customer shoots kills subway employee argument much mayonnaise sandwich	0.2	0.2	Positive	0.462	0.0	0.538	-0.7184	Negative
649	220	2022-06-30 04:29:03+00:00	Annis350z	148		@IawIietn 10rb wrapped nasi padang will replaced by 60rb wrapped subway sandwich	iawiietn wrapped nasi padang replaced wrapped subway sandwich	0.0	0.0	Neutral	0.0	0.0	1.0	0.0	Neutral
650	221	2022-06-30 04:27:04+00:00	rasalapk	46	Pakistan	A man lethally shot a representative and harmed one more at an Atlanta Subway café over the course of the end of th… https://t.co/O6VHRnD3Za	man lethally shot representative harmed one atlanta subway café course end	0.0	0.0	Neutral	0.237	0.0	0.763	-0.4767	Negative
651	222	2022-06-30 04:24:08+00:00	BriyGilgeous	1156	Brooklyn, NY	Subway worker got killed today over a sandwich with too much mayo…. Fuck this country	subway worker got killed today sandwich much mayo fuck country	-0.13333333333333333	0.26666666666666666	Negative	0.5	0.0	0.5	-0.8402	Negative
652	223	2022-06-30 04:22:19+00:00	marcooshka_	244	California	@MadameJolie2003 Trainer- “hey only four pieces of meat per sandwich remember your training?:)” Racist subway lady-… https://t.co/WWVmrmc57y	madamejolie trainer hey four pieces meat per sandwich remember training racist subway lady	0.0	0.0	Neutral	0.25	0.0	0.75	-0.6124	Negative
653	224	2022-06-30 04:09:38+00:00	estrella91111	255	Bjicki’s house	im just a fucking idiot and it’s cool gonna get a subway sandwich	fucking idiot cool gonna get subway sandwich	-0.22500000000000003	0.7250000000000001	Negative	0.322	0.231	0.448	-0.2534	Negative
654	225	2022-06-30 04:03:05+00:00	MMV31630	507	Martin Ga	@PatriotPicTaker @DementedMinx A subway sandwich sounds nice	patriotpictaker dementedminx subway sandwich sounds nice	0.6	1.0	Positive	0.0	0.359	0.641	0.4215	Positive
655	226	2022-06-30 04:01:35+00:00	shawnsjames	2367	Bronx, New York	Beta Male Takes Life of Subway Worker Over Too Much Mayo In a Sandwich https://t.co/5d1eKeUCkv via @YouTube New vid… https://t.co/AmsdE4vQ19	beta male takes life subway worker much mayo sandwich via youtube new vid	0.11212121212121212	0.2515151515151515	Positive	0.0	0.0	1.0	0.0	Neutral
656	227	2022-06-30 04:01:26+00:00	RubinsBlockList	1015	Bouquet Left	Discomfort &amp; hurt feelings don’t equate to actual harm. The actual harm is what’s done by the subway—rich capitalis… https://t.co/NXFcne9Yf0	discomfort amp hurt feelings equate actual harm actual harm done subway rich capitalis	0.125	0.31666666666666665	Positive	0.532	0.145	0.323	-0.8625	Negative
657	228	2022-06-30 04:01:05+00:00	FOX5Atlanta	1665	Atlanta	Local legislators reacted to a bizarre incident near downtown at a Subway sandwich shop. https://t.co/YSaGzrFdmB	local legislators reacted bizarre incident near downtown subway sandwich shop	0.16666666666666666	0.3333333333333333	Positive	0.204	0.0	0.796	-0.3182	Negative
658	229	2022-06-30 03:49:41+00:00	sydnragan	244	austin tx	ate a subway sandwich, met dennis rodman, and picked up my new glasses while also having a beautiful conversation w… https://t.co/SxuJyMUAea	ate subway sandwich met dennis rodman picked new glasses also beautiful conversation	0.49318181818181817	0.7272727272727273	Positive	0.0	0.262	0.738	0.5994	Positive
659	230	2022-06-30 03:36:42+00:00	SkreeenkO	331		@peterdayvsss this same person when the subway guy puts the wrong shit on her sandwich: 😐	peterdayvsss person subway guy puts wrong shit sandwich	-0.35	0.8500000000000001	Negative	0.528	0.0	0.472	-0.7717	Negative
660	231	2022-06-30 03:31:14+00:00	FirePuff12	1881	SoCal	TIL: Falco = Subway Sandwich Ty @SsbmGinger	til falco subway sandwich ssbmginger	0.0	0.0	Neutral	0.0	0.0	1.0	0.0	Neutral
661	232	2022-06-30 03:30:23+00:00	sueludad	4308		Subway employee in Atlanta shot dead over a sandwich having too much mayo https://t.co/lR1XoviaGL YES' TRUMP CAUSE THAT ! ! !	subway employee atlanta shot dead sandwich much mayo yes trump cause	0.0	0.30000000000000004	Neutral	0.269	0.169	0.562	-0.3818	Negative
662	233	2022-06-30 03:22:14+00:00	dgendvil	5004	Las Vegas, NV	Subway employee in Atlanta shot dead over a sandwich having too much mayo https://t.co/Rx7xj76rj6	subway employee atlanta shot dead sandwich much mayo	0.0	0.30000000000000004	Neutral	0.381	0.0	0.619	-0.6486	Negative
663	234	2022-06-30 03:21:59+00:00	loryoncee	228	on your face	this sandwich going to be soooo good lmao i loveee subway	sandwich going soooo good lmao loveee subway	0.6499999999999999	0.8	Positive	0.0	0.576	0.424	0.7783	Positive
664	235	2022-06-30 03:20:15+00:00	JustSomeLady_	5821		The only thing missing from Hutchinson’s story was a Subway sandwich and a noose. #CassidySmollett	thing missing hutchinson story subway sandwich noose cassidysmollett	-0.2	0.05	Negative	0.239	0.0	0.761	-0.296	Negative
665	236	2022-06-30 03:17:49+00:00	blackroseMD1	1210	San Diego, CA	I accidentally got Sriracha instead of chipotle sauce on my Subway sandwich and just burst into flames. https://t.co/m62PQlT4xB	accidentally got sriracha instead chipotle sauce subway sandwich burst flames	0.0	0.0	Neutral	0.211	0.0	0.789	-0.34	Negative
666	237	2022-06-30 03:14:51+00:00	Wire_lyss	1341		TIL @SUBWAY calls their employees "sandwich artists" which inspired BTW "sami artist" career 🥴 Does it count as… https://t.co/lUMsJxeUw0	til subway calls employees sandwich artists inspired btw sami artist career count	0.0	0.0	Neutral	0.0	0.225	0.775	0.4939	Positive
667	238	2022-06-30 03:06:06+00:00	Style17strings	3762		Who shot and killed the Subway manager? https://t.co/2f3WbvJtuL	shot killed subway manager	-0.2	0.0	Negative	0.6	0.0	0.4	-0.6705	Negative
668	239	2022-06-30 03:03:45+00:00	Drakes_realbm	262		The story of the girl getting killed in subway because she put “too much “Mayo” on dudes sandwich is absolutely insane.	story girl getting killed subway put much mayo dudes sandwich absolutely insane	-0.3333333333333333	0.39999999999999997	Negative	0.428	0.0	0.572	-0.8173	Negative
669	240	2022-06-30 03:02:56+00:00	JackJoh42242513	448	Open-Carry (Houston) Texas	@AugieDaDogsmom I once heard a newly freed felon in a Subway sandwich line say, "Public defenders are prison direct… https://t.co/pKVqvxr9tY	augiedadogsmom heard newly freed felon subway sandwich line say public defenders prison direct	0.07878787878787878	0.3070707070707071	Positive	0.191	0.231	0.578	-0.0772	Negative
670	241	2022-06-30 03:02:43+00:00	briandevine	887		More guns is the answer https://t.co/ix1dszG0d9	guns answer	0.0	0.0	Neutral	0.0	0.0	1.0	0.0	Neutral
671	242	2022-06-30 03:00:10+00:00	2satMy	371		Refer to misaka's post (this is just my backup) Sandwich: https://t.co/D8jmFX1Kif https://t.co/4GoLBKjucR	refer misaka post backup sandwich	0.0	0.0	Neutral	0.0	0.0	1.0	0.0	Neutral
672	243	2022-06-30 02:55:59+00:00	AyeDeath	686		Wish my dog could give hugs but he’s literally the size of a $5 foot long Subway sandwich &gt;:T	wish dog could give hugs literally size foot long subway sandwich	-0.05	0.4	Negative	0.0	0.396	0.604	0.7096	Positive
673	244	2022-06-30 02:54:25+00:00	LyThanh_Hai	2991	Kansas City, MO	Atlanta man allegedly kills Subway employee, shoots another because of amount of mayo on sandwich |… https://t.co/Sw1YGJjWXx	atlanta man allegedly kills subway employee shoots another amount mayo sandwich	-0.1	0.1	Negative	0.259	0.0	0.741	-0.5423	Negative
674	245	2022-06-30 02:50:22+00:00	jaybakeraz	4439	Arizona, USA	@LuBuchi @WallStreetSilv @kfc @SUBWAY @WaffleHouse I prefer sandwich bread but I'm looking at this and some variations. Glad I saw it.	lubuchi wallstreetsilv kfc subway wafflehouse prefer sandwich bread looking variations glad saw	0.5	1.0	Positive	0.0	0.214	0.786	0.4588	Positive
675	246	2022-06-30 02:47:33+00:00	emlalisa	26		@Iowkaey @MADIlSONBEER I will have my subway sandwich on this Saturday. What about on Sunday? It's perfect day, I… https://t.co/jFMJ8NekIE	iowkaey madilsonbeer subway sandwich saturday sunday perfect day	1.0	1.0	Positive	0.0	0.346	0.654	0.5719	Positive
676	247	2022-06-30 02:43:45+00:00	GingerJoye	1158		@MidnightBashem Atlanta Subway worker shot dead for putting too much mayo on sandwich https://t.co/MOR9LDkmkJ It h… https://t.co/vlAdsIuY7T	midnightbashem atlanta subway worker shot dead putting much mayo sandwich	0.0	0.30000000000000004	Neutral	0.323	0.0	0.677	-0.6486	Negative
677	248	2022-06-30 02:42:19+00:00	LuBuchi	2402	8°N Lat, Home in Human Nature.	@jaybakeraz @WallStreetSilv @kfc @SUBWAY @WaffleHouse beats waffle house, that's for sure. A drop of toasted sesame… https://t.co/jdoczbjtbU	jaybakeraz wallstreetsilv kfc subway wafflehouse beats waffle house sure drop toasted sesame	0.5	0.8888888888888888	Positive	0.146	0.16	0.694	0.0516	Positive
678	249	2022-06-30 02:38:55+00:00	SassyButtrflye	1390	Florida, USA	@StLadyDeadPool you know what was missing from her story? A subway sandwich.	stladydeadpool know missing story subway sandwich	-0.2	0.05	Negative	0.306	0.0	0.694	-0.296	Negative
680	251	2022-06-30 02:35:32+00:00	matthewsteck	1425	North Carolina, USA	Man killed Subway worker over ‘too much mayo on his sandwich,’ police say https://t.co/ZhSFajRArI	man killed subway worker much mayo sandwich police say	0.0	0.1	Neutral	0.36	0.0	0.64	-0.6705	Negative
681	252	2022-06-30 02:31:52+00:00	NoCRTinSchools	4999		@k9wayfaraway The only thing missing was the subway sandwich.	kwayfaraway thing missing subway sandwich	-0.2	0.05	Negative	0.355	0.0	0.645	-0.296	Negative
682	253	2022-06-30 02:31:33+00:00	DadeWilliams	33	Winnipeg, Manitoba, Canada	Ugh, just horrible. Too much mayonnaise Subway worker shot to death after sandwich argument https://t.co/A0ex8JnEmj	ugh horrible much mayonnaise subway worker shot death sandwich argument	-0.4	0.6	Negative	0.679	0.0	0.321	-0.9136	Negative
683	254	2022-06-30 02:30:00+00:00	WIONews	96	India	A Subway restaurant employee in Atlanta, Georgia was shot and killed over an argument that allegedly started over "… https://t.co/LCYULPlf9K	subway restaurant employee atlanta georgia shot killed argument allegedly started	-0.15000000000000002	0.05	Negative	0.467	0.0	0.533	-0.7906	Negative
684	255	2022-06-30 02:29:45+00:00	VictorVulvaXYZ	93	Long Island, NY	Who's gonna help me make 'The Mayo Murders?' I have a budget of 10 dollars. @AcidBathProduct https://t.co/veXfds2MXl	gonna help make mayo murders budget dollars acidbathproduct	0.0	0.0	Neutral	0.315	0.213	0.472	-0.3182	Negative
685	256	2022-06-30 02:28:22+00:00	myrap24	426	Alabama	‘Too much mayo’: Subway customer arrested after shooting 2 employees, killing 1 over sandwich order https://t.co/yyFDB974eK	much mayo subway customer arrested shooting employees killing sandwich order	0.2	0.2	Positive	0.484	0.0	0.516	-0.8176	Negative
686	257	2022-06-30 02:19:43+00:00	towen_5	644		I sensed the lady at subway got upset when I didn’t tip on the iPad after I have a sandwich made. Thanks for the gu… https://t.co/AcoihtlW0N	sensed lady subway got upset tip ipad sandwich made thanks	0.2	0.2	Positive	0.193	0.215	0.593	0.0772	Positive
687	258	2022-06-30 02:17:45+00:00	Alchemista13	1148		@Kman35ca @nypost I actually just made myself the best sandwich. Modeled after Subway’s “Spicy Italian”. Amaze.	kmanca nypost actually made best sandwich modeled subway spicy italian amaze	0.3333333333333333	0.13333333333333333	Positive	0.0	0.461	0.539	0.8271	Positive
688	259	2022-06-30 02:15:23+00:00	4n6ir	91		@DFIR_Janitor @malcomvetter @harmj0y If only people in this industry would recognize we aren’t much more than inter… https://t.co/kOStcaXwHB	dfir_janitor malcomvetter harmjy people industry would recognize much inter	0.2	0.2	Positive	0.0	0.0	1.0	0.0	Neutral
689	260	2022-06-30 02:11:02+00:00	JCTheResistance	8281	Salt Lake City, UT	Now people are getting killed because of a sandwich... Yet the "pro-life' Republikkkans have nothing to say about… https://t.co/bjwaSX8Jar	people getting killed sandwich yet pro life republikkkans nothing say	-0.2	0.0	Negative	0.333	0.0	0.667	-0.6705	Negative
690	261	2022-06-30 02:02:39+00:00	ThorSmasher	110	St Louis, MO	@AkeelaTenshi The subway sandwich lol is what I was referring to yes I adore your content do you play on an emulator or a console	akeelatenshi subway sandwich lol referring yes adore content play emulator console	0.8	0.7	Positive	0.0	0.622	0.378	0.8885	Positive
691	262	2022-06-30 02:00:42+00:00	humancoffeebean	180		@CeFaanKim Another woman killed.. probably by a repeat offender I’m sure. Like here in Atlanta, a woman shot&amp;killed… https://t.co/3tV0uiIn89	cefaankim another woman killed probably repeat offender sure like atlanta woman shot amp killed	0.033333333333333326	0.2962962962962963	Positive	0.455	0.19	0.356	-0.8271	Negative
693	264	2022-06-30 01:55:57+00:00	Tbone7219	18791	Nashville TN	Ordered me a sandwich from Subway. https://t.co/w9dJcX25e7	ordered sandwich subway	0.0	0.0	Neutral	0.0	0.0	1.0	0.0	Neutral
694	265	2022-06-30 01:52:09+00:00	ddiorphobic	164	they/them 𖤐 17	12 inches isn’t enough i need a 72 inch subway sandwich	inches enough need inch subway sandwich	0.0	0.5	Neutral	0.0	0.0	1.0	0.0	Neutral
695	266	2022-06-30 01:49:52+00:00	ThomasStephenJr	410	Memphis, TN	@jobscreator It’s a sandwich of last resort. Nobody should *intend* to go to Subway, it’s just a place you find yourself	jobscreator sandwich last resort nobody intend subway place find	0.0	0.06666666666666667	Neutral	0.0	0.0	1.0	0.0	Neutral
696	267	2022-06-30 01:45:44+00:00	Mystime	22		Subway employee in Atlanta shot dead over a sandwich having too much mayo https://t.co/IpCZl0vldr #Atlanta #Crazy… https://t.co/owOzKxfkLQ	subway employee atlanta shot dead sandwich much mayo atlanta crazy	-0.19999999999999998	0.5	Negative	0.456	0.0	0.544	-0.7717	Negative
697	268	2022-06-30 01:39:43+00:00	HPuckers	87		@ScottAdamsSays But at least he didn't take the Secret Service agent's Subway sandwich.	scottadamssays least take secret service agent subway sandwich	-0.35	0.55	Negative	0.0	0.0	1.0	0.0	Neutral
698	269	2022-06-30 01:33:48+00:00	NursesTweeting	160	Florida, USA	I heard a story at work the other day that some guy working at subway got shot and killed by some insane person for… https://t.co/NjS0IGfxpu	heard story work day guy working subway got shot killed insane person	-0.6	0.5	Negative	0.419	0.0	0.581	-0.802	Negative
699	270	2022-06-30 01:30:05+00:00	TheBichoDoMato	763	https://medium.com/bichodomato	This may look amateur, but I did the setup for the picture. Bon apétit! Oh, and I also made up the story. Sorrrry.… https://t.co/48T7Clojb6	may look amateur setup picture bon apétit also made story sorrrry	-0.25	0.25	Negative	0.0	0.0	1.0	0.0	Neutral
700	271	2022-06-30 01:25:32+00:00	Lpenser1969	508	Hesperia, CA	@yesisworld I’m surprised she didn’t accuse Trump of stealing her subway sandwich	yesisworld surprised accuse trump stealing subway sandwich	0.1	0.9	Positive	0.482	0.167	0.351	-0.5574	Negative
701	272	2022-06-30 01:20:18+00:00	PXPSecurityInve	819	Maryland	Subway Worker Shot Dead Over ‘Too Much Mayonnaise’ On Customer’s Sandwich, Store Owner Says https://t.co/WUkldEn5KY	subway worker shot dead much mayonnaise customer sandwich store owner says	0.0	0.30000000000000004	Neutral	0.301	0.0	0.699	-0.6486	Negative
702	273	2022-06-30 01:19:06+00:00	respondix	2129	CDC Headquarters	At the #J6CommitteeHearings testimony was heard indicating #DonaldTrump tried to get the SS driver to head out to s… https://t.co/JrCK3mTP6x	jcommitteehearings testimony heard indicating donaldtrump tried get driver head	0.0	0.0	Neutral	0.0	0.0	1.0	0.0	Neutral
703	274	2022-06-30 01:17:04+00:00	PisanoRalph	173	Bishop GA	@Antman0528 The other day a guy shot two girls, killing one them at a subway restaurant because there was to much m… https://t.co/FD7u6wELIG	antman day guy shot two girls killing one subway restaurant much	0.2	0.2	Positive	0.306	0.0	0.694	-0.6597	Negative
704	275	2022-06-30 01:05:34+00:00	PsiNei	2477		@argobagdr Hey, $4 and you’re full and hydrated for at least 1/3, maybe 1/2 a day? Available on any major block, es… https://t.co/gqiPS8gP3U	argobagdr hey full hydrated least maybe day available major block	0.128125	0.4625	Positive	0.244	0.0	0.756	-0.4404	Negative
705	276	2022-06-30 01:03:37+00:00	sibukanpemarah	784	Ginginnnnnnnnn	@Ginginnnnnnnnn subway yg resto fastfood sandwich gitu	ginginnnnnnnnn subway resto fastfood sandwich gitu	0.0	0.0	Neutral	0.0	0.0	1.0	0.0	Neutral
706	277	2022-06-30 00:56:07+00:00	Blossom27381000	225	USA	@ConservativeLA Via ZH Trump yelled, "This is MAGA country", and slapped the subway sandwich out of the driver's h… https://t.co/xsdr4ZYBdi	conservativela via trump yelled maga country slapped subway sandwich driver	0.0	0.0	Neutral	0.0	0.0	1.0	0.0	Neutral
707	278	2022-06-30 00:54:04+00:00	chris_h71	258		Again, Republicans claim there is no gun problem... https://t.co/OaZcyc7csT	republicans claim gun problem	0.0	0.0	Neutral	0.718	0.0	0.282	-0.6249	Negative
708	279	2022-06-30 00:53:00+00:00	Chick_fil_A_Inc	1	Restaurant	She sleeping on the job or should I say sandwich @SUBWAY https://t.co/f8Yb0LLnGb	sleeping job say sandwich subway	0.0	0.0	Neutral	0.0	0.0	1.0	0.0	Neutral
709	280	2022-06-30 00:51:53+00:00	pristeens	2964	she her 22	@funkmis_9 bona subway sandwich	funkmis_ bona subway sandwich	0.0	0.0	Neutral	0.0	0.0	1.0	0.0	Neutral
710	281	2022-06-30 00:51:46+00:00	Monterios_	150	Capitol	“How do you hate subway? You build your own sandwich!! If you don’t like it, it’s because YOU suck at making sandwi… https://t.co/ld0xWk1tFj	hate subway build sandwich like suck making sandwi	-0.8	0.9	Negative	0.468	0.177	0.355	-0.6249	Negative
711	282	2022-06-30 00:46:12+00:00	craigstreeeet	421	Roswell, GA	The dude that shot those subway employees is a piece of shit. Brittany Macon worked there for 3 weeks and died beca… https://t.co/IETQRR6D3N	dude shot subway employees piece shit brittany macon worked weeks died beca	-0.2	0.8	Negative	0.419	0.0	0.581	-0.802	Negative
712	283	2022-06-30 00:45:57+00:00	Crypto_Penn	492		Need some good keto recipes. I literally live off subway, taking the sandwich off the bread and putting it onto k… https://t.co/mFtyEBa2YP	need good keto recipes literally live subway taking sandwich bread putting onto	0.41818181818181815	0.55	Positive	0.0	0.209	0.791	0.4404	Positive
713	284	2022-06-30 00:40:34+00:00	juic3lover	281	ibibio/yoruba | 18 💿	My sister and I got our sandwiches at subway and this kid RIPPED our sandwich INFRONT OF US INSTEAD OF USING A KNIFE	sister got sandwiches subway kid ripped sandwich infront instead using knife	0.0	0.0	Neutral	0.0	0.0	1.0	0.0	Neutral
714	285	2022-06-30 00:39:10+00:00	VO95717386	9		@AleneTchek Subway sandwich artists going to be more careful with that mayo now lest someone cap them	alenetchek subway sandwich artists going careful mayo lest someone cap	-0.1	1.0	Negative	0.0	0.151	0.849	0.1531	Positive
715	286	2022-06-30 00:30:34+00:00	StarBlasterFood	1198		@ourokronii time for tuna sandwich from subway	ourokronii time tuna sandwich subway	0.0	0.0	Neutral	0.0	0.0	1.0	0.0	Neutral
716	287	2022-06-30 00:27:29+00:00	elliottmakes	25		@Showtyme_33 @DDawkins66 Imagine you get a Subway sandwich. Then you add salami. Then you tell them actually don’t… https://t.co/bp4OmZj65x	showtyme_ ddawkins imagine get subway sandwich add salami tell actually	0.0	0.1	Neutral	0.0	0.0	1.0	0.0	Neutral
717	288	2022-06-30 00:13:32+00:00	rubensloyalty	23	Florida, USA	i paid 17 dollars for a foot long subway, for that price i could have gotten 4 loafs of the same bread all meats an… https://t.co/0DVahR7kg5	paid dollars foot long subway price could gotten loafs bread meats	-0.05	0.4	Negative	0.0	0.0	1.0	0.0	Neutral
718	289	2022-06-30 00:10:13+00:00	cgracestone	122		What the hell is wrong with this country? #GunViolence #foodservice #USA https://t.co/h3p2e9KSrj	hell wrong country gunviolence foodservice usa	-0.5	0.9	Negative	0.658	0.0	0.342	-0.8271	Negative
719	290	2022-06-30 00:01:01+00:00	1NickGuy	86	Ridgewood, NJ	Subway employee in Atlanta shot dead over a sandwich having too much mayo. Please explain to me Justices, is the s… https://t.co/A6R8Ve9p3M	subway employee atlanta shot dead sandwich much mayo please explain justices	0.0	0.30000000000000004	Neutral	0.276	0.147	0.577	-0.4588	Negative
720	291	2022-06-30 00:00:09+00:00	SCRRYWH1T3	90	in warehouse limbo	i dont usually go to subway bc im bad at ordering but I went get a sandwich with my mom earlier and km thinkin abt… https://t.co/0rLaVClg3b	dont usually subway bad ordering went get sandwich mom earlier thinkin abt	-0.3166666666666666	0.47222222222222215	Negative	0.0	0.206	0.794	0.431	Positive
721	292	2022-06-29 23:54:38+00:00	mikeossur	641		A Subway employee puts too much mayo on a man's sandwich &amp; gets immediat... https://t.co/ByrFuVWPPS via @YouTube	subway employee puts much mayo man sandwich amp gets immediat via youtube	0.2	0.2	Positive	0.0	0.0	1.0	0.0	Neutral
722	293	2022-06-29 23:53:17+00:00	alijahrobinso14	63		@MoonSpiritz I just ate a subway sandwich	moonspiritz ate subway sandwich	0.0	0.0	Neutral	0.0	0.0	1.0	0.0	Neutral
723	294	2022-06-29 23:43:03+00:00	herapatra	300		@Phat_Mars Babe a subway employee got shot and killed for putting too much mayo in a sandwich	phat_mars babe subway employee got shot killed putting much mayo sandwich	0.0	0.1	Neutral	0.31	0.0	0.69	-0.6705	Negative
724	295	2022-06-29 23:42:13+00:00	Verymuchmoth	864	Éire	i’d lick a dirty hole for a subway sandwich rn	lick dirty hole subway sandwich	-0.6	0.8	Negative	0.42	0.0	0.58	-0.4404	Negative
725	296	2022-06-29 23:38:24+00:00	BBoveington	864		even if she lied to Congress, Cassidy is really beautiful. Maybe her and I can go out for a Subway Sandwich at 2 AM… https://t.co/3QjLlwSUJP	even lied congress cassidy really beautiful maybe subway sandwich	0.85	1.0	Positive	0.189	0.304	0.508	0.3804	Positive
726	297	2022-06-29 23:38:05+00:00	USNewsRankcom	812	Dallas, TX	Subway worker shot dead ‘after putting too much mayo on a sandwich’ https://t.co/zDntKLfx4h	subway worker shot dead putting much mayo sandwich	0.0	0.30000000000000004	Neutral	0.381	0.0	0.619	-0.6486	Negative
727	298	2022-06-29 23:38:04+00:00	UsNewsRank	430	Texas - USA	Subway worker shot dead ‘after putting too much mayo on a sandwich’ https://t.co/T77qxPePX7	subway worker shot dead putting much mayo sandwich	0.0	0.30000000000000004	Neutral	0.381	0.0	0.619	-0.6486	Negative
728	299	2022-06-29 23:36:38+00:00	blandy718	39	Santa Monica, CA	I ate a subway sandwich which really my first meal ALL DAY. I went after going to the bank to get change. I never h… https://t.co/SnMRON7der	ate subway sandwich really first meal day went going bank get change never	0.25	0.3333333333333333	Positive	0.0	0.0	1.0	0.0	Neutral
729	300	2022-06-29 23:35:40+00:00	C0rey02	340		Mental health is at a serious crisis. A young adult had her whole life ahead of her and gets killed over too much s… https://t.co/u1K1xYJDqo	mental health serious crisis young adult whole life ahead gets killed much	-0.004761904761904765	0.3095238095238096	Negative	0.524	0.0	0.476	-0.872	Negative
730	301	2022-06-29 23:33:50+00:00	woodrus	9	Rutledge, Georgia USA	@Talkmaster There was a shooting at a Subway in Atlanta several days ago about too much mayonnaise on the sandwich.… https://t.co/XjIYwEUJxA	talkmaster shooting subway atlanta several days ago much mayonnaise sandwich	0.1	0.1	Positive	0.0	0.0	1.0	0.0	Neutral
731	302	2022-06-29 23:31:06+00:00	TAu70220485	59	Laie, Hawaii, USA	@ChaskaDaisy I'm waiting for Hawaii to comply with the 2d amendment ruling then I'll apply for my conceal carry per… https://t.co/hkFuOB2AoG	chaskadaisy waiting hawaii comply amendment ruling apply conceal carry per	0.0	0.0	Neutral	0.0	0.0	1.0	0.0	Neutral
732	303	2022-06-29 23:29:00+00:00	TheYeti60912319	27		@VegasSnakePit @hbecerraLATimes you forgot to show the MAGA Hats, the subway sandwich and the noose! Please!	vegassnakepit hbecerralatimes forgot show maga hats subway sandwich noose please	0.0	0.0	Neutral	0.0	0.204	0.796	0.3182	Positive
733	304	2022-06-29 23:23:58+00:00	GasMaskGarry	624	On the bathroom floor sleeping	@zingzongbong Mmmm 1AM Subway Sandwich	zingzongbong mmmm subway sandwich	0.0	0.0	Neutral	0.0	0.0	1.0	0.0	Neutral
734	305	2022-06-29 23:17:19+00:00	nzrestaurantmag	92		Killing one employee and injuring another, a US man who complained there was too much mayonnaise on his sandwich op… https://t.co/mLU2nD9KMc	killing one employee injuring another man complained much mayonnaise sandwich	-0.04999999999999999	0.2	Negative	0.47	0.0	0.53	-0.7964	Negative
735	306	2022-06-29 23:16:40+00:00	psylockesbf	510	Columbus, OH	Somebody in this airport smell like a subway sandwich, gaah damn	somebody airport smell like subway sandwich gaah damn	0.0	0.0	Neutral	0.241	0.223	0.536	-0.0516	Negative
736	307	2022-06-29 23:08:10+00:00	SocialistHo	422	Wisconsin, USA	@Tazerface16 Taught to use guns as a small girl in the South, raised in a semi military home, def have them and kno… https://t.co/l92A3ovXxD	tazerface taught use guns small girl south raised semi military home def kno	-0.175	0.25	Negative	0.0	0.0	1.0	0.0	Neutral
737	308	2022-06-29 23:07:26+00:00	fiftytwokg	103	black | tw: ed	the smell of you fingers after eating a subway sandwich 😐	smell fingers eating subway sandwich	0.0	0.0	Neutral	0.0	0.0	1.0	0.0	Neutral
738	309	2022-06-29 23:05:34+00:00	HilsNoglander	168		@DanMachholz Not even joking im eating Subway rn and just saw this... I'm halfway through my sandwich I feel sick, im throwing the rest out.	danmachholz even joking eating subway saw halfway sandwich feel sick throwing rest	-0.7142857142857143	0.8571428571428571	Negative	0.217	0.125	0.658	-0.34	Negative
739	310	2022-06-29 23:05:15+00:00	IfyouseekStep	1021	Pgh with a shoreline heart.	Do you get mad at Subway if someone orders a different sandwich than you? Then why do you care what another woman… https://t.co/tGoxD8cLKS	get mad subway someone orders different sandwich care another woman	-0.3125	0.8	Negative	0.222	0.222	0.556	0.0	Neutral
740	311	2022-06-29 23:03:04+00:00	TheBigSyphon	18303	Nirvana’s Gateway	Subway employee in Atlanta shot dead over a sandwich having too much mayo https://t.co/KcS9J44lDM	subway employee atlanta shot dead sandwich much mayo	0.0	0.30000000000000004	Neutral	0.381	0.0	0.619	-0.6486	Negative
741	312	2022-06-29 23:01:36+00:00	ABFlamboyant	274	United States	I hate the word submissive and anything that sounds like it. Subservient, subordinate, Subway sandwich, Subaru Outb… https://t.co/7kmBqgYp8K	hate word submissive anything sounds like subservient subordinate subway sandwich subaru outb	-0.8	0.9	Negative	0.343	0.143	0.514	-0.5423	Negative
742	313	2022-06-29 22:53:37+00:00	TheGingerWitch1	695		@JaySeverns I threw a folded up (just ordered) subway sandwich at my ex, who was walking up to me about to punch me… https://t.co/3nXxj2nJ3O	jayseverns threw folded ordered subway sandwich walking punch	0.0	0.0	Neutral	0.0	0.0	1.0	0.0	Neutral
743	314	2022-06-29 22:51:53+00:00	mattskala	487	Toronto, Ontario	I suppose that - like the case of the reporter who didn't know "Sandwich Artist" is the official job title of botto… https://t.co/fwtFzAhDfV	suppose like case reporter know sandwich artist official job title botto	0.0	0.0	Neutral	0.0	0.2	0.8	0.3612	Positive
744	315	2022-06-29 22:47:10+00:00	c2assicpanic	1079	he/him	it would be a shame if someone stole my Rotisserie-Style Chicken Sandwich from Subway with extra tomatoes, lettuce,… https://t.co/6fQ89KfSXa	would shame someone stole rotisserie style chicken sandwich subway extra tomatoes lettuce	-0.3	0.525	Negative	0.22	0.0	0.78	-0.4767	Negative
745	316	2022-06-29 22:46:37+00:00	ESG_Fresh	714	Connecticut, USA	@ESG_Yaya @SUBWAY I can’t believe you just gave such a shitty sandwich place impressions by @ them 🤦🏻‍♂️	esg_yaya subway believe gave shitty sandwich place impressions	0.0	0.0	Neutral	0.313	0.165	0.522	-0.4019	Negative
746	317	2022-06-29 22:46:33+00:00	Tayyeeee	171	Atlanta, GA	@FootballsBante1 @javroar You get shot in American for putting too much Mayo on someone subway sandwich. Let’s calm… https://t.co/9pQNMFv8Qs	footballsbante javroar get shot american putting much mayo someone subway sandwich let calm	0.16666666666666666	0.31666666666666665	Positive	0.0	0.161	0.839	0.3182	Positive
747	318	2022-06-29 22:44:00+00:00	AustinOgonoski	363	Edmonton, Alberta	@EthanDean57 Subway can always make another sandwich.	ethandean subway always make another sandwich	0.0	0.0	Neutral	0.0	0.0	1.0	0.0	Neutral
748	319	2022-06-29 22:41:03+00:00	bruno_crocco	58	Brasil	Man killed Subway worker over ‘too much mayo on his sandwich' @SeedOilDsrspctr @Mark_Sisson https://t.co/7Y9oMCIYJu	man killed subway worker much mayo sandwich seedoildsrspctr mark_sisson	0.0	0.1	Neutral	0.36	0.0	0.64	-0.6705	Negative
749	320	2022-06-29 22:36:36+00:00	TheKeithTucker	43		@BradTakei @GeorgeTakei If he did this, the only meal he should get in prison is a day old subway sandwich with too much mayo.	bradtakei georgetakei meal get prison day old subway sandwich much mayo	0.15000000000000002	0.2	Positive	0.248	0.0	0.752	-0.5106	Negative
750	321	2022-06-29 22:33:08+00:00	CarolynEvertso1	51282	Nashville, TN	Subway employee in Atlanta shot dead over a sandwich having too much mayo https://t.co/oA6ywQE6M1	subway employee atlanta shot dead sandwich much mayo	0.0	0.30000000000000004	Neutral	0.381	0.0	0.619	-0.6486	Negative
751	322	2022-06-29 22:25:46+00:00	mswaichingliu81	2316	London, England, UK	I'm not big on sandwiches but if I were to get one, I'd rather go to a deli place that sells say, a good panini or… https://t.co/oBaaWFtMxf	big sandwiches get one rather deli place sells say good panini	0.35	0.35000000000000003	Positive	0.0	0.225	0.775	0.4404	Positive
752	323	2022-06-29 22:14:19+00:00	chattypatra	4140	USA	This is completely INSANE. https://t.co/5LrRsr6k9u #Subway #GunControlNow	completely insane subway guncontrolnow	-1.0	1.0	Negative	0.499	0.0	0.501	-0.4576	Negative
753	324	2022-06-29 22:12:32+00:00	CoachA33	2107	Rome, GA	@CoachJohnson50 @SUBWAY @littlecaesars Haha it can be a grilled chicken sandwich!	coachjohnson subway littlecaesars haha grilled chicken sandwich	-0.19999999999999998	0.625	Negative	0.0	0.333	0.667	0.4588	Positive
754	325	2022-06-29 22:09:45+00:00	RbrtWllms	4523	USA	Subway employee in Atlanta shot dead over a sandwich having too much mayo https://t.co/dIw1cijqjp	subway employee atlanta shot dead sandwich much mayo	0.0	0.30000000000000004	Neutral	0.381	0.0	0.619	-0.6486	Negative
755	326	2022-06-29 22:08:39+00:00	mswaichingliu81	2316	London, England, UK	subway is a sandwich shop trying to pass itself off as fast food with extortionate prices. I never and don't consid… https://t.co/u9uTUbPeoB	subway sandwich shop trying pass fast food extortionate prices never consid	0.2	0.6	Positive	0.0	0.0	1.0	0.0	Neutral
756	327	2022-06-29 22:06:44+00:00	gregory_strauss	2388	San Antonio, TX	@SimpinRias Subway is my favorite sandwich place to go	simpinrias subway favorite sandwich place	0.5	1.0	Positive	0.0	0.429	0.571	0.4588	Positive
757	328	2022-06-29 22:05:30+00:00	imnoangelbuti	136		I quite enjoy a good sandwich from Subway	quite enjoy good sandwich subway	0.55	0.55	Positive	0.0	0.69	0.31	0.7698	Positive
758	329	2022-06-29 22:04:05+00:00	AtlNewsNow	1142	Atlanta, GA	Atlanta police have identified the man suspected of shooting two people at a southwest Atlanta Subway after an argu… https://t.co/Y4APnByCOU	atlanta police identified man suspected shooting two people southwest atlanta subway argu	0.0	0.0	Neutral	0.147	0.0	0.853	-0.2263	Negative
759	330	2022-06-29 22:02:54+00:00	honeyscube	4262	Texas, USA	subway worker called me sir and then ma’am and i was sitting there like damn they’re both wrong. 🧍🏾 please just ask… https://t.co/qPUCKwajzL	subway worker called sir sitting like damn wrong please ask	-0.5	0.9	Negative	0.349	0.289	0.361	-0.25	Negative
760	331	2022-06-29 21:58:00+00:00	Adriannaamichel	216	Lompoc, CA	Currently crying bc the guy at subway didn’t toast my sandwich :(	currently crying guy subway toast sandwich	-0.2	0.6	Negative	0.383	0.0	0.617	-0.4767	Negative
761	332	2022-06-29 21:57:40+00:00	DannyTurbervil3	556		Being shot because there's to much mayo on sandwich at Subway? Really? They keep shooting people and other crimes b… https://t.co/XgyIQDPTrC	shot much mayo sandwich subway really keep shooting people crimes	0.2	0.2	Positive	0.0	0.0	1.0	0.0	Neutral
762	333	2022-06-29 21:55:01+00:00	ATLUncensored	6	Atlanta	Atlanta Police arrested and charged 36 y/o Melvin Williams with murder, aggravated assault with a deadly weapon, an… https://t.co/R1cQTbQiFH	atlanta police arrested charged melvin williams murder aggravated assault deadly weapon	-0.2	0.4	Negative	0.787	0.0	0.213	-0.9552	Negative
763	334	2022-06-29 21:49:52+00:00	wayzata55361	380	Wayzata, MN	@StarTribune Was the there a subway sandwich and a noose involved?	startribune subway sandwich noose involved	0.0	0.0	Neutral	0.0	0.0	1.0	0.0	Neutral
764	335	2022-06-29 21:48:04+00:00	jaidabaii	1211		I’m craving a subway sandwich 😩😩	craving subway sandwich	0.0	0.0	Neutral	0.0	0.0	1.0	0.0	Neutral
765	336	2022-06-29 21:41:21+00:00	CoachA33	2107	Rome, GA	@CoachJohnson50 @SUBWAY @littlecaesars Haha tough times in Gwinnett! But I’m about to give you all a cheat code- ke… https://t.co/gtO68SggwS	coachjohnson subway littlecaesars haha tough times gwinnett give cheat code	-0.09444444444444444	0.5666666666666667	Negative	0.31	0.207	0.483	-0.128	Negative
766	337	2022-06-29 21:39:30+00:00	sharker102s	224699	850 milton,FL	This was the guy that killed the Subway worker for putting too much mayo on his sandwich https://t.co/OH0fAv8Y5X	guy killed subway worker putting much mayo sandwich	0.0	0.1	Neutral	0.391	0.0	0.609	-0.6705	Negative
767	338	2022-06-29 21:33:27+00:00	dmcrane	18226	Salem, OR	Subway employee in Atlanta shot dead over a sandwich having too much mayo https://t.co/KOCAoIsgET	subway employee atlanta shot dead sandwich much mayo	0.0	0.30000000000000004	Neutral	0.381	0.0	0.619	-0.6486	Negative
768	339	2022-06-29 21:32:04+00:00	Link9058YT	395	Melanie's Inn	She's a 10 but she doesn't order everything on her subway sandwich	order everything subway sandwich	0.0	0.0	Neutral	0.0	0.0	1.0	0.0	Neutral
769	340	2022-06-29 21:30:20+00:00	bmiedema	4202	Gruene, Texas	Subway employee in Atlanta shot dead over a sandwich having too much mayo https://t.co/2ARKFx31ns	subway employee atlanta shot dead sandwich much mayo	0.0	0.30000000000000004	Neutral	0.381	0.0	0.619	-0.6486	Negative
770	341	2022-06-29 21:30:12+00:00	SECTORSVTEEN	522	she/they 19 white	it’s going to be 100 fan sites and stalker fans staring at each other in silence munching on a subway sandwich plat… https://t.co/JMfmd35KQX	going fan sites stalker fans staring silence munching subway sandwich plat	0.0	0.0	Neutral	0.0	0.187	0.813	0.3182	Positive
771	342	2022-06-29 21:27:55+00:00	RubixKubis	3118	MPLS/STP, MN	I don't proclaim that a Subway sandwich is anything special, but when you want one, you want one. And also a bag of Garden Salsa SunChips.	proclaim subway sandwich anything special want one want one also bag garden salsa sunchips	0.35714285714285715	0.5714285714285714	Positive	0.0	0.325	0.675	0.5106	Positive
772	343	2022-06-29 21:25:22+00:00	Dubskywubsky	92	Liberal Hell, Ga	I wonder how @CityofAtlanta and the mayor's office @andreforatlanta along with the @atlcouncil and @staceyabrams wi… https://t.co/d2Yj9Wm9uL	wonder cityofatlanta mayor office andreforatlanta along atlcouncil staceyabrams	0.0	0.0	Neutral	0.0	0.0	1.0	0.0	Neutral
773	344	2022-06-29 21:24:19+00:00	jar_roger	2497		To the lady in front of me at Subway who asked for “Grey Poupon” on her sandwich and was shocked (SHOCKED) they did… https://t.co/9kflG8U1DP	lady front subway asked grey poupon sandwich shocked shocked	-0.48333333333333334	0.5666666666666668	Negative	0.39	0.102	0.508	-0.5267	Negative
774	345	2022-06-29 21:23:31+00:00	DotUrada	1153		Subway employee in Atlanta shot dead over a sandwich having too much mayo https://t.co/56DF1NMQW0	subway employee atlanta shot dead sandwich much mayo	0.0	0.30000000000000004	Neutral	0.381	0.0	0.619	-0.6486	Negative
775	346	2022-06-29 21:23:00+00:00	capnbrunchusa	736	Currently living in exile	The only difference between Jussie Smollett and Cassidy Hutchinson is a Subway Sandwich https://t.co/Jt8WmxsYUU	difference jussie smollett cassidy hutchinson subway sandwich	0.0	0.0	Neutral	0.0	0.0	1.0	0.0	Neutral
776	347	2022-06-29 21:22:28+00:00	taquila_sunrise	299	Georgia, USA	Wassup with this man killing these folkes over a subway sandwich	wassup man killing folkes subway sandwich	0.0	0.0	Neutral	0.468	0.0	0.532	-0.6597	Negative
777	348	2022-06-29 21:21:44+00:00	THV11	934	Little Rock, Arkansas	The name is now known of the man arrested in the shooting death of a Subway worker that put "too much mayo" on his… https://t.co/YQbaFkmQwc	name known man arrested shooting death subway worker put much mayo	0.2	0.2	Positive	0.438	0.0	0.562	-0.7906	Negative
778	349	2022-06-29 21:19:12+00:00	FOREVER_NBC_400	156	oakland	But wait why i went to subway yesterday &amp; was telling them how i want my sandwich I’m like light mayo just put a li… https://t.co/NEno07xgtG	wait went subway yesterday amp telling want sandwich like light mayo put	0.4	0.7	Positive	0.0	0.275	0.725	0.4215	Positive
779	350	2022-06-29 21:18:14+00:00	PIX11News	2756	New York, NY	Two women with gunshot wounds were transported to a local hospital, where one succumbed to her injuries. An arrest… https://t.co/0iSIvsY9wq	two women gunshot wounds transported local hospital one succumbed injuries arrest	-0.025	0.0	Negative	0.194	0.0	0.806	-0.34	Negative
780	351	2022-06-29 21:15:31+00:00	Luisbarney64	696	New York, NY	@InvisiblesMuros New spokesman for the 5 dollar foot long subway sandwich.	invisiblesmuros new spokesman dollar foot long subway sandwich	0.043181818181818175	0.42727272727272725	Positive	0.0	0.0	1.0	0.0	Neutral
781	352	2022-06-29 21:11:58+00:00	yortw	4347	Tāmaki Makaurau (Auckland), NZ	Hard to say this isn't "tragic" but that's not the word that should be in the headline. "Fucking Stupid", "Horrific… https://t.co/HUCtuOqnqB	hard say tragic word headline fucking stupid horrific	-0.7104166666666667	0.8229166666666666	Negative	0.761	0.0	0.239	-0.9148	Negative
782	353	2022-06-29 21:10:34+00:00	danzig5101	277	Lehigh Valley, PA	@Iowamom7 Then he yelled, "This is MAGA country" and stole the Agent's Subway sandwich	iowamom yelled maga country stole agent subway sandwich	0.0	0.0	Neutral	0.0	0.0	1.0	0.0	Neutral
783	354	2022-06-29 21:09:44+00:00	Bmandiego	388	California	# gunsaretheproblem Subway employee in Atlanta shot dead over a sandwich having too much mayo https://t.co/8jLTvFS3vl	gunsaretheproblem subway employee atlanta shot dead sandwich much mayo	0.0	0.30000000000000004	Neutral	0.35	0.0	0.65	-0.6486	Negative
784	355	2022-06-29 21:08:31+00:00	theblackdetour	14094		Subway customer arrested after fatally shooting employee over sandwich order: ‘Too much mayo’ https://t.co/DpVeuPkWh5	subway customer arrested fatally shooting employee sandwich order much mayo	0.2	0.2	Positive	0.477	0.0	0.523	-0.8074	Negative
785	356	2022-06-29 21:06:34+00:00	kooldudedomo	4739	Richmond Ca ✈️ ATL	I’m still in shock that dude really killed that woman because she put too much mayo on his subway sandwich	still shock dude really killed woman put much mayo subway sandwich	0.0	0.1	Neutral	0.451	0.0	0.549	-0.8122	Negative
786	357	2022-06-29 21:06:10+00:00	UpnUpOrg	2946	Dallas,TX	A Subway employee is dead, and another one is in the hospital all because a customer thought there was "too much ma… https://t.co/zvbgf6dSch	subway employee dead another one hospital customer thought much	0.0	0.30000000000000004	Neutral	0.35	0.0	0.65	-0.6486	Negative
787	358	2022-06-29 21:05:28+00:00	StayOnTheUpnUp	7		A Subway employee is dead, and another one is in the hospital all because a customer thought there was "too much ma… https://t.co/jy4AYMyB1t	subway employee dead another one hospital customer thought much	0.0	0.30000000000000004	Neutral	0.35	0.0	0.65	-0.6486	Negative
788	359	2022-06-29 21:03:55+00:00	HurtsBecause	4		@Cernovich The only way it would have been more obvious is if she'd showed up with a rope around her neck and a sub… https://t.co/E4MFrOE3sD	cernovich way would obvious showed rope around neck sub	0.0	0.5	Neutral	0.0	0.0	1.0	0.0	Neutral
789	360	2022-06-29 21:03:04+00:00	DollrSighnSnook	249	Charlotte, NC	@laviun How do mfs say subway trash if u made the sandwich	laviun mfs say subway trash made sandwich	0.0	0.0	Neutral	0.0	0.0	1.0	0.0	Neutral
790	361	2022-06-29 21:00:09+00:00	KVUE	1185	Austin, TX	Brittany Macon was killed by a customer who thought there was "too much mayo" on his sandwich. Her family said she… https://t.co/DP9ZQ4ofdZ	brittany macon killed customer thought much mayo sandwich family said	0.0	0.1	Neutral	0.333	0.0	0.667	-0.6705	Negative
791	362	2022-06-29 20:56:22+00:00	DNTwerkUPaSWEAT	255	Planet Fuck Off	It’s the simplest shit but I’m happy to grab my son food cravings ,, today I picked him up from camp and he asked f… https://t.co/uu1O0TZgWm	simplest shit happy grab son food cravings today picked camp asked	0.30000000000000004	0.9	Positive	0.221	0.227	0.552	0.0258	Neutral
792	363	2022-06-29 20:53:55+00:00	turqgeez_	188		Throwing ya life away over too much mayo on a Subway sandwich is ridiculous!	throwing life away much mayo subway sandwich ridiculous	-0.06666666666666665	0.6	Negative	0.263	0.0	0.737	-0.3612	Negative
793	364	2022-06-29 20:51:31+00:00	Mayeffie	1323		Subway employee in Atlanta shot dead over a sandwich having too much mayo https://t.co/hCnCbU7Ux9	subway employee atlanta shot dead sandwich much mayo	0.0	0.30000000000000004	Neutral	0.381	0.0	0.619	-0.6486	Negative
794	365	2022-06-29 20:49:21+00:00	BlackDogVideo	2106	Vancouver, BC	@ksorbs News Flash: Has-been former “actor”, now sandwich artist at Subway, tries and fails to make sense. Once again.	ksorbs news flash former actor sandwich artist subway tries fails make sense	-0.19999999999999998	0.2333333333333333	Negative	0.203	0.0	0.797	-0.4215	Negative
795	366	2022-06-29 20:48:23+00:00	terrance_vason	23		@DDawkins66 have you ate at subway . is a sandwich a sandwich	ddawkins ate subway sandwich sandwich	0.0	0.0	Neutral	0.0	0.0	1.0	0.0	Neutral
796	367	2022-06-29 20:42:34+00:00	ChaskaDaisy	4143		America. Subway employee fatally shot over 'too much mayo' on sandwich, police say https://t.co/m1YYs5fdBx	america subway employee fatally shot much mayo sandwich police say	0.2	0.2	Positive	0.318	0.0	0.682	-0.6369	Negative
797	368	2022-06-29 20:41:47+00:00	Annette25452550	6	Texas, USA	@nywolforg If humans had it like that this world 🌎 would be a much better place? But no humans are to busy killing… https://t.co/WQTlETR82M	nywolforg humans like world would much better place humans busy killing	0.3	0.4	Positive	0.247	0.303	0.449	0.0	Neutral
798	369	2022-06-29 20:41:03+00:00	dimar1971	336	Georgia, USA	@JackPosobiec Two Subway employees in Atlanta shot (1 killed, the other injured) over too much mayo. https://t.co/9G366OlquK	jackposobiec two subway employees atlanta shot killed injured much mayo	0.0	0.1	Neutral	0.474	0.0	0.526	-0.802	Negative
799	370	2022-06-29 20:38:41+00:00	xxila8	196	Atlanta, GA 📍	That subway sandwich I had was BOMB! Should have ordered a foot long	subway sandwich bomb ordered foot long	-0.05	0.4	Negative	0.39	0.0	0.61	-0.4939	Negative
800	371	2022-06-29 20:35:07+00:00	BloodxOrangex	128	#Goober	@TheSkyeIsYours Wes is off at like subway or something and gets a pretty basic turkey sandwich. He literally asked… https://t.co/SHUHNvZMWT	theskyeisyours wes like subway something gets pretty basic turkey sandwich literally asked	0.125	0.5625	Positive	0.0	0.363	0.637	0.6908	Positive
801	372	2022-06-29 20:33:20+00:00	fromachat	58		@javroar No way in hell it stayed up if it's even real but I like it. Also if you've made a series of life choices… https://t.co/pmlUzWVw3d	javroar way hell stayed even real like also made series life choices	0.2	0.30000000000000004	Positive	0.269	0.146	0.585	-0.4767	Negative
802	373	2022-06-29 20:33:19+00:00	GrantSwanson88	8694	Chicago, IL	Subway employee in Atlanta shot dead over a sandwich having too much mayo https://t.co/Oq59XOctFA	subway employee atlanta shot dead sandwich much mayo	0.0	0.30000000000000004	Neutral	0.381	0.0	0.619	-0.6486	Negative
803	374	2022-06-29 20:33:15+00:00	harmonizedgrace	941		@ManComeback My husband was driving his tractor when all of a sudden Trump appeared out of nowhere, accosted him, r… https://t.co/ek6sDjK21C	mancomeback husband driving tractor sudden trump appeared nowhere accosted	0.0	0.5	Neutral	0.0	0.0	1.0	0.0	Neutral
804	375	2022-06-29 20:31:58+00:00	IntenseLogik	3254		@sfpomeroy @MtlMetrosexual @JEM_NYC @d_rup34 @ChristinaPushaw @maggieNYT What type of Subway sandwich did he have?	sfpomeroy mtlmetrosexual jem_nyc d_rup christinapushaw maggienyt type subway sandwich	0.0	0.0	Neutral	0.0	0.0	1.0	0.0	Neutral
805	376	2022-06-29 20:27:20+00:00	nilsberg_jonas	34		@CalebJHull Hasn’t poor Amber suffered enough? You want her to have to be inseminated by a man who concocted one of… https://t.co/qvLsrF4zl3	calebjhull poor amber suffered enough want inseminated man concocted one	-0.2	0.55	Negative	0.432	0.089	0.479	-0.7184	Negative
806	377	2022-06-29 20:25:00+00:00	Locky75New	3273	Leeds, England	Wow, people really getting killed for putting too much mayo on a Subway sandwich!? 😨	wow people really getting killed putting much mayo subway sandwich	0.07500000000000001	0.35	Positive	0.288	0.229	0.483	-0.2449	Negative
807	378	2022-06-29 20:23:00+00:00	el_rascabuche71	482		While holding his subway sandwich 💀💀💀💀💀 https://t.co/J76c0bLSAt	holding subway sandwich	0.0	0.0	Neutral	0.0	0.0	1.0	0.0	Neutral
808	379	2022-06-29 20:22:03+00:00	tomsitlogic	2604	New York, NY	Customer allegedly shoots Subway workers over too much mayonnaise on sandwich https://t.co/ndLCrkm3gi @abcnews https://t.co/r6yODgipPG	customer allegedly shoots subway workers much mayonnaise sandwich abcnews	0.05	0.15000000000000002	Positive	0.0	0.0	1.0	0.0	Neutral
809	380	2022-06-29 20:19:35+00:00	7CrazyGypsy	417	Texas, USA	@catturd2 Having a Subway sandwich with Jussie	catturd subway sandwich jussie	0.0	0.0	Neutral	0.0	0.0	1.0	0.0	Neutral
810	381	2022-06-29 20:17:20+00:00	ManComeback	493	Heaven	@harmonizedgrace Did he steal the Subway sandwich?	harmonizedgrace steal subway sandwich	0.0	0.0	Neutral	0.516	0.0	0.484	-0.4939	Negative
811	382	2022-06-29 20:16:38+00:00	DrHubbert	1396		@AccountableGOP Donald Trump has 12 ft arms. He could really fling a Subway sandwich https://t.co/ms40Ndrozj	accountablegop donald trump arms could really fling subway sandwich	0.2	0.2	Positive	0.0	0.0	1.0	0.0	Neutral
812	383	2022-06-29 20:14:46+00:00	sturgeongal	2750	As Far West As It Gets	@davidhogg111 Like the guy who shot a Subway worker for too much Mayo on his sandwich. I'm gonna guess there is… https://t.co/KVGvPy4LLE	davidhogg like guy shot subway worker much mayo sandwich gonna guess	0.2	0.2	Positive	0.0	0.2	0.8	0.3612	Positive
813	384	2022-06-29 20:13:46+00:00	b_mcnett	1523	Bremerton, WA	I had opportunities to have lunch while out shopping. I could have picked up teriyaki. I could have eaten at Subway… https://t.co/bZRoi7lEg1	opportunities lunch shopping could picked teriyaki could eaten subway	0.0	0.0	Neutral	0.0	0.245	0.755	0.3818	Positive
814	385	2022-06-29 20:12:15+00:00	JPederZane	107	Raleigh, North Carolina	A few days ago a man killed two Subway workers because they put too much mayonnaise on his sandwich. Now a girl is… https://t.co/yYoji0G2kI	days ago man killed two subway workers put much mayonnaise sandwich girl	0.0	0.1	Neutral	0.29	0.0	0.71	-0.6705	Negative
815	386	2022-06-29 20:10:04+00:00	508gloryFelix	24021	United States	#TheResistance #GunSafetyNow Subway employee in Atlanta shot dead over a sandwich having too much mayo… https://t.co/ZbkkwOcxVc	theresistance gunsafetynow subway employee atlanta shot dead sandwich much mayo	0.0	0.30000000000000004	Neutral	0.323	0.0	0.677	-0.6486	Negative
816	387	2022-06-29 20:06:44+00:00	KeejayOV3	3908	Acton, London	A human being literally killed over a subway sandwich. Heaven above	human literally killed subway sandwich heaven	-0.1	0.05	Negative	0.381	0.28	0.339	-0.296	Negative
817	388	2022-06-29 20:05:31+00:00	CzarTooFar	350	DeKalb County, GA	Imagine having to tell niggas in prison you got life for killing a subway worker cuz she put too much mayo on ya sandwich	imagine tell niggas prison got life killing subway worker cuz put much mayo sandwich	0.2	0.2	Positive	0.479	0.0	0.521	-0.8779	Negative
818	389	2022-06-29 20:05:05+00:00	sojutsus	79	ㅤ ˓ 📿 › ໑ · ʬʬORST OF ALL . ᘛ	buy me a chicken teriyaki sandwich from subway . ☹️☹️ https://t.co/Snft5Pvc4C	buy chicken teriyaki sandwich subway	-0.6	0.95	Negative	0.0	0.0	1.0	0.0	Neutral
819	390	2022-06-29 20:04:54+00:00	klassalle	428	Jefferson, LA	Subway employee in Atlanta shot dead over a sandwich having too much mayo https://t.co/wPU0PNTGi8	subway employee atlanta shot dead sandwich much mayo	0.0	0.30000000000000004	Neutral	0.381	0.0	0.619	-0.6486	Negative
820	391	2022-06-29 20:04:11+00:00	DeCostaLacie	771	Baltimore, MD	A seagull just took 1/2 of a footlong @SUBWAY sandwich from my nephew on the beach. 🫣 #noshame	seagull took footlong subway sandwich nephew beach noshame	0.0	0.0	Neutral	0.0	0.0	1.0	0.0	Neutral
821	392	2022-06-29 20:04:08+00:00	EschewObfuse	4985		Man shot 2 women, killing 1, at a Subway restaurant because there was too much mayo on his sandwich; one woman push… https://t.co/MkWe4k8lUD	man shot women killing subway restaurant much mayo sandwich one woman push	0.2	0.2	Positive	0.286	0.0	0.714	-0.6597	Negative
822	393	2022-06-29 20:00:52+00:00	alecexox	339	Queens, NY	@ijxoma_ @AnExpiredTwink @Iibrart Yes she did. Subway is not going to fall as a corporation because you asked for s… https://t.co/QBBIE6B5g8	ijxoma_ anexpiredtwink iibrart yes subway going fall corporation asked	0.0	0.0	Neutral	0.0	0.252	0.748	0.4019	Positive
823	394	2022-06-29 20:00:16+00:00	monkey_viral	709	Globe & Beyond	Subway customer arrested after fatally shooting employee over sandwich order: ‘Too much mayo’ https://t.co/hCcbFcce6o	subway customer arrested fatally shooting employee sandwich order much mayo	0.2	0.2	Positive	0.477	0.0	0.523	-0.8074	Negative
824	395	2022-06-29 19:54:23+00:00	DjE_lectrik10	2987	ATL📍	Man can you imagine hearing someone say they got locked up for shooting someone that put too much mayonnaise on the… https://t.co/ZAtgDUWSUI	man imagine hearing someone say got locked shooting someone put much mayonnaise	0.2	0.2	Positive	0.0	0.0	1.0	0.0	Neutral
825	396	2022-06-29 19:52:51+00:00	BankOfAmeROCKa	184	Maryland, USA	Ain’t gon hood you, that subway survivor look like she purposely put too much Mayo on the sandwich.	gon hood subway survivor look like purposely put much mayo sandwich	0.2	0.2	Positive	0.0	0.357	0.643	0.6124	Positive
826	397	2022-06-29 19:51:28+00:00	KarenKuzsel	224	Orlando, FL	Subway employee in Atlanta shot dead over a sandwich having too much mayo https://t.co/OzBbGOtzhY	subway employee atlanta shot dead sandwich much mayo	0.0	0.30000000000000004	Neutral	0.381	0.0	0.619	-0.6486	Negative
827	398	2022-06-29 19:51:17+00:00	muvaeve_	529	Covington, GA	I still can’t believe a woman had to lose her life because she put too much mayo on this man subway sandwich	still believe woman lose life put much mayo man subway sandwich	0.2	0.2	Positive	0.213	0.0	0.787	-0.4019	Negative
828	399	2022-06-29 19:51:01+00:00	DawnWhiteNews	1515	Atlanta, GA	We now know the name of the man who @Atlanta_Police say allegedly shot and killed a Subway worker over "too much ma… https://t.co/k5niYyMhCY	know name man atlanta_police say allegedly shot killed subway worker much	-0.03333333333333335	0.10000000000000002	Negative	0.31	0.0	0.69	-0.6705	Negative
829	400	2022-06-29 19:45:57+00:00	RoffeRulf	1		just ate a subway sandwich, the guy literally put 3 olives on it? wtf sooubwaye. @SUBWAY	ate subway sandwich guy literally put olives wtf sooubwaye subway	-0.5	1.0	Negative	0.297	0.0	0.703	-0.5859	Negative
830	401	2022-06-29 19:45:06+00:00	5NEWS	360	Fort Smith - Fayetteville, AR	26-year-old Brittany Macon was shot and killed by a Subway customer that thought there was "too much mayo" on his s… https://t.co/uAlTzwKsKL	year old brittany macon shot killed subway customer thought much mayo	0.03333333333333333	0.13333333333333333	Positive	0.31	0.0	0.69	-0.6705	Negative
831	402	2022-06-29 19:40:54+00:00	SHANE5231	99		@leftistillogic @DanODonnellShow Then threw his Subway sandwich at the driver.	leftistillogic danodonnellshow threw subway sandwich driver	0.0	0.0	Neutral	0.0	0.0	1.0	0.0	Neutral
832	403	2022-06-29 19:40:43+00:00	qthequestion	2538	ÜT: 40.007513,-75.177062	The fact that someone shot a Subway employee for putting too much Mayonnaise on his sandwich is some bonafide Nigga S**T 🥪🔫	fact someone shot subway employee putting much mayonnaise sandwich bonafide nigga	0.2	0.2	Positive	0.0	0.0	1.0	0.0	Neutral
833	404	2022-06-29 19:38:58+00:00	_fuckzwidit	108		Subway forgot to put spinach on my sandwich and I feel some type of way	subway forgot put spinach sandwich feel type way	0.0	0.0	Neutral	0.0	0.0	1.0	0.0	Neutral
834	405	2022-06-29 19:36:01+00:00	DavdBishop	109	Here	Even though @jerseymikes is the higher caliber sub, you sometimes just crave that lower quality @SUBWAY sandwich.	even though jerseymikes higher caliber sub sometimes crave lower quality subway sandwich	0.25	0.5	Positive	0.167	0.0	0.833	-0.296	Negative
835	406	2022-06-29 19:25:57+00:00	MarkGre85161378	1660		A #Subway of a #Sandwich chain store in #Georgia. A suspect who shot a clerk in a rage when he had too many mayonn… https://t.co/09PysFjwEH	subway sandwich chain store georgia suspect shot clerk rage many mayonn	0.5	0.5	Positive	0.392	0.0	0.608	-0.7003	Negative
836	407	2022-06-29 19:22:14+00:00	BurntheBolo	135		@TheMobRules73 @DaddyWarpig Damn white people with their MAGA hat wearing asses in Chicago at 2am who are also enro… https://t.co/IAwNMM16d5	themobrules daddywarpig damn white people maga hat wearing asses chicago also enro	0.0	0.0	Neutral	0.197	0.0	0.803	-0.4019	Negative
837	408	2022-06-29 19:16:33+00:00	JcindyinA	314	Colorado Springs, CO	Subway employee in Atlanta shot dead over a sandwich having too much mayo https://t.co/mhwm8YPFtY @GOP here is an e… https://t.co/uvVfqQW2Tx	subway employee atlanta shot dead sandwich much mayo gop	0.0	0.30000000000000004	Neutral	0.35	0.0	0.65	-0.6486	Negative
838	409	2022-06-29 19:14:44+00:00	y7sjbn8ftv	341		Subway employee in Atlanta shot dead over a sandwich having too much mayo https://t.co/ovppoSMKF0	subway employee atlanta shot dead sandwich much mayo	0.0	0.30000000000000004	Neutral	0.381	0.0	0.619	-0.6486	Negative
839	410	2022-06-29 19:09:23+00:00	bab3station	410	nw london	Almost a tenner for a subway sandwich is day light robbery, and i let them take it	almost tenner subway sandwich day light robbery let take	0.4	0.7	Positive	0.0	0.0	1.0	0.0	Neutral
840	411	2022-06-29 19:01:41+00:00	vying4equality	1501		#AmericasGunViolenceReality Subway employee in Atlanta shot dead over a sandwich having too much mayo https://t.co/S2EcbYXANg	americasgunviolencereality subway employee atlanta shot dead sandwich much mayo	0.0	0.30000000000000004	Neutral	0.35	0.0	0.65	-0.6486	Negative
841	412	2022-06-29 19:00:15+00:00	keysnotkeyz	265	lou,ky💙	This old lady in subway just sat at the register and counted change to pay for her sandwich 😑😭	old lady subway sat register counted change pay sandwich	0.1	0.2	Positive	0.149	0.0	0.851	-0.1027	Negative
842	413	2022-06-29 18:59:36+00:00	wlyrxy	605		mfs be like "subway sucks" bro u made the sandwich 😭 (im mfs)	mfs like subway sucks bro made sandwich mfs	-0.3	0.3	Negative	0.227	0.227	0.545	0.0	Neutral
843	414	2022-06-29 18:56:34+00:00	alecexox	339	Queens, NY	@ijxoma_ @AnExpiredTwink @Iibrart Bro. Nobody was gonna come down to subway and tackle the woman if she put 2 extra… https://t.co/JcdmxPwdZp	ijxoma_ anexpiredtwink iibrart bro nobody gonna come subway tackle woman put extra	0.0	0.1	Neutral	0.0	0.0	1.0	0.0	Neutral
844	415	2022-06-29 18:52:20+00:00	EFREM_I_AM	566	Philly Baby	Atlanta Man Arrested After Shooting Two Female Subway Workers Over ‘Too Much Mayo’ On Sandwich Order👍🏽👍🏽👍🏽! Details… https://t.co/jaE1FtEk6B	atlanta man arrested shooting two female subway workers much mayo sandwich order details	0.1	0.18333333333333335	Positive	0.205	0.0	0.795	-0.4767	Negative
845	416	2022-06-29 18:47:35+00:00	TwittaChicca	6361	El mundo	@FoundngAttitude @yesisworld But wait -- didn't she accuse him of carrying a bottle of bleach and a rope, and grab… https://t.co/YvLfF4AoAr	foundngattitude yesisworld wait accuse carrying bottle bleach rope grab	0.0	0.0	Neutral	0.184	0.0	0.816	-0.2023	Negative
846	417	2022-06-29 18:40:51+00:00	digimonworldps1	762	Buffalo, NY	New subway sandwich where they make a charcuterie board in front of you with different meats and olives and cheeses… https://t.co/CMcs4knpbf	new subway sandwich make charcuterie board front different meats olives cheeses	0.06818181818181818	0.5272727272727272	Positive	0.0	0.0	1.0	0.0	Neutral
847	418	2022-06-29 18:36:31+00:00	TheKenyanPost	451	Nairobi, Kenya	Subway customer shoots dead female worker for putting too much mayonnaise on his sandwich https://t.co/O40vDOlMwD	subway customer shoots dead female worker putting much mayonnaise sandwich	0.0	0.25555555555555554	Neutral	0.323	0.0	0.677	-0.6486	Negative
848	419	2022-06-29 18:36:08+00:00	jchesky	2337		Subway employee in Atlanta shot dead over a sandwich having too much mayo. Too many guns in the sandwich. https://t.co/nYOvt5wFgY	subway employee atlanta shot dead sandwich much mayo many guns sandwich	0.16666666666666666	0.3666666666666667	Positive	0.301	0.0	0.699	-0.6486	Negative
849	420	2022-06-29 18:30:13+00:00	Caskettprettyy	40		@SUBWAY are y’all changing your menu in Texas because some worker just said y’all changing the whole menu and no more tuna sandwich?!	subway changing menu texas worker said changing whole menu tuna sandwich	0.2	0.4	Positive	0.0	0.0	1.0	0.0	Neutral
850	421	2022-06-29 18:21:39+00:00	hondacrvthe3rd	1000	phx	what i ate yesterday: blueberry muffin and an Activia (i’m constipated) subway sandwich subway sandwich (of a di… https://t.co/SxtL83GWrS	ate yesterday blueberry muffin activia constipated subway sandwich subway sandwich	0.0	0.0	Neutral	0.0	0.0	1.0	0.0	Neutral
851	422	2022-06-29 18:21:10+00:00	FlaniganColette	5230	Milwaukee, WI	@obarcala @Popehat Does Ben think the Subway Sandwich shop killer should walk free for shooting the sandwich makers… https://t.co/A7Keu0wLoN	obarcala popehat ben think subway sandwich shop killer walk free shooting sandwich makers	0.4	0.8	Positive	0.231	0.177	0.591	-0.25	Negative
852	423	2022-06-29 18:21:07+00:00	wutiliekabtu	201		eating subway sandwich	eating subway sandwich	0.0	0.0	Neutral	0.0	0.0	1.0	0.0	Neutral
853	424	2022-06-29 18:20:03+00:00	azlib	332	Phoenix Arizona	Subway employee in Atlanta shot dead over a sandwich having too much mayo https://t.co/D2t4oP5vDF	subway employee atlanta shot dead sandwich much mayo	0.0	0.30000000000000004	Neutral	0.381	0.0	0.619	-0.6486	Negative
854	425	2022-06-29 18:19:40+00:00	izzytaughtme2	518	CLEATLVEGAS ✈️	I’m eating lunch in a subway and my heart goes out to the girls who lost their life over putting too much mayo on a sandwich 😢	eating lunch subway heart goes girls lost life putting much mayo sandwich	0.2	0.2	Positive	0.173	0.0	0.827	-0.3182	Negative
855	426	2022-06-29 18:14:42+00:00	TheSarcasticist	312		@dcexaminer Jussie Smollett wants to be remembered as a man who helped foster new Hollywood talent, not as the man… https://t.co/LfnGBKxE74	dcexaminer jussie smollett wants remembered man helped foster new hollywood talent man	0.16818181818181818	0.2772727272727273	Positive	0.0	0.203	0.797	0.4215	Positive
856	427	2022-06-29 18:10:28+00:00	GuevaraAshlee	455	Houston, TX	My dad financial advice is always like “don’t go to Subway. Why are you gonna pay someone to make you a sandwich”	dad financial advice always like subway gonna pay someone make sandwich	0.0	0.0	Neutral	0.109	0.194	0.698	0.2732	Positive
857	428	2022-06-29 18:09:41+00:00	kim_because	608	summerland bc	They are all law-abiding gun owners. Until they are not: "Interim Chief Of Police Darin Schierbaum said arguments… https://t.co/2yP5g3KFFE	law abiding gun owners interim chief police darin schierbaum said arguments	0.0	0.0	Neutral	0.362	0.0	0.638	-0.6249	Negative
858	429	2022-06-29 18:06:46+00:00	giazillarawrr	404	California, USA	@MonicaCrowley I think I overheard he was eating a Subway sandwich and drinking a #megapint as well on this very hi… https://t.co/p7FjJH3hEb	monicacrowley think overheard eating subway sandwich drinking megapint well	0.0	0.0	Neutral	0.0	0.208	0.792	0.2732	Positive
859	430	2022-06-29 18:01:58+00:00	Danielephant	2192	In an innertube, on the river	If you’re 5’6”, that only means you’re 5 Subway footlongs &amp; 1 6in sandwich.	means subway footlongs amp sandwich	0.0	0.0	Neutral	0.0	0.0	1.0	0.0	Neutral
860	431	2022-06-29 17:57:31+00:00	CyrkMan	304		@realKingpilled Just saw a news story that a subway worker was shot in Atlanta because he overdid it with the mayo… https://t.co/tHZMCXq3nN	realkingpilled saw news story subway worker shot atlanta overdid mayo	0.0	0.0	Neutral	0.0	0.0	1.0	0.0	Neutral
861	432	2022-06-29 17:53:44+00:00	corncakes13	120		@zzzHADOzzz @cofiifii I haven’t eaten all day please give me a subway sandwich	zzzhadozzz cofiifii eaten day please give subway sandwich	0.0	0.0	Neutral	0.0	0.247	0.753	0.3182	Positive
862	433	2022-06-29 17:51:50+00:00	CiaRoxxane	155	Langley......obviously	@ShinjiTheCuban What's with the picture of a subway sandwich? You need to prove that there is food in commieland?	shinjithecuban picture subway sandwich need prove food commieland	0.0	0.0	Neutral	0.0	0.0	1.0	0.0	Neutral
863	434	2022-06-29 17:45:28+00:00	JoeKnittingMama	2743	Planet Earth	Man killed Subway worker over ‘too much mayo on his sandwich,’ police say https://t.co/MaGF4M8fqY	man killed subway worker much mayo sandwich police say	0.0	0.1	Neutral	0.36	0.0	0.64	-0.6705	Negative
864	435	2022-06-29 17:40:22+00:00	BobbyO01838102	1689	Anderson, California	Subway employee in Atlanta shot dead over a sandwich having too much mayo https://t.co/pJYXyfY7V4	subway employee atlanta shot dead sandwich much mayo	0.0	0.30000000000000004	Neutral	0.381	0.0	0.619	-0.6486	Negative
865	436	2022-06-29 17:37:11+00:00	fsn_chris59	265		@AyeAye808 @KeptAdams As a Subway employee….. 9x out of 10 the policies are the same. She didn’t have to be racist… https://t.co/AxUq5KkOzw	ayeaye keptadams subway employee policies racist	0.0	0.0	Neutral	0.444	0.0	0.556	-0.6124	Negative
866	437	2022-06-29 17:35:05+00:00	OG_Lici_	190	Alief, Houston	@candiekushhh Go to the bakery section &amp; buy a sub .. make you a lil subway sandwich	candiekushhh bakery section amp buy sub make lil subway sandwich	0.0	0.0	Neutral	0.0	0.0	1.0	0.0	Neutral
867	438	2022-06-29 17:33:58+00:00	lMPOLOGY	536	chicago	how have i been ordering the same subway sandwich since i was a child and i still panic and order random shit when… https://t.co/f7vEB5CwzI	ordering subway sandwich since child still panic order random shit	-0.35	0.65	Negative	0.463	0.0	0.537	-0.7845	Negative
868	439	2022-06-29 17:33:07+00:00	DzDownUnder	2889	Perth, Western Australia	😂😂😂😂😂....And as they drove along back to the west wing they saw Jussie Smollet at subway grabbing a sandwich, they… https://t.co/ZG2XSxnM9T	drove along back west wing saw jussie smollet subway grabbing sandwich	0.0	0.0	Neutral	0.0	0.0	1.0	0.0	Neutral
869	440	2022-06-29 17:32:46+00:00	ThankfulThinker	5003		How long before people just refuse to work in any kind of service position where they can be randomly shot by some… https://t.co/33YWU4qQ3F	long people refuse work kind service position randomly shot	0.016666666666666646	0.6	Positive	0.175	0.27	0.556	0.296	Positive
870	441	2022-06-29 17:32:45+00:00	DzDownUnder	2889	Perth, Western Australia	@AP 😂😂😂😂😂....And as they drove along back to the west wing they saw Jussie Smollet at subway grabbing a sandwich, t… https://t.co/kgC4qe4dqU	drove along back west wing saw jussie smollet subway grabbing sandwich	0.0	0.0	Neutral	0.0	0.0	1.0	0.0	Neutral
871	442	2022-06-29 17:32:35+00:00	robbymac888	145	USA	@TheMarinaTimes @SFPD @chesaboudin I think I saw Jussie Smollett walking down to the Subway sandwich shop.	themarinatimes sfpd chesaboudin think saw jussie smollett walking subway sandwich shop	0.0	0.0	Neutral	0.0	0.0	1.0	0.0	Neutral
872	443	2022-06-29 17:32:13+00:00	Falkarious	1286		@firagawalkwthme Its like applauding the person at subway while they're making your sandwich	firagawalkwthme like applauding person subway making sandwich	0.0	0.0	Neutral	0.0	0.528	0.472	0.6808	Positive
873	444	2022-06-29 17:30:16+00:00	Katarina4	360	Rhode Island, USA	So Cassidy Smollett said Trump lunged for the steering wheel and tried to strangle a Secret Service agent. And the… https://t.co/0jwZNYxKof	cassidy smollett said trump lunged steering wheel tried strangle secret service agent	-0.4	0.7	Negative	0.0	0.0	1.0	0.0	Neutral
874	445	2022-06-29 17:29:40+00:00	vault14hunter	110	Illinois, USA	Someone that bangs the drum about not wanting their 2nd Amendment right "taken away by those damn liberals" please… https://t.co/rEdqgO7MVe	someone bangs drum wanting amendment right taken away damn liberals please	0.2857142857142857	0.5357142857142857	Positive	0.193	0.164	0.643	-0.1027	Negative
875	446	2022-06-29 17:21:17+00:00	imitationliz	352	sparkletown	A hero’s journey can be many things in my case it’s riding the Staten Island ferry to Staten Island buying a subway… https://t.co/6FxFCoVaFz	hero journey many things case riding staten island ferry staten island buying subway	0.5	0.5	Positive	0.0	0.231	0.769	0.5574	Positive
876	447	2022-06-29 17:21:15+00:00	HeidiReports	1393	Washington, DC	Subway employee pushed 5-year-old son under counter before being shot 👉Police said the gunman was upset because h… https://t.co/pzFjvdizEC	subway employee pushed year old son counter shot police said gunman upset	0.1	0.2	Positive	0.191	0.0	0.809	-0.3818	Negative
877	448	2022-06-29 17:20:41+00:00	wonyobmi	273		is getting a sandwich instead of a salad at subway still a f*** my ed moment when i got the low… https://t.co/ReqJIBx6Lg	getting sandwich instead salad subway still moment got low	0.0	0.3	Neutral	0.208	0.0	0.792	-0.2732	Negative
878	449	2022-06-29 17:20:29+00:00	carlichris_21	603	Ottawa, Ontario	I just saw this news today....."A Subway employee in Atlanta was shot and killed after a customer got upset about a… https://t.co/ZBQ7dIodsQ	saw news today subway employee atlanta shot killed customer got upset	-0.2	0.0	Negative	0.441	0.0	0.559	-0.7964	Negative
879	450	2022-06-29 17:20:21+00:00	Anatolew	1925		@AimeeiGuess @MrDaS13 @Scootmeister @GOPChairwoman Moreimportant to me is making sure some idiot doesn’t get road r… https://t.co/xq73MwEDKI	aimeeiguess mrdas scootmeister gopchairwoman moreimportant making sure idiot get road	-0.15000000000000002	0.8444444444444444	Negative	0.243	0.169	0.588	-0.25	Negative
880	451	2022-06-29 17:20:01+00:00	imitationliz	352	sparkletown	I am at the intersection of eating a subway sandwich and being in Staten Island	intersection eating subway sandwich staten island	0.0	0.0	Neutral	0.0	0.0	1.0	0.0	Neutral
881	452	2022-06-29 17:18:03+00:00	boomerang_38	974		Subway employee in Atlanta shot dead over a sandwich having too much mayo https://t.co/egX0NBdmSh	subway employee atlanta shot dead sandwich much mayo	0.0	0.30000000000000004	Neutral	0.381	0.0	0.619	-0.6486	Negative
882	453	2022-06-29 17:12:57+00:00	mikestjean	4020	this is fine	@raihan_ subway sandwich artist 🕺, party supply delivery labour, hallowe'en season restocking clerk 🎃	raihan_ subway sandwich artist party supply delivery labour hallowe season restocking clerk	0.0	0.0	Neutral	0.0	0.197	0.803	0.4019	Positive
883	454	2022-06-29 17:12:32+00:00	MirrorWorldNews	442		Subway worker pushed son, 5, to safety before shooting over 'too much mayo' on sandwich https://t.co/oXV7tqOtga https://t.co/Ubp58XA4W5	subway worker pushed son safety shooting much mayo sandwich	0.2	0.2	Positive	0.0	0.259	0.741	0.4215	Positive
884	455	2022-06-29 17:11:12+00:00	OdinAwakens	1152	Valhalla	In Atlanta, this guy killed a Subway worker and injured another for putting too much mayonnaise on his sandwich. https://t.co/CRRjphP8hf	atlanta guy killed subway worker injured another putting much mayonnaise sandwich	0.0	0.1	Neutral	0.444	0.0	0.556	-0.802	Negative
885	456	2022-06-29 17:10:28+00:00	NanaOhCanada	2520	British Columbia, Canada	Subway employee in Atlanta shot dead over a sandwich having too much mayo What the hell is wrong with you people! 🤬… https://t.co/KwciU112nH	subway employee atlanta shot dead sandwich much mayo hell wrong people	-0.16666666666666666	0.5	Negative	0.6	0.0	0.4	-0.9186	Negative
886	457	2022-06-29 17:09:16+00:00	SmileyBlanto	1514	Chicago, IL	@TheRickWilson The only difference between Jussie Smollett and Cassidy Hutchinson is a Subway Sandwich and 2 Nigerian actors	therickwilson difference jussie smollett cassidy hutchinson subway sandwich nigerian actors	0.0	0.0	Neutral	0.0	0.0	1.0	0.0	Neutral
887	458	2022-06-29 17:07:34+00:00	NoraFarr	3676	Sarasota, FL	Subway employee in Atlanta shot dead over a sandwich having too much mayo https://t.co/KynlfCi9s8	subway employee atlanta shot dead sandwich much mayo	0.0	0.30000000000000004	Neutral	0.381	0.0	0.619	-0.6486	Negative
888	459	2022-06-29 17:04:02+00:00	Gally66kg	311		Subway worker shoved son underneath counter before she was shot twice https://t.co/RniSzScES0 via @MailOnline Subw… https://t.co/IN1pUU6or6	subway worker shoved son underneath counter shot twice via mailonline subw	0.0	0.0	Neutral	0.0	0.0	1.0	0.0	Neutral
889	460	2022-06-29 17:03:17+00:00	jldonatelli	982	Brooklyn Park, Maryland	Me: "I'm getting some lunch. You want a sandwich?" @pwgphoto: "Yeah. But can you put the cheese on just one side? M… https://t.co/Njqn1By8nB	getting lunch want sandwich pwgphoto yeah put cheese one side	0.0	0.0	Neutral	0.0	0.304	0.696	0.3612	Positive
890	461	2022-06-29 17:03:00+00:00	cbs46	2334	Atlanta, Ga.	The man who was arrested for the shooting at a local @SUBWAY sandwich shop has a prior criminal history. https://t.co/z8GWQvX9BT	man arrested shooting local subway sandwich shop prior criminal history	-0.13333333333333333	0.18333333333333335	Negative	0.448	0.0	0.552	-0.7579	Negative
891	462	2022-06-29 17:02:16+00:00	Kaniwani928	1006		Also, a man shot up a Subway because 'they put too much mayonnaise in his sandwich." People are nuts.	also man shot subway put much mayonnaise sandwich people nuts	0.2	0.2	Positive	0.204	0.0	0.796	-0.3182	Negative
892	463	2022-06-29 17:01:56+00:00	luvdatlacefront	658	The CHi	A guy killed a subway working for putting too much mayonnaise on his sandwich	guy killed subway working putting much mayonnaise sandwich	0.0	0.1	Neutral	0.391	0.0	0.609	-0.6705	Negative
893	464	2022-06-29 17:00:04+00:00	HOT1029	2070	Dayton	Subway Employee Shot And Killed Over ‘Too Much Mayonnaise’ On Their Sandwich https://t.co/slIGRdDrMQ	subway employee shot killed much mayonnaise sandwich	0.0	0.1	Neutral	0.429	0.0	0.571	-0.6705	Negative
894	465	2022-06-29 16:58:18+00:00	jujujewelz	1065	Bahamas🇧🇸	Subway got us paying $13 for a sandwich Bey	subway got paying sandwich bey	0.0	0.0	Neutral	0.0	0.0	1.0	0.0	Neutral
895	466	2022-06-29 16:52:47+00:00	marcsmason	6	Seattle	Subway employee in Atlanta shot dead over a sandwich having too much mayo https://t.co/uI7PjvjXoL	subway employee atlanta shot dead sandwich much mayo	0.0	0.30000000000000004	Neutral	0.381	0.0	0.619	-0.6486	Negative
896	467	2022-06-29 16:50:30+00:00	_mr_pathak_	303	Chandigarh, India	@DesiOG1 @odradesh @DarkNghtUvacha @VishalMPian @s_p_d_f_ @shri_v But we here have a big rage problem. Today i read… https://t.co/XKrZqS7uyG	desiog odradesh darknghtuvacha vishalmpian s_p_d_f_ shri_v big rage problem today read	0.0	0.1	Neutral	0.412	0.0	0.588	-0.743	Negative
897	468	2022-06-29 16:44:31+00:00	MMLRobWeinmann	9	Here	Idk why I chose them over subway to eat on my bike ride home at night. I’m gonna go eat my protein fiber cereal now… https://t.co/nNwsSD4J8T	idk chose subway eat bike ride home night gonna eat protein fiber cereal	0.0	0.0	Neutral	0.104	0.0	0.896	-0.1027	Negative
898	469	2022-06-29 16:42:15+00:00	dez_xo	798		I had a subway sandwich for lunch yesterday and it was soo good that I want another	subway sandwich lunch yesterday soo good want another	0.7	0.6000000000000001	Positive	0.0	0.412	0.588	0.4939	Positive
899	470	2022-06-29 16:41:58+00:00	KGerard63	7672	Morristown, NY	And this is the BS can of worms SCOTUS has opened sucking up the NRA. They should be financially investigated for t… https://t.co/6cR3jbxQm4	worms scotus opened sucking nra financially investigated	0.0	0.0	Neutral	0.0	0.0	1.0	0.0	Neutral
900	471	2022-06-29 16:40:52+00:00	ConnorJWangler	3515	Washington, D.C.	To the woman wearing the bedazzled fanny pack, swaddling her Subway sandwich like a baby, walking through the State… https://t.co/QbgM8vavSo	woman wearing bedazzled fanny pack swaddling subway sandwich like baby walking state	0.0	0.0	Neutral	0.0	0.185	0.815	0.3612	Positive
901	472	2022-06-29 16:40:41+00:00	pameladubsky49	24732	Prescott, AZ	Subway employee in Atlanta shot dead over a sandwich having too much mayo https://t.co/uGDbSUJlww Guns and More guns! ENOUGH!	subway employee atlanta shot dead sandwich much mayo guns guns enough	0.0	0.3666666666666667	Neutral	0.301	0.0	0.699	-0.6486	Negative
902	473	2022-06-29 16:37:32+00:00	LeisureGod69	800	Cumming, GA	Me at Subway: “Could I get just a little bit of mayo?” Sandwich “artist” blasts giant load of mayonnaise on my sub Me: “thanks”	subway could get little bit mayo sandwich artist blasts giant load mayonnaise sub thanks	0.00416666666666667	0.5666666666666667	Positive	0.0	0.182	0.818	0.4404	Positive
903	474	2022-06-29 16:37:12+00:00	nancy_incognito	4869	Widow No DMS	@isomerik @NovElection2024 Fetch me a subway sandwich and a hamburger too while you're at it.	isomerik novelection fetch subway sandwich hamburger	0.0	0.0	Neutral	0.0	0.0	1.0	0.0	Neutral
904	475	2022-06-29 16:35:47+00:00	JoanVanB1	159	Columbus OH	ANYONE can be carrying a gun now. How do we stop a person who is mad because there is too much mayo on their sandwi… https://t.co/nrcGQ4wtDE	anyone carrying gun stop person mad much mayo sandwi	-0.2125	0.6	Negative	0.565	0.0	0.435	-0.7783	Negative
905	476	2022-06-29 16:32:27+00:00	BleuLimousine	4668	The Golden State	Subway employee in Atlanta shot dead over a sandwich having too much mayo https://t.co/wdqDvorXa7	subway employee atlanta shot dead sandwich much mayo	0.0	0.30000000000000004	Neutral	0.381	0.0	0.619	-0.6486	Negative
906	477	2022-06-29 16:31:54+00:00	castrellon12	863	Virginia Beach, VA	#Subway 6' chicken Mexicali meal over $11. I'm bringing my own sandwich from home. Smh #inflation2022	subway chicken mexicali meal bringing sandwich home smh inflation	-0.6	0.95	Negative	0.223	0.0	0.777	-0.3182	Negative
907	478	2022-06-29 16:30:21+00:00	imflavyy	528	ILO | PH	Ughh bulgogi noodles and onion-beef subway sandwich 😋	ughh bulgogi noodles onion beef subway sandwich	0.0	0.0	Neutral	0.0	0.0	1.0	0.0	Neutral
908	479	2022-06-29 16:30:00+00:00	WIONews	96	India	Subway restaurant employee in the US shot dead over an argument that allegedly started over "too much mayo in a san… https://t.co/gw1WpCRfsR	subway restaurant employee shot dead argument allegedly started much mayo san	-0.03333333333333335	0.2333333333333333	Negative	0.43	0.0	0.57	-0.7783	Negative
909	480	2022-06-29 16:24:24+00:00	shakai34314060	75	Harlem, NY	Eating a veggie patty sandwich 🥪 with spinach sliced tomatoes 🍅 sliced purple onions 🧅 jalapeños banana peppers 🫑 o… https://t.co/t5D3Yn53vE	eating veggie patty sandwich spinach sliced tomatoes sliced purple onions jalapeños banana peppers	0.0	0.0	Neutral	0.0	0.0	1.0	0.0	Neutral
910	481	2022-06-29 16:19:06+00:00	NiqueSaidItt	475	Chicago, IL	Paying $8 for just a 6in sandwich from Subway don’t sit right with me.	paying sandwich subway sit right	0.2857142857142857	0.5357142857142857	Positive	0.0	0.0	1.0	0.0	Neutral
911	482	2022-06-29 16:17:40+00:00	woofsilly	136	boyfriend @noirself	you know how when you work in fast food for some reason its like a sin to eat anywhere other than that place like i… https://t.co/ZmnAqe9IoU	know work fast food reason like sin eat anywhere place like	0.2	0.6	Positive	0.217	0.301	0.482	0.1027	Positive
912	483	2022-06-29 16:15:47+00:00	6demonbagg	354	Latveria	Hey, you can add gabagool to your sandwich at Subway now	hey add gabagool sandwich subway	0.0	0.0	Neutral	0.0	0.0	1.0	0.0	Neutral
913	484	2022-06-29 16:10:13+00:00	chrisc334	1094		@seanmdav @chadfelixg Incredibly she ate the Subway sandwich though.	seanmdav chadfelixg incredibly ate subway sandwich though	0.9	0.9	Positive	0.0	0.0	1.0	0.0	Neutral
914	485	2022-06-29 16:07:50+00:00	Fox2Al	944	Oakland County, MI	Atlanta Subway Worker Shot Dead, Another Critically Injured Over Putting Too Much Mayo On A Sandwich https://t.co/XiGrsT45UV #SmartNews	atlanta subway worker shot dead another critically injured putting much mayo sandwich smartnews	0.0	0.46666666666666673	Neutral	0.389	0.0	0.611	-0.7906	Negative
915	486	2022-06-29 16:04:52+00:00	FuneralHammer	225	Los Infiernos.	#Merica! 🙄 Here the complete article: https://t.co/nKPrP89cUk https://t.co/UXrY04j9Gh	merica complete article	0.1	0.4	Positive	0.0	0.0	1.0	0.0	Neutral
916	487	2022-06-29 16:04:16+00:00	JeepersRANCH	218	Key Largo	@ElAmerican_ Jussie Smollett had the very same "look", when he testified that "these TWO WHITE GUYS, w/MAGA HATS, c… https://t.co/u9fJ6xfsJc	elamerican_ jussie smollett look testified two white guys maga hats	0.0	0.0	Neutral	0.0	0.0	1.0	0.0	Neutral
917	488	2022-06-29 16:01:00+00:00	Heartcheerios	102		I kinda want subway because that sandwich yesterday was good as hell	kinda want subway sandwich yesterday good hell	0.7	0.6000000000000001	Positive	0.368	0.312	0.32	-0.4005	Negative
918	489	2022-06-29 15:54:38+00:00	hugefookingtits	63	atlanta	about to get a subway sandwich 😁	get subway sandwich	0.0	0.0	Neutral	0.0	0.0	1.0	0.0	Neutral
919	490	2022-06-29 15:50:06+00:00	BetsyFluellen	4394	In my own little world	Subway employee in Atlanta shot dead over a sandwich having too much mayo https://t.co/Dm8J4VVsld	subway employee atlanta shot dead sandwich much mayo	0.0	0.30000000000000004	Neutral	0.381	0.0	0.619	-0.6486	Negative
920	491	2022-06-29 15:49:39+00:00	JeepersRANCH	218	Key Largo	@WalshFreedom Yes! LIE during questioning. She's the Jussie Smollett of the J6 Committee, without the noose, blea… https://t.co/m1jTSb4wTI	walshfreedom yes lie questioning jussie smollett committee without noose blea	0.0	0.0	Neutral	0.116	0.223	0.661	0.3182	Positive
921	492	2022-06-29 15:39:10+00:00	LamarCondone	156	Melbourne, Victoria🇻🇳	how you hate subway, like bro you made the sandwich	hate subway like bro made sandwich	-0.8	0.9	Negative	0.363	0.245	0.392	-0.296	Negative
922	493	2022-06-29 15:36:01+00:00	petTEAblog	13		Subway Employee Brittany Macon, 26 was Murdered by a 36 year old Customer who was Mad that she put "Too Much Mayo"… https://t.co/RMaxt5sBSJ	subway employee brittany macon murdered year old customer mad put much mayo	-0.10833333333333334	0.4666666666666666	Negative	0.432	0.0	0.568	-0.8225	Negative
923	494	2022-06-29 15:27:43+00:00	detachment_red	3252	Baltimore, MD	that map isn't even up to date! also they probably have Subway (the sandwich chain) in Shenyang too. China stays wi… https://t.co/xkab3AZOdE	map even date also probably subway sandwich chain shenyang china stays	0.0	0.0	Neutral	0.0	0.0	1.0	0.0	Neutral
924	495	2022-06-29 15:24:27+00:00	Darcywood4	556		If you ever feel dumb just remember that I once ordered a footlong lobster sandwich from Subway 🤢	ever feel dumb remember ordered footlong lobster sandwich subway	-0.375	0.5	Negative	0.292	0.0	0.708	-0.5106	Negative
925	496	2022-06-29 15:22:20+00:00	NatalieArgyle	595		Then he took a bite of his subway sandwich, tossed it to the side, and screamed, “This is MAGA country!” before fas… https://t.co/uswgFA5edS	took bite subway sandwich tossed side screamed maga country fas	0.0	0.0	Neutral	0.204	0.0	0.796	-0.3182	Negative
926	497	2022-06-29 15:19:16+00:00	ilporter	161	North America	Lamenting NFT losses is like being surprised that the resale value of your customized subway sandwich is less than you paid.	lamenting nft losses like surprised resale value customized subway sandwich less paid	-0.033333333333333326	0.48333333333333334	Negative	0.292	0.349	0.359	0.0258	Neutral
927	498	2022-06-29 15:18:39+00:00	DoggoTime8	978		@armormodechang if i had the energy i'd make one of those subway sandwich memes like "My Brother In Christ, You Played the Racist Gacha"	armormodechang energy make one subway sandwich memes like brother christ played racist gacha	0.0	0.0	Neutral	0.2	0.35	0.45	0.25	Positive
928	499	2022-06-29 15:17:48+00:00	DeadWords_	408		Subway employee in Atlanta shot dead over a sandwich having too much mayo. But, sure, we don’t have a gun problem i… https://t.co/ByRa1Fe3ur	subway employee atlanta shot dead sandwich much mayo sure gun problem	0.16666666666666666	0.4962962962962963	Positive	0.503	0.123	0.374	-0.7964	Negative
929	500	2022-06-29 15:17:16+00:00	Nabila53508157	1265	Hogwarts	OMFG! Seriously? Ask them to make you a new sandwich with less mayo!!! https://t.co/RlNGQ3ZHsD	omfg seriously ask make new sandwich less mayo	-0.12121212121212122	0.3959595959595959	Negative	0.195	0.0	0.805	-0.1779	Negative
930	501	2022-06-29 15:16:24+00:00	Megamandad	570		Last week I paid $13 for a sandwich at Subway. Today I paid $15 for the same sandwich. Hyper inflation when?	last week paid sandwich subway today paid sandwich hyper inflation	0.0	0.06666666666666667	Neutral	0.0	0.0	1.0	0.0	Neutral
931	502	2022-06-29 15:12:34+00:00	J2theMak	133	St Clair Shores, MI	Whispering deeply , "oh, my sweet summer child" as they make my sandwich at Subway	whispering deeply sweet summer child make sandwich subway	0.35	0.65	Positive	0.0	0.32	0.68	0.5095	Positive
932	503	2022-06-29 15:09:56+00:00	SapneWala	224	Mumbai, India	@SubwayIndia hi Subway India! I like 4 sauces with my Subway sandwich. But @zomato allows only 3. How to best proceed?	subwayindia subway india like sauces subway sandwich zomato allows best proceed	1.0	0.3	Positive	0.0	0.427	0.573	0.7717	Positive
933	504	2022-06-29 15:05:03+00:00	BradTakei	408	Los Angeles, California	What is the world coming to? https://t.co/uGAdHBCEhH	world coming	0.0	0.0	Neutral	0.0	0.0	1.0	0.0	Neutral
934	505	2022-06-29 15:02:37+00:00	RevengeGWD	64		@auwwasser @NickAdamsinUSA Trump put too much mayo on my Subway sandwich and when I complained he apparently snuck… https://t.co/V6kbpV8eOg	auwwasser nickadamsinusa trump put much mayo subway sandwich complained apparently snuck	-0.01666666666666666	0.25	Negative	0.213	0.0	0.787	-0.4019	Negative
935	506	2022-06-29 15:01:56+00:00	Ceeshheesshh	190		@ohhsoyou_jadee The man in Atlanta who shot they girl at subway bc they got into it about her putting to much mayo on his sandwich 😩🤦🏽‍♀️	ohhsoyou_jadee man atlanta shot girl subway got putting much mayo sandwich	0.2	0.2	Positive	0.0	0.0	1.0	0.0	Neutral
936	507	2022-06-29 14:59:32+00:00	NatalieArgyle	595		Then he took a bite of his subway sandwich, tossed it to the side, and screamed, “This is MAGA country!” before fas… https://t.co/xxjHGmEnHc	took bite subway sandwich tossed side screamed maga country fas	0.0	0.0	Neutral	0.204	0.0	0.796	-0.3182	Negative
937	508	2022-06-29 14:58:42+00:00	shellistevens	789	Pluviophile from Seattle area	Suspect was a 36-old-male. He shot female sandwich makers. Over mayonnaise. 🤯🤬 WTF is wrong with percentage of men… https://t.co/BqQ4EU8YiS	suspect old male shot female sandwich makers mayonnaise wtf wrong percentage men	-0.18	0.47333333333333333	Negative	0.503	0.0	0.497	-0.8442	Negative
938	509	2022-06-29 14:58:02+00:00	NeverTr95218328	5001	United States	This is why people should not be walking around with guns. 👇 Subway employee fatally shot over ‘too much mayo’ on… https://t.co/yHN39RXXOk	people walking around guns subway employee fatally shot much mayo	0.2	0.2	Positive	0.318	0.0	0.682	-0.6369	Negative
939	510	2022-06-29 14:57:29+00:00	MuchForward	3614	Earth	‘Too much mayo’: Subway customer arrested after shooting 2 employees, killing 1 over sandwich order… https://t.co/hI1fkzmhFB	much mayo subway customer arrested shooting employees killing sandwich order	0.2	0.2	Positive	0.484	0.0	0.516	-0.8176	Negative
940	511	2022-06-29 14:56:10+00:00	DAVIDWO32959775	102		@Wayne57072607 Do you know that the sandwich shop Subway,use Halal meats..	wayne know sandwich shop subway use halal meats	0.0	0.0	Neutral	0.0	0.0	1.0	0.0	Neutral
941	512	2022-06-29 14:55:42+00:00	Kwarful	182		The urge to strangle the subway employee who made my sandwich 90% spinach	urge strangle subway employee made sandwich spinach	0.0	0.0	Neutral	0.0	0.0	1.0	0.0	Neutral
942	513	2022-06-29 14:54:10+00:00	SW1774	569		@WeCanWeMust4All @PeachesSabIII @3stepping @spamcollector4 @Brander808 @JonathanTurley Did he also yell "this is MA… https://t.co/jyEMY9bwvX	wecanwemustall peachessabiii stepping spamcollector brander jonathanturley also yell	0.0	0.0	Neutral	0.0	0.0	1.0	0.0	Neutral
943	514	2022-06-29 14:49:46+00:00	RobertR89198222	144		Waiting for suspect name &amp; photo. Check out this article: A Subway worker lost her life over "too much mayo" on a s… https://t.co/0bAGeirDHh	waiting suspect name amp photo check article subway worker lost life much mayo	0.2	0.2	Positive	0.29	0.0	0.71	-0.5423	Negative
944	515	2022-06-29 14:44:59+00:00	earthisghettoo	176	Bellflower, CA	Subway stepped their pussy up with the menu.. &amp; now I like them again. Highly recommended the great garlic sandwich… https://t.co/G8ghlwZufO	subway stepped pussy menu amp like highly recommended great garlic sandwich	0.48000000000000004	0.645	Positive	0.0	0.529	0.471	0.839	Positive
945	516	2022-06-29 14:44:55+00:00	DonMadrid	405	Madrid, Spain	@GPrime85 @MSNBC I thought he was eating a Subway sandwich at the time...	gprime msnbc thought eating subway sandwich time	0.0	0.0	Neutral	0.0	0.0	1.0	0.0	Neutral
946	517	2022-06-29 14:42:00+00:00	cynklai	174		I wanted to go on a romantic k-drama date with Wonho 4 #WENEEDAY. So we went to Subway 😂 Got Wonho's favorite BBQ r… https://t.co/m19pkSkFQK	wanted romantic drama date wonho weneeday went subway got wonho favorite bbq	0.25	0.75	Positive	0.0	0.363	0.637	0.6908	Positive
947	518	2022-06-29 14:40:29+00:00	sonj_zee	89		@Liz_Cheney Have you heard of Jussie Smollett? Let me tell you a story of a Subway sandwich run...	liz_cheney heard jussie smollett let tell story subway sandwich run	0.0	0.0	Neutral	0.0	0.0	1.0	0.0	Neutral
948	519	2022-06-29 14:37:45+00:00	prodflatbed	728	Ohio	Ran into my ex at subway i made her make the most complicated sandwich i could imagine	ran subway made make complicated sandwich could imagine	-0.5	1.0	Negative	0.0	0.0	1.0	0.0	Neutral
949	520	2022-06-29 14:37:38+00:00	uterogypsophila	76	she/her	i love walking into subway and telling a man to make me a sandwich	love walking subway telling man make sandwich	0.5	0.6	Positive	0.0	0.412	0.588	0.6369	Positive
950	521	2022-06-29 14:37:19+00:00	LisaGlacken	2602	Maryland, USA	@AndrewCMcCarthy @NRO @AndrewCMcCarthy probably believed Jussie Smollett as well. Maybe he held his subway sandwich for him.	andrewcmccarthy nro andrewcmccarthy probably believed jussie smollett well maybe held subway sandwich	0.0	0.0	Neutral	0.0	0.16	0.84	0.2732	Positive
951	522	2022-06-29 14:33:12+00:00	AllenJohnsun	1842	Los Angeles, CA	Ain't bought a combo from subway ever since a sandwich cost 15 dollars. https://t.co/rDgZyubY7S	bought combo subway ever since sandwich cost dollars	0.0	0.0	Neutral	0.0	0.0	1.0	0.0	Neutral
952	523	2022-06-29 14:30:51+00:00	IJMacKay10	27	Alberta, Canada	@JustinThomas34 Given the gun legislation down there, and all the nut jobs carrying weapons I'd be very carful abou… https://t.co/JsCsDTnXMz	justinthomas given gun legislation nut jobs carrying weapons carful abou	0.0	0.0	Neutral	0.398	0.0	0.602	-0.6486	Negative
953	524	2022-06-29 14:30:11+00:00	KESQ	3207	Coachella Valley, CA	An employee at a Subway restaurant in Atlanta was shot and killed Sunday after a customer got upset about a condime… https://t.co/4DxMbEyJRE	employee subway restaurant atlanta shot killed sunday customer got upset condime	-0.2	0.0	Negative	0.441	0.0	0.559	-0.7964	Negative
954	525	2022-06-29 14:29:36+00:00	SoCalEdgyGal	29853	Cali Baby♥️🤍💙	All that's missing is a subway sandwich....a rope &amp; 2 buff Nigerian actors! https://t.co/OsYQW1wXvE	missing subway sandwich rope amp buff nigerian actors	-0.2	0.05	Negative	0.239	0.0	0.761	-0.296	Negative
955	526	2022-06-29 14:29:10+00:00	bmartin7781	8158	North Carolina, USA	Subway employee in Atlanta shot dead over a sandwich having too much mayo Hey ⁦@USSupremeCourt⁩ &amp; “Clarence” we nee… https://t.co/bkKrzdhKI3	subway employee atlanta shot dead sandwich much mayo hey ussupremecourt amp clarence nee	0.0	0.30000000000000004	Neutral	0.264	0.0	0.736	-0.6486	Negative
956	527	2022-06-29 14:27:25+00:00	PaulKrysiak	696	Baltimore, MD	.@GOP and @NRA are gonna find a way to make this about the mayo, aren't they? Maybe we need to harden all our sand… https://t.co/sXWYUVuiQS	gop nra gonna find way make mayo maybe need harden sand	0.0	0.0	Neutral	0.0	0.0	1.0	0.0	Neutral
957	528	2022-06-29 14:26:47+00:00	TheBeatFlorence	319	Florence, SC	Subway Employee Shot &amp; Killed Over 'Too Much Mayonnaise' On Their Sandwich!	subway employee shot amp killed much mayonnaise sandwich	0.0	0.1	Neutral	0.391	0.0	0.609	-0.6705	Negative
958	529	2022-06-29 14:22:01+00:00	julievriahi	5002	DC	@ScottAdamsSays @foxtrotfenris You mean Juicy Smollet? Love Dave Chapelle. Why were the blacks silent during his ce… https://t.co/57iCQ8pH17	scottadamssays foxtrotfenris mean juicy smollet love dave chapelle blacks silent	0.0625	0.4625000000000001	Positive	0.0	0.318	0.682	0.6369	Positive
959	530	2022-06-29 14:15:04+00:00	politictoons	6138	Buffalo, NY	@Greatstockpix @JackPosobiec I'm trying to find which Subway sandwich had has ketchup on it. Was it marinara from the meatball sub?	greatstockpix jackposobiec trying find subway sandwich ketchup marinara meatball sub	0.0	0.0	Neutral	0.0	0.0	1.0	0.0	Neutral
960	531	2022-06-29 14:14:58+00:00	SeanJoseph1978	375		And then Trump put a rope around his neck, took a bite of his Subway sandwich…. ….lunged for the steering wheel an… https://t.co/RokZkpg8dn	trump put rope around neck took bite subway sandwich lunged steering wheel	0.0	0.0	Neutral	0.0	0.0	1.0	0.0	Neutral
961	532	2022-06-29 14:11:21+00:00	juslilmissp	8456	The Golden State	Customer angry over mayo shoots 2 workers https://t.co/PYS64I3szc	customer angry mayo shoots workers	-0.5	1.0	Negative	0.452	0.0	0.548	-0.5106	Negative
962	533	2022-06-29 14:10:41+00:00	leghorn1357	6130	Planet Claire	Subway employee in Atlanta shot dead over a sandwich having too much mayo https://t.co/oUkMoEJzBj	subway employee atlanta shot dead sandwich much mayo	0.0	0.30000000000000004	Neutral	0.381	0.0	0.619	-0.6486	Negative
963	534	2022-06-29 14:10:17+00:00	BHall43053105	3		@JackPosobiec while eating a Subway sandwich?!?!?!	jackposobiec eating subway sandwich	0.0	0.0	Neutral	0.0	0.0	1.0	0.0	Neutral
964	535	2022-06-29 14:09:29+00:00	_TyreeRiley	593		@vChomei Tbh I didn’t watch the whole video after I heard what she said but over a subway sandwich tho🤦🏾‍♂️	vchomei tbh watch whole video heard said subway sandwich tho	0.2	0.4	Positive	0.0	0.0	1.0	0.0	Neutral
965	536	2022-06-29 14:06:57+00:00	jenniferturcio3	1544	None of your business	So the government is fine having people die over too much mayonnaise on their subway sandwich? I’m moving to Europe. Fuck this place.	government fine people die much mayonnaise subway sandwich moving europe fuck place	0.07222222222222223	0.4333333333333333	Positive	0.407	0.099	0.495	-0.765	Negative
966	537	2022-06-29 14:05:44+00:00	CPooparino	67	Las Vegas, NV	@michaeljburry the problem with guns is americans simply can’t handle it…. they’re far too stupid proven time and t… https://t.co/SjSLzEUc3W	michaeljburry problem guns americans simply handle far stupid proven time	-0.2333333333333333	0.7857142857142857	Negative	0.433	0.0	0.567	-0.7269	Negative
967	538	2022-06-29 14:04:46+00:00	oatmilklctte	1480	a cinema probably	mhmm watching fbi on a brutal case while eating a subway sandwich 😍😍	mhmm watching fbi brutal case eating subway sandwich	-0.875	1.0	Negative	0.369	0.0	0.631	-0.6249	Negative
968	539	2022-06-29 13:57:19+00:00	mamanem6	71		@shannonrwatts Hope you did the Subway workers story in Atlanta. Two were shot because of too much mayo on a sandwich. One died.	shannonrwatts hope subway workers story atlanta two shot much mayo sandwich one died	0.2	0.2	Positive	0.206	0.166	0.629	-0.1779	Negative
969	540	2022-06-29 13:56:27+00:00	katalin_pota	16376	NY	Subway employee fatally shot over ‘too much mayo’ on sandwich, police say #NewsBreak https://t.co/lWcvv1Qfsr	subway employee fatally shot much mayo sandwich police say newsbreak	0.2	0.2	Positive	0.318	0.0	0.682	-0.6369	Negative
970	541	2022-06-29 13:51:55+00:00	kgkicha	2949		What kind of people are we surrounded with ? A Taylor is getting lynched for a view in support of an another person… https://t.co/aUFighbpbT	kind people surrounded taylor getting lynched view support another person	0.6	0.9	Positive	0.0	0.433	0.567	0.7269	Positive
971	542	2022-06-29 13:41:03+00:00	philospeak	4999	30,000 Foot View	Devastating. Minion. JUSSIE SMOLLETT is trending again today. Today is promising. I might grab me a Subway sandwich… https://t.co/0aMVvG14ol	devastating minion jussie smollett trending today today promising might grab subway sandwich	-0.4	0.75	Negative	0.253	0.159	0.588	-0.3818	Negative
972	543	2022-06-29 13:39:10+00:00	marcyh71	667	Pierson, Michigan	Subway Employee Shot Dead After Customer Argument Over Mayonnaise in Atlanta https://t.co/eRN1XfT1ih Over a damn s… https://t.co/brEWztaUvY	subway employee shot dead customer argument mayonnaise atlanta damn	-0.2	0.4	Negative	0.613	0.0	0.387	-0.8591	Negative
973	544	2022-06-29 13:34:09+00:00	IsaacLakshman	305		US man shoots Subway worker dead after too much mayonnaise added to sandwich https://t.co/wP0s1Mtq5o	man shoots subway worker dead much mayonnaise added sandwich	0.0	0.30000000000000004	Neutral	0.35	0.0	0.65	-0.6486	Negative
974	545	2022-06-29 13:30:21+00:00	balleralert	393	Ballerville	Atlanta Man Arrested After Shooting Two Female Subway Workers Over ‘Too Much Mayo’ On Sandwich Order… https://t.co/9vW3Y7KTzp	atlanta man arrested shooting two female subway workers much mayo sandwich order	0.1	0.18333333333333335	Positive	0.22	0.0	0.78	-0.4767	Negative
975	546	2022-06-29 13:27:58+00:00	nancy_incognito	4869	Widow No DMS	First a Subway sandwich and now a hambuger 🍔🥪 🤣🤣(Under oath thread).	first subway sandwich hambuger oath thread	0.25	0.3333333333333333	Positive	0.0	0.0	1.0	0.0	Neutral
976	547	2022-06-29 13:25:52+00:00	MosherMosher18	149		@ScottAdamsSays I heard the agent didn't even drop his Subway sandwich though....must not have been to bad. Lmfao!	scottadamssays heard agent even drop subway sandwich though must bad lmfao	-0.6999999999999998	0.6666666666666666	Negative	0.327	0.205	0.468	-0.2732	Negative
977	548	2022-06-29 13:25:41+00:00	FranklyIdontca3	621	🏴‍☠️ SemperFi, FLORIDA! 🏴‍☠️	@RealSaavedra Two feet of rope, and a Subway sandwich.. she’ll be fine.	realsaavedra two feet rope subway sandwich fine	0.4166666666666667	0.5	Positive	0.0	0.231	0.769	0.2023	Positive
978	549	2022-06-29 13:23:28+00:00	vjan09vjan09	1347		@DanRather AND THEN THEY ALL SCREAMED "THIS IS MAGA COUNTRY" AND STOLE MY SUBWAY SANDWICH	danrather screamed maga country stole subway sandwich	0.0	0.0	Neutral	0.277	0.0	0.723	-0.3182	Negative
979	550	2022-06-29 13:18:22+00:00	TrueCrimeUpdat	169		WORLD GONE MAD: Customer Shoots &amp; Kills Subway Employee For Putting Too Much MAYO On Their Sandwich https://t.co/vEr7CmBnVA via @YouTube	world gone mad customer shoots amp kills subway employee putting much mayo sandwich via youtube	-0.2125	0.6	Negative	0.34	0.0	0.66	-0.7717	Negative
980	551	2022-06-29 13:16:39+00:00	frostysmokes	638	Boca Raton, FL	Doing a bit much over a Subway sandwich lmaooo https://t.co/Lqi9A4JXDx	bit much subway sandwich lmaooo	0.2	0.2	Positive	0.0	0.0	1.0	0.0	Neutral
981	552	2022-06-29 13:14:50+00:00	40swGlock	79	Look behind you	@latimes Was there a Subway sandwich involved	latimes subway sandwich involved	0.0	0.0	Neutral	0.0	0.0	1.0	0.0	Neutral
982	553	2022-06-29 13:12:08+00:00	Amron320	318		@AdamKinzinger Did she get her Subway sandwich before or after Trump taking down driver?	adamkinzinger get subway sandwich trump taking driver	0.0	0.0	Neutral	0.0	0.0	1.0	0.0	Neutral
983	554	2022-06-29 13:08:17+00:00	lifebythecreek	4972		@GabbyOrr_ @joshscampbell Surely there was a Subway sandwich, a noose, and two dudes in red hats screaming "This is… https://t.co/SEERX5Xdba	gabbyorr_ joshscampbell surely subway sandwich noose two dudes red hats screaming	0.25	0.4444444444444444	Positive	0.179	0.2	0.621	0.0772	Positive
984	555	2022-06-29 13:03:36+00:00	freddyjb7	5001	Atlanta, GA	Subway worker allegedly shot, killed over ‘too much mayonnaise’ on customer’s sandwich https://t.co/KCs7ldy1DI via @TodayShow	subway worker allegedly shot killed much mayonnaise customer sandwich via todayshow	-0.03333333333333335	0.10000000000000002	Negative	0.31	0.0	0.69	-0.6705	Negative
985	556	2022-06-29 13:03:09+00:00	asiamariemitch	778	Chamblee, GA	acting a racist fool over a subway sandwich? :/ https://t.co/DEjHN1ytTH	acting racist fool subway sandwich	0.0	0.0	Neutral	0.697	0.0	0.303	-0.7845	Negative
986	557	2022-06-29 13:02:08+00:00	NewsAllToday	7		US man kills subway worker over ‘too much mayo on his sandwich’ A customer killed a restaurant worker over a minor… https://t.co/7C0UGKei4e	man kills subway worker much mayo sandwich customer killed restaurant worker minor	-0.016666666666666666	0.13333333333333333	Negative	0.444	0.0	0.556	-0.8402	Negative
987	558	2022-06-29 13:02:00+00:00	selenasbirkins	10		So she stopped serving subway crazy lady customer Karen complaining on phone with corporate sandwich calling on a c… https://t.co/U8uZTtFkBZ	stopped serving subway crazy lady customer karen complaining phone corporate sandwich calling	-0.3	0.45	Negative	0.404	0.0	0.596	-0.6249	Negative
988	559	2022-06-29 13:01:21+00:00	Inthemainewoods	5001	In the Maine woods	@trom771 @PeterAlexander You mean like 2 white guys that were going to hang that black subway sandwich eater? Or ar… https://t.co/uYgB965ZrA	trom peteralexander mean like white guys going hang black subway sandwich eater	-0.1597222222222222	0.3736111111111111	Negative	0.0	0.185	0.815	0.3612	Positive
989	560	2022-06-29 13:00:59+00:00	UstadShaffi	711	Pakistan	US man kills subway worker over ‘too much mayo on his sandwich’ By Shafiqkhosa https://t.co/XG9kUITJlt https://t.co/VkMMgxGBY3	man kills subway worker much mayo sandwich shafiqkhosa	0.2	0.2	Positive	0.333	0.0	0.667	-0.5423	Negative
990	561	2022-06-29 13:00:38+00:00	iAmEvonne	438	Brooklyn to Atl	That man that killed that subway worker because she put too much mayo on his sandwich is sickening. This world is corrupt	man killed subway worker put much mayo sandwich sickening world corrupt	-0.35	0.55	Negative	0.467	0.0	0.533	-0.836	Negative
991	562	2022-06-29 12:56:34+00:00	unhalseyenglish	401		@TrcknUp It was told that Trump, on the fateful day of January 6, 2020, Went out for a Subway Sandwich at 3:00am du… https://t.co/Wbhj6Pafag	trcknup told trump fateful day january went subway sandwich	0.0	0.0	Neutral	0.0	0.0	1.0	0.0	Neutral
992	563	2022-06-29 12:56:16+00:00	MelanatedPep_SN	1340	Global	Subway customer arrested after fatally shooting employee over sandwich order: ‘Too much mayo’ https://t.co/aAzJs5NMHk ...	subway customer arrested fatally shooting employee sandwich order much mayo	0.2	0.2	Positive	0.477	0.0	0.523	-0.8074	Negative
993	564	2022-06-29 12:53:42+00:00	Bird_or_Devil	602		@davidgoodmanTV Trump took the wheel, nearly ran down AOC and threw a subway sandwich at Pelosi while yelling "This is MAGA country!!!".	davidgoodmantv trump took wheel nearly ran aoc threw subway sandwich pelosi yelling maga country	0.1	0.4	Positive	0.0	0.0	1.0	0.0	Neutral
994	565	2022-06-29 12:52:53+00:00	brxkenbeer	275	24. she/her	They've put so many pickles on my subway sandwich im in love	put many pickles subway sandwich love	0.5	0.55	Positive	0.0	0.457	0.543	0.6369	Positive
995	566	2022-06-29 12:45:31+00:00	fenixfoundation	1361	atlanta, georgia	Atlanta Subway Worker Shot Dead, Another Critically Injured Over Putting Too Much Mayo On A Sandwich …⁦@BrianKempGA… https://t.co/ofbKdsVmGG	atlanta subway worker shot dead another critically injured putting much mayo sandwich briankempga	0.0	0.46666666666666673	Neutral	0.389	0.0	0.611	-0.7906	Negative
996	567	2022-06-29 12:45:12+00:00	TheNorth212	702	Manhattan, NY	@thehill BREAKING NEWS: I also heard the food that Trump alleged through on the walls was a Subway sandwich. https://t.co/dDKL1uFvKr	thehill breaking news also heard food trump alleged walls subway sandwich	-0.1	0.1	Negative	0.0	0.0	1.0	0.0	Neutral
997	568	2022-06-29 12:44:35+00:00	RobertL46987332	70	Dallas, TX	@kujikuri @TRHLofficial Very funny if you picture him beating the SS Agent with a sandwich from Subway.	kujikuri trhlofficial funny picture beating agent sandwich subway	0.25	1.0	Positive	0.252	0.244	0.504	-0.0258	Neutral
998	569	2022-06-29 12:37:05+00:00	CCullingworth	1166	Houghton - le - Spring	A tiny marker of how my mental health is doing is whether I feel happy to go into Subway and order a sandwich, or w… https://t.co/ypcpCYAumN	tiny marker mental health whether feel happy subway order sandwich	0.23333333333333336	0.5666666666666667	Positive	0.0	0.291	0.709	0.5719	Positive
999	570	2022-06-29 12:36:21+00:00	thenarddogmmac	195	toronto	@Timcast Did she happen to get a subway sandwich at 2 o’clock in the morning aswell?	timcast happen get subway sandwich clock morning aswell	0.0	0.0	Neutral	0.0	0.0	1.0	0.0	Neutral
1000	571	2022-06-29 12:33:12+00:00	johncuccio3	5002	Fla/GAB@CaptJohnCurchioUSMC	will he finally get that Subway sandwich?? https://t.co/6Ng4L9zdxz	finally get subway sandwich	0.0	1.0	Neutral	0.0	0.0	1.0	0.0	Neutral
1001	572	2022-06-29 12:29:55+00:00	plonk97d	276		@LeDogeKing well it cost me about 4.5 dollars for a 15 cm (6 inch) sandwich (would've been 7.9 for 30 cm (12 inch))… https://t.co/RZaIDXWiBT	ledogeking well cost dollars inch sandwich would inch	0.0	0.0	Neutral	0.0	0.231	0.769	0.2732	Positive
1002	573	2022-06-29 12:26:35+00:00	King_Vanzant	2592	Tyler,TX✈️ Las Vegas, Nevada	@BigSargeSportz You know at subway the customer creates the sandwich and the Subway works makes it for them	bigsargesportz know subway customer creates sandwich subway works makes	0.0	0.0	Neutral	0.0	0.208	0.792	0.2732	Positive
1003	574	2022-06-29 12:25:32+00:00	unhalseyenglish	401		@Timcast It was told that Trump, on the fateful day of January 6, 2020, Went out for a Subway Sandwich at 3:00am du… https://t.co/rEpMJniGyT	timcast told trump fateful day january went subway sandwich	0.0	0.0	Neutral	0.0	0.0	1.0	0.0	Neutral
1004	575	2022-06-29 12:16:46+00:00	Mirasimkurd	12		US man kills subway worker over ‘too much mayo on his sandwich’ https://t.co/HK4MXgkWm1	man kills subway worker much mayo sandwich	0.2	0.2	Positive	0.368	0.0	0.632	-0.5423	Negative
1005	576	2022-06-29 12:15:55+00:00	hawksually	337	@theGoldenDeerHouse	I got my coffee now but what do I get to eat Spicy tteokbokki, onigiri or should I get a sandwich from subway? How shall I ruin my stomach-	got coffee get eat spicy tteokbokki onigiri get sandwich subway shall ruin stomach	0.0	0.0	Neutral	0.241	0.0	0.759	-0.5859	Negative
1007	578	2022-06-29 12:15:04+00:00	TVJeffStahl	983		An employee at a Subway restaurant in Atlanta was shot and killed Sunday after a customer got upset about a condime… https://t.co/3lWLxy988v	employee subway restaurant atlanta shot killed sunday customer got upset condime	-0.2	0.0	Negative	0.441	0.0	0.559	-0.7964	Negative
1008	579	2022-06-29 12:13:01+00:00	FreedmenU	4999		@Regal_Eagle007 THAT SUBWAY SANDWICH WORKER IS ENCROACHING ON U.S. FREEDMEN AND U.S. INDIGENOUS ANCESTRAL LAND RIGH… https://t.co/R2nRZWE0hs	regal_eagle subway sandwich worker encroaching freedmen indigenous ancestral land righ	0.0	0.0	Neutral	0.0	0.159	0.841	0.1779	Positive
1009	580	2022-06-29 12:05:18+00:00	svmykvs	742	ici	le sandwich au thon de Subway @gracias	sandwich thon subway gracias	0.0	0.0	Neutral	0.0	0.0	1.0	0.0	Neutral
1010	581	2022-06-29 12:01:41+00:00	denisethewriter	4309	Philadelphia, Pa.	@TheScottCharles This is stupid. It’s not, “I’m going to shoot you to death for putting too much mayo on my Subway… https://t.co/O0tigXrSH0	thescottcharles stupid going shoot death putting much mayo subway	-0.29999999999999993	0.6	Negative	0.618	0.0	0.382	-0.8658	Negative
1011	582	2022-06-29 11:59:57+00:00	Nimmi098	1271		US man kills subway worker over ‘too much mayo on his sandwich’ https://t.co/1MD6P5Reld	man kills subway worker much mayo sandwich	0.2	0.2	Positive	0.368	0.0	0.632	-0.5423	Negative
1012	583	2022-06-29 11:54:49+00:00	comradechopper	118	19 he/they	The fucking sandwich artists stare at you hovering your finger over 20% bc it’s so close to skip so they don’t know… https://t.co/jafSZE99tP	fucking sandwich artists stare hovering finger close skip know	-0.6	0.8	Negative	0.0	0.0	1.0	0.0	Neutral
1013	584	2022-06-29 11:54:02+00:00	atlmetrogazette	34	Atlanta, Ga	Mayo murder: Subway employee killed for putting too much on sandwich, police say https://t.co/9XGIliQ89u	mayo murder subway employee killed putting much sandwich police say	0.0	0.1	Neutral	0.535	0.0	0.465	-0.8807	Negative
1014	585	2022-06-29 11:51:31+00:00	NO_TIME_2021	94	스키즈마음속	🐿🍞An awesome sandwich!👍🏻 🐿Subway is cold, so if it get on my mouth it is really annoy….ING BUT DELICIOUS! 🐷🐰 *adve… https://t.co/DFHYu5zpsd	awesome sandwich subway cold get mouth really annoy ing delicious adve	0.4	0.8	Positive	0.166	0.419	0.415	0.7069	Positive
1015	586	2022-06-29 11:51:17+00:00	NO_TIME_2021	94	스키즈마음속	🐿EVERYONE ISN’t SUBWAY SO DELICIOUS?! 🐿PLEASE HAVE SUBWAY FOR THREE WHOLE MEALS! 🐷🐰There is nothing like subway tha… https://t.co/bxdTVOkcKr	everyone subway delicious please subway three whole meals nothing like subway tha	0.6	0.7	Positive	0.123	0.351	0.526	0.598	Positive
1016	587	2022-06-29 11:44:54+00:00	MikeJP98765	3984	On the farm	#LetsTellLiesAboutTrump #January6thHearings Trump lunged at my Subway sandwich, poured bleach on me in case I ha… https://t.co/ctHD6auziv	letstellliesabouttrump januarythhearings trump lunged subway sandwich poured bleach case	0.0	0.0	Neutral	0.0	0.0	1.0	0.0	Neutral
1017	588	2022-06-29 11:44:23+00:00	juyeonsites	372		ujungs at subway..... should i try exy's teriyaki sandwich 추천.... https://t.co/jQShdNLRY8	ujungs subway try exy teriyaki sandwich	0.0	0.0	Neutral	0.0	0.0	1.0	0.0	Neutral
1018	589	2022-06-29 11:44:07+00:00	scorpiho333_	65		@uhatemedontu u can literally go to subway and get a sandwich and chips for like $9 😭	uhatemedontu literally subway get sandwich chips like	0.0	0.0	Neutral	0.0	0.294	0.706	0.3612	Positive
1019	590	2022-06-29 11:43:46+00:00	CdnPercy	1407		I’m guessing the Subway sandwich killer was Mayonemic but as you guessed correctly, they’ve not publicly identified… https://t.co/K0l5L0V3YJ	guessing subway sandwich killer mayonemic guessed correctly publicly identified	0.0	0.06666666666666667	Neutral	0.35	0.0	0.65	-0.6486	Negative
1020	591	2022-06-29 11:43:32+00:00	HotNickels4	0		@zerohedge Trump yelled, "This is MAGA country", and slapped the subway sandwich out of the driver's hand, claims A… https://t.co/bwygrPgTJK	zerohedge trump yelled maga country slapped subway sandwich driver hand claims	0.0	0.0	Neutral	0.0	0.242	0.758	0.4939	Positive
1021	592	2022-06-29 11:42:53+00:00	GonzotheGreat19	252	Pittsburgh, PA	@SUBWAY love getting your subs, except when I can't. Restaurant #65496 is supposed to be open 24/7. Just tried to g… https://t.co/0JpOkluK0l	subway love getting subs except restaurant supposed open tried	0.25	0.55	Positive	0.0	0.344	0.656	0.6369	Positive
1022	593	2022-06-29 11:37:38+00:00	Sherazi421	1662	Mansehra pakistan	US man kills subway worker over ‘too much mayo on his sandwich’ https://t.co/5jtgwAlhbU	man kills subway worker much mayo sandwich	0.2	0.2	Positive	0.368	0.0	0.632	-0.5423	Negative
1023	594	2022-06-29 11:37:38+00:00	politictoons	6138	Buffalo, NY	@JackPosobiec She wanted to go to Mar a Lago with the Trump team and he rejected her because she was a leaker.. whe… https://t.co/NIVUFbMsuQ	jackposobiec wanted mar lago trump team rejected leaker whe	0.0	0.0	Neutral	0.292	0.0	0.708	-0.5106	Negative
1024	595	2022-06-29 11:33:50+00:00	AFBCareers	192	Willenhall, West Midlands	new #job Subway at SPAR - Sandwich Artist in BANNERBROOK see: https://t.co/lpKqhFLz4u	new job subway spar sandwich artist bannerbrook see	0.13636363636363635	0.45454545454545453	Positive	0.0	0.0	1.0	0.0	Neutral
1025	596	2022-06-29 11:30:36+00:00	TalatLive	352	Pakistan	US man kills subway worker over ‘too much mayo on his sandwich’ https://t.co/Iupx8ayKRE	man kills subway worker much mayo sandwich	0.2	0.2	Positive	0.368	0.0	0.632	-0.5423	Negative
1026	597	2022-06-29 11:30:24+00:00	AdamWolf77	847	Waco, Texas	Man killed a Subway worker over ‘too much mayo on his sandwich,’. I'm not a detective but I'm leaning towards this… https://t.co/f8wgvKDTze	man killed subway worker much mayo sandwich detective leaning towards	0.0	0.1	Neutral	0.333	0.0	0.667	-0.6705	Negative
1027	598	2022-06-29 11:28:39+00:00	zetruenando	129	Nantes	Man killed Subway worker over ‘too much mayo on his sandwich,’ police say https://t.co/0z2T5SWGVy Guess the employ… https://t.co/2eNdP64tQI	man killed subway worker much mayo sandwich police say guess employ	0.0	0.1	Neutral	0.31	0.0	0.69	-0.6705	Negative
1028	599	2022-06-29 11:25:35+00:00	suchtvnews	384	Pakistan	US man kills subway worker over ‘too much mayo on his sandwich’ https://t.co/0TC4AVG0fD #USA #suchtv https://t.co/Hdcj0OMxqh	man kills subway worker much mayo sandwich usa suchtv	0.2	0.2	Positive	0.304	0.0	0.696	-0.5423	Negative
1029	600	2022-06-29 11:18:37+00:00	bethanyhood17	88	London, England	I’m so sad I ordered subway and forgot to add salad to my sandwich 🥲🥲🥲	sad ordered subway forgot add salad sandwich	-0.5	1.0	Negative	0.341	0.0	0.659	-0.4767	Negative
1030	601	2022-06-29 11:18:02+00:00	hydia_	1018	Ohio	She’s definitely being prejudiced and biased with those workers like girl it’s just a subway sandwich 🤣	definitely prejudiced biased workers like girl subway sandwich	0.0	0.5	Neutral	0.352	0.366	0.282	0.0516	Positive
1031	602	2022-06-29 11:16:25+00:00	OzzinaArcane	106	The bowels of the internet	The Fuck? Who shoots someone over a sandwich? "Atlanta police officers said that this was a case of someone with a… https://t.co/BkzmWKsEux	fuck shoots someone sandwich atlanta police officers said case someone	-0.4	0.6	Negative	0.28	0.0	0.72	-0.5423	Negative
1032	603	2022-06-29 11:12:16+00:00	comradechopper	118	19 he/they	I don’t like Bandcamp either. Bands having shit like “pay what you want” its like when the barista or subway sandwi… https://t.co/9CgKN6XYs1	like bandcamp either bands shit like pay want like barista subway sandwi	-0.2	0.8	Negative	0.253	0.444	0.303	0.4215	Positive
1033	604	2022-06-29 11:06:46+00:00	tedbehan1	711	Manchester, England	Was playing in Alti once and had a few markers down and some bint came over and said it wasn’t fair because there w… https://t.co/1A2D12BVBt	playing alti markers bint came said fair	0.7	0.9	Positive	0.0	0.451	0.549	0.4767	Positive
1034	605	2022-06-29 11:01:05+00:00	bealong	206	Philadelphia pa	Atlanta Subway Worker Shot Dead, Another Critically Injured Over Putting Too Much Mayo On A Sandwich #SmartNews https://t.co/LUvYeHEKCk	atlanta subway worker shot dead another critically injured putting much mayo sandwich smartnews	0.0	0.46666666666666673	Neutral	0.389	0.0	0.611	-0.7906	Negative
1035	606	2022-06-29 10:55:42+00:00	SweetKye_	1595	da ♿️ity	i want a subway sandwich ☹️	want subway sandwich	0.0	0.0	Neutral	0.0	0.394	0.606	0.0772	Positive
1036	607	2022-06-29 10:52:49+00:00	AdamskiM41	991	Urmston, England	@esaagar Free to get shot at subway in an argument over a sandwich https://t.co/kQtdrXpZ82	esaagar free get shot subway argument sandwich	0.4	0.8	Positive	0.231	0.306	0.463	0.2023	Positive
1037	608	2022-06-29 10:41:21+00:00	deeplens	1389	Fort Mill, South Carolina	@lsferguson @BreitbartNews Was it a subway sandwich? https://t.co/sLqpkI2omJ	lsferguson breitbartnews subway sandwich	0.0	0.0	Neutral	0.0	0.0	1.0	0.0	Neutral
1038	609	2022-06-29 10:34:26+00:00	GamerBlogTv	907	You Tube link ➡️	Atlanta Subway Worker Shot Dead, Another Critically Injured Over Putting Too Much Mayo On A Sandwich 😔 https://t.co/aSPZKw22Un	atlanta subway worker shot dead another critically injured putting much mayo sandwich	0.0	0.46666666666666673	Neutral	0.412	0.0	0.588	-0.7906	Negative
1039	610	2022-06-29 10:28:44+00:00	whatsamhillpod	2250	Georgia, USA	Guy in Atlanta shoots a Subway lady for putting too much mayo on his sandwich. I didn't know the simulation was mak… https://t.co/rnOVFCN24Q	guy atlanta shoots subway lady putting much mayo sandwich know simulation mak	0.2	0.2	Positive	0.0	0.0	1.0	0.0	Neutral
1040	611	2022-06-29 10:14:02+00:00	DissentW	67		Black Justifiably Shoots Subway Employee to Death Because She Put Too Much Mayo on Sandwich - Daily Stormer… https://t.co/go9dqAWHlg	black justifiably shoots subway employee death put much mayo sandwich daily stormer	0.011111111111111118	0.2111111111111111	Positive	0.245	0.126	0.629	-0.4404	Negative
1041	612	2022-06-29 10:03:09+00:00	DialoguePak	48		A Subway worker in Atlanta was shot dead and another was injured after an angry customer opened fire because they p… https://t.co/61HLHjrhHI	subway worker atlanta shot dead another injured angry customer opened fire	-0.35	0.7	Negative	0.645	0.0	0.355	-0.9136	Negative
1042	613	2022-06-29 09:57:52+00:00	MamaPatriot6	2672		@The_FJC @NahBabeeNah And the subway sandwich was still in her hand! 😂	the_fjc nahbabeenah subway sandwich still hand	0.0	0.0	Neutral	0.0	0.39	0.61	0.4939	Positive
1043	614	2022-06-29 09:49:48+00:00	Michael_Haz	744	Curdistan	@RonColeman I saw Trump working in the Subway in Chicago on that cold winter night when Jussie Smollet stopped in for a sandwich.	roncoleman saw trump working subway chicago cold winter night jussie smollet stopped sandwich	-0.6	1.0	Negative	0.137	0.0	0.863	-0.2263	Negative
1045	616	2022-06-29 09:44:48+00:00	CurlyTalesIndia	21	Mumbai | Delhi | Bangalore | Pune	A Subway Employee Was Tragically Shot For Putting Too Much Mayo On A Sandwich https://t.co/X8jLi08gGI #subway	subway employee tragically shot putting much mayo sandwich subway	0.2	0.2	Positive	0.316	0.0	0.684	-0.5719	Negative
1046	617	2022-06-29 09:34:03+00:00	PopCultured4	2429	Interwebs	*overheard on Subway sandwich line* Why would youse use CABBIDGE to replace LETOOSS instead of like * BABY SPENECH… https://t.co/7psg6tImDv	overheard subway sandwich line would youse use cabbidge replace letooss instead like baby spenech	0.0	0.0	Neutral	0.0	0.161	0.839	0.3612	Positive
1047	618	2022-06-29 09:27:29+00:00	PlanetBeez	642	where they do tha nolia clap	I ate a few bites of a Subway sandwich on Sunday and 2 chicken sliders.. Monday I had an aPple sage dog... its 430a… https://t.co/JyqJaHqW7P	ate bites subway sandwich sunday chicken sliders monday apple sage dog	-0.6	0.95	Negative	0.0	0.0	1.0	0.0	Neutral
1048	619	2022-06-29 09:21:39+00:00	5waggiest	322		I live by the subway philosophy. Anytime you don’t like something it’s most likely your fault. Like how u call subw… https://t.co/y0Q5O2QWLJ	live subway philosophy anytime like something likely fault like call subw	0.06818181818181818	0.75	Positive	0.172	0.318	0.51	0.3182	Positive
1049	620	2022-06-29 09:12:31+00:00	DustinHapli	690	Chicago, IL	saywhat-politics:Subway worker shot dead by customer after argument over ‘too much mayo’ Asubway worker was shot de… https://t.co/gPfNStGTJW	saywhat politics subway worker shot dead customer argument much mayo asubway worker shot	0.0	0.30000000000000004	Neutral	0.382	0.0	0.618	-0.7783	Negative
1050	621	2022-06-29 09:01:58+00:00	FranklyIdontca3	621	🏴‍☠️ SemperFi, FLORIDA! 🏴‍☠️	@NickAdamsinUSA She should have used props. Like a piece of rope, and a subway sandwich…	nickadamsinusa used props like piece rope subway sandwich	0.0	0.0	Neutral	0.0	0.263	0.737	0.3612	Positive
1051	622	2022-06-29 08:35:42+00:00	DailyKosTrends	5		Last Sunday evening, a 36-year-old customer has shot two employees at a Subway restaurant near the Mercedes-Benz St… https://t.co/nZKKmsQwt7	last sunday evening year old customer shot two employees subway restaurant near mercedes benz	0.06666666666666667	0.22222222222222224	Positive	0.0	0.0	1.0	0.0	Neutral
1052	623	2022-06-29 08:35:30+00:00	notfatnerd	217	Mexico	One my bestof moments eating subway high off hydrocodone drinking beer dropping sandwich on myself aftwr suckin it… https://t.co/IkMo7Rlr5R	one bestof moments eating subway high hydrocodone drinking beer dropping sandwich aftwr suckin	0.16	0.5399999999999999	Positive	0.0	0.0	1.0	0.0	Neutral
1053	624	2022-06-29 08:25:35+00:00	ruanniemann	1788	South Africa	Trump was choking out a fit secret service agent while trying to wrest away control of the car, shouting *THIS IS M… https://t.co/ahjUQ06ux5	trump choking fit secret service agent trying wrest away control car shouting	0.0	0.55	Neutral	0.194	0.161	0.645	-0.128	Negative
1054	625	2022-06-29 08:24:36+00:00	KAMRLocal4News	2165	Amarillo, TX	Subway employee fatally shot over 'too much mayo' on sandwich, police say https://t.co/6i5X6jLtpn	subway employee fatally shot much mayo sandwich police say	0.2	0.2	Positive	0.344	0.0	0.656	-0.6369	Negative
1055	626	2022-06-29 08:21:07+00:00	DamoneRThomas	995	Los Angeles, CA	Working in the service industry can be hurtful , it’s not worth arguing with customers. “ An employee at a Subway… https://t.co/s3HFRvT4NN	working service industry hurtful worth arguing customers employee subway	0.3	0.1	Positive	0.448	0.133	0.42	-0.6705	Negative
1056	627	2022-06-29 08:00:52+00:00	wsbradio	191	Atlanta	“Whatever the maximum sentence is,” the victim's sister said. “For a person that to me doesn’t care about another p… https://t.co/c1y0j2Y8Mh	whatever maximum sentence victim sister said person care another	-0.07500000000000001	0.05	Negative	0.167	0.357	0.476	0.34	Positive
1057	628	2022-06-29 08:00:24+00:00	Jay2dambk	267	Brooklyn, NY	Subway customer arrested after dispute over too much mayo on a sandwich https://t.co/p4GzMKAkp1 via @YouTube	subway customer arrested dispute much mayo sandwich via youtube	0.2	0.2	Positive	0.453	0.0	0.547	-0.7003	Negative
1058	629	2022-06-29 07:57:46+00:00	wokathorianism	82	Wokistan	It is rumored that the next J6 witness will testify that he saw Donald Trump on Jan 29, 2019 by a Subway sandwich s… https://t.co/eLVzvA9kdw	rumored next witness testify saw donald trump jan subway sandwich	0.0	0.0	Neutral	0.0	0.0	1.0	0.0	Neutral
1059	630	2022-06-29 07:44:08+00:00	KH4TNCM2026	627	United Kingdom	Disgusting #GunViolence in the #USA Wonder when the right wing idiots will get it in their brains to remove guns… https://t.co/jeOsLdL49q	disgusting gunviolence usa wonder right wing idiots get brains remove guns	-0.5047619047619047	0.7785714285714285	Negative	0.254	0.0	0.746	-0.5267	Negative
1060	631	2022-06-29 07:28:27+00:00	MiguelDraws29	58		@scripta_bene I prefer to call it a metro too. "Subway" just reminds me of the problematic sandwich franchise.	scripta_bene prefer call metro subway reminds problematic sandwich franchise	0.0	0.0	Neutral	0.266	0.0	0.734	-0.4404	Negative
1061	632	2022-06-29 07:26:46+00:00	KTSMtv	580	El Paso, Texas	Subway employee fatally shot over 'too much mayo' on sandwich, police say https://t.co/CXXIBAzhz8	subway employee fatally shot much mayo sandwich police say	0.2	0.2	Positive	0.344	0.0	0.656	-0.6369	Negative
1062	633	2022-06-29 07:18:33+00:00	berryrexia	561	EDTWT. read pinned byf 🐾	@piIateprincess veggie sandwich u can make pretty low cal! the subway veggie delight sandwich is ~250 cals, so u de… https://t.co/ABDBIML3MF	piiateprincess veggie sandwich make pretty low cal subway veggie delight sandwich cals	0.125	0.65	Positive	0.115	0.39	0.495	0.7184	Positive
1063	634	2022-06-29 07:17:48+00:00	SensumCommunem7	166	Big Rock Candy Mountain	@hodgetwins On the Jussie-scale, this lunge-story is a '8'. All this stuff happened while Trump was out buying a s… https://t.co/djeblSWDUc	hodgetwins jussie scale lunge story stuff happened trump buying	0.0	0.0	Neutral	0.0	0.0	1.0	0.0	Neutral
1064	635	2022-06-29 07:07:53+00:00	LewdistLuficer	142		People be saying guns arent the problems people are and yet we aren't doing anything about it, ike bruh a person go… https://t.co/EPm57nmIeG	people saying guns arent problems people yet anything ike bruh person	0.0	0.0	Neutral	0.0	0.184	0.816	0.3089	Positive
1065	636	2022-06-29 07:03:51+00:00	THRREJS	409	afrolantix // Pansexual 🏳️‍🌈	Either subway or made a sandwich #boraschool	either subway made sandwich boraschool	0.0	0.0	Neutral	0.0	0.0	1.0	0.0	Neutral
1066	637	2022-06-29 07:02:02+00:00	theon1on	2	ashamed	Customer allegedly shoots Subway workers over too much mayonnaise on sandwich https://t.co/rgDV8pZgYc	customer allegedly shoots subway workers much mayonnaise sandwich	0.05	0.15000000000000002	Positive	0.0	0.0	1.0	0.0	Neutral
1067	638	2022-06-29 06:57:13+00:00	planetNinVT	557	area 69	whats ur go-to subway order — My biggest crime is that I eat the subway tuna sandwich. My second biggest crime is t… https://t.co/BowgEtG9bA	whats subway order biggest crime eat subway tuna sandwich second biggest crime	0.0	0.0	Neutral	0.412	0.0	0.588	-0.7906	Negative
1068	639	2022-06-29 06:56:48+00:00	bnnature	414	Georgia, USA	Subway workers shot in Atlanta, 24 and 26 yr olds,over TOO MUCH MAYO on a sandwich. 26 yr old dead,5 yr old son pre… https://t.co/MbVS32PUkE	subway workers shot atlanta olds much mayo sandwich old dead old son pre	0.05000000000000001	0.25	Positive	0.264	0.0	0.736	-0.6486	Negative
1069	640	2022-06-29 06:44:08+00:00	johnmcgann007	1211	Co. Wicklow, Ireland	Another horrific gun-related incident from the USA. https://t.co/UlhlHOIlfY	another horrific gun related incident usa	-0.5	0.7	Negative	0.63	0.0	0.37	-0.7783	Negative
1070	641	2022-06-29 06:42:55+00:00	confusedndazed4	247	In your hearts	@DanRather He lunged for the wheel, but the polar vortex hit him and he dropped his tuna sandwich from Subway	danrather lunged wheel polar vortex hit dropped tuna sandwich subway	-0.08333333333333333	0.25	Negative	0.0	0.0	1.0	0.0	Neutral
1071	642	2022-06-29 06:38:22+00:00	richagoel17	45	Delhi	@SubwayIndia sent me stale and burned sandwich. Invoice No. : 22PDNKEX00003740 Invoice Date : 25/06/2022 Kindly ref… https://t.co/mLUwICQQG4	subwayindia sent stale burned sandwich invoice pdnkex invoice date kindly ref	0.04999999999999999	0.7	Positive	0.0	0.242	0.758	0.4939	Positive
1072	643	2022-06-29 06:34:14+00:00	hawkskull	96		Dear second amendment enthusiasts, When we in the UK hear about your government "trying to take our guns away" we d… https://t.co/Sfuv6D8q3o	dear second amendment enthusiasts hear government trying take guns away	0.0	0.0	Neutral	0.0	0.385	0.615	0.6124	Positive
1073	644	2022-06-29 06:30:54+00:00	NoescapeFord	113		@JackPosobiec while assaulting his vegan Secret Security Agent with a footlong all-meat Subway sandwich	jackposobiec assaulting vegan secret security agent footlong meat subway sandwich	-0.4	0.7	Negative	0.241	0.175	0.584	-0.2263	Negative
1074	645	2022-06-29 06:29:32+00:00	Lioness95834	12883	Sacramento, CA	OK first too much mayonnaise on his Subway sandwich, now not enough chicken...what's next? 😠 Not enough chicken le… https://t.co/36mrfZ0FyW	first much mayonnaise subway sandwich enough chicken next enough chicken	-0.10714285714285714	0.4904761904761905	Negative	0.0	0.0	1.0	0.0	Neutral
1075	646	2022-06-29 06:26:38+00:00	stokemaster69	98	New York, USA	There was a pube in mias subway sandwich today. What do you have to say for yourself @SUBWAY #subway	pube mias subway sandwich today say subway subway	0.0	0.0	Neutral	0.0	0.0	1.0	0.0	Neutral
1076	647	2022-06-29 06:26:34+00:00	CoachScott90	434		@jandmplus6 @tiffanee_dawn I've never had a Jersey Mike's sandwich that I liked better than Subway 🤷🏻‍♂️ (Do I tel… https://t.co/ScubfFdv14	jandmplus tiffanee_dawn never jersey mike sandwich liked better subway tel	0.55	0.65	Positive	0.0	0.416	0.584	0.6908	Positive
1077	648	2022-06-29 06:24:36+00:00	DTPORGE	5157	Brightwaters, NY	(A concealed gun!!! 🤔🙄) Subway Employee Shot, Killed Over ‘Too Much Mayo’ on Customer’s Sandwich, Store Owner Says: https://t.co/fvPKORXt4u	concealed gun subway employee shot killed much mayo customer sandwich store owner says	0.0	0.1	Neutral	0.385	0.0	0.615	-0.7845	Negative
1078	649	2022-06-29 06:20:21+00:00	GoHenrik	1429	North Hollywood, Los Angeles	@DarkandLuvvly @KeishaThais @nypmetro I thought the “extra mayo on sandwich“ shooting at Subway was bad, this fool… https://t.co/V0ClTaOZbE	darkandluvvly keishathais nypmetro thought extra mayo sandwich shooting subway bad fool	-0.3499999999999999	0.3833333333333333	Negative	0.416	0.0	0.584	-0.7506	Negative
1079	650	2022-06-29 06:19:43+00:00	NayNayToU	384		What is wrong with these ppl? Americans have gone crazy! Probably due to softness on crime. Also, the president’s a… https://t.co/BGk2DzeByT	wrong ppl americans gone crazy probably due softness crime also president	-0.4083333333333334	0.725	Negative	0.529	0.0	0.471	-0.8402	Negative
1080	651	2022-06-29 06:14:04+00:00	flowerz4charly	64		@ChestyPullerGst And then the subway sandwich CAME TO LIFE and pulled out a gun and demanded they drive to Jussie’s… https://t.co/ztUYlsc7aR	chestypullergst subway sandwich came life pulled gun demanded drive jussie	0.0	0.0	Neutral	0.35	0.0	0.65	-0.5106	Negative
1081	652	2022-06-29 06:10:42+00:00	Knewz_Currently	87	Va Beach, Virginia	Subway restaurant worker killed after dispute over mayo, police say: An employee at a Subway restaurant in Atlanta… https://t.co/oCw4vWQvFO	subway restaurant worker killed dispute mayo police say employee subway restaurant atlanta	-0.2	0.0	Negative	0.419	0.0	0.581	-0.802	Negative
1082	653	2022-06-29 06:04:31+00:00	exile_on_m_st	112		@joshscampbell Did trump take your subway sandwich too joshie?	joshscampbell trump take subway sandwich joshie	0.0	0.0	Neutral	0.0	0.0	1.0	0.0	Neutral
1083	654	2022-06-29 06:03:28+00:00	GreenleeRaven	1788	United States	Then he yelled "THIS IS MAGA COUNTRY" and hit him with a subway sandwich!!! https://t.co/R57orJS4ZE	yelled maga country hit subway sandwich	0.0	0.0	Neutral	0.0	0.0	1.0	0.0	Neutral
1084	655	2022-06-29 06:00:12+00:00	CW33	2218	Dallas-Fort Worth	"Again, it's very tragic. And more importantly for me, there's a 5-year-old that was there, that's going to have to… https://t.co/5vv9QxPvAZ	tragic importantly year old going	-0.08333333333333333	0.65	Negative	0.361	0.277	0.361	-0.1779	Negative
1085	656	2022-06-29 05:55:25+00:00	crunchysav	224	she/they 16	@spiderma1d spiderman driving a convertible car with his feet and eating a subway sandwich with his hands	spidermad spiderman driving convertible car feet eating subway sandwich hands	0.0	0.0	Neutral	0.0	0.0	1.0	0.0	Neutral
1086	657	2022-06-29 05:51:48+00:00	caviar_diva	11138	Chicago, IL	@Danak65 Sounded yummy! I had a Teriyaki Chicken sandwich from @SUBWAY before seeing #JurassicWorldDominion	danak sounded yummy teriyaki chicken sandwich subway seeing jurassicworlddominion	-0.6	0.95	Negative	0.0	0.298	0.702	0.5267	Positive
1087	658	2022-06-29 05:49:59+00:00	ANGIEDEE70baby	561		"too much mayonnaise on a sandwich," https://t.co/hOH4uDxFBu	much mayonnaise sandwich	0.2	0.2	Positive	0.0	0.0	1.0	0.0	Neutral
1088	659	2022-06-29 05:41:37+00:00	uwu_crit_thinkr	211	Trying to stay in reality	@JackPosobiec Was the driver eating a Subway sandwich while it happened?	jackposobiec driver eating subway sandwich happened	0.0	0.0	Neutral	0.0	0.0	1.0	0.0	Neutral
1089	660	2022-06-29 05:40:04+00:00	CLOUDOFLARGE	5001	HALIFAX	An employee at a Subway restaurant in Atlanta was shot and killed Sunday after a customer got upset about a condime… https://t.co/U5bPbTJTiy	employee subway restaurant atlanta shot killed sunday customer got upset condime	-0.2	0.0	Negative	0.441	0.0	0.559	-0.7964	Negative
1090	661	2022-06-29 05:36:54+00:00	ba4hire	1941	Mars	I gotta get off of this planet. #Atlanta — Two Subway employee’s shot by a customer who became upset about the a… https://t.co/mMcVBPWmCP	gotta get planet atlanta two subway employee shot customer became upset	0.0	0.0	Neutral	0.206	0.0	0.794	-0.3818	Negative
1091	662	2022-06-29 05:33:29+00:00	aBrowncoat	201		@LawSelfDefense Wait, I just found out he didn't throw him into a subway, he apparently stole someone's subway SAND… https://t.co/MkDmkGIbVx	lawselfdefense wait found throw subway apparently stole someone subway sand	0.05	0.35	Positive	0.0	0.0	1.0	0.0	Neutral
1092	663	2022-06-29 05:31:58+00:00	blueocean1084	981	California, USA	But was he eating a Subway sandwich at the same time???? https://t.co/1wE8Gr3xvG	eating subway sandwich time	0.0	0.0	Neutral	0.0	0.0	1.0	0.0	Neutral
1093	664	2022-06-29 05:30:17+00:00	wuttygre	212	El Paso, TX	if your go to subway sandwich is a cold cut combo you're a sick fuck fr	subway sandwich cold cut combo sick fuck	-0.5714285714285715	0.8190476190476191	Negative	0.69	0.0	0.31	-0.836	Negative
1094	665	2022-06-29 05:29:23+00:00	757_william	163	Atlanta, GA	Atlanta is crazy asf right niggas ova here kill folks over too much mayonnaise on subway sandwich	atlanta crazy asf right niggas ova kill folks much mayonnaise subway sandwich	-0.03809523809523809	0.5452380952380952	Negative	0.514	0.0	0.486	-0.8591	Negative
1095	666	2022-06-29 05:28:56+00:00	3DancingMaidens	969		Subway Worker Shot Dead Over ‘Too Much Mayonnaise’ On Customer’s Sandwich, Store Owner Says https://t.co/Nnuj2yB691 via @breaking911	subway worker shot dead much mayonnaise customer sandwich store owner says via breaking	0.0	0.30000000000000004	Neutral	0.264	0.0	0.736	-0.6486	Negative
1096	667	2022-06-29 05:26:04+00:00	_RubiconXing	755	United States	@JTobib @DanRather “When Trump tried to grab the wheel he yelled THIS IS MAGA COUNTRY and the SS driver struggled t… https://t.co/csR6hhyA9c	jtobib danrather trump tried grab wheel yelled maga country driver struggled	0.0	0.0	Neutral	0.194	0.0	0.806	-0.34	Negative
1097	668	2022-06-29 05:25:51+00:00	blacrai	581		Atlanta Man Arrested After Shooting Two Female Subway Workers Over ‘Too Much Mayo’ On Sandwich Order https://t.co/AZEIvh9IuY	atlanta man arrested shooting two female subway workers much mayo sandwich order	0.1	0.18333333333333335	Positive	0.22	0.0	0.78	-0.4767	Negative
1098	669	2022-06-29 05:25:24+00:00	abc4utah	4126	Utah	A dispute over mayonnaise led to the deadly shooting of a Georgia Subway worker, police in Atlanta have confirmed. https://t.co/zqw5prjudv	dispute mayonnaise led deadly shooting georgia subway worker police atlanta confirmed	0.1	0.7	Positive	0.213	0.0	0.787	-0.4019	Negative
1099	670	2022-06-29 05:24:57+00:00	DeadPresidants	502	In My Skin	Not over no dry ass Subway sandwich man 😐 https://t.co/MBPvJ96lnP	dry ass subway sandwich man	-0.06666666666666665	0.6	Negative	0.467	0.0	0.533	-0.5423	Negative
1100	671	2022-06-29 05:22:51+00:00	thesvinny	170		@real_drex actually now that i think about it... nick??? Drex did Nick go to a subway last night?! DID HE DO IT? We… https://t.co/yrIIL9VPIT	real_drex actually think nick drex nick subway last night	0.0	0.08333333333333334	Neutral	0.0	0.0	1.0	0.0	Neutral
1101	672	2022-06-29 05:17:12+00:00	wheredasnacksat	1260	¯\_(ツ)_/¯	Subway worker shot in ATL for putting too much mayo on a sandwich’ arena falls in Columbia, chlorine gas fall and e… https://t.co/iIJ1GPOsuE	subway worker shot atl putting much mayo sandwich arena falls columbia chlorine gas fall	0.2	0.2	Positive	0.0	0.0	1.0	0.0	Neutral
1102	673	2022-06-29 05:16:17+00:00	citizentvkenya	171	Nairobi, Kenya	Subway employee shot dead over ‘too much mayo’ on sandwich, police say https://t.co/iMB16xPEdG	subway employee shot dead much mayo sandwich police say	0.0	0.30000000000000004	Neutral	0.35	0.0	0.65	-0.6486	Negative
1103	674	2022-06-29 05:13:23+00:00	CombinationFood	2	Combination PizzaHut/TacoBell	Silver'sle StoreSub: The Combination Long John Silver's and Apple Store and Subway "The Sandwich for the Rest of U… https://t.co/3HSErwhcpC	silver sle storesub combination long john silver apple store subway sandwich rest	-0.05	0.4	Negative	0.0	0.0	1.0	0.0	Neutral
1104	675	2022-06-29 05:11:53+00:00	DawGoneMetal	860	Statesboro, GA	That shooting in Atlanta is fucked up, a man literally shot 2 women - killing one - at Subway because someone put t… https://t.co/r0nirF884M	shooting atlanta fucked man literally shot women killing one subway someone put	-0.6	0.7	Negative	0.468	0.0	0.532	-0.8689	Negative
1106	677	2022-06-29 05:01:26+00:00	GerryHughes59	3198		Subway employee in Atlanta shot dead over a sandwich having too much mayo https://t.co/avFXpaXd48	subway employee atlanta shot dead sandwich much mayo	0.0	0.30000000000000004	Neutral	0.381	0.0	0.619	-0.6486	Negative
1107	678	2022-06-29 05:00:24+00:00	PopwhoPopwhat	12		A Subway employee puts too much mayo on a man's sandwich &amp; gets immediat... https://t.co/1bII2UQifP via @YouTube	subway employee puts much mayo man sandwich amp gets immediat via youtube	0.2	0.2	Positive	0.0	0.0	1.0	0.0	Neutral
1108	679	2022-06-29 05:00:08+00:00	eyewr1st	552	Minneapolis 19 🏳️‍⚧️ s/t	ate a subway tuna sandwich today https://t.co/mzakLquvkm	ate subway tuna sandwich today	0.0	0.0	Neutral	0.0	0.0	1.0	0.0	Neutral
1109	680	2022-06-29 04:54:33+00:00	_kun11xd_	481	| sᴍ ᴇɴᴛᴇʀᴛᴀɪɴᴍᴇɴᴛ |	@KeptAdams being all kinds of racist for a subway sandwich….	keptadams kinds racist subway sandwich	0.0	0.0	Neutral	0.5	0.0	0.5	-0.6124	Negative
1110	681	2022-06-29 04:49:56+00:00	EmptyCarrot	58	Los Angeles, CA	@AlexJam91754067 Did she knock the subway sandwich and pour breach secret service?	alexjam knock subway sandwich pour breach secret service	-0.4	0.7	Negative	0.0	0.0	1.0	0.0	Neutral
1111	682	2022-06-29 04:47:32+00:00	HotNickels4	0		Pretty sure Trump yelled "This is MAGA country and slapped the subway sandwich out of the driver's hand", said Amber Heard 2.0	pretty sure trump yelled maga country slapped subway sandwich driver hand said amber heard	0.375	0.9444444444444444	Positive	0.0	0.442	0.558	0.8271	Positive
1112	683	2022-06-29 04:45:39+00:00	HotNickels4	0		@VICENews Pretty sure he yelled this is MAGA country and slapped the subway sandwich out of the driver's hand.	vicenews pretty sure yelled maga country slapped subway sandwich driver hand	0.375	0.9444444444444444	Positive	0.0	0.521	0.479	0.8271	Positive
1113	684	2022-06-29 04:42:05+00:00	NewshubNZ	2006	New Zealand	'Tragic situation': US man shoots Subway worker dead after too much mayonnaise added to sandwich https://t.co/tnhlxktsSQ	tragic situation man shoots subway worker dead much mayonnaise added sandwich	-0.25	0.44999999999999996	Negative	0.448	0.0	0.552	-0.8074	Negative
1114	685	2022-06-29 04:38:43+00:00	dagnon_carole	590	Highlands Ranch, CO	@thehill She should have had a subway sandwich and bleach delivered while testifying.	thehill subway sandwich bleach delivered testifying	0.0	0.0	Neutral	0.0	0.0	1.0	0.0	Neutral
1115	686	2022-06-29 04:35:57+00:00	themidnightmeow	200		I’m upset because I want a subway sandwich 1. It’s very late 2. I can’t even eat cold cuts right now Upset meter 8/10	upset want subway sandwich late even eat cold cuts right upset meter	-0.20476190476190473	0.7119047619047619	Negative	0.443	0.078	0.479	-0.7269	Negative
1116	687	2022-06-29 04:33:47+00:00	TrishDeclares	1933		@RepMTG I'm not even going to read all of your insane dribble Not everyone should own a gun https://t.co/0UdOLlCJ4w	repmtg even going read insane dribble everyone gun	-1.0	1.0	Negative	0.459	0.0	0.541	-0.6249	Negative
1117	688	2022-06-29 04:30:08+00:00	smackemard	2029		@TrendingLiberal It was the coldest night all winter, but she needed a Subway sandwich. Out on the stormy streets s… https://t.co/aCiXYAnhIK	trendingliberal coldest night winter needed subway sandwich stormy streets	0.0	0.0	Neutral	0.0	0.0	1.0	0.0	Neutral
1118	689	2022-06-29 04:12:05+00:00	ChildOHydrTeeth	253	The Garden State, USA	@The_FJC @canalzone68 She did have a Subway sandwich with her!	the_fjc canalzone subway sandwich	0.0	0.0	Neutral	0.0	0.0	1.0	0.0	Neutral
1119	690	2022-06-29 04:11:17+00:00	AlgoFamily	3980		@B1ggans12 I try to tip on any receipt that has a tip line. Even at the Subway sandwich shop, etc. It's an opportun… https://t.co/w5n4ZtvOGc	bggans try tip receipt tip line even subway sandwich shop etc opportun	0.0	0.0	Neutral	0.0	0.0	1.0	0.0	Neutral
1120	691	2022-06-29 04:05:48+00:00	guapshxwty	675	ig - @guapshxwty	black karen doing the most over a subway sandwich 💀 https://t.co/pC8Mqfmqp9	black karen subway sandwich	-0.16666666666666666	0.43333333333333335	Negative	0.0	0.0	1.0	0.0	Neutral
1121	692	2022-06-29 03:55:40+00:00	Jadabish11	1078	Philly/South Jersey USA	@MMASqualayeee Yea see I feel like this is a test or something lol - of course it's fkn subway I've never in my lif… https://t.co/A5xyVjwomz	mmasqualayeee yea see feel like test something lol course fkn subway never lif	0.8	0.7	Positive	0.0	0.325	0.675	0.6486	Positive
1122	693	2022-06-29 03:54:08+00:00	buffy4567	7391	Pennsylvania, USA	@The_FJC I think she might have been eating a subway sandwich! https://t.co/J2xnSgTM2l	the_fjc think might eating subway sandwich	0.0	0.0	Neutral	0.0	0.0	1.0	0.0	Neutral
1123	694	2022-06-29 03:53:46+00:00	optimistgopher	525		@January6thCmte And then Trump yelled, "this is MAGA country", and drove off to get a Subway sandwich. https://t.co/2BVvJhcuBA	januarythcmte trump yelled maga country drove get subway sandwich	0.0	0.0	Neutral	0.0	0.0	1.0	0.0	Neutral
1124	695	2022-06-29 03:51:35+00:00	metaphorsbwithu	53	Greater New Orleans	@Swam4Texas2 @MZHemingway All while eating a Subway sandwich ... with heavy mayo.	swamtexas mzhemingway eating subway sandwich heavy mayo	-0.2	0.5	Negative	0.0	0.0	1.0	0.0	Neutral
1125	696	2022-06-29 03:49:29+00:00	youngflexking	225		say wallahi i just spent a dub at subway for one (1) sandwich and a drink	say wallahi spent dub subway one sandwich drink	-0.1	0.1	Negative	0.0	0.0	1.0	0.0	Neutral
1126	697	2022-06-29 03:45:21+00:00	boondog88833320	44		‘Too much mayo’: Subway customer arrested after shooting 2 employees, killing 1 over sandwich order… https://t.co/u8JQmIVvWz	much mayo subway customer arrested shooting employees killing sandwich order	0.2	0.2	Positive	0.484	0.0	0.516	-0.8176	Negative
1127	698	2022-06-29 03:39:26+00:00	Cockrell2Craig	199	Southern Oregon	@JackPosobiec Trump yelled this is Maga country and grabbed the steering wheel causing me to drop my Subway sandwich	jackposobiec trump yelled maga country grabbed steering wheel causing drop subway sandwich	0.0	0.0	Neutral	0.16	0.0	0.84	-0.2732	Negative
1128	699	2022-06-29 03:39:19+00:00	clearrolmay	335		fancy some subway sandwich	fancy subway sandwich	0.0	0.0	Neutral	0.0	0.0	1.0	0.0	Neutral
1129	700	2022-06-29 03:38:28+00:00	CamW34246933	260	Canmore, Alberta	@Cernovich Where is the Subway sandwich?	cernovich subway sandwich	0.0	0.0	Neutral	0.0	0.0	1.0	0.0	Neutral
1130	701	2022-06-29 03:34:08+00:00	MiteshKSoni	491	Jaipur	@SUBWAY @SubwayIndia This is what your employees say when they are asked for normal drinking water. If I can pay 4… https://t.co/vQztJ1uGvr	subway subwayindia employees say asked normal drinking water pay	0.15	0.6499999999999999	Positive	0.149	0.0	0.851	-0.1027	Negative
1131	702	2022-06-29 03:31:56+00:00	AyanoKenshin	856	Wano	@jxrr23 I would totally go to your Subway and order a sandwich	jxrr would totally subway order sandwich	0.0	0.75	Neutral	0.0	0.0	1.0	0.0	Neutral
1132	703	2022-06-29 03:29:44+00:00	constitine1	36		@marknorm i would be at subway so hard eating a sandwich outside	marknorm would subway hard eating sandwich outside	-0.14583333333333334	0.29583333333333334	Negative	0.189	0.0	0.811	-0.1027	Negative
1133	704	2022-06-29 03:29:06+00:00	soapcera	75		guys i applied to subway today. if i get the job im making you all address me by the title of “sandwich artist”	guys applied subway today get job making address title sandwich artist	0.0	0.0	Neutral	0.0	0.0	1.0	0.0	Neutral
1134	705	2022-06-29 03:27:30+00:00	PharraPerry	380	the weird part of the internet	I want a subway sandwich but like I want it to taste as good as it smells when you walk in. Who makes that?	want subway sandwich like want taste good smells walk makes	0.7	0.6000000000000001	Positive	0.0	0.571	0.429	0.7184	Positive
1135	706	2022-06-29 03:24:36+00:00	slutformimo	269	💜💛	I’ll tarde him for a pack of skittles and a subway sandwich https://t.co/fCO499jwY8	tarde pack skittles subway sandwich	0.0	0.0	Neutral	0.0	0.0	1.0	0.0	Neutral
1136	707	2022-06-29 03:22:49+00:00	missrager7	274		Remembering when I worked at subway and started crying because this mean guy kept screaming at me because his sandw… https://t.co/EocoHlmHzf	remembering worked subway started crying mean guy kept screaming sandw	-0.25625	0.64375	Negative	0.416	0.0	0.584	-0.6908	Negative
1137	708	2022-06-29 03:17:24+00:00	sis2sismag	2		Atlanta Subway Worker Shot Dead, Another Critically Injured Over Putting Too Much Mayo On A Sandwich https://t.co/Si79aN8Vws	atlanta subway worker shot dead another critically injured putting much mayo sandwich	0.0	0.46666666666666673	Neutral	0.412	0.0	0.588	-0.7906	Negative
1138	709	2022-06-29 03:17:11+00:00	NMtennVOL1	2185	Everywhere...	So the sandwich artist at @subway suggested I try mustard on my Meatball &amp; Pepperoni Sub!!! And it wasn't bad!!!… https://t.co/MQYJlTOat9	sandwich artist subway suggested try mustard meatball amp pepperoni sub bad	-0.6999999999999998	0.6666666666666666	Negative	0.259	0.0	0.741	-0.5423	Negative
1139	710	2022-06-29 03:13:14+00:00	regibonn	1072	SoCal	Open SmartNews and read "Customer angry over mayo shoots 2 workers" here: https://t.co/U8yZEUyQ6U To read it on th… https://t.co/DfDJqFGprJ	open smartnews read customer angry mayo shoots workers read	-0.25	0.75	Negative	0.292	0.0	0.708	-0.5106	Negative
1140	711	2022-06-29 03:10:42+00:00	agreatbigcity	1358	New York City	Subway employee fatally shot over ‘too much mayo’ on sandwich, police say https://t.co/3fRUoY9RCB	subway employee fatally shot much mayo sandwich police say	0.2	0.2	Positive	0.344	0.0	0.656	-0.6369	Negative
1141	712	2022-06-29 03:10:25+00:00	BroadcastCave	1017	Worcester, MA	It was Subway, the sandwich sucked and I'm not proud of my behavior, okay? Now just back off. https://t.co/l5rlQSOalo	subway sandwich sucked proud behavior okay back	0.43333333333333335	0.5	Positive	0.25	0.417	0.333	0.25	Positive
1142	713	2022-06-29 03:10:13+00:00	dearpriince	330	at home.	I love Subway I know for a fact how every sandwich supposed to look 😂	love subway know fact every sandwich supposed look	0.5	0.6	Positive	0.0	0.375	0.625	0.6369	Positive
1143	714	2022-06-29 03:09:45+00:00	dearpriince	330	at home.	Period cause don’t mess up my Subway sandwich!!!! https://t.co/Yjn3BGownK	period cause mess subway sandwich	-0.175	0.175	Negative	0.385	0.0	0.615	-0.3612	Negative
1144	715	2022-06-29 03:09:26+00:00	LeonHWolf	1313	Nashville	@damintoell Why did you put so much Mayo on that person’s subway sandwich tho	damintoell put much mayo person subway sandwich tho	0.2	0.2	Positive	0.0	0.0	1.0	0.0	Neutral
1145	716	2022-06-29 03:07:56+00:00	twjohnwhalen	3229	Tucson, Arizona	@imnotkatt Most people also don’t like being shot, dead over Mayo on a sandwich, in front of their kid. But here… https://t.co/5EApV9Rs73	imnotkatt people also like shot dead mayo sandwich front kid	-0.2	0.4	Negative	0.291	0.169	0.541	-0.4215	Negative
1146	717	2022-06-29 03:04:01+00:00	Earnest_T_Bass	462	Oklahoma City, OK	@starboard_light While holding a gallon of bleach and a subway sandwich in the other	starboard_light holding gallon bleach subway sandwich	0.0	0.0	Neutral	0.0	0.0	1.0	0.0	Neutral
1147	718	2022-06-29 03:00:03+00:00	SoCalEdgyGal	29853	Cali Baby♥️🤍💙	All that was missing from her "testimony" was a Subway sandwich...a rope &amp; 2 Nigerian actors. #limohoax https://t.co/ENYKXeUGzg	missing testimony subway sandwich rope amp nigerian actors limohoax	-0.2	0.05	Negative	0.216	0.0	0.784	-0.296	Negative
1148	719	2022-06-29 02:55:18+00:00	XiiJesse	248	Las Vegas, NV	@wjcarter @davidfrum Frumsfeld really grasping. Was today the star witness? Only thing missing was an uneaten subway sandwich	wjcarter davidfrum frumsfeld really grasping today star witness thing missing uneaten subway sandwich	0.0	0.125	Neutral	0.155	0.0	0.845	-0.296	Negative
1150	721	2022-06-29 02:52:28+00:00	gitagitch	327	Jakarta, Indonesia	https://t.co/atrHqStQtc Kangen makan Quiznos jadinya, I’m sorry Subway, won’t repurchase https://t.co/esXXzqVCgo	kangen makan quiznos jadinya sorry subway repurchase	-0.5	1.0	Negative	0.178	0.0	0.822	-0.0772	Negative
1151	722	2022-06-29 02:50:08+00:00	mackie2_0	1762		@CliffmanP Did he still have the bleach bottle and his Subway sandwich? 😄	cliffmanp still bleach bottle subway sandwich	0.0	0.0	Neutral	0.0	0.0	1.0	0.0	Neutral
1152	723	2022-06-29 02:49:30+00:00	Used_Cum_Sock	60		“the government really messed with the wrong generation” “wE tRiEd tO rAiD aReA 51” bro stfu, your too scared to as… https://t.co/uO0M9yIAjp	government really messed wrong generation tried raid area bro stfu scared	-0.15	0.55	Negative	0.529	0.0	0.471	-0.839	Negative
1153	724	2022-06-29 02:49:13+00:00	nickbrown2017	88	Edmonton, Alberta	@jbjk216 They forgot the part when he said “this is MAGA country” with a homemade noose, some bleach and a Subway sandwich	jbjk forgot part said maga country homemade noose bleach subway sandwich	0.0	0.0	Neutral	0.0	0.0	1.0	0.0	Neutral
1154	725	2022-06-29 02:48:16+00:00	LiberalReason11	2101	VOTE GOPricks OUT	#Guns #GOP Both responsible for American deaths An employee at a Subway restaurant in Atlanta was shot and killed S… https://t.co/YfjtzKTAIG	guns gop responsible american deaths employee subway restaurant atlanta shot killed	0.0	0.18333333333333335	Neutral	0.285	0.146	0.57	-0.4939	Negative
1155	726	2022-06-29 02:47:19+00:00	B1GGESTW1NNERZ	4	THE EIFLE TOWER	"subway sucks" you made the sandwich	subway sucks made sandwich	-0.3	0.3	Negative	0.455	0.0	0.545	-0.3612	Negative
1156	727	2022-06-29 02:41:34+00:00	JoM1227	4973	New York, USA	@leslibless @sgt_E5 While carrying a Subway sandwich	leslibless sgt_e carrying subway sandwich	0.0	0.0	Neutral	0.0	0.0	1.0	0.0	Neutral
1157	728	2022-06-29 02:39:17+00:00	PetersJVecrumba	1294	Williamsburg VA USA / Riga LV	@jost_jutta And #SCOTUS says even more guns. In the wild West, you had to check in your guns when you came into tow… https://t.co/G3SeaYjxvP	jost_jutta scotus says even guns wild west check guns came tow	0.1	0.4	Positive	0.0	0.0	1.0	0.0	Neutral
1158	729	2022-06-29 02:36:32+00:00	DeeDon5123	2480		DemsWillTry2 UseThis4GC Subway Worker Shot Dead Over ‘Too Much Mayonnaise’ On Customer’s Sandwich, Store Owner Says… https://t.co/X7tffxiFdX	demswilltry usethisgc subway worker shot dead much mayonnaise customer sandwich store owner says	0.0	0.30000000000000004	Neutral	0.264	0.0	0.736	-0.6486	Negative
1159	730	2022-06-29 02:33:41+00:00	RedAquarrium	429	America	@January6thCmte Totally credible, but one question: Was the President eating a Subway sandwich when he commandeered the Beast?	januarythcmte totally credible one question president eating subway sandwich commandeered beast	0.4	0.7	Positive	0.0	0.0	1.0	0.0	Neutral
1160	731	2022-06-29 02:32:48+00:00	crypticvybez	35		All this silly behavior over a subway sandwich? https://t.co/N9C6yL927C	silly behavior subway sandwich	-0.5	0.875	Negative	0.0	0.268	0.732	0.0258	Neutral
1161	732	2022-06-29 02:32:16+00:00	coelacanth2001	22		@spaikin @MichaelFordTO @fordnation @OntarioPCParty Yes. Undeniably yes. Michael Ford barely has enough education &amp;… https://t.co/vmiKhhRjR1	spaikin michaelfordto fordnation ontariopcparty yes undeniably yes michael ford barely enough education amp	0.0	0.5	Neutral	0.0	0.329	0.671	0.6597	Positive
1162	733	2022-06-29 02:31:16+00:00	cherealstars1	52	NYC	@RichardGrenell @Liz_Cheney She forgot to mention that she overheard this story while she was walking to get a sandwich at Subway at 3 am	richardgrenell liz_cheney forgot mention overheard story walking get sandwich subway	0.0	0.0	Neutral	0.0	0.0	1.0	0.0	Neutral
1163	734	2022-06-29 02:30:18+00:00	sickuhyall	63		I don’t care if he brought a happy meal or a subway sandwich, just know that I’m eating half https://t.co/Btvqvf9WHr	care brought happy meal subway sandwich know eating half	0.3166666666666667	0.5833333333333334	Positive	0.0	0.496	0.504	0.7845	Positive
1164	735	2022-06-29 02:27:19+00:00	LoverTwytter	127		@davidwebbshow He was just going out to get a Subway sandwich when suddenly...	davidwebbshow going get subway sandwich suddenly	0.0	0.5	Neutral	0.0	0.0	1.0	0.0	Neutral
1165	736	2022-06-29 02:23:01+00:00	CamW34246933	260	Canmore, Alberta	@Cernovich Find the Subway sandwich!!	cernovich find subway sandwich	0.0	0.0	Neutral	0.0	0.0	1.0	0.0	Neutral
1166	737	2022-06-29 02:22:41+00:00	treehuggingleo	199		this subway sandwich got me moanin	subway sandwich got moanin	0.0	0.0	Neutral	0.0	0.0	1.0	0.0	Neutral
1167	738	2022-06-29 02:21:47+00:00	DFlinn19	3099		@shannonrwatts 2 shot at Subway for putting too much mayo on customer sandwich, this crapola here. If your order is… https://t.co/QXSqhAl9DN	shannonrwatts shot subway putting much mayo customer sandwich crapola order	0.2	0.2	Positive	0.0	0.0	1.0	0.0	Neutral
1168	739	2022-06-29 02:16:43+00:00	Mariado58269908	67		A 36-year-old man killed a 26-year-old woman, and injured a 24-year-old woman, after complaining that the sandwich… https://t.co/UXW5eJa9ue	year old man killed year old woman injured year old woman complaining sandwich	0.025	0.15000000000000002	Positive	0.474	0.0	0.526	-0.8402	Negative
1169	740	2022-06-29 02:14:29+00:00	gracemneal	305	mcu	@tyrennnnn did you see where someone was shot at an ATL subway over the amount of mayo on the sandwich	tyrennnnn see someone shot atl subway amount mayo sandwich	0.0	0.0	Neutral	0.0	0.0	1.0	0.0	Neutral
1170	741	2022-06-29 02:13:48+00:00	joeseph_jackson	31		@PeterAlexander "He flipped out of the sunroof at 90mph, landed in my Delorean convertible, and tried to take my Su… https://t.co/MjSsZw44wH	peteralexander flipped sunroof mph landed delorean convertible tried take	0.0	0.0	Neutral	0.0	0.0	1.0	0.0	Neutral
1171	742	2022-06-29 02:13:25+00:00	PurpleG44836141	131	You mad	2022: Man shoots 2 women, one of em dead… over too much damn mayonnaise on his Subway 🤦🏽‍♂️🤦🏽‍♂️🤦🏽‍♂️ .. Subway w… https://t.co/hX1YNYhqjJ	man shoots women one dead much damn mayonnaise subway subway	0.0	0.30000000000000004	Neutral	0.467	0.0	0.533	-0.7906	Negative
1172	743	2022-06-29 02:12:41+00:00	jost_jutta	4937	USA	Yesterday a Subway sandwich maker was shot and killed in Georgia cause he put too much Mayonnaise on sub.	yesterday subway sandwich maker shot killed georgia cause put much mayonnaise sub	0.0	0.1	Neutral	0.29	0.0	0.71	-0.6705	Negative
1173	744	2022-06-29 02:11:40+00:00	benkrake	121		I heard that Trump once attacked a man named Jussie in the middle of the night during a blizzard for no reason othe… https://t.co/6WrIXdjtkQ	heard trump attacked man named jussie middle night blizzard reason othe	0.0	0.0	Neutral	0.231	0.0	0.769	-0.4588	Negative
1174	745	2022-06-29 02:10:27+00:00	greenbean1775	388		Then he tied a rope around their necks, threw a subway sandwich at them and screamed, “This is MAGA country!”… https://t.co/1fdieSfBOg	tied rope around necks threw subway sandwich screamed maga country	0.0	0.0	Neutral	0.204	0.0	0.796	-0.3182	Negative
1175	746	2022-06-29 02:04:32+00:00	SAIGONCHERRY	1308	18	subway worker silently staring at me for a little too long, move along buddy i just want my sandwich	subway worker silently staring little long move along buddy want sandwich	-0.07916666666666666	0.3333333333333333	Negative	0.0	0.115	0.885	0.0772	Positive
1176	747	2022-06-29 02:04:30+00:00	SmallAxe2016	600	Maryland, USA	@AnneBoleynVIII @AP @RepLizCheney Committee has always been a Kangaroo court. People not seeing that after today mu… https://t.co/c85AMY7LHL	anneboleynviii replizcheney committee always kangaroo court people seeing today	0.0	0.0	Neutral	0.0	0.0	1.0	0.0	Neutral
1177	748	2022-06-29 02:03:27+00:00	clipsedmjam	149		@JimenezChard Subway is your favorite sandwich shop? My man, you need to try more lol	jimenezchard subway favorite sandwich shop man need try lol	0.65	0.85	Positive	0.0	0.453	0.547	0.7003	Positive
1178	749	2022-06-29 02:02:37+00:00	SiriusOGD	5476	ᴬʳᵉᵃ ⁵²	The radical gun toting, subway sandwich employee killing Nazi Republicans already have. https://t.co/KWDd1yyGD2	radical gun toting subway sandwich employee killing nazi republicans already	0.0	0.0	Neutral	0.459	0.0	0.541	-0.7783	Negative
1179	750	2022-06-29 02:01:25+00:00	xpancakesfortwo	55	second star to the right	@atjogialove Subway 🤤 the thing is i cant make the sandwich at home because it will never taste the same. So i’m broke	atjogialove subway thing cant make sandwich home never taste broke	0.0	0.0	Neutral	0.0	0.206	0.794	0.3252	Positive
1180	751	2022-06-29 02:00:47+00:00	theseomjin	552	mixed blk | she/her	@jihyocrave and the random xenophobia… she’s doing wayyy too much over a fucking subway sandwich	jihyocrave random xenophobia wayyy much fucking subway sandwich	-0.55	0.65	Negative	0.0	0.0	1.0	0.0	Neutral
1181	752	2022-06-29 01:59:45+00:00	wujuchu	353	IV-I, JDH.	Ate this sandwich subway that UJUNGs asked me. 🥙 Don’t forget to grab your meals, Ujungs. https://t.co/ouzV2PHR5G	ate sandwich subway ujungs asked forget grab meals ujungs	0.0	0.0	Neutral	0.192	0.0	0.808	-0.2263	Negative
1182	753	2022-06-29 01:58:15+00:00	randall_jflack	343	Orchard Park, NY	@JomiAdeniran Even I can’t imagine getting a tuna sandwich at Subway.	jomiadeniran even imagine getting tuna sandwich subway	0.0	0.0	Neutral	0.0	0.0	1.0	0.0	Neutral
1183	754	2022-06-29 01:57:41+00:00	tphenom	80	Ventura, Ca	@JackPosobiec I figureTrump likes the Subway stores, I’ll bet they were headed there in the limousine for a sandwich.	jackposobiec figuretrump likes subway stores bet headed limousine sandwich	0.0	0.0	Neutral	0.0	0.259	0.741	0.4215	Positive
1184	755	2022-06-29 01:57:18+00:00	HayesWillBe	908	Texas	All that for a subway sandwich, girl BYE https://t.co/nihfC3fSMF	subway sandwich girl bye	0.0	0.0	Neutral	0.0	0.0	1.0	0.0	Neutral
1185	756	2022-06-29 01:56:20+00:00	JomiAdeniran	939	The Bird App	Aaron Burr: “Yea, Alexander said he’d have a tuna sandwich from Subway.” https://t.co/LZ1yZtkD5i	aaron burr yea alexander said tuna sandwich subway	0.0	0.0	Neutral	0.0	0.0	1.0	0.0	Neutral
1186	757	2022-06-29 01:54:59+00:00	RayKowalskiUSA	113		“And then, and then he tried to commandeer the vehicle by throwing a Subway sandwich at it and yelling “This is MAGA country, bitches!””	tried commandeer vehicle throwing subway sandwich yelling maga country bitches	0.0	0.0	Neutral	0.302	0.0	0.698	-0.5994	Negative
1187	758	2022-06-29 01:50:18+00:00	ADelphinius	339		Poor woman working to eat a subway sandwich. https://t.co/Mpmn5G1Rlt	poor woman working eat subway sandwich	-0.4	0.6	Negative	0.383	0.0	0.617	-0.4767	Negative
1188	759	2022-06-29 01:45:17+00:00	40runner1	2939	United States	@AP Not only that, Trump grabbed a noose and hog-tied the second secret service agent, hit him in the head with a S… https://t.co/nGVJJWNOwf	trump grabbed noose hog tied second secret service agent hit head	-0.2	0.35	Negative	0.0	0.0	1.0	0.0	Neutral
1189	760	2022-06-29 01:41:49+00:00	DEW86	133	Anchorage, AK	With the killing at an Atlanta #Subway over too much mayo, nobody is mentioning what happened to the sandwich. That… https://t.co/fDjVyE8MOD	killing atlanta subway much mayo nobody mentioning happened sandwich	0.2	0.2	Positive	0.355	0.0	0.645	-0.6597	Negative
1190	761	2022-06-29 01:40:50+00:00	timrbrady	216		@rob_sheridan There was a Subway sandwich stand and a Chinese restaurant still open in the food court that presumab… https://t.co/U8M8MPSePK	rob_sheridan subway sandwich stand chinese restaurant still open food court presumab	0.0	0.25	Neutral	0.0	0.0	1.0	0.0	Neutral
1191	762	2022-06-29 01:40:12+00:00	KennyKenny412	855	Your Mind	Secret service had to hold him back from running into the Capitol wielding a noose, bleach, and a subway sandwich. https://t.co/RiuGiPHxO4	secret service hold back running capitol wielding noose bleach subway sandwich	-0.2	0.35	Negative	0.0	0.0	1.0	0.0	Neutral
1192	763	2022-06-29 01:40:12+00:00	Tyler__durdennn	139		@sayitnspinit He then smacked the subway sandwich out of the driver's hand, threw a noose on their neck and said "This is MAGA country"	sayitnspinit smacked subway sandwich driver hand threw noose neck said maga country	0.0	0.0	Neutral	0.0	0.225	0.775	0.4939	Positive
1193	764	2022-06-29 01:39:49+00:00	skykissed_	103	dmv 🚙	Last time I ate Subway out of sheer desperation I felt sick after. It was good but I won’t have it again unless abs… https://t.co/8bvJauPXGn	last time ate subway sheer desperation felt sick good unless abs	-0.0035714285714285865	0.5684523809523809	Negative	0.366	0.169	0.465	-0.5267	Negative
1194	765	2022-06-29 01:37:51+00:00	thatgirllrayy	414	SATX	What’s a really good sandwich shop? &amp; don’t even try to play me and say subway cause I fucks with subway	really good sandwich shop amp even try play say subway cause fucks subway	0.7	0.6000000000000001	Positive	0.166	0.299	0.535	0.3597	Positive
1195	766	2022-06-29 01:37:31+00:00	rdickens31	15740	South West Jersey	@JackPosobiec @carsonkrow Did he get his Subway sandwich??🤪	jackposobiec carsonkrow get subway sandwich	0.0	0.0	Neutral	0.0	0.0	1.0	0.0	Neutral
1196	767	2022-06-29 01:36:05+00:00	jason_demoe	1169	Maplewood, MN	@tombrazelton My 6-year-old has decided that she does not like cheese on anything and I just don't understand how t… https://t.co/QAf03QeN67	tombrazelton year old decided like cheese anything understand	0.1	0.2	Positive	0.0	0.263	0.737	0.3612	Positive
1197	768	2022-06-29 01:34:45+00:00	akmk	9172	Alaska	Subway employee in Atlanta shot dead over a sandwich having too much mayo. Police Chief says homicides are resultin… https://t.co/cZgdgMEpid	subway employee atlanta shot dead sandwich much mayo police chief says homicides resultin	0.0	0.30000000000000004	Neutral	0.264	0.0	0.736	-0.6486	Negative
1198	769	2022-06-29 01:30:35+00:00	Sports_Fan65	1869	Indiana, USA	@davidhogg111 Breaking: Subway Worker Shot Dead Over ‘Too Much Mayo’ On Customer’s Sandwich Identified -… https://t.co/tqwgWyHtgc	davidhogg breaking subway worker shot dead much mayo customer sandwich identified	0.0	0.30000000000000004	Neutral	0.301	0.0	0.699	-0.6486	Negative
1199	770	2022-06-29 01:30:26+00:00	taruscarolina	74	Columbia south carolina	@Kings2Am @nolaGrey @MrRightWrighter @tariqnasheed 🤣🤣 I actually love mayo on my vegan subway sandwich	kingsam nolagrey mrrightwrighter tariqnasheed actually love mayo vegan subway sandwich	0.5	0.6	Positive	0.0	0.318	0.682	0.6369	Positive
1200	771	2022-06-29 01:29:59+00:00	DatDarkDragon	187		@subwaysurfers @ArtAnhel @FortniteGame i swear if i get boxed by freaking frank with an among us crewmate on his ba… https://t.co/jLZD1S9QIP	subwaysurfers artanhel fortnitegame swear get boxed freaking frank among crewmate	0.0	0.0	Neutral	0.333	0.0	0.667	-0.4588	Negative
1201	772	2022-06-29 01:29:26+00:00	JimenezChard	969	South Los Angeles, Los Angeles	Ay a Subway sandwich built it with whatever your fillings still is the best ever	subway sandwich built whatever fillings still best ever	1.0	0.3	Positive	0.0	0.375	0.625	0.6369	Positive
1202	773	2022-06-29 01:28:44+00:00	GixxMarcus	75		@RonColeman He probably had a Subway sandwich in his hand and a noose around his neck....	roncoleman probably subway sandwich hand noose around neck	0.0	0.0	Neutral	0.0	0.314	0.686	0.4939	Positive
1203	774	2022-06-29 01:28:25+00:00	LAN_FUAMI	968		@daniela127 "There is no reason why Juicy would make up that story about having a noose put on him in MAGA country… https://t.co/IbJT51Qztb	daniela reason juicy would make story noose put maga country	0.0	0.0	Neutral	0.0	0.0	1.0	0.0	Neutral
1204	775	2022-06-29 01:27:35+00:00	SteveMcRae_	2859	Indio, CA	JFC...Subway employee's need to get hazard pay now? THIS IS INSANITY! https://t.co/nKAkZ1Gk7y	jfc subway employee need get hazard pay insanity	0.0	0.0	Neutral	0.459	0.0	0.541	-0.6249	Negative
1205	776	2022-06-29 01:27:30+00:00	kkimmai	114	in ur head	when i get sad i just think about the time i asked the subway worker for a 6ft sandwich instead of 6in	get sad think time asked subway worker sandwich instead	-0.5	1.0	Negative	0.279	0.0	0.721	-0.4767	Negative
1206	777	2022-06-29 01:26:27+00:00	Justin_Halaska	254	Cleveland, OH	@SUBWAY . I get subway isn't necessarily dining in but Michael at the subway connected to the 7-eleven across from… https://t.co/WmA4vG8QnZ	subway get subway necessarily dining michael subway connected eleven across	0.0	1.0	Neutral	0.0	0.0	1.0	0.0	Neutral
1207	778	2022-06-29 01:26:22+00:00	thekavster	69	Greasy Grove	@connor_cribley @ObamaEraCons He’s gonna eat him like a subway sandwich	connor_cribley obamaeracons gonna eat like subway sandwich	0.0	0.0	Neutral	0.0	0.294	0.706	0.3612	Positive
1208	779	2022-06-29 01:26:03+00:00	LiamObrxy	208		Today I went to subway to get a 6 in sub thinking it wasn’t going to be enough, but after eating it I realized that… https://t.co/I0021ZQF9C	today went subway get sub thinking going enough eating realized	0.0	0.5	Neutral	0.0	0.0	1.0	0.0	Neutral
1209	780	2022-06-29 01:24:24+00:00	tojiantiz	158	she/her cbyf	@yoshifan6969 like being racist over a subway sandwich. bottom of the barrel	yoshifan like racist subway sandwich bottom barrel	0.0	0.0	Neutral	0.348	0.217	0.435	-0.3612	Negative
1210	781	2022-06-29 01:23:13+00:00	destinyyjess	198	the fucking catalina winemixer	the lady @ subway didn’t toast my sandwich &amp; ive never been so disappointed bro	lady subway toast sandwich amp ive never disappointed bro	0.375	0.75	Positive	0.0	0.242	0.758	0.3724	Positive
1211	782	2022-06-29 01:22:50+00:00	chris_southward	0		Atlanta Subway shooting: Worker shot dead for ‘putting too much mayo on sandwich’ https://t.co/61oYp9M91v via @Yahoo	atlanta subway shooting worker shot dead putting much mayo sandwich via yahoo	0.0	0.30000000000000004	Neutral	0.281	0.0	0.719	-0.6486	Negative
1212	783	2022-06-29 01:20:27+00:00	Vxflow	205		She said all of this for a Subway sandwich.. https://t.co/ISaxDgWZmT	said subway sandwich	0.0	0.0	Neutral	0.0	0.0	1.0	0.0	Neutral
1213	784	2022-06-29 01:19:33+00:00	scrowch_	294	She/He/Her/Him	or like the inside of a subway (the sandwich place)	like inside subway sandwich place	0.0	0.0	Neutral	0.0	0.385	0.615	0.3612	Positive
1214	785	2022-06-29 01:18:07+00:00	kim_morello	15		@JonathanTurley Lunch against a wall? Who cares? Why is that an important needed story. Sounds strange. Jesse Smo… https://t.co/UMVqDCYcf4	jonathanturley lunch wall cares important needed story sounds strange jesse smo	0.17500000000000002	0.575	Positive	0.123	0.329	0.548	0.4588	Positive
1215	786	2022-06-29 01:11:11+00:00	RalphCapocci	41394	Greater Toronto Area	@hbecerraLATimes He was carrying a Subway sandwich the whole time.	hbecerralatimes carrying subway sandwich whole time	0.2	0.4	Positive	0.0	0.0	1.0	0.0	Neutral
1216	787	2022-06-29 01:10:07+00:00	CateBot	385	California, USA	@padfootly I’d put pineapple on a subway sandwich if they offered it	padfootly put pineapple subway sandwich offered	0.0	0.0	Neutral	0.0	0.0	1.0	0.0	Neutral
1217	788	2022-06-29 01:06:52+00:00	DaddyPobbin	2204	Tuaisceart Éireann (N.Ireland)	This is so #america and it sad This is what the world think of 🇺🇸 And even anti gun people there are still enthra… https://t.co/I9z4wAnWhI	america sad world think even anti gun people still enthra	-0.5	1.0	Negative	0.527	0.0	0.473	-0.7783	Negative
1218	789	2022-06-29 01:06:39+00:00	ohmikeoh	75		A Subway employee puts too much mayo on a man's sandwich &amp; gets immediat... https://t.co/H1qcCEPUoY via @YouTube	subway employee puts much mayo man sandwich amp gets immediat via youtube	0.2	0.2	Positive	0.0	0.0	1.0	0.0	Neutral
1219	790	2022-06-29 01:06:08+00:00	SteveGreenwald	60	North Miami, Florida, USA	I put on the TV news, &amp; they had some Congressional hearing thing on. Stunning. Jaw dropping. If true. Turns out T… https://t.co/7pzKgJGT1c	put news amp congressional hearing thing stunning jaw dropping true turns	0.425	0.825	Positive	0.0	0.375	0.625	0.6597	Positive
1220	791	2022-06-29 01:02:20+00:00	SheSoSmoove	973	Houston, TX	Racist ass lady this sad as hell over a subway sandwich! https://t.co/FHGxdYw3Xs	racist ass lady sad hell subway sandwich	-0.5	1.0	Negative	0.835	0.0	0.165	-0.9451	Negative
1221	792	2022-06-29 01:01:24+00:00	thisisDJROB	2710	New York,NY	Subway shooter arrested after dispute over too much mayo on the sandwich https://t.co/xEyO5WSvO0 via @YouTube	subway shooter arrested dispute much mayo sandwich via youtube	0.2	0.2	Positive	0.453	0.0	0.547	-0.7003	Negative
1222	793	2022-06-29 00:59:58+00:00	NewDistroGroup	559	Queens, NY	‘Too much mayo’: Subway customer arrested after shooting 2 employees, killing 1 over sandwich order https://t.co/GJzDoGBDjd	much mayo subway customer arrested shooting employees killing sandwich order	0.2	0.2	Positive	0.484	0.0	0.516	-0.8176	Negative
1223	794	2022-06-29 00:59:46+00:00	Harlemite33	4978		@KeptAdams Smh…over a Subway Sandwich 🥪 😒🥪	keptadams smh subway sandwich	0.0	0.0	Neutral	0.434	0.0	0.566	-0.3182	Negative
1224	795	2022-06-29 00:59:13+00:00	949thebeat	493	Toledo	Subway Employee Shot &amp; Killed Over 'Too Much Mayonnaise' On Their Sandwich! https://t.co/52JoCN1ncY	subway employee shot amp killed much mayonnaise sandwich	0.0	0.1	Neutral	0.391	0.0	0.609	-0.6705	Negative
1225	796	2022-06-29 00:54:12+00:00	superbot_SUPER	0		neil cicierega's powers include, let's see here... Subway Sandwich... Money Machine? AND THE SIMPSONS? UH seems le… https://t.co/DPd6xIS5fu	neil cicierega powers include let see subway sandwich money machine simpsons seems	0.0	0.0	Neutral	0.0	0.0	1.0	0.0	Neutral
1226	797	2022-06-29 00:53:27+00:00	derppleganger	220	Montana, USA	@JackPosobiec ...at 2am in Chicago, holding a jug of bleach and a Subway sandwich	jackposobiec chicago holding jug bleach subway sandwich	0.0	0.0	Neutral	0.0	0.0	1.0	0.0	Neutral
1227	798	2022-06-29 00:48:52+00:00	AtomicSnarkasm	609	Left Coast	I was reading about the guy who shot two Subway employees for putting too much mayo on his sandwich, killing one an… https://t.co/bUT9oKPp3W	reading guy shot two subway employees putting much mayo sandwich killing one	0.2	0.2	Positive	0.286	0.0	0.714	-0.6597	Negative
1228	799	2022-06-29 00:46:51+00:00	3BelowZero	818	In My Thoughts …	Man Shoots and Kills Subway Female Employee For Putting Too Much Mayo on His Sandwich – BlackSportsOnline https://t.co/o7S46M5Yi6	man shoots kills subway female employee putting much mayo sandwich blacksportsonline	0.1	0.18333333333333335	Positive	0.259	0.0	0.741	-0.5423	Negative
1229	800	2022-06-29 00:45:53+00:00	mactavish	5060	unceded Chochenyo Ohlone land	so fucking tired of this country's gun fetish. https://t.co/HVO6YyBk8V	fucking tired country gun fetish	-0.4	0.7	Negative	0.661	0.0	0.339	-0.7056	Negative
1230	801	2022-06-29 00:45:08+00:00	wrblnews3	722	Columbus, GA(Opelika, AL)	“What we know is that the suspect came inside the restaurant, ordered a sandwich, and there was something wrong wit… https://t.co/aNTu1SMYLO	know suspect came inside restaurant ordered sandwich something wrong wit	-0.5	0.9	Negative	0.398	0.0	0.602	-0.6486	Negative
1231	802	2022-06-29 00:44:09+00:00	FriendsSeries11	22	Glasgow	S11E18: The one where Mr. Treeger pukes on this poo and Jesus Christ slam dunks a Subway sandwich for love.	one treeger pukes poo jesus christ slam dunks subway sandwich love	0.5	0.6	Positive	0.311	0.237	0.452	-0.0772	Negative
1232	803	2022-06-29 00:43:40+00:00	DebJone75835653	2650	NH	There was a story the other day about someone carrying a gun into a Subway sandwich shop and pulled it out because… https://t.co/Scq8xTgosg	story day someone carrying gun subway sandwich shop pulled	0.0	0.0	Neutral	0.231	0.0	0.769	-0.34	Negative
1233	804	2022-06-29 00:43:04+00:00	shawn77x	109	Santa Clara, CA	No love for Mayo.. "We can take down drug operations, gang organizations, armed robbery crews that breed violent c… https://t.co/7d8ZAKiR65	love mayo take drug operations gang organizations armed robbery crews breed violent	-0.15000000000000002	0.8	Negative	0.215	0.232	0.552	0.0772	Positive
1234	805	2022-06-29 00:39:06+00:00	SLark1200	766		@hodgetwins Surprised today’s 01/06 committee hearing testimony didn’t include rope, bleach and a Subway sandwich.	hodgetwins surprised today committee hearing testimony include rope bleach subway sandwich	0.1	0.9	Positive	0.0	0.16	0.84	0.2263	Positive
1235	806	2022-06-29 00:39:05+00:00	picard_june	5000		Subway employee in Atlanta shot dead over a sandwich having too much mayo https://t.co/7E3yF1kf9h	subway employee atlanta shot dead sandwich much mayo	0.0	0.30000000000000004	Neutral	0.381	0.0	0.619	-0.6486	Negative
1236	807	2022-06-29 00:37:19+00:00	Deaushnica	495		@_Lottie2Hottie Man I just said tht someone got killed at subway for putting to much Mayo on a customer sandwich like wtf?	_lottiehottie man said tht someone got killed subway putting much mayo customer sandwich like wtf	-0.16666666666666666	0.39999999999999997	Negative	0.364	0.11	0.526	-0.7783	Negative
1237	808	2022-06-29 00:37:15+00:00	refmarc	1702	Binghamton NY	@AdamKinzinger Never mind she will forever be know as Cassidy Smolliett. I'm surprised she wasn't carrying a Subwa… https://t.co/YjLqdSpRFX	adamkinzinger never mind forever know cassidy smolliett surprised carrying subwa	0.1	0.9	Positive	0.0	0.174	0.826	0.2263	Positive
1238	809	2022-06-29 00:35:00+00:00	Arrggg6	56		@JackPosobiec and the driver had to drop his Subway sandwich	jackposobiec driver drop subway sandwich	0.0	0.0	Neutral	0.344	0.0	0.656	-0.2732	Negative
1239	810	2022-06-29 00:34:13+00:00	colecassidys	266	matt | it/its | 25 | lesbian	me: and a lot of mayo please my subway Sandwich Artist™️: like a lot a lot? me: yes :^) him: like a disrespectful a… https://t.co/IUvdR58yex	lot mayo please subway sandwich artist like lot lot yes like disrespectful	0.0	0.0	Neutral	0.0	0.556	0.444	0.8402	Positive
1240	811	2022-06-29 00:31:46+00:00	Brain_Pwr	3557		Then Trump took the agent's Subway sandwich, put a small rope noose around his neck, poured bleach on him and said… https://t.co/onuvEY0vpZ	trump took agent subway sandwich put small rope noose around neck poured bleach said	-0.25	0.4	Negative	0.0	0.0	1.0	0.0	Neutral
1241	812	2022-06-29 00:30:00+00:00	KHONnews	4589	Honolulu, Hawaii	#NATIONAL: Georgia police are investigating a deadly shooting at a Subway after they said a suspect got upset with… https://t.co/fsTqGhQ5Vh	national georgia police investigating deadly shooting subway said suspect got upset	-0.2	0.4	Negative	0.348	0.0	0.652	-0.5859	Negative
1242	813	2022-06-29 00:28:52+00:00	biconicwomann	668		The trick with subway is not to order like you're making a sandwich, order like you're making a salad	trick subway order like making sandwich order like making salad	0.0	0.0	Neutral	0.091	0.379	0.53	0.5859	Positive
1243	814	2022-06-29 00:28:05+00:00	June_12_29	116	New Orleans, LA	@JackPosobiec Was anyone holding a Subway sandwich?	jackposobiec anyone holding subway sandwich	0.0	0.0	Neutral	0.0	0.0	1.0	0.0	Neutral
1244	815	2022-06-29 00:27:22+00:00	GLauattp	23		A man buying a sandwich at the Subway in Atlanta got into an argument with two females employees about mayonnaise o… https://t.co/7vPyzt5X4s	man buying sandwich subway atlanta got argument two females employees mayonnaise	0.0	0.0	Neutral	0.2	0.0	0.8	-0.3612	Negative
1245	816	2022-06-29 00:26:50+00:00	yelliabella	1554	Friendswood, TX	So subway has changed. You can't make the sandwich the way you want. Green menu you have to receive it the way it s… https://t.co/4GFvZtVbTu	subway changed make sandwich way want green menu receive way	-0.2	0.3	Negative	0.0	0.126	0.874	0.0772	Positive
1246	817	2022-06-29 00:22:56+00:00	faineg	13953	United States	Inexplicably fascinated by this Subway POV video (also I want a tuna fish sandwich?) https://t.co/angm3oHYey	inexplicably fascinated subway pov video also want tuna fish sandwich	-0.6	0.9	Negative	0.0	0.355	0.645	0.5267	Positive
1247	818	2022-06-29 00:20:25+00:00	RVal1995	1034	AZ, USA	@JackPosobiec I dropped my subway sandwich after the bleach and rope came out and yelled this is maga country	jackposobiec dropped subway sandwich bleach rope came yelled maga country	0.0	0.0	Neutral	0.0	0.0	1.0	0.0	Neutral
1248	819	2022-06-29 00:17:35+00:00	QueenChicknhead	399	The Coop	Y’all I’m crying because why she was acting like this over a damn subway sandwich? 😭😭😭 https://t.co/QTwToSVo3x	crying acting like damn subway sandwich	-0.1	0.3	Negative	0.513	0.221	0.265	-0.5106	Negative
1249	820	2022-06-29 00:16:41+00:00	allthatjhazzz	95		Someone got killed because the subway sandwich had too much mayo…	someone got killed subway sandwich much mayo	0.0	0.1	Neutral	0.429	0.0	0.571	-0.6705	Negative
1250	821	2022-06-29 00:15:17+00:00	dinablue	7387		Atlanta Subway worker shot dead for putting too much mayo on sandwich https://t.co/dNZDvIAG1e via @nypost	atlanta subway worker shot dead putting much mayo sandwich via nypost	0.0	0.30000000000000004	Neutral	0.301	0.0	0.699	-0.6486	Negative
1251	822	2022-06-29 00:12:10+00:00	horny_antifa	5278	Now:NH~Prev:CA, FL, RI, MA, ME	Every day I see something that makes me happy I left the workforce. I’m not risking covid to provide service to an… https://t.co/1r99lA3sq3	every day see something makes happy left workforce risking covid provide service	0.4	0.5	Positive	0.144	0.231	0.625	0.34	Positive
1252	823	2022-06-29 00:10:31+00:00	YoloJenkins3	604	pureblood	@Breaking911 Imagine being this serious over a subway sandwich…	breaking imagine serious subway sandwich	-0.3333333333333333	0.6666666666666666	Negative	0.245	0.0	0.755	-0.0772	Negative
1253	824	2022-06-29 00:10:26+00:00	gb_gcoach	127	United States	@_JustJ82 @alexbruesewitz @January6thCmte And then they went to Subway for a sandwich.	_justj alexbruesewitz januarythcmte went subway sandwich	0.0	0.0	Neutral	0.0	0.0	1.0	0.0	Neutral
1254	825	2022-06-29 00:08:00+00:00	fljes06	332		@LilShooter13 @greggutfeld With a subway sandwich in his other hand.	lilshooter greggutfeld subway sandwich hand	0.0	0.0	Neutral	0.0	0.444	0.556	0.4939	Positive
1255	826	2022-06-29 00:05:11+00:00	christyconde	836	New Brunswick, Canada	The "good guy with the gun" was too slow 🙄 #EndGunViolence https://t.co/UQdSBihmqJ	good guy gun slow endgunviolence	0.19999999999999996	0.5	Positive	0.289	0.349	0.361	0.128	Positive
1256	827	2022-06-29 00:03:14+00:00	LangmanVince	24826	Chicago, IL	The only difference between Jussie Smollett and Cassidy Hutchinson is a Subway Sandwich and 2 Nigerian actors 🤣🤣🤣🤣	difference jussie smollett cassidy hutchinson subway sandwich nigerian actors	0.0	0.0	Neutral	0.0	0.0	1.0	0.0	Neutral
1257	828	2022-06-29 00:03:05+00:00	RalphCapocci	41394	Greater Toronto Area	@AadhilaDenzin And she did it all while holding a Subway Sandwich. https://t.co/7iHrTJUUgr	aadhiladenzin holding subway sandwich	0.0	0.0	Neutral	0.0	0.0	1.0	0.0	Neutral
1258	829	2022-06-29 00:01:47+00:00	luoxiaxia	1596	Earth C-137	Why so much mayo man? https://t.co/FN34d5J3MX	much mayo man	0.2	0.2	Positive	0.0	0.0	1.0	0.0	Neutral
1259	830	2022-06-29 00:00:12+00:00	KXIITV	1400	Sherman,TX/Ada,OK	The owner of the restaurant said that a customer got upset over the amount of mayonnaise that was put on their sand… https://t.co/1rIe3gbpLS	owner restaurant said customer got upset amount mayonnaise put sand	0.0	0.0	Neutral	0.224	0.0	0.776	-0.3818	Negative
1260	831	2022-06-28 23:59:47+00:00	BonafideSlimm	351	#DMV	Subway needs a rebrand a fuckin sap! Too much foolishness for one sandwich establishment lol	subway needs rebrand fuckin sap much foolishness one sandwich establishment lol	0.5	0.44999999999999996	Positive	0.192	0.192	0.616	0.0	Neutral
1261	832	2022-06-28 23:53:44+00:00	SpaceCoastKongs	2330	Yo Momma's House	On the evening of Jan 6th, President Trump ordered SS to Stop at a Subway for a sandwich. He then exited the vehic… https://t.co/gNJKybBJ6B	evening jan president trump ordered stop subway sandwich exited vehic	0.0	0.0	Neutral	0.196	0.0	0.804	-0.296	Negative
1262	833	2022-06-28 23:53:12+00:00	The_John_R	213	Texas	Completely normal. Next customer, please… https://t.co/8QS5NlW6vj	completely normal next customer please	0.075	0.32499999999999996	Positive	0.0	0.365	0.635	0.3182	Positive
1263	834	2022-06-28 23:52:27+00:00	balleralert	393	Ballerville	Atlanta Man Arrested After Shooting Two Female Subway Workers Over ‘Too Much Mayo’ On Sandwich Order… https://t.co/Syz4S6Z3Ar	atlanta man arrested shooting two female subway workers much mayo sandwich order	0.1	0.18333333333333335	Positive	0.22	0.0	0.78	-0.4767	Negative
1264	835	2022-06-28 23:52:27+00:00	YungHCM	227		‘Too much mayonnaise’: Subway worker shot to death after sandwich argument - National | https://t.co/b5JOG3QTZV https://t.co/HTnYt1YpK9	much mayonnaise subway worker shot death sandwich argument national	0.2	0.2	Positive	0.478	0.0	0.522	-0.7506	Negative
1265	836	2022-06-28 23:51:14+00:00	colbzmatt144	1015	England	@webz06_ttv But in America you add mayo, your finished. Ah someone put too much mayo in my sandwich and ruined it.… https://t.co/Cw8IbbjiC1	webz_ttv america add mayo finished someone put much mayo sandwich ruined	0.2	0.2	Positive	0.237	0.0	0.763	-0.4767	Negative
1266	837	2022-06-28 23:50:41+00:00	projection1984	612		Breaking: After President Trump “lunged” at the wheel he made the secret service drive to Subway for a sandwich!… https://t.co/AnswdANuaV	breaking president trump lunged wheel made secret service drive subway sandwich	-0.4	0.7	Negative	0.0	0.0	1.0	0.0	Neutral
1267	838	2022-06-28 23:49:33+00:00	DrDavidRouse	2394	London	@JohnBryce22 @trentconsultant @WelshGasDoc @JonnyGucks @ParameDocUK @DrLindaDykes @TheBMA Think that’s like saying… https://t.co/yt3zdNlPoV	johnbryce trentconsultant welshgasdoc jonnygucks paramedocuk drlindadykes thebma think like saying	0.0	0.0	Neutral	0.0	0.217	0.783	0.3612	Positive
1268	839	2022-06-28 23:49:16+00:00	Cmuny28	308		Check out this article: A Subway worker lost her life over "too much mayo" on a sandwich - https://t.co/9g4MlphbND	check article subway worker lost life much mayo sandwich	0.2	0.2	Positive	0.223	0.0	0.777	-0.3182	Negative
1269	840	2022-06-28 23:47:37+00:00	tjohnson419	2196		Police: Subway Worker Shot Dead By Customer After Argument Over Sandwich https://t.co/Mkqn4z0nhu	police subway worker shot dead customer argument sandwich	-0.2	0.4	Negative	0.531	0.0	0.469	-0.7783	Negative
1270	841	2022-06-28 23:46:50+00:00	ImSoStudio	386	ÜT: 42.93294,-78.799987	@keyon Crazy thing is the bacon egg and cheese - hell any sandwich- at the bodegas is better than any grocery/super… https://t.co/kDLxOuZUe9	keyon crazy thing bacon egg cheese hell sandwich bodegas better grocery super	0.07777777777777778	0.6888888888888888	Positive	0.321	0.312	0.367	-0.0516	Negative
1271	842	2022-06-28 23:37:53+00:00	spiritualbaldie	308	🇯🇲	not she being racist over a stale ass subway sandwich like ma’am it’s not that deep https://t.co/IDrFx1FXdh	racist stale ass subway sandwich like deep	-0.25	0.45	Negative	0.536	0.179	0.286	-0.7184	Negative
1272	843	2022-06-28 23:37:47+00:00	Choski__	2409	Everywhere	@WeirdoGonePro Can’t make a subway sandwich without it	weirdogonepro make subway sandwich without	0.0	0.0	Neutral	0.0	0.0	1.0	0.0	Neutral
1273	844	2022-06-28 23:37:37+00:00	DanielAhlert9	4997	N. Kentucky.= Indiana	‘Too much mayo’: Subway customer arrested after shooting 2 employees, killing 1 over sandwich order… https://t.co/oJsn67IuIa	much mayo subway customer arrested shooting employees killing sandwich order	0.2	0.2	Positive	0.484	0.0	0.516	-0.8176	Negative
1274	845	2022-06-28 23:37:13+00:00	TheLastRefuge2	2788	United States	The last thing the secret service saw was a bundled Subway sandwich wrapper hurled at the window when Trump yelled… https://t.co/X1bXa7aI5q	last thing secret service saw bundled subway sandwich wrapper hurled window trump yelled	-0.2	0.3833333333333333	Negative	0.0	0.0	1.0	0.0	Neutral
1275	846	2022-06-28 23:36:15+00:00	SLark1200	766		@Doranimated @Gabre261 Did President Trump then go for a Subway sandwich?	doranimated gabre president trump subway sandwich	0.0	0.0	Neutral	0.0	0.0	1.0	0.0	Neutral
1276	847	2022-06-28 23:36:07+00:00	Joyful1Zumba	595	Hawaii, USA	Their problem was they did not go to subway for a sandwich. https://t.co/sXOSfU1Qdo	problem subway sandwich	0.0	0.0	Neutral	0.574	0.0	0.426	-0.4019	Negative
1277	848	2022-06-28 23:35:24+00:00	eavellan	829		@ljleonard09 @pelleggi2 In a Subway Sandwich shop in Atlanta GA	ljleonard pelleggi subway sandwich shop atlanta	0.0	0.0	Neutral	0.0	0.0	1.0	0.0	Neutral
1278	849	2022-06-28 23:33:47+00:00	WIPatriotGal1	412	Wisconsin	@Postbro1 @JohnWHuber Lol with his sandwich from Subway perfectly wrapped	postbro johnwhuber lol sandwich subway perfectly wrapped	0.9	0.85	Positive	0.0	0.583	0.417	0.7906	Positive
1279	850	2022-06-28 23:33:38+00:00	OGDEEM	311		Only issue is why u buying a subway sandwich …. Get the cookies and spin https://t.co/FZaPpoWCyv	issue buying subway sandwich get cookies spin	0.0	0.0	Neutral	0.0	0.0	1.0	0.0	Neutral
1280	851	2022-06-28 23:32:53+00:00	kimyadawsonbot	0		what goes around don't come around, not in this town a subway sandwich shop goes up and the roller rink closed down	goes around come around town subway sandwich shop goes roller rink closed	-0.1	0.1	Negative	0.0	0.0	1.0	0.0	Neutral
1281	852	2022-06-28 23:30:18+00:00	WTAJnews	542	Altoona, PA	Police said two employees were shot. A 5-year-old child, whose mother was among the two employees, witnessed the de… https://t.co/irQa8yAJ0N	police said two employees shot year old child whose mother among two employees witnessed	0.1	0.2	Positive	0.0	0.0	1.0	0.0	Neutral
1282	853	2022-06-28 23:30:05+00:00	life_isamusing	390	Here on earth	@RonColeman He then stopped by a Subway to get a sandwich.	roncoleman stopped subway get sandwich	0.0	0.0	Neutral	0.322	0.0	0.678	-0.2263	Negative
1283	854	2022-06-28 23:27:00+00:00	katkein	998	Nashville, TN	@AP He then yelled, “this is Maga country” while juggling a subway sandwich, 3 nooses and a bottle of bleach. Incredible!	yelled maga country juggling subway sandwich nooses bottle bleach incredible	0.9	0.9	Positive	0.0	0.0	1.0	0.0	Neutral
1284	855	2022-06-28 23:19:47+00:00	USAgenda22	1280	USA	This has to stop. Subway Employee Shot, Killed Over ‘Too Much Mayo’ on Customer’s Sandwich, Store Owner Says https://t.co/ORn1ypbg8e	stop subway employee shot killed much mayo customer sandwich store owner says	0.0	0.1	Neutral	0.401	0.0	0.599	-0.7717	Negative
1285	856	2022-06-28 23:19:13+00:00	Buster3311	1750		But Let him keep his Subway sandwich.... https://t.co/HrTr07Zgkn	let keep subway sandwich	0.0	0.0	Neutral	0.0	0.0	1.0	0.0	Neutral
1286	857	2022-06-28 23:19:01+00:00	TheNorth212	702	Manhattan, NY	@BeckyCNN I heard it was a sandwich from Subway. https://t.co/f6bG7VUX0n	beckycnn heard sandwich subway	0.0	0.0	Neutral	0.0	0.0	1.0	0.0	Neutral
1287	858	2022-06-28 23:18:20+00:00	tsukimeon	273	renting free in your head	Subway sandwich before sleeping 😋	subway sandwich sleeping	0.0	0.0	Neutral	0.0	0.0	1.0	0.0	Neutral
1288	859	2022-06-28 23:15:40+00:00	CamW34246933	260	Canmore, Alberta	@Boomieleaks I want to see tape of the Subway sandwich!	boomieleaks want see tape subway sandwich	0.0	0.0	Neutral	0.0	0.206	0.794	0.0772	Positive
1289	860	2022-06-28 23:15:38+00:00	GGordonLy65	76		@Surabees @nedryun Was it the subway sandwich that got her caught too?	surabees nedryun subway sandwich got caught	0.0	0.0	Neutral	0.0	0.0	1.0	0.0	Neutral
1290	861	2022-06-28 23:15:29+00:00	jt4thwall	964	Tampa, FL	@Cernovich Trump grabbed the wheel and insisted he get a Subway sandwich NOW	cernovich trump grabbed wheel insisted get subway sandwich	0.0	0.0	Neutral	0.0	0.0	1.0	0.0	Neutral
1291	862	2022-06-28 23:14:05+00:00	varuzza	318		@JackPosobiec do the secret service still have the subway sandwich ?	jackposobiec secret service still subway sandwich	-0.4	0.7	Negative	0.0	0.0	1.0	0.0	Neutral
1292	863	2022-06-28 23:12:52+00:00	AllMadeToSlave	592		Atlanta Subway worker shot dead for putting too much mayo on sandwich https://t.co/45DJbMFpT1 via @nypost	atlanta subway worker shot dead putting much mayo sandwich via nypost	0.0	0.30000000000000004	Neutral	0.301	0.0	0.699	-0.6486	Negative
1293	864	2022-06-28 23:10:47+00:00	AllMadeToSlave	592		@ManUpUAll @BurnEr92976227 Atlanta Subway worker shot dead for putting too much mayo on sandwich https://t.co/45DJbMFpT1 via @nypost	manupuall burner atlanta subway worker shot dead putting much mayo sandwich via nypost	0.0	0.30000000000000004	Neutral	0.264	0.0	0.736	-0.6486	Negative
1294	865	2022-06-28 23:10:41+00:00	ThoughtsOfPe	225	Ba Sing Se 🦢🦆🦆	Lmao it's only when yk you can't do something... bc why i want a subway sandwich rn ????	lmao something want subway sandwich	0.6	1.0	Positive	0.0	0.634	0.366	0.6369	Positive
1295	866	2022-06-28 23:09:30+00:00	BagdMilkSoWhat	32528	Schleswig-Holstein, 🇩🇪	Killed over Mayonnaise 🤦‍♂️ Because… Murica 🇺🇸 ‘Too much mayo’: Subway customer arrested after shooting 2 employee… https://t.co/2Wf8yS6buZ	killed mayonnaise murica much mayo subway customer arrested shooting employee	0.0	0.1	Neutral	0.487	0.0	0.513	-0.8225	Negative
1296	867	2022-06-28 23:04:42+00:00	BundayyO	5847	Lagos Today, UK tomorrow	Subway employee shot dead after putting too much mayo on sandwich. Yankee is wild pls	subway employee shot dead putting much mayo sandwich yankee wild pls	0.03333333333333333	0.3333333333333333	Positive	0.295	0.089	0.616	-0.6124	Negative
1297	868	2022-06-28 23:03:32+00:00	LoverTwytter	127		@TimRunsHisMouth All this story needs is a Subway sandwich.	timrunshismouth story needs subway sandwich	0.0	0.0	Neutral	0.0	0.0	1.0	0.0	Neutral
1298	869	2022-06-28 23:03:25+00:00	misstikib1	1099	Carson City, NV	@darndifino @itsJeffTiedrich Like the guy in Atlanta that shot two subway employees because there was too much mayo… https://t.co/Zim2npqbXG	darndifino itsjefftiedrich like guy atlanta shot two subway employees much mayo	0.2	0.2	Positive	0.0	0.2	0.8	0.3612	Positive
1299	870	2022-06-28 23:00:15+00:00	JET24FOX66	267	Erie, Pa	A dispute over mayonnaise led to the deadly shooting of a Georgia Subway worker, police in Atlanta have confirmed. https://t.co/nYOHuSIB0n	dispute mayonnaise led deadly shooting georgia subway worker police atlanta confirmed	0.1	0.7	Positive	0.213	0.0	0.787	-0.4019	Negative
1300	871	2022-06-28 23:00:01+00:00	OKCFOX	769	Oklahoma City, OK	Police say a customer, said to be angry because there was too much mayonnaise on his sandwich, opened fire inside a… https://t.co/oQgvDlUqft	police say customer said angry much mayonnaise sandwich opened fire inside	-0.15	0.6	Negative	0.388	0.0	0.612	-0.6908	Negative
1301	872	2022-06-28 22:59:40+00:00	J_Niagara	91	Niagara, Ontario	@JackPosobiec We know it's true because we have Trumps DNA on a Subway sandwich he left at the scene.	jackposobiec know true trumps dna subway sandwich left scene	0.175	0.325	Positive	0.0	0.259	0.741	0.4215	Positive
1302	873	2022-06-28 22:59:21+00:00	alexgreenber_11	26	Under a tiddy	Just had a subway sandwich and women are right six inches isn’t enough	subway sandwich women right six inches enough	0.14285714285714285	0.5178571428571428	Positive	0.0	0.0	1.0	0.0	Neutral
1303	874	2022-06-28 22:59:18+00:00	TheWideEagle	282		@ArcasDream @kabobmitch Get a burrito bowl or something. Even a subway sandwich is better than fast food bros	arcasdream kabobmitch get burrito bowl something even subway sandwich better fast food bros	0.35	0.55	Positive	0.0	0.195	0.805	0.4404	Positive
1304	875	2022-06-28 22:56:26+00:00	Benson205492439	602		@USATRUMPMAN1 So sorry to hear this. 🙏 You could relate, then, to the grief of a family who had two dtrs employed a… https://t.co/YZEZWh0A4E	usatrumpman sorry hear could relate grief family two dtrs employed	-0.65	0.6	Negative	0.36	0.0	0.64	-0.5423	Negative
1305	876	2022-06-28 22:56:06+00:00	Queen_Larios	1302	Auckland, New Zealand	Another day, another tragedy, this time, over something stupid - such as too much sauce on a subway sandwich. The… https://t.co/Y8KpfXzqvM	another day another tragedy time something stupid much sauce subway sandwich	-0.29999999999999993	0.6	Negative	0.464	0.0	0.536	-0.8316	Negative
1306	877	2022-06-28 22:55:46+00:00	TargetedInt	3254	United States	Subway employee shot, killed over ‘too much mayo’ on sandwich, reports say https://t.co/0d6rpnMszL	subway employee shot killed much mayo sandwich reports say	0.0	0.1	Neutral	0.36	0.0	0.64	-0.6705	Negative
1307	878	2022-06-28 22:53:38+00:00	KsResister	3969	United States	@GSmokesweed1 I threw frozen meatballs in the crockpot poured spaghetti sauce over them and thawed out subway sandw… https://t.co/iQIOKwWab9	gsmokesweed threw frozen meatballs crockpot poured spaghetti sauce thawed subway sandw	0.0	0.0	Neutral	0.0	0.0	1.0	0.0	Neutral
1308	879	2022-06-28 22:53:28+00:00	winniekute1	755	new york	So not enough duck sauce and too much mayo cause food workers to lose their lives. Chickfilet better step it up off… https://t.co/FEmLVTIC27	enough duck sauce much mayo cause food workers lose lives chickfilet better step	0.2333333333333333	0.39999999999999997	Positive	0.163	0.175	0.663	0.0516	Positive
1309	880	2022-06-28 22:53:25+00:00	GT_ICON	685		So two subway employees were shot and one killed Because the customer said there was too much mayonnaise on the san… https://t.co/G4mEa12co0	two subway employees shot one killed customer said much mayonnaise san	0.0	0.1	Neutral	0.31	0.0	0.69	-0.6705	Negative
1310	881	2022-06-28 22:51:47+00:00	AriJxoxoxo	228	New York	Killing someone over a subway sandwich is nuts	killing someone subway sandwich nuts	0.0	0.0	Neutral	0.691	0.0	0.309	-0.7717	Negative
1311	882	2022-06-28 22:48:17+00:00	eskew_kay	1171	Coastal Georgia, USA	@MZHemingway Can we believe the part in my mind, where Trump drove the Beast up the steps of the Capitol, waving a… https://t.co/KE9bO59MSS	mzhemingway believe part mind trump drove beast steps capitol waving	0.0	0.0	Neutral	0.0	0.0	1.0	0.0	Neutral
1312	883	2022-06-28 22:47:20+00:00	Coder4Liberty2	174		@catturd2 and then he yelled "THIS IS MAGA COUNTRY" and took my Subway sandwich!	catturd yelled maga country took subway sandwich	0.0	0.0	Neutral	0.0	0.0	1.0	0.0	Neutral
1313	884	2022-06-28 22:46:59+00:00	justAphaze2	1712	Kansas City, MO	@jaketapper Was this before or after Trump had his goons steal Jussie’s Subway sandwich, after which he installed a… https://t.co/Kdoq6Nn4ut	jaketapper trump goons steal jussie subway sandwich installed	0.0	0.0	Neutral	0.314	0.0	0.686	-0.4939	Negative
1314	885	2022-06-28 22:45:12+00:00	KSEE24	1123	Fresno, California	A dispute over mayonnaise led to the deadly shooting of a Georgia Subway worker, police in Atlanta have confirmed. https://t.co/y315ZsQkyw	dispute mayonnaise led deadly shooting georgia subway worker police atlanta confirmed	0.1	0.7	Positive	0.213	0.0	0.787	-0.4019	Negative
1315	886	2022-06-28 22:45:12+00:00	CBS47	1253	Fresno, CA	A dispute over mayonnaise led to the deadly shooting of a Georgia Subway worker, police in Atlanta have confirmed. https://t.co/NCiNoX55OJ	dispute mayonnaise led deadly shooting georgia subway worker police atlanta confirmed	0.1	0.7	Positive	0.213	0.0	0.787	-0.4019	Negative
1316	887	2022-06-28 22:43:54+00:00	Az61Ronin	1372	Arizona	@jaketapper ...and then he went for a subway sandwich &amp; 3 men in red hats screamed this is MAGA country. The clown… https://t.co/vm3ePb2vtH	jaketapper went subway sandwich amp men red hats screamed maga country clown	0.0	0.0	Neutral	0.173	0.0	0.827	-0.3182	Negative
1317	888	2022-06-28 22:43:41+00:00	MarcusCrede	984		I believe that this must be part of the whole "freedom" stuff I keep hearing about. ‘Too much mayo’: Subway custo… https://t.co/grEWq8HIsA	believe must part whole freedom stuff keep hearing much mayo subway custo	0.2	0.30000000000000004	Positive	0.0	0.276	0.724	0.6369	Positive
1318	889	2022-06-28 22:43:26+00:00	DavidGBrown13	51		@dannoyes Are you sure? Maybe it was Trump putting a noose on the Secret service Agent while screaming “ this is MA… https://t.co/Un1ZygtwlG	dannoyes sure maybe trump putting noose secret service agent screaming	0.04999999999999999	0.7944444444444444	Positive	0.202	0.178	0.62	-0.0772	Negative
1319	890	2022-06-28 22:42:57+00:00	ReeverTransport	657	United States	‘Too much mayo’: Subway customer arrested after shooting 2 employees, killing 1 over sandwich order https://t.co/MOJ4cgcmia	much mayo subway customer arrested shooting employees killing sandwich order	0.2	0.2	Positive	0.484	0.0	0.516	-0.8176	Negative
1320	891	2022-06-28 22:41:28+00:00	Churchillis11	3926		@JackPosobiec And then he yelled “This is MAGA country!” and beat the hell out of Mike Pence with a subway sandwich… https://t.co/mXIW9V8UIq	jackposobiec yelled maga country beat hell mike pence subway sandwich	0.0	0.0	Neutral	0.338	0.0	0.662	-0.6808	Negative
1321	892	2022-06-28 22:41:08+00:00	EsmePurplyDog	124	https://discord.gg/RHCdN4VGBq	alright I think I've laid in this grass long enough time to eat a subway sandwich	alright think laid grass long enough time eat subway sandwich	-0.025	0.45	Negative	0.0	0.182	0.818	0.25	Positive
1322	893	2022-06-28 22:40:54+00:00	LoveOfBrandon	555	New York, NY	@Atticus58113746 @MAGACertainty @JonathanTurley They weren’t hitting all those drop boxes repeatedly in rather dead… https://t.co/GRdLOePZEs	atticus magacertainty jonathanturley hitting drop boxes repeatedly rather dead	-0.2	0.4	Negative	0.478	0.0	0.522	-0.7506	Negative
1323	894	2022-06-28 22:38:23+00:00	justano22364151	71		@cavscout090898 @Doranimated And don’t forget he was chowing down on a subway sandwich while all of this went down.	cavscout doranimated forget chowing subway sandwich went	0.0	0.0	Neutral	0.241	0.0	0.759	-0.2263	Negative
1324	895	2022-06-28 22:36:13+00:00	JohnTra23711563	77		@cottonh1989 @JohnWHuber And holding a Subway sandwich	cottonh johnwhuber holding subway sandwich	0.0	0.0	Neutral	0.0	0.0	1.0	0.0	Neutral
1325	896	2022-06-28 22:35:45+00:00	amandacobra	842	Chicago, IL	@SeanCBass @nikiornicole I loathe Baz movies and Austin Butler is the acting equivalent of a three day old Subway s… https://t.co/3cEGdqZH7f	seancbass nikiornicole loathe baz movies austin butler acting equivalent three day old subway	0.05	0.1	Positive	0.211	0.0	0.789	-0.4939	Negative
1327	898	2022-06-28 22:31:18+00:00	CenteredSocal	2395		@chrislhayes Best part was when Trump slipped the noose over the limo drivers neck and shouted “THIS Is MAGA COUNTR… https://t.co/hnsVW7J6Iv	chrislhayes best part trump slipped noose limo drivers neck shouted maga countr	1.0	0.3	Positive	0.0	0.276	0.724	0.6369	Positive
1328	899	2022-06-28 22:31:01+00:00	AndroidVassal	103		@Big_twig_guy @RonColeman I heard it was early morning in Chicago, temperatures were below freezing, and he attacke… https://t.co/cUGyPA0yHv	big_twig_guy roncoleman heard early morning chicago temperatures freezing attacke	0.1	0.3	Positive	0.149	0.0	0.851	-0.1027	Negative
1329	900	2022-06-28 22:30:21+00:00	evarrry	1517	Kentucky, USA	@puprries What type of subway sandwich	puprries type subway sandwich	0.0	0.0	Neutral	0.0	0.0	1.0	0.0	Neutral
1330	901	2022-06-28 22:27:57+00:00	bmoriyam	66	Toronto, Ontario, Canada	Atlanta Subway shooting: Worker shot dead for ‘putting too much mayo on sandwich’ https://t.co/ladntZKm4V via… https://t.co/XfdQfwI0Xl	atlanta subway shooting worker shot dead putting much mayo sandwich via	0.0	0.30000000000000004	Neutral	0.301	0.0	0.699	-0.6486	Negative
1331	902	2022-06-28 22:26:19+00:00	Yeeksus	825	Indiana, USA	Meat market. Subway. Nothin bundt cakes. One day I will have Publix sub sandwich tho. https://t.co/E3JIRb1tEk	meat market subway nothin bundt cakes one day publix sub sandwich tho	0.0	0.0	Neutral	0.0	0.0	1.0	0.0	Neutral
1332	903	2022-06-28 22:25:58+00:00	ItsPewPewLol	444		@La3Life The best sandwich from Subway is the BMT	lalife best sandwich subway bmt	1.0	0.3	Positive	0.0	0.512	0.488	0.6369	Positive
1333	904	2022-06-28 22:24:02+00:00	WarmGingerTea	4653	😡Matt🤬Fucking🤡Gaetz🤢Dist🐊	👉 2 months ago Georgia passed open carry law 👉 3 weeks ago 2 women took a job at Subway 👉 Man killed Subway worker… https://t.co/qT4Cw2M056	months ago georgia passed open carry law weeks ago women took job subway man killed subway worker	-0.1	0.25	Negative	0.22	0.0	0.78	-0.6705	Negative
1334	905	2022-06-28 22:21:42+00:00	unhalseyenglish	401		It was told that Trump, on the fateful day of January 6, 2020, Went out for a Subway Sandwich at 3:00am during a po… https://t.co/VxdQjPzPj4	told trump fateful day january went subway sandwich	0.0	0.0	Neutral	0.0	0.0	1.0	0.0	Neutral
1335	906	2022-06-28 22:21:16+00:00	HerbzDunGoofed	276	Space Sector 2814	A subway worker in Georgia was shot dead by a customer after he got angry because there was too much Mayo in his sa… https://t.co/9oJxxoLyJ4	subway worker georgia shot dead customer got angry much mayo	-0.16666666666666666	0.5333333333333333	Negative	0.487	0.0	0.513	-0.8225	Negative
1336	907	2022-06-28 22:16:05+00:00	SacredDemand	167	Everywhere	@nypost Reports also suggested that Trump was holding a subway sandwich while he shouted “This is MAGA country!”	nypost reports also suggested trump holding subway sandwich shouted maga country	0.0	0.0	Neutral	0.0	0.0	1.0	0.0	Neutral
1337	908	2022-06-28 22:15:05+00:00	WALBNews10	371	Albany, Ga	The owner of the restaurant said that a customer got upset over the amount of mayonnaise that was put on their sand… https://t.co/5sSedbGsTb	owner restaurant said customer got upset amount mayonnaise put sand	0.0	0.0	Neutral	0.224	0.0	0.776	-0.3818	Negative
1338	909	2022-06-28 22:14:58+00:00	uchchris	677	Mars	@bbellgam And then Trump slapped the limo driver with a subway sandwich, poured gasoline on him, tied a noose aroun… https://t.co/LJfl62wC1W	bbellgam trump slapped limo driver subway sandwich poured gasoline tied noose aroun	0.0	0.0	Neutral	0.0	0.0	1.0	0.0	Neutral
1339	910	2022-06-28 22:14:55+00:00	1982VintageNut	967	Not Chicago Anymore	@badjin_rank It’s true. I’m the subway sandwich	badjin_rank true subway sandwich	0.35	0.65	Positive	0.0	0.483	0.517	0.4215	Positive
1340	911	2022-06-28 22:12:35+00:00	HotChoc1217	920	Maryland	Subway employee shot/killed, too much mayonnaise on sandwich 😥😡😥🤬💔 I'm so mad right now !! https://t.co/BW3AN4t2I4 https://t.co/Q5j4MD9jXV	subway employee shot killed much mayonnaise sandwich mad right	-0.08482142857142858	0.43392857142857144	Negative	0.524	0.0	0.476	-0.8271	Negative
1341	912	2022-06-28 22:12:06+00:00	lakilatequila	263		just sad a subway employee was shot and killed all bc of too much mayo on a sandwich.	sad subway employee shot killed much mayo sandwich	-0.16666666666666666	0.39999999999999997	Negative	0.559	0.0	0.441	-0.8225	Negative
1342	913	2022-06-28 22:10:59+00:00	DavidZephyr22	1988	Zephyr Cove, Nevada, Tahoe	Anybody else wish Subway would make a decent sandwich, instead of giving all these celebrities huge money ?	anybody else wish subway would make decent sandwich instead giving celebrities huge money	0.2833333333333334	0.7833333333333333	Positive	0.0	0.425	0.575	0.7506	Positive
1343	914	2022-06-28 22:09:47+00:00	V_Valerius_V	824	𝖕𝖚𝖗𝖊 𝖇𝖑𝖔𝖔𝖉... 🩸	Subway Employee Shot Dead After Putting Too Much Mayo On Sandwich https://t.co/isUgNhxTHw via @YouTube (Matthew 24… https://t.co/HbZEhvYxwi	subway employee shot dead putting much mayo sandwich via youtube matthew	0.0	0.30000000000000004	Neutral	0.301	0.0	0.699	-0.6486	Negative
1344	915	2022-06-28 22:09:43+00:00	f_kyburz	359	Savannah, GA	@JackPosobiec @DineshDSouza I blame the Subway sandwich!	jackposobiec dineshdsouza blame subway sandwich	0.0	0.0	Neutral	0.375	0.0	0.625	-0.34	Negative
1345	916	2022-06-28 22:07:12+00:00	Breelynnskies	222		@michaeldeand01 @JackPosobiec Then Trump threw the subway sandwich against the wall yep 😂🤣🙄	michaeldeand jackposobiec trump threw subway sandwich wall yep	0.0	0.0	Neutral	0.0	0.239	0.761	0.296	Positive
1346	917	2022-06-28 22:06:25+00:00	lovesanimals	4998	Findlay, Ohio	Subway employee in Atlanta shot dead over a sandwich having too much mayo https://t.co/oUqt5zwFYo	subway employee atlanta shot dead sandwich much mayo	0.0	0.30000000000000004	Neutral	0.381	0.0	0.619	-0.6486	Negative
1347	918	2022-06-28 22:06:25+00:00	james_allen3	266		she literally being racist over a subway sandwich and you’re worried about how she’s acting out what happened.. 😂 b… https://t.co/B4VYqtqdlY	literally racist subway sandwich worried acting happened	0.0	0.0	Neutral	0.554	0.0	0.446	-0.7351	Negative
1348	919	2022-06-28 22:05:00+00:00	waff48	653	Huntsville, AL	The owner of the restaurant said that a customer got upset over the amount of mayonnaise that was put on their sand… https://t.co/gIgAOOsOGr	owner restaurant said customer got upset amount mayonnaise put sand	0.0	0.0	Neutral	0.224	0.0	0.776	-0.3818	Negative
1349	920	2022-06-28 22:03:43+00:00	k4rlfr4hm	59		the lady at subway said my sandwich looks really good	lady subway said sandwich looks really good	0.7	0.6000000000000001	Positive	0.0	0.347	0.653	0.4927	Positive
1350	921	2022-06-28 22:03:17+00:00	Lakerfanalways	4213	Southern Cali	@lalovestrump Then he got a subway sandwich and shot the dude behind the counter who didn’t put organic mayo on his roast beef	lalovestrump got subway sandwich shot dude behind counter put organic mayo roast beef	-0.4	0.7	Negative	0.0	0.0	1.0	0.0	Neutral
1351	922	2022-06-28 22:02:34+00:00	Greatstockpix	15659	Florida	@JackPosobiec And then, Trump slapped the driver with a Subway sandwich, put a noose around his neck and declared, THIS IS A MAGA LIMO!	jackposobiec trump slapped driver subway sandwich put noose around neck declared maga limo	0.0	0.0	Neutral	0.0	0.0	1.0	0.0	Neutral
1352	923	2022-06-28 22:00:23+00:00	ELStevensjr	1591		Subway employee fatally shot over ‘too much mayo’ on sandwich, police say | WOWK 13 News https://t.co/sx3vRZhjOf	subway employee fatally shot much mayo sandwich police say wowk news	0.2	0.2	Positive	0.296	0.0	0.704	-0.6369	Negative
1353	924	2022-06-28 22:00:22+00:00	DavidGBrown13	51		@JackPosobiec Damn, if you are going to report this get the details right. Trump was waving his subway sandwich wh… https://t.co/Z97ix1pXkG	jackposobiec damn going report get details right trump waving subway sandwich	0.2857142857142857	0.5357142857142857	Positive	0.213	0.0	0.787	-0.4019	Negative
1354	925	2022-06-28 22:00:19+00:00	8NewsNow	629	Las Vegas, Nevada	'SENSELESS': Subway employee fatally shot over 'too much mayo' on sandwich, police say #8NN https://t.co/R8TnMoBhOy	senseless subway employee fatally shot much mayo sandwich police say	0.2	0.2	Positive	0.318	0.0	0.682	-0.6369	Negative
1355	926	2022-06-28 22:00:10+00:00	THV11	934	Little Rock, Arkansas	Brittany Macon was shot and killed by a Subway customer that thought there was "too much mayo" on his sandwich. Mac… https://t.co/EcNNNsfRiS	brittany macon shot killed subway customer thought much mayo sandwich mac	0.0	0.1	Neutral	0.31	0.0	0.69	-0.6705	Negative
1356	927	2022-06-28 22:00:03+00:00	rexclamation	152	Minneapolis, MN	I honestly don’t understand how some people are so good looking. The person working at subway rn had me so tripped… https://t.co/YDBC47Ks4G	honestly understand people good looking person working subway tripped	0.6499999999999999	0.75	Positive	0.0	0.457	0.543	0.7096	Positive
1357	928	2022-06-28 21:59:21+00:00	Frogers31450	10		‘Too much mayo’: Subway customer arrested after shooting 2 employees, killing 1 over sandwich order https://t.co/hdWTCmmENX via @Yahoo	much mayo subway customer arrested shooting employees killing sandwich order via yahoo	0.2	0.2	Positive	0.429	0.0	0.571	-0.8176	Negative
1358	929	2022-06-28 21:57:48+00:00	HoopzNomad	771		@Breaking911 Can’t even mess up on a subway sandwich because of these savages	breaking even mess subway sandwich savages	-0.175	0.175	Negative	0.596	0.0	0.404	-0.7096	Negative
1359	930	2022-06-28 21:57:16+00:00	Snikki_37	877	Hawaii, USA	Whoa wtf is wrong w ppl. It’s a fucking sandwich bro. Subway at tht 😭 https://t.co/6rfrfdFVPm	whoa wtf wrong ppl fucking sandwich bro subway tht	-0.5333333333333333	0.9	Negative	0.496	0.0	0.504	-0.7845	Negative
1360	931	2022-06-28 21:56:21+00:00	batsflywest	1155	United States	Subway Worker Shot Dead Over ‘Too Much Mayonnaise’ On Customer’s Sandwich https://t.co/ZN8KPEVawc via @breaking911	subway worker shot dead much mayonnaise customer sandwich via breaking	0.0	0.30000000000000004	Neutral	0.323	0.0	0.677	-0.6486	Negative
1361	932	2022-06-28 21:55:13+00:00	Brent60430553	60		@JackPosobiec @DineshDSouza Don’t forget he had a subway sandwich in his hand	jackposobiec dineshdsouza forget subway sandwich hand	0.0	0.0	Neutral	0.209	0.352	0.44	0.3182	Positive
1363	934	2022-06-28 21:54:30+00:00	_Gunto_	48		@wilderdanni2 @RonaIdo7ii @Lisa7053Johanna @HaveWeAllGoneM1 @stillgray Neither was the "violent" comment justified.… https://t.co/wIXWSTwAwX	wilderdanni ronaidoii lisajohanna haveweallgonem stillgray neither violent comment justified	-0.2	0.95	Negative	0.182	0.254	0.564	0.2235	Positive
1364	935	2022-06-28 21:54:24+00:00	HovermanCop	70	Houston, TX	A customer became violent with 2 Subway employees over too much mayo on a sandwich. His anger led to one killed &amp; t… https://t.co/EdNLQgHarF	customer became violent subway employees much mayo sandwich anger led one killed amp	-0.375	0.35	Negative	0.548	0.0	0.452	-0.9201	Negative
1365	936	2022-06-28 21:53:51+00:00	my_exploded	449		@JackPosobiec I heard the secret service agent STILL has that noose around his neck. Fortunately, he was able to save the subway sandwich.	jackposobiec heard secret service agent still noose around neck fortunately able save subway sandwich	0.04999999999999999	0.6625	Positive	0.0	0.198	0.802	0.4939	Positive
1366	937	2022-06-28 21:52:27+00:00	HillinjaxG	581	Northeast Florida	@JackPosobiec And attacked him with a subway sandwich.	jackposobiec attacked subway sandwich	0.0	0.0	Neutral	0.5	0.0	0.5	-0.4588	Negative
1367	938	2022-06-28 21:51:12+00:00	Covefefecode	413		@Wankymcchuckles @BravoKiloActual @CarolLeonnig @SecretService I don't care if he was riding in the oscar meyer's w… https://t.co/Ppl7M4yNax	wankymcchuckles bravokiloactual carolleonnig secretservice care riding oscar meyer	0.0	0.0	Neutral	0.0	0.314	0.686	0.4939	Positive
1368	939	2022-06-28 21:50:30+00:00	RodgerTim	1961		@coffeeandvinyl1 As you watch your local sandwich artist at Subway add extra bacon to that sub no extra charge	coffeeandvinyl watch local sandwich artist subway add extra bacon sub extra charge	0.0	0.06666666666666667	Neutral	0.0	0.0	1.0	0.0	Neutral
1369	940	2022-06-28 21:49:10+00:00	ghettomogul	153		Atlanta Man Kills Subway Restaurant Worker For Using “Too Much Mayo” Source: SOPA Images / Getty On Sunday evening,… https://t.co/tjCUq1e5at	atlanta man kills subway restaurant worker using much mayo source sopa images getty sunday evening	0.2	0.2	Positive	0.2	0.0	0.8	-0.5423	Negative
1370	941	2022-06-28 21:48:43+00:00	HDonDatta	909	Queens, NY - Bowie MD	Nah a Subway worker got boomed for putting too much mayo on the sandwich.	nah subway worker got boomed putting much mayo sandwich	0.2	0.2	Positive	0.149	0.0	0.851	-0.1027	Negative
1371	942	2022-06-28 21:48:07+00:00	Excalibur2010	4240	Elkhart Lake, Wisconsin	Jan 6th Comittee should investigate this. https://t.co/0SLtDXe9im	jan comittee investigate	0.0	0.0	Neutral	0.0	0.0	1.0	0.0	Neutral
1372	943	2022-06-28 21:47:48+00:00	AndrewBVCU	1034		@daytripper3969 @Styx666Official @GeraldoRivera Im sure they also believe Amber Heard from Johnny Depp trials too.… https://t.co/hES7Z9hakA	daytripper styxofficial geraldorivera sure also believe amber heard johnny depp trials	0.5	0.8888888888888888	Positive	0.0	0.187	0.813	0.3182	Positive
1373	944	2022-06-28 21:46:00+00:00	keyocean	2679	Texas, USA	Another responsible gun owner shoots 2 Subway workers, killing one, because they put too much mayo on his sandwich. https://t.co/BCx7NZpZ6g	another responsible gun owner shoots subway workers killing one put much mayo sandwich	0.2	0.375	Positive	0.356	0.12	0.524	-0.6705	Negative
1374	945	2022-06-28 21:44:05+00:00	NanHayworth	8607	Bedford, NY	Fortunately the Secret Service agent was able to hang on to his Subway sandwich throughout the attack https://t.co/cu3VMNT3m0	fortunately secret service agent able hang subway sandwich throughout attack	0.04999999999999999	0.6625	Positive	0.256	0.0	0.744	-0.4767	Negative
1375	946	2022-06-28 21:41:22+00:00	Lobs_All_Day	272		@Lphs01 @AllbrightNFL whats ur fav subway sandwich	lphs allbrightnfl whats fav subway sandwich	0.0	0.0	Neutral	0.0	0.375	0.625	0.4588	Positive
1376	947	2022-06-28 21:41:02+00:00	CarsonBabich	169	Ontario, Canada	The real question is this...Did Donald Trump on January 6th go and get a Subway sandwich with two Nigerian actors?	real question donald trump january get subway sandwich two nigerian actors	0.2	0.30000000000000004	Positive	0.0	0.0	1.0	0.0	Neutral
1377	948	2022-06-28 21:38:17+00:00	footballguy82	1130	Houston	Man I still eat my sandwich with doritos on it. I had subway today with doritos on my turkey sandwich. Some things… https://t.co/H8xwM55bSy	man still eat sandwich doritos subway today doritos turkey sandwich things	0.0	0.0	Neutral	0.0	0.0	1.0	0.0	Neutral
1378	949	2022-06-28 21:37:46+00:00	Bronco19292823	1909		@JackPosobiec And went to Subway for a sandwich	jackposobiec went subway sandwich	0.0	0.0	Neutral	0.0	0.0	1.0	0.0	Neutral
1379	950	2022-06-28 21:37:35+00:00	Andybob1981	69		@TRHLofficial With a garage pull rope a subway sandwich and eggs .	trhlofficial garage pull rope subway sandwich eggs	0.0	0.0	Neutral	0.0	0.0	1.0	0.0	Neutral
1380	951	2022-06-28 21:36:10+00:00	thebeat973	34	Springfield, MA	Subway Employee Shot &amp; Killed Over 'Too Much Mayonnaise' On Their Sandwich! https://t.co/8rVgVRFPNr	subway employee shot amp killed much mayonnaise sandwich	0.0	0.1	Neutral	0.391	0.0	0.609	-0.6705	Negative
1381	952	2022-06-28 21:30:27+00:00	tylerscotthess	246	Oregon, USA	And then, with his subway sandwich held tight in one hand, Trump beat up the entire secret service and yelled, “Thi… https://t.co/Cbre5uGcyZ	subway sandwich held tight one hand trump beat entire secret service yelled thi	-0.19285714285714287	0.5369047619047619	Negative	0.0	0.211	0.789	0.4939	Positive
1382	953	2022-06-28 21:29:58+00:00	Spikomatic2022	371		Subway Employee Shot, Killed Over ‘Too Much Mayo’ on Customer’s Sandwich, Store Owner Says This is a horrible trag… https://t.co/VyAQJXA14L	subway employee shot killed much mayo customer sandwich store owner says horrible trag	-0.3333333333333333	0.39999999999999997	Negative	0.421	0.0	0.579	-0.8402	Negative
1383	954	2022-06-28 21:29:47+00:00	InonShapira	719	United States	The United States needs to come to its senses and do something and not just say they are doing something https://t.co/Oqo2HNudOP	united states needs come senses something say something	0.0	0.0	Neutral	0.0	0.286	0.714	0.4215	Positive
1384	955	2022-06-28 21:28:44+00:00	allschool	722	Georgia	@SmythRadio @LakesFirearmsTr @JohnWHuber @willchamberlain Had she just bought a sandwich at 2am from Subway? 😂😂😂😂	smythradio lakesfirearmstr johnwhuber willchamberlain bought sandwich subway	0.0	0.0	Neutral	0.0	0.0	1.0	0.0	Neutral
1385	956	2022-06-28 21:26:22+00:00	twoelevennn	221	Borderline🔪	Mind you, she did this over a SUBWAY sandwich. Not even McAllisters or Panera. Ridiculous	mind subway sandwich even mcallisters panera ridiculous	-0.3333333333333333	1.0	Negative	0.294	0.0	0.706	-0.3612	Negative
1386	957	2022-06-28 21:26:00+00:00	tjccich	579	Kentucky, USA	@johncardillo Dont forget, while Jimmy was trying to eat his subway sandwich. Devil is in the details.	johncardillo dont forget jimmy trying eat subway sandwich devil details	0.0	0.0	Neutral	0.313	0.118	0.569	-0.5767	Negative
1387	958	2022-06-28 21:25:51+00:00	ColBannister	1874	GA/TN/AL	@WallsOther @sethjlevy Trump lunged for the steering wheel trying to direct the car to hit Jussie Smollett who Trum… https://t.co/HzZWkOx6aN	wallsother sethjlevy trump lunged steering wheel trying direct car hit jussie smollett trum	0.1	0.4	Positive	0.0	0.0	1.0	0.0	Neutral
1388	959	2022-06-28 21:25:39+00:00	Diggity1Dj	8		Police: Subway Worker Shot Dead By Customer After Argument Over Sandwich https://t.co/nadJq3Jcka	police subway worker shot dead customer argument sandwich	-0.2	0.4	Negative	0.531	0.0	0.469	-0.7783	Negative
1389	960	2022-06-28 21:25:30+00:00	crymorelibtard	2270		@jaketapper Unless there was a Subway sandwich wrapper in the front seat it never happened.	jaketapper unless subway sandwich wrapper front seat never happened	0.0	0.0	Neutral	0.0	0.0	1.0	0.0	Neutral
1390	961	2022-06-28 21:24:15+00:00	Momofboys26	1472	United States	@ScottAdamsSays @DrKarlynB Subway sandwich involved? What did I miss?	scottadamssays drkarlynb subway sandwich involved miss	0.0	0.0	Neutral	0.242	0.0	0.758	-0.1531	Negative
1391	962	2022-06-28 21:23:04+00:00	shawn21jax	718		@ogalili @ChuckRabin @MiamiHerald i'm the 3rd one not pictured. I served the subway sandwich...	ogalili chuckrabin miamiherald one pictured served subway sandwich	0.0	0.0	Neutral	0.0	0.0	1.0	0.0	Neutral
1392	963	2022-06-28 21:22:57+00:00	Bronco19292823	1909		@JackPosobiec Wait! Maybe Trump was going to Subway for a sandwich 🤷🏻‍♀️	jackposobiec wait maybe trump going subway sandwich	0.0	0.0	Neutral	0.0	0.0	1.0	0.0	Neutral
1393	964	2022-06-28 21:19:30+00:00	lelerayshel	599	houston	she being prejudiced asf over a damn subway sandwich? bitch and Trump think you a lazy mf who don’t like to work so… https://t.co/BqVb4uVDM1	prejudiced asf damn subway sandwich bitch trump think lazy like work	-0.25	1.0	Negative	0.583	0.123	0.294	-0.8555	Negative
1394	965	2022-06-28 21:19:03+00:00	mriptvuk	702	UK	Subway worker allegedly shot, killed over ‘too much mayonnaise’ on customer’s sandwich https://t.co/3dcVO2Vk5p via @TodayShow	subway worker allegedly shot killed much mayonnaise customer sandwich via todayshow	-0.03333333333333335	0.10000000000000002	Negative	0.31	0.0	0.69	-0.6705	Negative
1395	966	2022-06-28 21:15:37+00:00	tweettwattoot	176		@Breaking911 I pray for her and her family. That said, mayo use at subway is ludicrous. Is the company policy have a jar per sandwich?	breaking pray family said mayo use subway ludicrous company policy jar per sandwich	0.0	0.0	Neutral	0.158	0.146	0.696	-0.0516	Negative
1396	967	2022-06-28 21:14:14+00:00	WhoCanStop_Me	483	Atlanta	I was in subway earlier and ain gone lie, it was tense in that mf. Swear them folks put hella sweet onion sauce on… https://t.co/NrAD5JM8Gq	subway earlier gone lie tense swear folks put hella sweet onion sauce	0.005555555555555554	0.5499999999999999	Positive	0.227	0.207	0.566	0.1761	Positive
1397	968	2022-06-28 21:13:35+00:00	BrokenTelegraph	121	Chicago, IL	@JackPosobiec Oh that agent, the one that was in the middle of enjoying his Subway sandwich made on delicious gray… https://t.co/Sx1spDosHz	jackposobiec agent one middle enjoying subway sandwich made delicious gray	0.5	0.5333333333333333	Positive	0.0	0.47	0.53	0.7964	Positive
1398	969	2022-06-28 21:12:20+00:00	MagikInMyVeins	3000	Florida, USA	Subway Employee Shot Dead After Putting Too Much Mayo On Sandwich https://t.co/AQpQ6OBrRh via @YouTube Yall, humanity’s fucked.	subway employee shot dead putting much mayo sandwich via youtube yall humanity fucked	-0.19999999999999998	0.43333333333333335	Negative	0.442	0.0	0.558	-0.8658	Negative
1399	970	2022-06-28 21:04:29+00:00	vxziqk	1307	California	I just had a tuna sandwich from subway and it was so good 😋 lol	tuna sandwich subway good lol	0.75	0.65	Positive	0.0	0.655	0.345	0.6908	Positive
1400	971	2022-06-28 21:02:37+00:00	cdsheetrs	838		@BetoShredding @Breaking911 Was the secret service agent holding a subway sandwich with a nose around his neck?	betoshredding breaking secret service agent holding subway sandwich nose around neck	-0.4	0.7	Negative	0.0	0.0	1.0	0.0	Neutral
1401	972	2022-06-28 21:02:20+00:00	platyloid	563	i: @MissAndyDandy	@succubvtch subway employees are called sandwich artists 😩	succubvtch subway employees called sandwich artists	0.0	0.0	Neutral	0.0	0.0	1.0	0.0	Neutral
1402	973	2022-06-28 21:01:33+00:00	synthia_henley	718		Subway Worker Shot Dead Over ‘Too Much Mayo’ On Customer’s Sandwich Identified - https://t.co/IOTc9JGko1	subway worker shot dead much mayo customer sandwich identified	0.0	0.30000000000000004	Neutral	0.35	0.0	0.65	-0.6486	Negative
1403	974	2022-06-28 21:00:33+00:00	debkay2298	7661	USA	This IS an example of what happens when everyone walks around with a LOADED GUN &amp; WHY it used to be illegal!😠⚖️🧑‍⚖️… https://t.co/wCcb2uCAR1	example happens everyone walks around loaded gun amp used illegal	-0.5	0.5	Negative	0.429	0.0	0.571	-0.7184	Negative
1404	975	2022-06-28 21:00:23+00:00	mzee26	14907	Texas	Subway customer shoots two female employees — one fatally — over 'too much mayo on a sandwich' https://t.co/iFRwSI7lVi	subway customer shoots two female employees one fatally much mayo sandwich	0.1	0.18333333333333335	Positive	0.296	0.0	0.704	-0.6369	Negative
1405	976	2022-06-28 21:00:02+00:00	FOX5Vegas	342	Las Vegas	The owner of the restaurant said a customer allegedly got upset over the amount of mayonnaise that was put on his s… https://t.co/FGdYas76V2	owner restaurant said customer allegedly got upset amount mayonnaise put	-0.1	0.1	Negative	0.224	0.0	0.776	-0.3818	Negative
1406	977	2022-06-28 20:56:17+00:00	SlySlapper	42	United States	@JoyceWhiteVance I still can’t figure out why that secret service agent was out at 2am buying a subway sandwich in… https://t.co/BEevdNYtnB	joycewhitevance still figure secret service agent buying subway sandwich	-0.4	0.7	Negative	0.0	0.0	1.0	0.0	Neutral
1407	978	2022-06-28 20:56:05+00:00	YungSpvnach	173	London, England	I just saw that a Subway employee got shot and killed because they put too much mayo on someone's sandwich 🤦🏾‍♂️ Am… https://t.co/pcDhD9RZb1	saw subway employee got shot killed put much mayo someone sandwich	0.0	0.1	Neutral	0.31	0.0	0.69	-0.6705	Negative
1408	979	2022-06-28 20:55:50+00:00	WoodCarma	3544		I heard that after he beat the driver with a foot long Subway sandwich, he took a 4 foot long piss on him through t… https://t.co/pQCEu27MHL	heard beat driver foot long subway sandwich took foot long piss	-0.05	0.4	Negative	0.213	0.0	0.787	-0.4019	Negative
1409	980	2022-06-28 20:55:19+00:00	DougWilliam8	21		@jaketapper Was she holding a Subway sandwich with a noose around her neck while testifying? Biggest question we n… https://t.co/bnzfT5TRJM	jaketapper holding subway sandwich noose around neck testifying biggest question	0.0	0.0	Neutral	0.0	0.0	1.0	0.0	Neutral
1410	981	2022-06-28 20:54:06+00:00	GabeKMJ	428	Fresno, CA	‘Too Much Mayo’: Subway Customer Arrested After Shooting 2 Employees, Killing 1 Over Sandwich Order @shutupskippy… https://t.co/dGp0TJOVd4	much mayo subway customer arrested shooting employees killing sandwich order shutupskippy	0.2	0.2	Positive	0.455	0.0	0.545	-0.8176	Negative
1411	982	2022-06-28 20:53:50+00:00	HovermanCop	70	Houston, TX	Atlanta Subway Sandwich Killing https://t.co/LIAXzC1xS1 via @YouTube	atlanta subway sandwich killing via youtube	0.0	0.0	Neutral	0.468	0.0	0.532	-0.6597	Negative
1412	983	2022-06-28 20:52:52+00:00	cloudspin11	20		Subway employee in Atlanta shot dead over a sandwich having too much mayo https://t.co/Q7BuMWRFZP	subway employee atlanta shot dead sandwich much mayo	0.0	0.30000000000000004	Neutral	0.381	0.0	0.619	-0.6486	Negative
1413	984	2022-06-28 20:52:03+00:00	Zeebrongis	1128	Shadow Netherlands	"babe, you look like the female wario" me to the subway sandwich artist	babe look like female wario subway sandwich artist	0.0	0.16666666666666666	Neutral	0.0	0.263	0.737	0.3612	Positive
1414	985	2022-06-28 20:51:26+00:00	BSO	2383	Los Angeles, CA	Man Shoots and Killer Subway Employee For Putting Too Much Mayo on His Sandwich; Name That City (Video)… https://t.co/bVf5qf9Y8D	man shoots killer subway employee putting much mayo sandwich name city video	0.2	0.2	Positive	0.281	0.0	0.719	-0.6486	Negative
1415	986	2022-06-28 20:51:11+00:00	Nixee18	142	Iceland	@rin_femboy Bog congos Dominatne subway sandwich chicken sandwixh	rin_femboy bog congos dominatne subway sandwich chicken sandwixh	-0.6	0.95	Negative	0.0	0.0	1.0	0.0	Neutral
1416	987	2022-06-28 20:50:27+00:00	thepopcornreel	672	California	MAN FROM DOWNTOWN ATLANTA: You put too much mayo on my Subway sandwich so now… a man shoots and kills Subway worker… https://t.co/vJXecNmUJx	man downtown atlanta put much mayo subway sandwich man shoots kills subway worker	0.2	0.2	Positive	0.226	0.0	0.774	-0.5423	Negative
1417	988	2022-06-28 20:50:22+00:00	cjbronsonshow	1859	New Jersey, USA	New Episode! "#076 | Subway Employee Killed for Too Much Mayo?!" A Woman has been shot and killed by a customer al… https://t.co/PZNoeBDj7w	new episode subway employee killed much mayo woman shot killed customer	-0.015909090909090914	0.16363636363636364	Negative	0.5	0.0	0.5	-0.875	Negative
1418	989	2022-06-28 20:49:33+00:00	StrawberryNG	1697	Nigeria	An employee at a Subway restaurant in Atlanta was shot and killed Sunday after a customer got upset about a condime… https://t.co/Gn9fg7XIWL	employee subway restaurant atlanta shot killed sunday customer got upset condime	-0.2	0.0	Negative	0.441	0.0	0.559	-0.7964	Negative
1419	990	2022-06-28 20:46:03+00:00	revjanjorgensen	119		@BrianZahnd Today, someone in Atlanta died, &amp; a 2nd person is injured (and countless people are in shock, grieving)… https://t.co/3wsECfCWV7	brianzahnd today someone atlanta died amp person injured countless people shock grieving	0.0	0.5	Neutral	0.604	0.0	0.396	-0.9042	Negative
1420	991	2022-06-28 20:45:37+00:00	jazzfan71	1266		@petersagal Did he have a Subway sandwich and a noose and bleach and yelled, "THIS IS MAGA COUNTRY!"	petersagal subway sandwich noose bleach yelled maga country	0.0	0.0	Neutral	0.0	0.0	1.0	0.0	Neutral
1421	992	2022-06-28 20:45:16+00:00	RandySevy	285	Boise, ID	Subway restaurant worker was shot dead in front of her son by a customer because she put too much mayo on the sandw… https://t.co/mzzMzQxuEq	subway restaurant worker shot dead front son customer put much mayo sandw	0.0	0.30000000000000004	Neutral	0.281	0.0	0.719	-0.6486	Negative
1422	993	2022-06-28 20:42:12+00:00	OperationTitter	1819		@TRHLofficial He then drove up to Smollett, threw bleach on him, put a noose around his neck, and spiked his 3AM Su… https://t.co/wgZgBbke2d	trhlofficial drove smollett threw bleach put noose around neck spiked	0.0	0.0	Neutral	0.0	0.0	1.0	0.0	Neutral
1423	994	2022-06-28 20:40:13+00:00	WolfeYularen	372	Gotham City, Earth -22	@KeptAdams All that for a fuckin subway sandwich? I could see this @ Jimmy John’s or Jersey Mikes or a delicatessen… https://t.co/jlMMnQx2Su	keptadams fuckin subway sandwich could see jimmy john jersey mikes delicatessen	0.0	0.0	Neutral	0.0	0.123	0.877	0.1027	Positive
1424	995	2022-06-28 20:39:33+00:00	Blon_dini	4972	Tele https://t.me/truth_serum	Subway Worker Shot Dead Over ‘Too Much Mayo’ On Customer’s Sandwich Identified - https://t.co/33xpash1uM https://t.co/QcoYm7Y4KC	subway worker shot dead much mayo customer sandwich identified	0.0	0.30000000000000004	Neutral	0.35	0.0	0.65	-0.6486	Negative
1425	996	2022-06-28 20:39:05+00:00	wtvben__	855		niggas be like “subway sucks” bro YOU made the sandwich 😭😭	niggas like subway sucks bro made sandwich	-0.3	0.3	Negative	0.43	0.219	0.351	-0.34	Negative
1426	997	2022-06-28 20:38:58+00:00	DHPBJ	971	Chopped Cheese, NY	Nahhh being racist over the amount of subway “meat” on a sandwich is a different version of madness! https://t.co/Oug6ckCvDZ	nahhh racist amount subway meat sandwich different version madness	0.0	0.6	Neutral	0.496	0.0	0.504	-0.7845	Negative
1427	998	2022-06-28 20:37:24+00:00	JanaHarvey15	134		@evil_leftists @latimes With a subway sandwich in his hand	evil_leftists latimes subway sandwich hand	0.0	0.0	Neutral	0.0	0.444	0.556	0.4939	Positive
1428	999	2022-06-28 20:36:38+00:00	seanmusacarter	658	Kampala, Uganda	Subway Employee Shot Dead After Argument Over Too Much Mayonnaise On His Sandwich. Watch all here:… https://t.co/MtGGUmKuU2	subway employee shot dead argument much mayonnaise sandwich watch	0.0	0.30000000000000004	Neutral	0.493	0.0	0.507	-0.7783	Negative
1429	1000	2022-06-28 20:36:37+00:00	DanMachholz	599	Vancouver, British Columbia	@MrLaurieMercer @SUBWAY Can you imagine how bad the subs are going to be now? Lettuce? - traded, tomatoes? Gone! Ne… https://t.co/EWZoNxOOOr	mrlauriemercer subway imagine bad subs going lettuce traded tomatoes gone	-0.6999999999999998	0.6666666666666666	Negative	0.28	0.0	0.72	-0.5423	Negative
1430	1001	2022-06-28 20:36:16+00:00	don2deliver	1548	Philly	@latinxbidong @CastizoCapitan A subway meatball sandwich doesn't qualify. But an entire cheesecake or $80 worth of potato chips do.	latinxbidong castizocapitan subway meatball sandwich qualify entire cheesecake worth potato chips	0.15	0.3625	Positive	0.0	0.16	0.84	0.2263	Positive
1431	1002	2022-06-28 20:35:32+00:00	WSAV	921	Savannah, GA / Hilton Head, SC	Subway employee fatally shot over 'too much mayo' on sandwich, police say https://t.co/hw97OJgNsD via @WSAV	subway employee fatally shot much mayo sandwich police say via wsav	0.2	0.2	Positive	0.296	0.0	0.704	-0.6369	Negative
1432	1003	2022-06-28 20:33:11+00:00	YvonneKirlew	28		Subway employee in Atlanta shot dead over a sandwich having too much mayo https://t.co/8ymBShmVJy	subway employee atlanta shot dead sandwich much mayo	0.0	0.30000000000000004	Neutral	0.381	0.0	0.619	-0.6486	Negative
1433	1004	2022-06-28 20:31:56+00:00	RHippo404	19	My home is not of your concern	My mom just called me, she’s brining me home some subway, not the transportation subway the sandwich subway.	mom called brining home subway transportation subway sandwich subway	0.0	0.0	Neutral	0.0	0.0	1.0	0.0	Neutral
1434	1005	2022-06-28 20:31:32+00:00	SuriansBot	537		@Jfreak_7 @NoerrRobert I heard Trump grabbed the secret service agent by the collar, put a noose around him and yel… https://t.co/emxYKOsmFE	jfreak_ noerrrobert heard trump grabbed secret service agent collar put noose around yel	-0.4	0.7	Negative	0.0	0.0	1.0	0.0	Neutral
1435	1006	2022-06-28 20:31:22+00:00	lovecausey	6		@Uber_Support Uber Eats ain’t sh** I’m telling you. I paid for some subway. (I have had toasted bread before) I p… https://t.co/XNSzznbym5	uber_support uber eats telling paid subway toasted bread	0.0	0.0	Neutral	0.0	0.0	1.0	0.0	Neutral
1436	1007	2022-06-28 20:30:00+00:00	WOWK13News	696	Huntington/Charleston, WV	Subway employee fatally shot over ‘too much mayo’ on sandwich, police say https://t.co/WocVrNbzmT	subway employee fatally shot much mayo sandwich police say	0.2	0.2	Positive	0.344	0.0	0.656	-0.6369	Negative
1437	1008	2022-06-28 20:29:14+00:00	0DSLMS	71		An employee at a Subway restaurant in Atlanta was shot and killed after a customer got upset about too much mayonna… https://t.co/XxPyjlPLpa	employee subway restaurant atlanta shot killed customer got upset much mayonna	0.0	0.1	Neutral	0.441	0.0	0.559	-0.7964	Negative
1438	1009	2022-06-28 20:28:54+00:00	steveb_67	263	In Your Head	@JackPosobiec @LisaMarieBoothe Did he have a Subway Tuna Sandwich?	jackposobiec lisamarieboothe subway tuna sandwich	0.0	0.0	Neutral	0.0	0.0	1.0	0.0	Neutral
1439	1010	2022-06-28 20:27:31+00:00	PushAmericaBlue	13103	The Twilight Zone	The right-wing-leaning Supreme Court "claims" to be protecting the fetus in the womb, but by relaxing gun laws they… https://t.co/WiAeW70eC3	right wing leaning supreme court claims protecting fetus womb relaxing gun laws	0.2857142857142857	0.5357142857142857	Positive	0.132	0.374	0.495	0.6597	Positive
1440	1011	2022-06-28 20:26:37+00:00	LibSmoke	120		WTF? SMH. https://t.co/aKF8BzYrqq	wtf smh	-0.5	1.0	Negative	1.0	0.0	0.0	-0.7269	Negative
1441	1012	2022-06-28 20:26:11+00:00	paulpetera	63	Flavortown	@HokieBarek Would a Subway sandwich help?	hokiebarek would subway sandwich help	0.0	0.0	Neutral	0.0	0.403	0.597	0.4019	Positive
1442	1013	2022-06-28 20:24:12+00:00	Harleewood_	3868	Fuquay-Varina, NC	Unnamed Atlanta Man Awarded Donkey Of The Day For Shooting &amp; Killing Subway Employee For Putting 'Too Much Mayonnai… https://t.co/5mIC003zRs	unnamed atlanta man awarded donkey day shooting amp killing subway employee putting much mayonnai	0.2	0.2	Positive	0.23	0.141	0.628	-0.4019	Negative
1443	1014	2022-06-28 20:22:26+00:00	LangmanVince	24826	Chicago, IL	@nypost Was he wearing a MAGA hat holding a Subway Sandwich and a noose as well 🤣🤣🤣🤣🤣🤣	nypost wearing maga hat holding subway sandwich noose well	0.0	0.0	Neutral	0.0	0.208	0.792	0.2732	Positive
1444	1015	2022-06-28 20:22:17+00:00	jjss64	3232	curacao/miami beach/vegas	Subway Worker Shot Dead Over ‘Too Much Mayonnaise’ On Customer’s Sandwich, Store Owner Says	subway worker shot dead much mayonnaise customer sandwich store owner says	0.0	0.30000000000000004	Neutral	0.301	0.0	0.699	-0.6486	Negative
1445	1016	2022-06-28 20:21:07+00:00	kevcaid	93	United States	@catturd2 What is the Secret Service agent holding Subway sandwich?	catturd secret service agent holding subway sandwich	-0.4	0.7	Negative	0.0	0.0	1.0	0.0	Neutral
1446	1017	2022-06-28 20:18:18+00:00	basicallyraya	289	amman jordan	WHATS TAKING YOU SO LONG MAKING A SANDWICH SUBWAY LITERALLY LIKE	whats taking long making sandwich subway literally like	-0.05	0.4	Negative	0.0	0.263	0.737	0.3612	Positive
1447	1018	2022-06-28 20:18:17+00:00	TomsTweeters	2008	Nederland	@ItsEmilyKaty Subway, I just like a good sandwich :) #NotAloneTalk	itsemilykaty subway like good sandwich notalonetalk	0.7	0.6000000000000001	Positive	0.0	0.574	0.426	0.6597	Positive
1448	1019	2022-06-28 20:15:00+00:00	CWChattanooga	1189	Chattanooga, TN	Subway worker shot dead for putting too much mayo on sandwich https://t.co/DaHlGtp6B9	subway worker shot dead putting much mayo sandwich	0.0	0.30000000000000004	Neutral	0.381	0.0	0.619	-0.6486	Negative
1449	1020	2022-06-28 20:13:45+00:00	Zesrii	461	Montréal, Québec	@AceCombat__ Subway is weird. Like it’s either terrible or surprisingly good, depending on what sandwich you make	acecombat__ subway weird like either terrible surprisingly good depending sandwich make	-0.26666666666666666	0.8666666666666667	Negative	0.261	0.413	0.326	0.4215	Positive
1450	1021	2022-06-28 20:10:30+00:00	BlazRa_RigtH	185	the void	Well when you look at statistics heart disease kills a lot more people than bullets in a way who's really the bad… https://t.co/7AyLJliKoy	well look statistics heart disease kills lot people bullets way really bad	-0.6999999999999998	0.6666666666666666	Negative	0.397	0.114	0.489	-0.7346	Negative
1451	1022	2022-06-28 20:10:03+00:00	MadameNoire	15735		A 26-year-old Subway worker was killed in Atlanta after a customer became enraged over their sandwich.… https://t.co/vYXXN1w4hK	year old subway worker killed atlanta customer became enraged sandwich	-0.05	0.1	Negative	0.474	0.0	0.526	-0.802	Negative
1452	1023	2022-06-28 20:09:18+00:00	TheBeatTampa	2730	Tampa Florida	Subway Employee Shot &amp; Killed Over 'Too Much Mayonnaise' On Their Sandwich! https://t.co/LFGEC4t6al	subway employee shot amp killed much mayonnaise sandwich	0.0	0.1	Neutral	0.391	0.0	0.609	-0.6705	Negative
1453	1024	2022-06-28 20:07:45+00:00	TaylorCardace	717	El Aye/Lawnguyland, New Yawk	Brittany Macon, a 26 year old black woman and Subway employee was shot and killed because of putting “too much mayo… https://t.co/3JqJWJ4pXk	brittany macon year old black woman subway employee shot killed putting much mayo	-0.016666666666666663	0.20833333333333331	Negative	0.273	0.0	0.727	-0.6705	Negative
1454	1025	2022-06-28 20:05:27+00:00	evil_leigh	302		And now we have a female Juicy at the Jan 6 hearing claiming Trump beat his driver with a subway sandwich yelling “… https://t.co/CgPDxVZxz6	female juicy jan hearing claiming trump beat driver subway sandwich yelling	0.0	0.16666666666666666	Neutral	0.0	0.0	1.0	0.0	Neutral
1455	1026	2022-06-28 20:04:55+00:00	real983fm	856	Indianapolis, IN	Subway Employee Shot &amp; Killed Over 'Too Much Mayonnaise' On Their Sandwich! https://t.co/9OWamgsX4z	subway employee shot amp killed much mayonnaise sandwich	0.0	0.1	Neutral	0.391	0.0	0.609	-0.6705	Negative
1456	1027	2022-06-28 20:04:55+00:00	1003TheBeat	62	St. Louis, MO	Subway Employee Shot &amp; Killed Over 'Too Much Mayonnaise' On Their Sandwich! https://t.co/Lm3izxbIGg	subway employee shot amp killed much mayonnaise sandwich	0.0	0.1	Neutral	0.391	0.0	0.609	-0.6705	Negative
1457	1028	2022-06-28 20:04:38+00:00	real1061cle	245	Cleveland, OH	Subway Employee Shot &amp; Killed Over 'Too Much Mayonnaise' On Their Sandwich! https://t.co/IQkxVxhxgH	subway employee shot amp killed much mayonnaise sandwich	0.0	0.1	Neutral	0.391	0.0	0.609	-0.6705	Negative
1458	1029	2022-06-28 20:04:28+00:00	V1007	1539	Milwaukee , WI 53228	Subway Employee Shot &amp; Killed Over 'Too Much Mayonnaise' On Their Sandwich! https://t.co/tRlCIIOcq8	subway employee shot amp killed much mayonnaise sandwich	0.0	0.1	Neutral	0.391	0.0	0.609	-0.6705	Negative
1459	1030	2022-06-28 20:03:43+00:00	hot1025mn	54		Subway Employee Shot &amp; Killed Over 'Too Much Mayonnaise' On Their Sandwich! https://t.co/NKaYbLBqiK	subway employee shot amp killed much mayonnaise sandwich	0.0	0.1	Neutral	0.391	0.0	0.609	-0.6705	Negative
1460	1031	2022-06-28 20:03:43+00:00	real959yng	230	Youngstown, OH	Subway Employee Shot &amp; Killed Over 'Too Much Mayonnaise' On Their Sandwich! https://t.co/2xqhzsIef8	subway employee shot amp killed much mayonnaise sandwich	0.0	0.1	Neutral	0.391	0.0	0.609	-0.6705	Negative
1461	1032	2022-06-28 20:03:43+00:00	1067TheBeat	282	Columbus, OH	Subway Employee Shot &amp; Killed Over 'Too Much Mayonnaise' On Their Sandwich! https://t.co/ZGMUBBvzgC	subway employee shot amp killed much mayonnaise sandwich	0.0	0.1	Neutral	0.391	0.0	0.609	-0.6705	Negative
1462	1033	2022-06-28 20:03:43+00:00	941thebeat	353	Savannah, GA	Subway Employee Shot &amp; Killed Over 'Too Much Mayonnaise' On Their Sandwich! https://t.co/yvTzcbaezc	subway employee shot amp killed much mayonnaise sandwich	0.0	0.1	Neutral	0.391	0.0	0.609	-0.6705	Negative
1463	1034	2022-06-28 20:03:42+00:00	WJIZ	80	Albany, GA	Subway Employee Shot &amp; Killed Over 'Too Much Mayonnaise' On Their Sandwich! https://t.co/3hVvBnNSO8	subway employee shot amp killed much mayonnaise sandwich	0.0	0.1	Neutral	0.391	0.0	0.609	-0.6705	Negative
1464	1035	2022-06-28 20:03:42+00:00	z923killeen	358	Killeen, Texas	Subway Employee Shot &amp; Killed Over 'Too Much Mayonnaise' On Their Sandwich! https://t.co/bdbQofz5qJ	subway employee shot amp killed much mayonnaise sandwich	0.0	0.1	Neutral	0.391	0.0	0.609	-0.6705	Negative
1465	1036	2022-06-28 20:03:39+00:00	Bruh_VataHeck	111	Somewhere In Your Mom	@Leobets2 @ChloeBailey 😂U keep telling yourself that. Statistically speaking, men are 98% of the aggressors, whethe… https://t.co/rfGOfh081m	leobets chloebailey keep telling statistically speaking men aggressors whethe	0.0	0.0	Neutral	0.192	0.0	0.808	-0.2263	Negative
1466	1037	2022-06-28 20:02:10+00:00	ValerieHogan	598		Horrifying details emerge after Subway worker, 26, shot dead over ‘too much mayonnaise on sandwich’ #SmartNews https://t.co/UKmpRdnSia	horrifying details emerge subway worker shot dead much mayonnaise sandwich smartnews	-0.30000000000000004	0.5333333333333333	Negative	0.471	0.0	0.529	-0.8402	Negative
1467	1038	2022-06-28 20:01:46+00:00	937thebeat	1521	Houston, TX	Subway Employee Shot &amp; Killed Over 'Too Much Mayonnaise' On Their Sandwich! https://t.co/vTHUvefgus	subway employee shot amp killed much mayonnaise sandwich	0.0	0.1	Neutral	0.391	0.0	0.609	-0.6705	Negative
1468	1039	2022-06-28 20:01:19+00:00	theBeatATL	1125	Atlanta, GA	Subway Employee Shot &amp; Killed Over 'Too Much Mayonnaise' On Their Sandwich! https://t.co/miSNPToPGk	subway employee shot amp killed much mayonnaise sandwich	0.0	0.1	Neutral	0.391	0.0	0.609	-0.6705	Negative
1469	1040	2022-06-28 20:01:01+00:00	AmesMAGA	370	United States 🇺🇸	@Juwann97200801 @LoriLightfoot It’s really not safe, Mark! I was attacked last night, I got ugly hungry for Subway… https://t.co/99Gg6BE0fy	juwann lorilightfoot really safe mark attacked last night got ugly hungry subway	-0.06666666666666665	0.5222222222222223	Negative	0.35	0.17	0.48	-0.5221	Negative
1470	1041	2022-06-28 20:00:31+00:00	tibblion2	807		@TRHLofficial @kujikuri And Seethe with a @SUBWAY sandwich.	trhlofficial kujikuri seethe subway sandwich	0.0	0.0	Neutral	0.0	0.0	1.0	0.0	Neutral
1471	1042	2022-06-28 20:00:24+00:00	MyArkLaMiss	713	West Monroe, La	Subway employee fatally shot over 'too much mayo' on sandwich, police say https://t.co/wUXU5ddvb2 #News #Subway	subway employee fatally shot much mayo sandwich police say news subway	0.2	0.2	Positive	0.296	0.0	0.704	-0.6369	Negative
1472	1043	2022-06-28 20:00:23+00:00	FM98WJLB	11340	Detroit, MI	Subway Employee Shot &amp; Killed Over 'Too Much Mayonnaise' On Their Sandwich! https://t.co/PEQ1brgdtC	subway employee shot amp killed much mayonnaise sandwich	0.0	0.1	Neutral	0.391	0.0	0.609	-0.6705	Negative
1473	1044	2022-06-28 20:00:00+00:00	enriquelicona11	101		the sandwich i got at subway yesterday 😭🤌🏼	sandwich got subway yesterday	0.0	0.0	Neutral	0.0	0.0	1.0	0.0	Neutral
[truncated: 2,614 more rows]
